# Supplementary material for: De novo leaf and root transcriptome analysis to identify putative genes involved in triterpenoid saponins biosynthesis in Hedera helix L
Source: PLoS One. 2017 Aug 3;12(8):e0182243. doi: 10.1371/journal.pone.0182243 (PMC5542655; doi:10.1371/journal.pone.0182243)
Supplement: S1 Table — (XLS) [file pone.0182243.s005.xls]

## Sheet: Table S1 Annotation_Summary
S1 Table. List of the unigenes expressed in H. helix
geneID	geneLength	Nr-ID	Nr-Score	Nr-Evalue	Nr-annotation	Nt-ID	Nt-Score	Nt-Evalue	Nt-annotation	Swissprot-ID	Swissprot-Score	Swissprot-Evalue	Swissprot-annotation	COG-Protein-or-Domain	COG-Score	COG-Evalue	COG-ID	COG-Function-Description	KO_id	KEGG-Evalue	KEGG-Score	KEGG-Gene	ko_definition	GO-BiologicalProcess	GO-MolecularFunction	Go-CellularComponent
CL1.Contig10_All	1049	gi|565362759|ref|XP_006348112.1|	30	5e-98	PREDICTED: uncharacterized GPI-anchored protein At1g61900-like isoform X1 [Solanum tuberosum]	gi|565362760|ref|XM_006348051.1|	168	9e-39	PREDICTED: Solanum tuberosum uncharacterized LOC102594995 (LOC102594995), transcript variant X2, mRNA	sp|Q8GUI4|UGPI6_ARATH	155	2e-43	Uncharacterized GPI-anchored protein At1g61900 OS=Arabidopsis thaliana GN=At1g61900 PE=1 SV=1	--	--	--	--	--	--	--	--	--	--	-	-	-
CL1.Contig1_All	1016	gi|302144145|emb|CBI23250.3|	445.3	3e-154	unnamed protein product [Vitis vinifera]	gi|565362760|ref|XM_006348051.1|	293	2e-76	PREDICTED: Solanum tuberosum uncharacterized LOC102594995 (LOC102594995), transcript variant X2, mRNA	sp|Q8GUI4|UGPI6_ARATH	384	3e-132	Uncharacterized GPI-anchored protein At1g61900 OS=Arabidopsis thaliana GN=At1g61900 PE=1 SV=1	--	--	--	--	--	--	--	--	--	--	-	-	-
CL1.Contig2_All	804	gi|571462697|ref|XP_006582352.1|	159.1	4e-46	PREDICTED: uncharacterized GPI-anchored protein At1g61900-like isoform X4 [Glycine max]	gi|470114158|ref|XM_004293236.1|	161	2e-36	PREDICTED: Fragaria vesca subsp. vesca uncharacterized LOC101291603 (LOC101291603), mRNA	sp|Q8GUI4|UGPI6_ARATH	158	2e-45	Uncharacterized GPI-anchored protein At1g61900 OS=Arabidopsis thaliana GN=At1g61900 PE=1 SV=1	--	--	--	--	--	--	--	--	--	--	-	-	GO:0009506//plasmodesma;GO:0046658//anchored to plasma membrane;GO:0005739//mitochondrion
CL1.Contig3_All	2219	gi|565362759|ref|XP_006348112.1|	610.5	0	PREDICTED: uncharacterized GPI-anchored protein At1g61900-like isoform X1 [Solanum tuberosum]	gi|565362760|ref|XM_006348051.1|	307	3e-80	PREDICTED: Solanum tuberosum uncharacterized LOC102594995 (LOC102594995), transcript variant X2, mRNA	sp|Q8GUI4|UGPI6_ARATH	502	1e-172	Uncharacterized GPI-anchored protein At1g61900 OS=Arabidopsis thaliana GN=At1g61900 PE=1 SV=1	--	--	--	--	--	--	--	--	--	--	-	-	-
CL1.Contig4_All	1824	gi|565362759|ref|XP_006348112.1|	621.3	0	PREDICTED: uncharacterized GPI-anchored protein At1g61900-like isoform X1 [Solanum tuberosum]	gi|565362760|ref|XM_006348051.1|	299	6e-78	PREDICTED: Solanum tuberosum uncharacterized LOC102594995 (LOC102594995), transcript variant X2, mRNA	sp|Q8GUI4|UGPI6_ARATH	497	1e-172	Uncharacterized GPI-anchored protein At1g61900 OS=Arabidopsis thaliana GN=At1g61900 PE=1 SV=1	--	--	--	--	--	--	--	--	--	--	-	-	-
CL1.Contig5_All	2115	gi|565352722|ref|XP_006343289.1|	621.3	0	PREDICTED: uncharacterized GPI-anchored protein At1g61900-like isoform X1 [Solanum tuberosum]	gi|565362760|ref|XM_006348051.1|	305	1e-79	PREDICTED: Solanum tuberosum uncharacterized LOC102594995 (LOC102594995), transcript variant X2, mRNA	sp|Q8GUI4|UGPI6_ARATH	509	4e-176	Uncharacterized GPI-anchored protein At1g61900 OS=Arabidopsis thaliana GN=At1g61900 PE=1 SV=1	--	--	--	--	--	--	--	--	--	--	-	-	-
CL1.Contig6_All	1315	gi|566260153|ref|XP_006389630.1|	259.6	4e-80	hypothetical protein POPTR_0021s00790g [Populus trichocarpa] >gi|550312459|gb|ERP48544.1| hypothetical protein POPTR_0021s00790g [Populus trichocarpa]	gi|225444506|ref|XM_002268645.1|	222	8e-55	PREDICTED: Vitis vinifera uncharacterized LOC100255582 (LOC100255582), mRNA	sp|Q8GUI4|UGPI6_ARATH	233	3e-72	Uncharacterized GPI-anchored protein At1g61900 OS=Arabidopsis thaliana GN=At1g61900 PE=1 SV=1	--	--	--	--	--	--	--	--	--	--	-	-	-
CL1.Contig7_All	2603	gi|571462699|ref|XP_006582353.1|	75.9	2e-13	PREDICTED: uncharacterized GPI-anchored protein At1g61900-like isoform X5 [Glycine max]	gi|123671895|emb|AM426583.1|	159	2e-35	Vitis vinifera contig VV78X266542.9, whole genome shotgun sequence	sp|Q8GUI4|UGPI6_ARATH	123	7e-30	Uncharacterized GPI-anchored protein At1g61900 OS=Arabidopsis thaliana GN=At1g61900 PE=1 SV=1	--	--	--	--	--	--	--	--	--	--	-	-	-
CL1.Contig8_All	3168	gi|565362759|ref|XP_006348112.1|	30.8	2e-158	PREDICTED: uncharacterized GPI-anchored protein At1g61900-like isoform X1 [Solanum tuberosum]	gi|565362760|ref|XM_006348051.1|	176	1e-40	PREDICTED: Solanum tuberosum uncharacterized LOC102594995 (LOC102594995), transcript variant X2, mRNA	sp|Q8GUI4|UGPI6_ARATH	320	4e-99	Uncharacterized GPI-anchored protein At1g61900 OS=Arabidopsis thaliana GN=At1g61900 PE=1 SV=1	--	--	--	--	--	--	--	--	--	--	-	-	-
CL1.Contig9_All	480	gi|255554903|ref|XP_002518489.1|	72	1e-13	conserved hypothetical protein [Ricinus communis] >gi|223542334|gb|EEF43876.1| conserved hypothetical protein [Ricinus communis]	gi|225444506|ref|XM_002268645.1|	131	8e-28	PREDICTED: Vitis vinifera uncharacterized LOC100255582 (LOC100255582), mRNA	sp|Q8GUI4|UGPI6_ARATH	111	1e-29	Uncharacterized GPI-anchored protein At1g61900 OS=Arabidopsis thaliana GN=At1g61900 PE=1 SV=1	--	--	--	--	--	--	--	--	--	--	-	-	-
CL10.Contig1_All	1493	gi|568854540|ref|XP_006480883.1|	196.4	5e-57	PREDICTED: uncharacterized protein LOC102613181 isoform X2 [Citrus sinensis] >gi|568884262|ref|XP_006494833.1| PREDICTED: uncharacterized protein LOC102628992 isoform X2 [Citrus sinensis]	gi|470133792|ref|XM_004302696.1|	228	2e-56	PREDICTED: Fragaria vesca subsp. vesca uncharacterized LOC101294772, transcript variant 2 (LOC101294772), mRNA	--	--	--	--	mlr4841	62	3e-10	COG1011	Predicted hydrolase (HAD superfamily)	K07025	7e-90	278	gmx:100796466	putative hydrolase of the HAD superfamily	GO:0008152//metabolic process	GO:0016787//hydrolase activity	-
CL10.Contig2_All	899	gi|567873055|ref|XP_006429117.1|	319.7	3e-108	hypothetical protein CICLE_v10012173mg [Citrus clementina] >gi|557531174|gb|ESR42357.1| hypothetical protein CICLE_v10012173mg [Citrus clementina]	gi|565348012|ref|XM_006340953.1|	198	8e-48	PREDICTED: Solanum tuberosum uncharacterized LOC102599760 (LOC102599760), mRNA	--	--	--	--	mlr4841	60.5	4e-10	COG1011	Predicted hydrolase (HAD superfamily)	K07025	1e-105	311	gmx:100796466	putative hydrolase of the HAD superfamily	-	-	-
CL10.Contig3_All	1944	gi|470133791|ref|XP_004302743.1|	491.1	8e-170	PREDICTED: uncharacterized protein LOC101294772 isoform 1 [Fragaria vesca subsp. vesca]	gi|470133790|ref|XM_004302695.1|	285	1e-73	PREDICTED: Fragaria vesca subsp. vesca uncharacterized LOC101294772, transcript variant 1 (LOC101294772), mRNA	--	--	--	--	mlr4841	94.4	4e-21	COG1011	Predicted hydrolase (HAD superfamily)	K07025	4e-163	470	gmx:100796466	putative hydrolase of the HAD superfamily	GO:0008152//metabolic process	GO:0016787//hydrolase activity	-
CL10.Contig4_All	1388	gi|470133791|ref|XP_004302743.1|	491.1	1e-172	PREDICTED: uncharacterized protein LOC101294772 isoform 1 [Fragaria vesca subsp. vesca]	gi|470133790|ref|XM_004302695.1|	285	7e-74	PREDICTED: Fragaria vesca subsp. vesca uncharacterized LOC101294772, transcript variant 1 (LOC101294772), mRNA	--	--	--	--	mlr4841	94.4	2e-21	COG1011	Predicted hydrolase (HAD superfamily)	K07025	6e-166	470	gmx:100796466	putative hydrolase of the HAD superfamily	GO:0008152//metabolic process	GO:0016787//hydrolase activity	-
CL10.Contig5_All	596	gi|526117916|ref|NP_001268146.1|	257.7	6e-85	ripening-related protein-like [Vitis vinifera]	gi|568854539|ref|XM_006480820.1|	196	2e-47	PREDICTED: Citrus sinensis uncharacterized LOC102613181 (LOC102613181), transcript variant X2, mRNA	--	--	--	--	--	--	--	--	--	K07025	3e-80	242	gmx:100796466	putative hydrolase of the HAD superfamily	GO:0008152//metabolic process	GO:0016787//hydrolase activity	-
CL10.Contig6_All	1237	gi|470133791|ref|XP_004302743.1|	467.6	3e-164	PREDICTED: uncharacterized protein LOC101294772 isoform 1 [Fragaria vesca subsp. vesca]	gi|565348012|ref|XM_006340953.1|	283	3e-73	PREDICTED: Solanum tuberosum uncharacterized LOC102599760 (LOC102599760), mRNA	--	--	--	--	CC0282	92	6e-21	COG1011	Predicted hydrolase (HAD superfamily)	K07025	8e-158	447	gmx:100796466	putative hydrolase of the HAD superfamily	GO:0008152//metabolic process	GO:0016787//hydrolase activity	-
CL10.Contig7_All	539	gi|568854540|ref|XP_006480883.1|	116.7	3e-30	PREDICTED: uncharacterized protein LOC102613181 isoform X2 [Citrus sinensis] >gi|568884262|ref|XP_006494833.1| PREDICTED: uncharacterized protein LOC102628992 isoform X2 [Citrus sinensis]	gi|568854539|ref|XM_006480820.1|	123	2e-25	PREDICTED: Citrus sinensis uncharacterized LOC102613181 (LOC102613181), transcript variant X2, mRNA	--	--	--	--	--	--	--	--	--	K07025	8e-29	108	rcu:RCOM_0761200	putative hydrolase of the HAD superfamily	GO:0008152//metabolic process	GO:0016787//hydrolase activity	-
CL100.Contig1_All	1362	gi|590701043|ref|XP_007046301.1|	449.5	2e-155	Methionine aminopeptidase 1B isoform 1 [Theobroma cacao] >gi|508710236|gb|EOY02133.1| Methionine aminopeptidase 1B isoform 1 [Theobroma cacao]	gi|359472985|ref|XM_002278712.2|	420	1e-114	PREDICTED: Vitis vinifera methionine aminopeptidase 1B, chloroplastic-like (LOC100262904), mRNA	sp|Q9FV52|AMP1B_ARATH	409	2e-141	Methionine aminopeptidase 1B, chloroplastic OS=Arabidopsis thaliana GN=MAP1B PE=2 SV=2	ML1576	197	2e-59	COG0024	Methionine aminopeptidase	K01265	9e-153	439	vvi:100262904	methionyl aminopeptidase [EC:3.4.11.18]	GO:0070084;GO:0006508//proteolysis	GO:0046872//metal ion binding;GO:0070006//metalloaminopeptidase activity	GO:0009507//chloroplast
CL100.Contig2_All	1656	gi|590701043|ref|XP_007046301.1|	442.6	4e-151	Methionine aminopeptidase 1B isoform 1 [Theobroma cacao] >gi|508710236|gb|EOY02133.1| Methionine aminopeptidase 1B isoform 1 [Theobroma cacao]	gi|359472985|ref|XM_002278712.2|	442	1e-121	PREDICTED: Vitis vinifera methionine aminopeptidase 1B, chloroplastic-like (LOC100262904), mRNA	sp|Q9FV52|AMP1B_ARATH	410	2e-140	Methionine aminopeptidase 1B, chloroplastic OS=Arabidopsis thaliana GN=MAP1B PE=2 SV=2	ML1576	202	4e-60	COG0024	Methionine aminopeptidase	K01265	9e-149	432	rcu:RCOM_0705640	methionyl aminopeptidase [EC:3.4.11.18]	GO:0070084;GO:0006508//proteolysis	GO:0046872//metal ion binding;GO:0070006//metalloaminopeptidase activity	GO:0009507//chloroplast
CL100.Contig3_All	1285	gi|565393755|ref|XP_006362536.1|	342.8	7e-114	PREDICTED: methionine aminopeptidase 1B, chloroplastic-like [Solanum tuberosum]	gi|359472985|ref|XM_002278712.2|	371	1e-99	PREDICTED: Vitis vinifera methionine aminopeptidase 1B, chloroplastic-like (LOC100262904), mRNA	sp|Q9FV52|AMP1B_ARATH	325	8e-109	Methionine aminopeptidase 1B, chloroplastic OS=Arabidopsis thaliana GN=MAP1B PE=2 SV=2	PA3657	187	4e-56	COG0024	Methionine aminopeptidase	K01265	2e-111	330	pop:POPTR_720677	methionyl aminopeptidase [EC:3.4.11.18]	GO:0019243//methylglyoxal catabolic process to D-lactate;GO:0031365//N-terminal protein amino acid modification;GO:0070084;GO:0006508//proteolysis	GO:0046872//metal ion binding;GO:0070006//metalloaminopeptidase activity	GO:0009507//chloroplast;GO:0005739//mitochondrion
CL100.Contig4_All	3130	gi|566183482|ref|XP_002311439.2|	146.7	2e-36	hypothetical protein POPTR_0008s11610g [Populus trichocarpa] >gi|550332867|gb|EEE88806.2| hypothetical protein POPTR_0008s11610g [Populus trichocarpa]	gi|359472985|ref|XM_002278712.2|	274	6e-70	PREDICTED: Vitis vinifera methionine aminopeptidase 1B, chloroplastic-like (LOC100262904), mRNA	sp|Q9FV52|AMP1B_ARATH	370	2e-119	Methionine aminopeptidase 1B, chloroplastic OS=Arabidopsis thaliana GN=MAP1B PE=2 SV=2	ML1576	209	3e-60	COG0024	Methionine aminopeptidase	K01265	6e-129	394	pop:POPTR_720677	methionyl aminopeptidase [EC:3.4.11.18]	GO:0070084;GO:0006508//proteolysis	GO:0046872//metal ion binding;GO:0070006//metalloaminopeptidase activity	GO:0009507//chloroplast
CL1000.Contig1_All	882	gi|225430910|ref|XP_002276795.1|	258.5	7e-85	PREDICTED: protein TIC 20-II, chloroplastic [Vitis vinifera] >gi|147792791|emb|CAN71033.1| hypothetical protein VITISV_000355 [Vitis vinifera]	gi|460409344|ref|XM_004250051.1|	87.7	2e-14	PREDICTED: Solanum lycopersicum protein TIC 20-II, chloroplastic-like (LOC101257523), mRNA	sp|O82251|TI202_ARATH	218	3e-71	Protein TIC 20-II, chloroplastic OS=Arabidopsis thaliana GN=TIC20-II PE=2 SV=1	--	--	--	--	--	K03006	5e-06	49.3	bdi:100841250	DNA-directed RNA polymerase II subunit RPB1 [EC:2.7.7.6]	GO:0010207//photosystem II assembly	-	GO:0009706//chloroplast inner membrane;GO:0005739//mitochondrion
CL1000.Contig2_All	826	gi|225430910|ref|XP_002276795.1|	260.4	7e-86	PREDICTED: protein TIC 20-II, chloroplastic [Vitis vinifera] >gi|147792791|emb|CAN71033.1| hypothetical protein VITISV_000355 [Vitis vinifera]	gi|460409344|ref|XM_004250051.1|	87.7	2e-14	PREDICTED: Solanum lycopersicum protein TIC 20-II, chloroplastic-like (LOC101257523), mRNA	sp|O82251|TI202_ARATH	221	1e-72	Protein TIC 20-II, chloroplastic OS=Arabidopsis thaliana GN=TIC20-II PE=2 SV=1	--	--	--	--	--	--	--	--	--	--	GO:0010207//photosystem II assembly	-	GO:0009706//chloroplast inner membrane;GO:0005739//mitochondrion
CL1000.Contig3_All	1081	gi|225430910|ref|XP_002276795.1|	259.2	3e-84	PREDICTED: protein TIC 20-II, chloroplastic [Vitis vinifera] >gi|147792791|emb|CAN71033.1| hypothetical protein VITISV_000355 [Vitis vinifera]	gi|460409344|ref|XM_004250051.1|	77.8	3e-11	PREDICTED: Solanum lycopersicum protein TIC 20-II, chloroplastic-like (LOC101257523), mRNA	sp|O82251|TI202_ARATH	219	2e-70	Protein TIC 20-II, chloroplastic OS=Arabidopsis thaliana GN=TIC20-II PE=2 SV=1	--	--	--	--	--	K03006	6e-06	49.7	bdi:100841250	DNA-directed RNA polymerase II subunit RPB1 [EC:2.7.7.6]	GO:0010207//photosystem II assembly	-	GO:0009706//chloroplast inner membrane;GO:0005739//mitochondrion
CL10000.Contig1_All	531	gi|629124087|gb|KCW88512.1|	87.8	1e-20	hypothetical protein EUGRSUZ_A00897 [Eucalyptus grandis] >gi|629124088|gb|KCW88513.1| hypothetical protein EUGRSUZ_A00897 [Eucalyptus grandis]	gi|359494564|ref|XM_003634758.1|	93.7	2e-16	PREDICTED: Vitis vinifera uncharacterized LOC100853332 (LOC100853332), mRNA	sp|Q8LCL8|CYT1B_ARATH	56.2	8e-11	CYSTM1 family protein B OS=Arabidopsis thaliana GN=At3g57160 PE=3 SV=2	--	--	--	--	--	--	--	--	--	--	-	-	-
CL10000.Contig2_All	455	gi|595837820|ref|XP_007207529.1|	94.4	2e-24	hypothetical protein PRUPE_ppa014149mg [Prunus persica] >gi|462403171|gb|EMJ08728.1| hypothetical protein PRUPE_ppa014149mg [Prunus persica]	gi|359494564|ref|XM_003634758.1|	101	7e-19	PREDICTED: Vitis vinifera uncharacterized LOC100853332 (LOC100853332), mRNA	sp|Q8LCL8|CYT1B_ARATH	57.8	1e-11	CYSTM1 family protein B OS=Arabidopsis thaliana GN=At3g57160 PE=3 SV=2	--	--	--	--	--	--	--	--	--	--	-	-	-
CL10001.Contig1_All	1577	gi|595846415|ref|XP_007209128.1|	664.8	0	hypothetical protein PRUPE_ppa005546mg [Prunus persica] >gi|462404863|gb|EMJ10327.1| hypothetical protein PRUPE_ppa005546mg [Prunus persica]	gi|460392811|ref|XM_004241959.1|	139	1e-29	PREDICTED: Solanum lycopersicum flavin-containing monooxygenase FMO GS-OX-like 3-like (LOC101254810), mRNA	sp|Q94BV5|GSXL4_ARATH	607	0	Flavin-containing monooxygenase FMO GS-OX-like 4 OS=Arabidopsis thaliana GN=At1g62600 PE=2 SV=1	SPBP16F5.08c	174	3e-48	COG2072	Predicted flavoprotein involved in K+ transport	K00485	0	553	ath:AT1G12200	dimethylaniline monooxygenase (N-oxide forming) [EC:1.14.13.8]	GO:0055114//oxidation-reduction process;GO:0033506//glucosinolate biosynthetic process from homomethionine;GO:0050832//defense response to fungus	GO:0080106//7-methylthiopropyl glucosinolate S-oxygenase activity;GO:0080104//5-methylthiopropyl glucosinolate S-oxygenase activity;GO:0080107//8-methylthiopropyl glucosinolate S-oxygenase activity;GO:0080102//3-methylthiopropyl glucosinolate S-oxygenase activity;GO:0080105//6-methylthiopropyl glucosinolate S-oxygenase activity;GO:0050660//flavin adenine dinucleotide binding;GO:0050661//NADP bind…	GO:0005773//vacuole
CL10001.Contig2_All	1691	gi|595846415|ref|XP_007209128.1|	645.6	0	hypothetical protein PRUPE_ppa005546mg [Prunus persica] >gi|462404863|gb|EMJ10327.1| hypothetical protein PRUPE_ppa005546mg [Prunus persica]	gi|460392811|ref|XM_004241959.1|	139	1e-29	PREDICTED: Solanum lycopersicum flavin-containing monooxygenase FMO GS-OX-like 3-like (LOC101254810), mRNA	sp|Q94BV5|GSXL4_ARATH	588	0	Flavin-containing monooxygenase FMO GS-OX-like 4 OS=Arabidopsis thaliana GN=At1g62600 PE=2 SV=1	SPBP16F5.08c	158	4e-42	COG2072	Predicted flavoprotein involved in K+ transport	K00485	0	535	ath:AT1G12200	dimethylaniline monooxygenase (N-oxide forming) [EC:1.14.13.8]	GO:0019761//glucosinolate biosynthetic process	GO:0016705//oxidoreductase activity, acting on paired donors, with incorporation or reduction of molecular oxygen;GO:0004497//monooxygenase activity;GO:0000166//nucleotide binding;GO:0050662//coenzyme binding	-
CL10001.Contig3_All	1474	gi|565402567|ref|XP_006366746.1|	255.4	3e-165	PREDICTED: flavin-containing monooxygenase FMO GS-OX-like 4-like isoform X1 [Solanum tuberosum]	gi|460392811|ref|XM_004241959.1|	139	1e-29	PREDICTED: Solanum lycopersicum flavin-containing monooxygenase FMO GS-OX-like 3-like (LOC101254810), mRNA	sp|Q9FWW9|GSXL2_ARATH	301	1e-138	Flavin-containing monooxygenase FMO GS-OX-like 2 OS=Arabidopsis thaliana GN=At1g12200 PE=2 SV=1	SMc04149	80.1	2e-26	COG2072	Predicted flavoprotein involved in K+ transport	K00485	3e-138	301	ath:AT1G12200	dimethylaniline monooxygenase (N-oxide forming) [EC:1.14.13.8]	GO:0019761//glucosinolate biosynthetic process;GO:0055114//oxidation-reduction process	GO:0050660//flavin adenine dinucleotide binding;GO:0050661//NADP binding;GO:0004499//N,N-dimethylaniline monooxygenase activity;GO:0080107//8-methylthiopropyl glucosinolate S-oxygenase activity	GO:0005634//nucleus
CL10001.Contig4_All	1485	gi|565402567|ref|XP_006366746.1|	255.4	6e-160	PREDICTED: flavin-containing monooxygenase FMO GS-OX-like 4-like isoform X1 [Solanum tuberosum]	gi|460392811|ref|XM_004241959.1|	139	1e-29	PREDICTED: Solanum lycopersicum flavin-containing monooxygenase FMO GS-OX-like 3-like (LOC101254810), mRNA	sp|Q9FWW9|GSXL2_ARATH	283	2e-133	Flavin-containing monooxygenase FMO GS-OX-like 2 OS=Arabidopsis thaliana GN=At1g12200 PE=2 SV=1	SPBP16F5.08c	88.6	3e-18	COG2072	Predicted flavoprotein involved in K+ transport	K00485	7e-133	283	ath:AT1G12200	dimethylaniline monooxygenase (N-oxide forming) [EC:1.14.13.8]	GO:0019761//glucosinolate biosynthetic process	GO:0004499//N,N-dimethylaniline monooxygenase activity;GO:0080107//8-methylthiopropyl glucosinolate S-oxygenase activity	-
CL10001.Contig5_All	666	gi|565400944|ref|XP_006365977.1|	252.7	1e-80	PREDICTED: flavin-containing monooxygenase FMO GS-OX-like 4-like [Solanum tuberosum]	gi|470129623|ref|XM_004300661.1|	71.9	1e-09	PREDICTED: Fragaria vesca subsp. vesca flavin-containing monooxygenase FMO GS-OX-like 3-like (LOC101307992), mRNA	sp|Q94BV5|GSXL4_ARATH	216	3e-68	Flavin-containing monooxygenase FMO GS-OX-like 4 OS=Arabidopsis thaliana GN=At1g62600 PE=2 SV=1	SPBP16F5.08c	87.4	2e-19	COG2072	Predicted flavoprotein involved in K+ transport	K00485	5e-63	204	ath:AT1G12200	dimethylaniline monooxygenase (N-oxide forming) [EC:1.14.13.8]	GO:0055114//oxidation-reduction process;GO:0033506//glucosinolate biosynthetic process from homomethionine;GO:0050832//defense response to fungus	GO:0080106//7-methylthiopropyl glucosinolate S-oxygenase activity;GO:0080104//5-methylthiopropyl glucosinolate S-oxygenase activity;GO:0080107//8-methylthiopropyl glucosinolate S-oxygenase activity;GO:0080102//3-methylthiopropyl glucosinolate S-oxygenase activity;GO:0080105//6-methylthiopropyl glucosinolate S-oxygenase activity;GO:0050660//flavin adenine dinucleotide binding;GO:0050661//NADP bind…	GO:0005773//vacuole
CL10002.Contig1_All	1378	gi|444300784|gb|AGD98701.1|	308.9	1e-101	bZIP transcription factor family protein 3 [Camellia sinensis]	gi|444300783|gb|KC008713.1|	157	4e-35	Camellia sinensis bZIP transcription factor family protein 3 mRNA, complete cds	sp|Q9LES3|AI5L2_ARATH	190	7e-57	ABSCISIC ACID-INSENSITIVE 5-like protein 2 OS=Arabidopsis thaliana GN=DPBF3 PE=1 SV=1	--	--	--	--	--	K14432	1e-90	277	pop:POPTR_558204	ABA responsive element binding factor	-	-	-
CL10002.Contig2_All	1164	gi|444300784|gb|AGD98701.1|	308.1	2e-102	bZIP transcription factor family protein 3 [Camellia sinensis]	gi|444300783|gb|KC008713.1|	172	6e-40	Camellia sinensis bZIP transcription factor family protein 3 mRNA, complete cds	sp|Q9LES3|AI5L2_ARATH	186	5e-56	ABSCISIC ACID-INSENSITIVE 5-like protein 2 OS=Arabidopsis thaliana GN=DPBF3 PE=1 SV=1	--	--	--	--	--	K14432	1e-88	269	pop:POPTR_549022	ABA responsive element binding factor	-	-	-
CL10002.Contig3_All	1347	gi|444300784|gb|AGD98701.1|	298.5	1e-97	bZIP transcription factor family protein 3 [Camellia sinensis]	gi|444300783|gb|KC008713.1|	172	7e-40	Camellia sinensis bZIP transcription factor family protein 3 mRNA, complete cds	sp|Q9LES3|AI5L2_ARATH	181	2e-53	ABSCISIC ACID-INSENSITIVE 5-like protein 2 OS=Arabidopsis thaliana GN=DPBF3 PE=1 SV=1	--	--	--	--	--	K14432	2e-86	266	gmx:100798549	ABA responsive element binding factor	-	-	-
CL10003.Contig1_All	1556	gi|147768217|emb|CAN73618.1|	286.6	7e-91	hypothetical protein VITISV_004114 [Vitis vinifera]	gi|565355576|ref|XM_006344600.1|	65.9	1e-07	PREDICTED: Solanum tuberosum pollen-specific leucine-rich repeat extensin-like protein 2-like (LOC102603257), mRNA	sp|Q9SZN7|HIP26_ARATH	52	7e-08	Heavy metal-associated isoprenylated plant protein 26 OS=Arabidopsis thaliana GN=HIPP26 PE=1 SV=1	YMR038c	49.3	6e-06	COG2608	Copper chaperone	K07213	2e-14	71.6	gmx:547569	copper chaperone	-	-	-
CL10003.Contig2_All	775	gi|147768217|emb|CAN73618.1|	169.1	9e-49	hypothetical protein VITISV_004114 [Vitis vinifera]	gi|30696078|ref|NM_104500.2|	79.8	5e-12	Arabidopsis thaliana heavy-metal-associated domain-containing protein mRNA, complete cds	sp|Q9SZN7|HIP26_ARATH	55.5	1e-09	Heavy metal-associated isoprenylated plant protein 26 OS=Arabidopsis thaliana GN=HIPP26 PE=1 SV=1	--	--	--	--	--	K07213	5e-13	65.5	mtr:MTR_7g013660	copper chaperone	-	-	-
CL10003.Contig3_All	1581	gi|225450759|ref|XP_002279364.1|	287.3	5e-91	PREDICTED: uncharacterized protein LOC100247751 [Vitis vinifera]	gi|30696078|ref|NM_104500.2|	79.8	9e-12	Arabidopsis thaliana heavy-metal-associated domain-containing protein mRNA, complete cds	sp|Q9SZN7|HIP26_ARATH	55.5	4e-09	Heavy metal-associated isoprenylated plant protein 26 OS=Arabidopsis thaliana GN=HIPP26 PE=1 SV=1	--	--	--	--	--	K07213	6e-13	67	mtr:MTR_7g013660	copper chaperone	-	-	-
CL10003.Contig4_All	1336	gi|225450759|ref|XP_002279364.1|	278.9	8e-89	PREDICTED: uncharacterized protein LOC100247751 [Vitis vinifera]	gi|30696078|ref|NM_104500.2|	79.8	8e-12	Arabidopsis thaliana heavy-metal-associated domain-containing protein mRNA, complete cds	sp|Q9SZN7|HIP26_ARATH	55.5	4e-09	Heavy metal-associated isoprenylated plant protein 26 OS=Arabidopsis thaliana GN=HIPP26 PE=1 SV=1	--	--	--	--	--	K07213	5e-13	67	mtr:MTR_7g013660	copper chaperone	-	-	-
CL10003.Contig5_All	988	gi|460368756|ref|XP_004230231.1|	213.4	1e-64	PREDICTED: uncharacterized protein LOC101251625 [Solanum lycopersicum]	gi|460368755|ref|XM_004230183.1|	65.9	9e-08	PREDICTED: Solanum lycopersicum uncharacterized LOC101251625 (LOC101251625), mRNA	sp|P13983|EXTN_TOBAC	49.3	2e-06	Extensin OS=Nicotiana tabacum GN=HRGPNT3 PE=2 SV=1	--	--	--	--	--	K15174	2e-06	50.4	bdi:100838919	RNA polymerase II-associated factor 1	-	-	-
CL10004.Contig1_All	316	gi|225445304|ref|XP_002284690.1|	87.8	1e-21	PREDICTED: uncharacterized protein LOC100261125 isoform 1 [Vitis vinifera] >gi|359484606|ref|XP_003633129.1| PREDICTED: uncharacterized protein LOC100261125 isoform 2 [Vitis vinifera] >gi|359484608|ref|XP_003633130.1| PREDICTED: uncharacterized protein LOC100261125 isoform 3 [Vitis vinifera]	--	--	--	--	sp|Q9SN46|LRX5_ARATH	43.5	5e-06	Leucine-rich repeat extensin-like protein 5 OS=Arabidopsis thaliana GN=LRX5 PE=2 SV=2	--	--	--	--	--	--	--	--	--	--	-	-	-
CL10004.Contig2_All	787	gi|566259812|ref|XP_006389461.1|	202.2	3e-64	hypothetical protein POPTR_0024s00700g [Populus trichocarpa] >gi|118487434|gb|ABK95545.1| unknown [Populus trichocarpa] >gi|550312261|gb|ERP48375.1| hypothetical protein POPTR_0024s00700g [Populus trichocarpa]	--	--	--	--	--	--	--	--	--	--	--	--	--	--	--	--	--	--	-	-	-
CL10005.Contig1_All	1241	gi|595940696|ref|XP_007215835.1|	324.3	2e-108	hypothetical protein PRUPE_ppa010184mg [Prunus persica] >gi|462411985|gb|EMJ17034.1| hypothetical protein PRUPE_ppa010184mg [Prunus persica]	gi|470134935|ref|XM_004303244.1|	123	5e-25	PREDICTED: Fragaria vesca subsp. vesca uncharacterized LOC101292723 (LOC101292723), mRNA	--	--	--	--	--	--	--	--	--	--	--	--	--	--	-	-	-
CL10005.Contig2_All	1159	gi|604302077|gb|EYU21663.1|	198.7	1e-60	hypothetical protein MIMGU_mgv1a011845mg [Mimulus guttatus]	gi|565379626|ref|XM_006356160.1|	101	2e-18	PREDICTED: Solanum tuberosum uncharacterized LOC102598976 (LOC102598976), transcript variant X2, mRNA	--	--	--	--	--	--	--	--	--	--	--	--	--	--	-	-	-
CL10006.Contig1_All	742	--	--	--	--	--	--	--	--	--	--	--	--	--	--	--	--	--	--	--	--	--	--	-	-	-
CL10006.Contig2_All	676	--	--	--	--	--	--	--	--	--	--	--	--	--	--	--	--	--	--	--	--	--	--	-	-	-
CL10007.Contig1_All	851	gi|604331716|gb|EYU36574.1|	190.3	2e-59	hypothetical protein MIMGU_mgv1a015928mg [Mimulus guttatus]	gi|304651499|gb|HM534683.1|	105	9e-20	Hevea brasiliensis high mobility group protein mRNA, complete cds	sp|P93047|HMGB3_ARATH	179	5e-57	High mobility group B protein 3 OS=Arabidopsis thaliana GN=HMGB3 PE=1 SV=1	YPR052c	61.2	1e-11	COG5648	Chromatin-associated proteins containing the HMG domain	K10802	6e-53	171	vvi:100257544	high mobility group protein B1	GO:0006333//chromatin assembly or disassembly;GO:0006007//glucose catabolic process	GO:0003700//sequence-specific DNA binding transcription factor activity;GO:0003677//DNA binding;GO:0003682//chromatin binding;GO:0030527//structural constituent of chromatin	GO:0000785//chromatin;GO:0005634//nucleus
CL10007.Contig2_All	349	gi|567216916|ref|XP_006412087.1|	80.5	1e-18	hypothetical protein EUTSA_v10026524mg [Eutrema salsugineum] >gi|567216918|ref|XP_006412088.1| hypothetical protein EUTSA_v10026524mg [Eutrema salsugineum] >gi|557113257|gb|ESQ53540.1| hypothetical protein EUTSA_v10026524mg [Eutrema salsugineum] >gi|557113258|gb|ESQ53541.1| hypothetical protein EUTSA_v10026524mg [Eutrema salsugineum]	gi|304651499|gb|HM534683.1|	105	3e-20	Hevea brasiliensis high mobility group protein mRNA, complete cds	sp|P27347|MNB1B_MAIZE	75.9	1e-18	DNA-binding protein MNB1B OS=Zea mays GN=MNB1B PE=1 SV=1	--	--	--	--	--	K10802	4e-18	75.9	zma:100381276	high mobility group protein B1	-	GO:0003677//DNA binding	-
CL10007.Contig3_All	798	gi|1052956|gb|AAC50019.1|	192.6	2e-60	high mobility group protein 2 HMG2 [Ipomoea nil]	gi|31581051|dbj|AP006420.1|	91.7	1e-15	Lotus japonicus genomic DNA, chromosome 1, clone: LjT15N15, TM0309, complete sequence	sp|P40619|HMGL_IPONI	184	4e-59	HMG1/2-like protein OS=Ipomoea nil PE=2 SV=1	YPR052c	61.2	1e-11	COG5648	Chromatin-associated proteins containing the HMG domain	K10802	2e-52	169	vvi:100257544	high mobility group protein B1	GO:0006333//chromatin assembly or disassembly;GO:0006007//glucose catabolic process	GO:0003700//sequence-specific DNA binding transcription factor activity;GO:0003677//DNA binding;GO:0003682//chromatin binding;GO:0030527//structural constituent of chromatin	GO:0000785//chromatin;GO:0005634//nucleus
CL10008.Contig1_All	1896	gi|225441894|ref|XP_002284389.1|	293.5	1e-93	PREDICTED: uncharacterized protein LOC100257347 [Vitis vinifera]	gi|359482009|ref|XM_002284353.2|	81.8	3e-12	PREDICTED: Vitis vinifera uncharacterized LOC100257347 (LOC100257347), mRNA	--	--	--	--	--	--	--	--	--	K15326	6e-95	293	vvi:100257347	tRNA-splicing endonuclease subunit Sen54	-	-	-
CL10008.Contig2_All	1391	gi|225441894|ref|XP_002284389.1|	323.9	1e-107	PREDICTED: uncharacterized protein LOC100257347 [Vitis vinifera]	gi|359482009|ref|XM_002284353.2|	81.8	2e-12	PREDICTED: Vitis vinifera uncharacterized LOC100257347 (LOC100257347), mRNA	--	--	--	--	--	--	--	--	--	K15326	6e-109	323	vvi:100257347	tRNA-splicing endonuclease subunit Sen54	-	-	-
CL10009.Contig1_All	357	gi|147802915|emb|CAN66172.1|	60.8	3e-10	hypothetical protein VITISV_000730 [Vitis vinifera]	--	--	--	--	--	--	--	--	--	--	--	--	--	K05758	1e-11	60.8	vvi:100258050	actin related protein 2/3 complex, subunit 2	-	-	-
CL10009.Contig2_All	433	gi|568873015|ref|XP_006489656.1|	71.6	1e-13	PREDICTED: actin-related protein 2/3 complex subunit 2B-like isoform X3 [Citrus sinensis]	--	--	--	--	--	--	--	--	--	--	--	--	--	K05758	9e-15	70.9	vvi:100258050	actin related protein 2/3 complex, subunit 2	GO:0030833//regulation of actin filament polymerization	-	GO:0005856//cytoskeleton
CL1001.Contig1_All	2221	gi|567861730|ref|XP_006423519.1|	891.3	0	hypothetical protein CICLE_v10028076mg [Citrus clementina] >gi|557525453|gb|ESR36759.1| hypothetical protein CICLE_v10028076mg [Citrus clementina]	gi|359475075|ref|XM_002269988.2|	565	1e-158	PREDICTED: Vitis vinifera amidophosphoribosyltransferase, chloroplastic-like (LOC100250446), mRNA	sp|Q9SI61|ASE1_ARATH	826	0	Amidophosphoribosyltransferase 1, chloroplastic OS=Arabidopsis thaliana GN=ASE1 PE=2 SV=1	CAC1392	453	1e-152	COG0034	Glutamine phosphoribosylpyrophosphate amidotransferase	K00764	0	882	rcu:RCOM_1451410	amidophosphoribosyltransferase [EC:2.4.2.14]	GO:0009113//purine nucleobase biosynthetic process;GO:0009116//nucleoside metabolic process;GO:0006189//'de novo' IMP biosynthetic process	GO:0051536//iron-sulfur cluster binding;GO:0046872//metal ion binding;GO:0004044//amidophosphoribosyltransferase activity	-
CL1001.Contig2_All	324	gi|388495666|gb|AFK35899.1|	196.8	4e-63	unknown [Lotus japonicus]	gi|590685063|ref|XM_007041939.1|	244	5e-62	Theobroma cacao GLN phosphoribosyl pyrophosphate amidotransferase 1 (TCM_006764) mRNA, complete cds	sp|P52419|PUR1_VIGAC	194	2e-61	Amidophosphoribosyltransferase, chloroplastic (Fragment) OS=Vigna aconitifolia GN=PUR1 PE=2 SV=1	SMc00554	134	5e-38	COG0034	Glutamine phosphoribosylpyrophosphate amidotransferase	K00764	2e-61	197	gmx:100791919	amidophosphoribosyltransferase [EC:2.4.2.14]	GO:0009113//purine nucleobase biosynthetic process;GO:0006541//glutamine metabolic process;GO:0009116//nucleoside metabolic process;GO:0006189//'de novo' IMP biosynthetic process	GO:0046872//metal ion binding;GO:0051539//4 iron, 4 sulfur cluster binding;GO:0004044//amidophosphoribosyltransferase activity	GO:0009507//chloroplast
CL1001.Contig3_All	2136	gi|460367667|ref|XP_004229692.1|	246.5	0	PREDICTED: amidophosphoribosyltransferase 1, chloroplastic-like [Solanum lycopersicum]	gi|460370119|ref|XM_004230854.1|	511	1e-141	PREDICTED: Solanum lycopersicum amidophosphoribosyltransferase 2, chloroplastic-like (LOC101250934), mRNA	sp|Q9SI61|ASE1_ARATH	552	0	Amidophosphoribosyltransferase 1, chloroplastic OS=Arabidopsis thaliana GN=ASE1 PE=2 SV=1	CAC1392	306	8e-123	COG0034	Glutamine phosphoribosylpyrophosphate amidotransferase	K00764	0	593	gmx:100801720	amidophosphoribosyltransferase [EC:2.4.2.14]	GO:0009113//purine nucleobase biosynthetic process;GO:0009116//nucleoside metabolic process;GO:0006189//'de novo' IMP biosynthetic process	GO:0051536//iron-sulfur cluster binding;GO:0046872//metal ion binding;GO:0004044//amidophosphoribosyltransferase activity	-
CL10010.Contig1_All	1348	gi|595798359|ref|XP_007201378.1|	537.3	0	hypothetical protein PRUPE_ppa007841mg [Prunus persica] >gi|462396778|gb|EMJ02577.1| hypothetical protein PRUPE_ppa007841mg [Prunus persica]	gi|470106575|ref|XM_004289594.1|	299	5e-78	PREDICTED: Fragaria vesca subsp. vesca chaperone protein dnaJ 10-like (LOC101313749), mRNA	sp|Q8GYX8|DNJ10_ARATH	357	2e-120	Chaperone protein dnaJ 10 OS=Arabidopsis thaliana GN=ATJ10 PE=2 SV=2	YER048c	141	3e-37	COG2214	DnaJ-class molecular chaperone	K03686	6e-17	84	pop:POPTR_752360	molecular chaperone DnaJ	GO:0006457//protein folding	-	GO:0005829//cytosol
CL10010.Contig2_All	1175	gi|595798359|ref|XP_007201378.1|	84	1e-67	hypothetical protein PRUPE_ppa007841mg [Prunus persica] >gi|462396778|gb|EMJ02577.1| hypothetical protein PRUPE_ppa007841mg [Prunus persica]	gi|590685496|ref|XM_007042053.1|	163	6e-37	Theobroma cacao DNAJ heat shock N-terminal domain-containing protein isoform 3 (TCM_006838) mRNA, partial cds	sp|Q8GYX8|DNJ10_ARATH	169	3e-51	Chaperone protein dnaJ 10 OS=Arabidopsis thaliana GN=ATJ10 PE=2 SV=2	YER048c	113	2e-27	COG2214	DnaJ-class molecular chaperone	K03686	7e-17	83.2	pop:POPTR_752360	molecular chaperone DnaJ	GO:0006457//protein folding	-	GO:0005829//cytosol
CL10011.Contig1_All	1109	gi|568881706|ref|XP_006493693.1|	362.8	5e-125	PREDICTED: uncharacterized protein LOC102610669 isoform X1 [Citrus sinensis]	gi|359473857|ref|XM_003631321.1|	313	3e-82	PREDICTED: Vitis vinifera uncharacterized LOC100246511 (LOC100246511), mRNA	--	--	--	--	--	--	--	--	--	--	--	--	--	--	-	-	GO:0005829//cytosol;GO:0005634//nucleus;GO:0005886//plasma membrane
CL10011.Contig2_All	739	gi|568881706|ref|XP_006493693.1|	335.1	4e-116	PREDICTED: uncharacterized protein LOC102610669 isoform X1 [Citrus sinensis]	gi|359473857|ref|XM_003631321.1|	293	2e-76	PREDICTED: Vitis vinifera uncharacterized LOC100246511 (LOC100246511), mRNA	--	--	--	--	--	--	--	--	--	--	--	--	--	--	-	-	GO:0005829//cytosol;GO:0005634//nucleus;GO:0005886//plasma membrane
CL10012.Contig1_All	454	--	--	--	--	--	--	--	--	--	--	--	--	--	--	--	--	--	--	--	--	--	--	-	-	-
CL10012.Contig2_All	834	--	--	--	--	--	--	--	--	--	--	--	--	--	--	--	--	--	--	--	--	--	--	-	-	-
CL10013.Contig1_All	1193	gi|225437740|ref|XP_002280756.1|	401.4	1e-138	PREDICTED: suppressor of disruption of TFIIS-like [Vitis vinifera]	gi|359480229|ref|XM_002280720.2|	202	7e-49	PREDICTED: Vitis vinifera suppressor of disruption of TFIIS-like (LOC100257326), mRNA	--	--	--	--	AGc662	102	3e-24	COG1011	Predicted hydrolase (HAD superfamily)	K07025	5e-136	390	pop:POPTR_774603	putative hydrolase of the HAD superfamily	GO:0008152//metabolic process	GO:0016787//hydrolase activity	-
CL10013.Contig2_All	242	--	--	--	--	--	--	--	--	--	--	--	--	--	--	--	--	--	--	--	--	--	--	-	-	-
CL10013.Contig3_All	825	gi|596109514|ref|XP_007221494.1|	209.5	3e-65	hypothetical protein PRUPE_ppa009851mg [Prunus persica] >gi|462418244|gb|EMJ22693.1| hypothetical protein PRUPE_ppa009851mg [Prunus persica]	gi|359480229|ref|XM_002280720.2|	159	7e-36	PREDICTED: Vitis vinifera suppressor of disruption of TFIIS-like (LOC100257326), mRNA	--	--	--	--	--	--	--	--	--	K07025	2e-62	198	pop:POPTR_774603	putative hydrolase of the HAD superfamily	-	-	-
CL10013.Contig4_All	792	gi|590720426|ref|XP_007051329.1|	296.2	3e-99	Haloacid dehalogenase-like hydrolase superfamily protein [Theobroma cacao] >gi|508703590|gb|EOX95486.1| Haloacid dehalogenase-like hydrolase superfamily protein [Theobroma cacao]	gi|359480229|ref|XM_002280720.2|	202	5e-49	PREDICTED: Vitis vinifera suppressor of disruption of TFIIS-like (LOC100257326), mRNA	--	--	--	--	mlr4841	86.3	1e-19	COG1011	Predicted hydrolase (HAD superfamily)	K07025	5e-100	294	gmx:100814291	putative hydrolase of the HAD superfamily	GO:0008152//metabolic process	GO:0016787//hydrolase activity	-
CL10013.Contig5_All	940	gi|460366564|ref|XP_004229151.1|	259.6	7e-85	PREDICTED: uncharacterized protein C24B11.05-like isoform 2 [Solanum lycopersicum]	gi|359480229|ref|XM_002280720.2|	188	8e-45	PREDICTED: Vitis vinifera suppressor of disruption of TFIIS-like (LOC100257326), mRNA	--	--	--	--	SMc01730	66.6	4e-12	COG1011	Predicted hydrolase (HAD superfamily)	K07025	1e-62	201	gmx:100814291	putative hydrolase of the HAD superfamily	GO:0008152//metabolic process	GO:0016787//hydrolase activity	-
CL10014.Contig1_All	533	gi|460379744|ref|XP_004235621.1|	84	3e-18	PREDICTED: RWD domain-containing protein 1-like [Solanum lycopersicum]	gi|52076498|dbj|AP003628.3|	141	1e-30	Oryza sativa Japonica Group genomic DNA, chromosome 6, PAC clone:P0473H04	--	--	--	--	--	--	--	--	--	--	--	--	--	--	-	-	GO:0005737//cytoplasm
CL10014.Contig2_All	226	gi|77999283|gb|ABB16988.1|	62.4	1e-11	RWD domain-containing protein [Solanum tuberosum]	gi|145336631|ref|NM_104051.4|	99.6	1e-18	Arabidopsis thaliana ubiquitin-conjugating enzyme family protein mRNA, complete cds	--	--	--	--	--	--	--	--	--	--	--	--	--	--	-	-	-
CL10015.Contig1_All	643	gi|590675606|ref|XP_007039495.1|	99	7e-25	Uncharacterized protein TCM_015716 [Theobroma cacao] >gi|508776740|gb|EOY23996.1| Uncharacterized protein TCM_015716 [Theobroma cacao]	gi|590675605|ref|XM_007039433.1|	73.8	2e-10	Theobroma cacao Uncharacterized protein (TCM_015716) mRNA, complete cds	--	--	--	--	--	--	--	--	--	--	--	--	--	--	-	-	-
CL10015.Contig2_All	596	gi|565401513|ref|XP_006366243.1|	114	5e-31	PREDICTED: uncharacterized protein LOC102601026 [Solanum tuberosum]	gi|590675605|ref|XM_007039433.1|	73.8	2e-10	Theobroma cacao Uncharacterized protein (TCM_015716) mRNA, complete cds	--	--	--	--	--	--	--	--	--	--	--	--	--	--	-	-	-
CL10016.Contig1_All	999	gi|356496769|ref|XP_003517238.1|	356.3	2e-123	PREDICTED: ADP-ribosylation factor-like protein 2-like [Glycine max]	gi|568862125|ref|XM_006484477.1|	391	1e-105	PREDICTED: Citrus sinensis ADP-ribosylation factor-like protein 2-like (LOC102608646), transcript variant X2, mRNA	sp|Q9ZPX1|ARF5_ARATH	348	3e-122	Probable ADP-ribosylation factor At2g18390 OS=Arabidopsis thaliana GN=At2g18390 PE=2 SV=1	YBR164c	162	1e-48	COG1100	GTPase SAR1 and related small G proteins	K07943	1e-124	356	gmx:100805880	ADP-ribosylation factor-like 2	GO:0007264//small GTPase mediated signal transduction;GO:0009960//endosperm development;GO:0000226//microtubule cytoskeleton organization;GO:0007021//tubulin complex assembly;GO:0009630//gravitropism;GO:0009558//embryo sac cellularization;GO:0009793//embryo development ending in seed dormancy	GO:0003924//GTPase activity;GO:0005525//GTP binding	GO:0005794//Golgi apparatus
CL10016.Contig2_All	812	gi|356496769|ref|XP_003517238.1|	356.3	2e-124	PREDICTED: ADP-ribosylation factor-like protein 2-like [Glycine max]	gi|568862125|ref|XM_006484477.1|	392	1e-106	PREDICTED: Citrus sinensis ADP-ribosylation factor-like protein 2-like (LOC102608646), transcript variant X2, mRNA	sp|Q9ZPX1|ARF5_ARATH	348	3e-123	Probable ADP-ribosylation factor At2g18390 OS=Arabidopsis thaliana GN=At2g18390 PE=2 SV=1	YBR164c	162	2e-49	COG1100	GTPase SAR1 and related small G proteins	K07943	1e-125	356	gmx:100805880	ADP-ribosylation factor-like 2	GO:0007264//small GTPase mediated signal transduction;GO:0009960//endosperm development;GO:0000226//microtubule cytoskeleton organization;GO:0007021//tubulin complex assembly;GO:0009630//gravitropism;GO:0009558//embryo sac cellularization;GO:0009793//embryo development ending in seed dormancy	GO:0003924//GTPase activity;GO:0005525//GTP binding	GO:0005794//Golgi apparatus
CL10017.Contig1_All	1403	gi|225445204|ref|XP_002284308.1|	162.2	1e-44	PREDICTED: probable protein ABIL5 [Vitis vinifera]	gi|571455205|ref|XM_006579957.1|	63.9	5e-07	PREDICTED: Glycine max uncharacterized LOC100820019 (LOC100820019), transcript variant X5, mRNA	sp|Q5JMF2|ABIL5_ORYSJ	103	7e-25	Probable protein ABIL5 OS=Oryza sativa subsp. japonica GN=Os01g0760900 PE=2 SV=1	--	--	--	--	--	--	--	--	--	--	-	-	-
CL10017.Contig2_All	893	gi|565373818|ref|XP_006353464.1|	236.1	1e-75	PREDICTED: protein ABIL2-like [Solanum tuberosum]	gi|165723231|gb|AC216673.1|	60	5e-06	Populus trichocarpa clone POP019-C15, complete sequence	sp|Q5JMF2|ABIL5_ORYSJ	108	4e-28	Probable protein ABIL5 OS=Oryza sativa subsp. japonica GN=Os01g0760900 PE=2 SV=1	--	--	--	--	--	--	--	--	--	--	-	-	-
CL10018.Contig1_All	1720	gi|302142040|emb|CBI19243.3|	777.7	0	unnamed protein product [Vitis vinifera]	gi|359492478|ref|XM_003634372.1|	676	0	PREDICTED: Vitis vinifera uncharacterized LOC100254008 (LOC100254008), mRNA	--	--	--	--	--	--	--	--	--	--	--	--	--	--	-	-	-
CL10018.Contig2_All	4036	gi|565341847|ref|XP_006338082.1|	1900.2	0	PREDICTED: uncharacterized protein LOC102585519 [Solanum tuberosum]	gi|359492478|ref|XM_003634372.1|	1292	0	PREDICTED: Vitis vinifera uncharacterized LOC100254008 (LOC100254008), mRNA	--	--	--	--	--	--	--	--	--	--	--	--	--	--	-	-	-
CL10018.Contig3_All	4225	gi|565341847|ref|XP_006338082.1|	1900.2	0	PREDICTED: uncharacterized protein LOC102585519 [Solanum tuberosum]	gi|359492478|ref|XM_003634372.1|	1292	0	PREDICTED: Vitis vinifera uncharacterized LOC100254008 (LOC100254008), mRNA	--	--	--	--	--	--	--	--	--	--	--	--	--	--	-	-	-
CL10019.Contig1_All	1623	gi|568822732|ref|XP_006465780.1|	478.8	1e-165	PREDICTED: dehydrogenase/reductase SDR family member on chromosome X-like isoform X1 [Citrus sinensis]	gi|571452033|ref|XM_006578863.1|	103	7e-19	PREDICTED: Glycine max dehydrogenase/reductase SDR family member on chromosome X-like (LOC100818046), transcript variant X4, mRNA	sp|A2RVM0|TIC32_ARATH	112	3e-27	Short-chain dehydrogenase TIC 32, chloroplastic OS=Arabidopsis thaliana GN=TIC32 PE=2 SV=1	Rv0068	114	9e-28	COG1028	Dehydrogenases with different specificities (related to short-chain alcohol dehydrogenases)	K00218	1e-17	86.3	aly:ARALYDRAFT_470335	protochlorophyllide reductase [EC:1.3.1.33]	GO:0055114//oxidation-reduction process	GO:0016491//oxidoreductase activity	-
CL10019.Contig2_All	866	gi|568822732|ref|XP_006465780.1|	223	5e-69	PREDICTED: dehydrogenase/reductase SDR family member on chromosome X-like isoform X1 [Citrus sinensis]	gi|565348458|ref|XM_006341168.1|	75.8	8e-11	PREDICTED: Solanum tuberosum dehydrogenase/reductase SDR family member on chromosome X-like (LOC102587440), mRNA	sp|A2RVM0|TIC32_ARATH	60.5	2e-10	Short-chain dehydrogenase TIC 32, chloroplastic OS=Arabidopsis thaliana GN=TIC32 PE=2 SV=1	Rv0068	58.9	2e-09	COG1028	Dehydrogenases with different specificities (related to short-chain alcohol dehydrogenases)	K10251	3e-08	55.5	bdi:100833506	beta-keto reductase [EC:1.1.1.-]	GO:0008152//metabolic process	-	-
CL10019.Contig3_All	1376	gi|568822732|ref|XP_006465780.1|	68.2	1e-10	PREDICTED: dehydrogenase/reductase SDR family member on chromosome X-like isoform X1 [Citrus sinensis]	gi|571452033|ref|XM_006578863.1|	103	6e-19	PREDICTED: Glycine max dehydrogenase/reductase SDR family member on chromosome X-like (LOC100818046), transcript variant X4, mRNA	sp|A2RVM0|TIC32_ARATH	91.3	3e-20	Short-chain dehydrogenase TIC 32, chloroplastic OS=Arabidopsis thaliana GN=TIC32 PE=2 SV=1	ML0315	85.9	5e-18	COG1028	Dehydrogenases with different specificities (related to short-chain alcohol dehydrogenases)	K00218	5e-16	80.9	osa:4337415	protochlorophyllide reductase [EC:1.3.1.33]	GO:0055114//oxidation-reduction process	GO:0016491//oxidoreductase activity	-
CL10019.Contig4_All	1623	gi|568822732|ref|XP_006465780.1|	121.7	4e-130	PREDICTED: dehydrogenase/reductase SDR family member on chromosome X-like isoform X1 [Citrus sinensis]	gi|571452033|ref|XM_006578863.1|	111	3e-21	PREDICTED: Glycine max dehydrogenase/reductase SDR family member on chromosome X-like (LOC100818046), transcript variant X4, mRNA	sp|A2RVM0|TIC32_ARATH	84	5e-20	Short-chain dehydrogenase TIC 32, chloroplastic OS=Arabidopsis thaliana GN=TIC32 PE=2 SV=1	Rv0068	95.5	3e-22	COG1028	Dehydrogenases with different specificities (related to short-chain alcohol dehydrogenases)	K00218	9e-14	62.8	zma:100194154	protochlorophyllide reductase [EC:1.3.1.33]	GO:0055114//oxidation-reduction process	GO:0016491//oxidoreductase activity	-
CL10019.Contig5_All	1470	gi|568822732|ref|XP_006465780.1|	64.7	2e-09	PREDICTED: dehydrogenase/reductase SDR family member on chromosome X-like isoform X1 [Citrus sinensis]	gi|571452033|ref|XM_006578863.1|	111	2e-21	PREDICTED: Glycine max dehydrogenase/reductase SDR family member on chromosome X-like (LOC100818046), transcript variant X4, mRNA	sp|A2RVM0|TIC32_ARATH	65.9	1e-14	Short-chain dehydrogenase TIC 32, chloroplastic OS=Arabidopsis thaliana GN=TIC32 PE=2 SV=1	Rv0068	65.5	2e-13	COG1028	Dehydrogenases with different specificities (related to short-chain alcohol dehydrogenases)	K00218	2e-12	57.8	zma:100381344	protochlorophyllide reductase [EC:1.3.1.33]	GO:0055114//oxidation-reduction process	GO:0016491//oxidoreductase activity	-
CL10019.Contig6_All	587	gi|565348459|ref|XP_006341230.1|	82.4	1e-16	PREDICTED: dehydrogenase/reductase SDR family member on chromosome X-like [Solanum tuberosum]	--	--	--	--	--	--	--	--	--	--	--	--	--	--	--	--	--	--	-	-	-
CL1002.Contig1_All	270	gi|163256765|emb|CAO02646.1|	48.1	1e-16	aspartic protease precursor [Medicago truncatula var. truncatula] >gi|163256777|emb|CAO02652.1| aspartic protease precursor [Medicago truncatula var. truncatula] >gi|163256799|emb|CAO02663.1| aspartic protease precursor [Medicago truncatula var. truncatula] >gi|163256801|emb|CAO02664.1| aspartic protease precursor [Medicago truncatula var. truncatula] >gi|163256809|emb|CAO02668.1| aspartic protea…	gi|294440429|gb|GU144571.1|	107	7e-21	Nicotiana tabacum aspartic protease 1 mRNA, complete cds	sp|Q9XFX3|CARDA_CYNCA	53.5	9e-17	Procardosin-A OS=Cynara cardunculus GN=cardA PE=1 SV=1	--	--	--	--	--	K08245	1e-13	65.5	pop:POPTR_834438	phytepsin [EC:3.4.23.40]	-	GO:0016787//hydrolase activity	-
CL1002.Contig2_All	2107	gi|171854659|dbj|BAG16519.1|	771.9	0	putative aspartic protease [Capsicum chinense]	gi|71493144|gb|DQ123926.1|	392	1e-106	Coffea arabica x Coffea canephora clone HT-SSH3-H06 mRNA sequence	sp|O65390|APA1_ARATH	647	0	Aspartic proteinase A1 OS=Arabidopsis thaliana GN=APA1 PE=1 SV=1	--	--	--	--	--	K08245	0	761	pop:POPTR_834438	phytepsin [EC:3.4.23.40]	GO:0006508//proteolysis;GO:0006629//lipid metabolic process	GO:0004190//aspartic-type endopeptidase activity	-
CL1002.Contig3_All	2550	gi|566198643|ref|XP_002319454.2|	780	0	aspartic proteinase 2 [Populus trichocarpa] >gi|550324625|gb|EEE95377.2| aspartic proteinase 2 [Populus trichocarpa]	gi|568214588|ref|NM_001288120.1|	345	2e-91	Solanum tuberosum Asp (LOC102577765), mRNA >gi|82623416|gb|DQ241852.1| Solanum tuberosum clone 188C11 aspartic protease precursor-like mRNA, complete cds	sp|O65390|APA1_ARATH	648	0	Aspartic proteinase A1 OS=Arabidopsis thaliana GN=APA1 PE=1 SV=1	--	--	--	--	--	K08245	0	779	pop:POPTR_834438	phytepsin [EC:3.4.23.40]	GO:0006508//proteolysis;GO:0006629//lipid metabolic process	GO:0004190//aspartic-type endopeptidase activity	-
CL1002.Contig4_All	1801	gi|566198643|ref|XP_002319454.2|	780.8	0	aspartic proteinase 2 [Populus trichocarpa] >gi|550324625|gb|EEE95377.2| aspartic proteinase 2 [Populus trichocarpa]	gi|568214588|ref|NM_001288120.1|	345	1e-91	Solanum tuberosum Asp (LOC102577765), mRNA >gi|82623416|gb|DQ241852.1| Solanum tuberosum clone 188C11 aspartic protease precursor-like mRNA, complete cds	sp|O65390|APA1_ARATH	648	0	Aspartic proteinase A1 OS=Arabidopsis thaliana GN=APA1 PE=1 SV=1	--	--	--	--	--	K08245	0	780	pop:POPTR_834438	phytepsin [EC:3.4.23.40]	GO:0006508//proteolysis;GO:0006629//lipid metabolic process	GO:0004190//aspartic-type endopeptidase activity	-
CL1002.Contig5_All	316	gi|566198643|ref|XP_002319454.2|	72	3e-14	aspartic proteinase 2 [Populus trichocarpa] >gi|550324625|gb|EEE95377.2| aspartic proteinase 2 [Populus trichocarpa]	--	--	--	--	sp|P42211|ASPRX_ORYSJ	43.5	5e-06	Aspartic proteinase OS=Oryza sativa subsp. japonica GN=RAP PE=2 SV=2	--	--	--	--	--	K08245	4e-15	70.5	gmx:100776327	phytepsin [EC:3.4.23.40]	-	GO:0016787//hydrolase activity	-
CL1002.Contig6_All	1137	gi|575840972|gb|AHH02381.1|	64.3	1e-10	aspartic proteinase A1, partial [Aegiceras corniculatum]	gi|294440429|gb|GU144571.1|	107	3e-20	Nicotiana tabacum aspartic protease 1 mRNA, complete cds	sp|O04057|ASPR_CUCPE	60.8	5e-10	Aspartic proteinase OS=Cucurbita pepo PE=2 SV=1	--	--	--	--	--	K08245	6e-10	62	vvi:100251117	phytepsin [EC:3.4.23.40]	GO:0006508//proteolysis;GO:0006629//lipid metabolic process	GO:0004190//aspartic-type endopeptidase activity	-
CL10020.Contig1_All	1269	gi|224108313|ref|XP_002314801.1|	401.4	1e-138	hypothetical protein POPTR_0010s12140g [Populus trichocarpa] >gi|222863841|gb|EEF00972.1| hypothetical protein POPTR_0010s12140g [Populus trichocarpa]	gi|568829760|ref|XM_006469123.1|	238	1e-59	PREDICTED: Citrus sinensis uncharacterized LOC102611631 (LOC102611631), mRNA	--	--	--	--	--	--	--	--	--	--	--	--	--	--	-	-	-
CL10020.Contig2_All	1149	gi|224108313|ref|XP_002314801.1|	402.9	6e-140	hypothetical protein POPTR_0010s12140g [Populus trichocarpa] >gi|222863841|gb|EEF00972.1| hypothetical protein POPTR_0010s12140g [Populus trichocarpa]	gi|590696415|ref|XM_007045097.1|	228	1e-56	Theobroma cacao Uncharacterized protein (TCM_010889) mRNA, complete cds	--	--	--	--	--	--	--	--	--	--	--	--	--	--	-	-	-
CL10020.Contig3_All	1286	gi|224108313|ref|XP_002314801.1|	405.2	4e-140	hypothetical protein POPTR_0010s12140g [Populus trichocarpa] >gi|222863841|gb|EEF00972.1| hypothetical protein POPTR_0010s12140g [Populus trichocarpa]	gi|568829760|ref|XM_006469123.1|	285	7e-74	PREDICTED: Citrus sinensis uncharacterized LOC102611631 (LOC102611631), mRNA	--	--	--	--	--	--	--	--	--	--	--	--	--	--	-	-	-
CL10020.Contig4_All	1318	gi|225424250|ref|XP_002284485.1|	152.9	1e-107	PREDICTED: uncharacterized protein LOC100249059 [Vitis vinifera] >gi|147801559|emb|CAN77015.1| hypothetical protein VITISV_036885 [Vitis vinifera] >gi|297737691|emb|CBI26892.3| unnamed protein product [Vitis vinifera]	gi|470122703|ref|XM_004297331.1|	234	2e-58	PREDICTED: Fragaria vesca subsp. vesca uncharacterized LOC101303213 (LOC101303213), mRNA	--	--	--	--	--	--	--	--	--	--	--	--	--	--	-	-	-
CL10020.Contig5_All	1349	gi|224108313|ref|XP_002314801.1|	407.9	7e-141	hypothetical protein POPTR_0010s12140g [Populus trichocarpa] >gi|222863841|gb|EEF00972.1| hypothetical protein POPTR_0010s12140g [Populus trichocarpa]	gi|359472862|ref|XM_002284449.2|	250	4e-63	PREDICTED: Vitis vinifera uncharacterized LOC100249059 (LOC100249059), mRNA	--	--	--	--	--	--	--	--	--	--	--	--	--	--	-	-	-
CL10020.Contig6_All	1994	gi|224108313|ref|XP_002314801.1|	417.9	1e-141	hypothetical protein POPTR_0010s12140g [Populus trichocarpa] >gi|222863841|gb|EEF00972.1| hypothetical protein POPTR_0010s12140g [Populus trichocarpa]	gi|590696415|ref|XM_007045097.1|	287	3e-74	Theobroma cacao Uncharacterized protein (TCM_010889) mRNA, complete cds	--	--	--	--	--	--	--	--	--	--	--	--	--	--	-	-	-
CL10021.Contig1_All	1128	gi|297738697|emb|CBI27942.3|	278.5	1e-89	unnamed protein product [Vitis vinifera]	gi|359484505|ref|XM_002282724.2|	367	2e-98	PREDICTED: Vitis vinifera protein arginine N-methyltransferase 1.1-like (LOC100266357), mRNA	sp|Q0J2C6|ANM1_ORYSJ	261	2e-84	Probable protein arginine N-methyltransferase 1 OS=Oryza sativa subsp. japonica GN=PRMT1 PE=2 SV=1	YBR034c	120	2e-30	COG0500	SAM-dependent methyltransferases	K11434	3e-90	278	vvi:100266357	protein arginine N-methyltransferase 1 [EC:2.1.1.-]	GO:0035246//peptidyl-arginine N-methylation;GO:0034969//histone arginine methylation	GO:0008469//histone-arginine N-methyltransferase activity	GO:0005829//cytosol
CL10021.Contig2_All	963	gi|297738697|emb|CBI27942.3|	278.5	2e-90	unnamed protein product [Vitis vinifera]	gi|359484505|ref|XM_002282724.2|	367	2e-98	PREDICTED: Vitis vinifera protein arginine N-methyltransferase 1.1-like (LOC100266357), mRNA	sp|Q0J2C6|ANM1_ORYSJ	261	4e-85	Probable protein arginine N-methyltransferase 1 OS=Oryza sativa subsp. japonica GN=PRMT1 PE=2 SV=1	YBR034c	120	5e-31	COG0500	SAM-dependent methyltransferases	K11434	4e-91	278	vvi:100266357	protein arginine N-methyltransferase 1 [EC:2.1.1.-]	GO:0035246//peptidyl-arginine N-methylation;GO:0034969//histone arginine methylation	GO:0008469//histone-arginine N-methyltransferase activity	GO:0005829//cytosol
CL10022.Contig1_All	592	--	--	--	--	--	--	--	--	--	--	--	--	--	--	--	--	--	--	--	--	--	--	-	-	-
CL10022.Contig2_All	488	--	--	--	--	--	--	--	--	--	--	--	--	--	--	--	--	--	--	--	--	--	--	-	-	-
CL10022.Contig3_All	863	--	--	--	--	--	--	--	--	--	--	--	--	--	--	--	--	--	--	--	--	--	--	-	-	-
CL10022.Contig4_All	948	--	--	--	--	--	--	--	--	--	--	--	--	--	--	--	--	--	--	--	--	--	--	-	-	-
CL10022.Contig5_All	989	--	--	--	--	--	--	--	--	--	--	--	--	--	--	--	--	--	--	--	--	--	--	-	-	-
CL10023.Contig1_All	1709	--	--	--	--	--	--	--	--	--	--	--	--	--	--	--	--	--	--	--	--	--	--	-	-	-
CL10023.Contig2_All	992	--	--	--	--	--	--	--	--	--	--	--	--	--	--	--	--	--	--	--	--	--	--	-	-	-
CL10023.Contig3_All	2127	gi|297745190|emb|CBI39182.3|	177.9	1e-47	unnamed protein product [Vitis vinifera]	--	--	--	--	--	--	--	--	--	--	--	--	--	--	--	--	--	--	-	-	-
CL10024.Contig1_All	1638	gi|496294299|gb|AGL43084.1|	657.5	0	pelota [Solanum peruvianum] >gi|496294338|gb|AGL43087.1| pelota [Solanum peruvianum]	gi|359476792|ref|XM_002279839.2|	708	0	PREDICTED: Vitis vinifera protein pelota-like (LOC100256390), mRNA	--	--	--	--	SPCC18B5.06	318	2e-103	COG1537	Predicted RNA-binding proteins	K06965	0	649	vvi:100256390	protein pelota	-	-	-
CL10024.Contig2_All	878	gi|590638663|ref|XP_007029455.1|	241.1	6e-76	Eukaryotic release factor 1 (eRF1) family protein isoform 1 [Theobroma cacao] >gi|590638667|ref|XP_007029456.1| Eukaryotic release factor 1 (eRF1) family protein isoform 1 [Theobroma cacao] >gi|508718060|gb|EOY09957.1| Eukaryotic release factor 1 (eRF1) family protein isoform 1 [Theobroma cacao] >gi|508718061|gb|EOY09958.1| Eukaryotic release factor 1 (eRF1) family protein isoform 1 [Theobroma ca…	gi|359476792|ref|XM_002279839.2|	349	4e-93	PREDICTED: Vitis vinifera protein pelota-like (LOC100256390), mRNA	--	--	--	--	SPCC18B5.06	126	4e-33	COG1537	Predicted RNA-binding proteins	K06965	7e-75	234	vvi:100256390	protein pelota	-	-	-
CL10025.Contig1_All	1651	gi|565399387|ref|XP_006365236.1|	577.8	0	PREDICTED: quinone oxidoreductase-like protein At1g23740, chloroplastic-like [Solanum tuberosum]	gi|359473177|ref|XM_003631207.1|	555	1e-155	PREDICTED: Vitis vinifera quinone oxidoreductase-like protein At1g23740, chloroplastic-like (LOC100852555), mRNA	sp|Q9ZUC1|QORL_ARATH	504	6e-177	Quinone oxidoreductase-like protein At1g23740, chloroplastic OS=Arabidopsis thaliana GN=At1g23740 PE=1 SV=2	lin0622	188	1e-54	COG0604	NADPH:quinone reductase and related Zn-dependent oxidoreductases	K00344	2e-23	102	osa:4331066	NADPH2:quinone reductase [EC:1.6.5.5]	GO:0009409//response to cold;GO:0055114//oxidation-reduction process	GO:0003960//NADPH:quinone reductase activity;GO:0035671//enone reductase activity;GO:0035798//2-alkenal reductase (NADP+) activity;GO:0008270//zinc ion binding	GO:0009941//chloroplast envelope;GO:0010319//stromule;GO:0009570//chloroplast stroma;GO:0009579//thylakoid;GO:0048046//apoplast
CL10025.Contig2_All	1774	gi|565399387|ref|XP_006365236.1|	576.6	0	PREDICTED: quinone oxidoreductase-like protein At1g23740, chloroplastic-like [Solanum tuberosum]	gi|359473177|ref|XM_003631207.1|	525	1e-146	PREDICTED: Vitis vinifera quinone oxidoreductase-like protein At1g23740, chloroplastic-like (LOC100852555), mRNA	sp|Q9ZUC1|QORL_ARATH	503	4e-176	Quinone oxidoreductase-like protein At1g23740, chloroplastic OS=Arabidopsis thaliana GN=At1g23740 PE=1 SV=2	lin0622	184	6e-53	COG0604	NADPH:quinone reductase and related Zn-dependent oxidoreductases	K00344	1e-23	103	osa:4331066	NADPH2:quinone reductase [EC:1.6.5.5]	GO:0009409//response to cold;GO:0055114//oxidation-reduction process	GO:0003960//NADPH:quinone reductase activity;GO:0035671//enone reductase activity;GO:0035798//2-alkenal reductase (NADP+) activity;GO:0008270//zinc ion binding	GO:0009941//chloroplast envelope;GO:0010319//stromule;GO:0009570//chloroplast stroma;GO:0009579//thylakoid;GO:0048046//apoplast
CL10025.Contig3_All	1645	gi|565399387|ref|XP_006365236.1|	572.4	0	PREDICTED: quinone oxidoreductase-like protein At1g23740, chloroplastic-like [Solanum tuberosum]	gi|359473177|ref|XM_003631207.1|	525	1e-146	PREDICTED: Vitis vinifera quinone oxidoreductase-like protein At1g23740, chloroplastic-like (LOC100852555), mRNA	sp|Q9ZUC1|QORL_ARATH	503	9e-177	Quinone oxidoreductase-like protein At1g23740, chloroplastic OS=Arabidopsis thaliana GN=At1g23740 PE=1 SV=2	lin0622	184	3e-53	COG0604	NADPH:quinone reductase and related Zn-dependent oxidoreductases	K00344	9e-24	103	osa:4331066	NADPH2:quinone reductase [EC:1.6.5.5]	GO:0009409//response to cold;GO:0055114//oxidation-reduction process	GO:0003960//NADPH:quinone reductase activity;GO:0035671//enone reductase activity;GO:0035798//2-alkenal reductase (NADP+) activity;GO:0008270//zinc ion binding	GO:0009941//chloroplast envelope;GO:0010319//stromule;GO:0009570//chloroplast stroma;GO:0009579//thylakoid;GO:0048046//apoplast
CL10026.Contig1_All	2548	gi|225430178|ref|XP_002284900.1|	1308.1	0	PREDICTED: transcriptional corepressor LEUNIG-like [Vitis vinifera]	gi|359475792|ref|XM_002284864.2|	946	0	PREDICTED: Vitis vinifera transcriptional corepressor LEUNIG-like (LOC100266189), mRNA	sp|Q9FUY2|LEUNG_ARATH	1142	0	Transcriptional corepressor LEUNIG OS=Arabidopsis thaliana GN=LUG PE=1 SV=2	all0438_2	132	4e-33	COG2319	FOG: WD40 repeat	K12662	7e-29	124	vvi:100243602	U4/U6 small nuclear ribonucleoprotein PRP4	-	-	-
CL10026.Contig2_All	564	gi|604302347|gb|EYU21923.1|	60.8	1e-50	hypothetical protein MIMGU_mgv1a000972mg [Mimulus guttatus]	gi|359475792|ref|XM_002284864.2|	115	6e-23	PREDICTED: Vitis vinifera transcriptional corepressor LEUNIG-like (LOC100266189), mRNA	sp|Q9FUY2|LEUNG_ARATH	144	6e-40	Transcriptional corepressor LEUNIG OS=Arabidopsis thaliana GN=LUG PE=1 SV=2	--	--	--	--	--	--	--	--	--	--	-	-	-
CL10026.Contig3_All	237	gi|49523567|emb|CAF18245.1|	136.3	3e-37	STYLOSA protein [Antirrhinum majus]	gi|49523566|emb|AJ620905.1|	127	6e-27	Antirrhinum majus mRNA for STYLOSA protein	sp|Q9FUY2|LEUNG_ARATH	110	7e-30	Transcriptional corepressor LEUNIG OS=Arabidopsis thaliana GN=LUG PE=1 SV=2	--	--	--	--	--	--	--	--	--	--	-	-	-
CL10026.Contig4_All	2679	gi|604302347|gb|EYU21923.1|	590.5	0	hypothetical protein MIMGU_mgv1a000972mg [Mimulus guttatus]	gi|359475792|ref|XM_002284864.2|	1166	0	PREDICTED: Vitis vinifera transcriptional corepressor LEUNIG-like (LOC100266189), mRNA	sp|Q9FUY2|LEUNG_ARATH	633	0	Transcriptional corepressor LEUNIG OS=Arabidopsis thaliana GN=LUG PE=1 SV=2	all0438_2	127	1e-31	COG2319	FOG: WD40 repeat	K12662	4e-29	124	vvi:100243602	U4/U6 small nuclear ribonucleoprotein PRP4	-	-	-
CL10026.Contig5_All	2348	gi|296081982|emb|CBI20987.3|	129.4	6e-29	unnamed protein product [Vitis vinifera]	gi|359475792|ref|XM_002284864.2|	1078	0	PREDICTED: Vitis vinifera transcriptional corepressor LEUNIG-like (LOC100266189), mRNA	sp|Q9FUY2|LEUNG_ARATH	707	0	Transcriptional corepressor LEUNIG OS=Arabidopsis thaliana GN=LUG PE=1 SV=2	all0438_2	128	7e-32	COG2319	FOG: WD40 repeat	K12662	4e-29	124	vvi:100243602	U4/U6 small nuclear ribonucleoprotein PRP4	-	-	-
CL10026.Contig6_All	3449	gi|225430178|ref|XP_002284900.1|	1549.6	0	PREDICTED: transcriptional corepressor LEUNIG-like [Vitis vinifera]	gi|359475792|ref|XM_002284864.2|	1059	0	PREDICTED: Vitis vinifera transcriptional corepressor LEUNIG-like (LOC100266189), mRNA	sp|Q9FUY2|LEUNG_ARATH	1381	0	Transcriptional corepressor LEUNIG OS=Arabidopsis thaliana GN=LUG PE=1 SV=2	all0438_2	130	2e-32	COG2319	FOG: WD40 repeat	K12662	5e-29	125	vvi:100243602	U4/U6 small nuclear ribonucleoprotein PRP4	-	-	-
CL10026.Contig7_All	3861	gi|604302347|gb|EYU21923.1|	299.3	1e-83	hypothetical protein MIMGU_mgv1a000972mg [Mimulus guttatus]	gi|359475792|ref|XM_002284864.2|	1007	0	PREDICTED: Vitis vinifera transcriptional corepressor LEUNIG-like (LOC100266189), mRNA	sp|Q9FUY2|LEUNG_ARATH	1071	0	Transcriptional corepressor LEUNIG OS=Arabidopsis thaliana GN=LUG PE=1 SV=2	all0438_2	110	2e-25	COG2319	FOG: WD40 repeat	K03130	2e-23	108	ppp:PHYPADRAFT_215697	transcription initiation factor TFIID subunit 5	-	-	-
CL10026.Contig8_All	3324	gi|225430178|ref|XP_002284900.1|	1545	0	PREDICTED: transcriptional corepressor LEUNIG-like [Vitis vinifera]	gi|359475792|ref|XM_002284864.2|	1011	0	PREDICTED: Vitis vinifera transcriptional corepressor LEUNIG-like (LOC100266189), mRNA	sp|Q9FUY2|LEUNG_ARATH	1367	0	Transcriptional corepressor LEUNIG OS=Arabidopsis thaliana GN=LUG PE=1 SV=2	all0438_2	131	1e-32	COG2319	FOG: WD40 repeat	K12662	8e-29	124	vvi:100243602	U4/U6 small nuclear ribonucleoprotein PRP4	-	-	-
CL10026.Contig9_All	300	gi|147839055|emb|CAN74631.1|	158.7	4e-45	hypothetical protein VITISV_024165 [Vitis vinifera]	gi|160957664|emb|CU226436.1|	115	3e-23	Populus EST from severe drought-stressed leaves	sp|Q9FUY2|LEUNG_ARATH	120	3e-33	Transcriptional corepressor LEUNIG OS=Arabidopsis thaliana GN=LUG PE=1 SV=2	YBR112c	57	2e-10	COG0457	FOG: TPR repeat	K14559	6e-09	52.8	vcn:VOLCADRAFT_88196	U3 small nucleolar RNA-associated protein MPP10	-	-	-
CL10027.Contig1_All	1662	gi|566172539|ref|XP_002306701.2|	648.3	0	hypothetical protein POPTR_0005s21540g [Populus trichocarpa] >gi|550339460|gb|EEE93697.2| hypothetical protein POPTR_0005s21540g [Populus trichocarpa]	gi|225460645|ref|XM_002266381.1|	196	6e-47	PREDICTED: Vitis vinifera uncharacterized LOC100267465 (LOC100267465), mRNA	--	--	--	--	--	--	--	--	--	--	--	--	--	--	-	-	GO:0009506//plasmodesma
CL10027.Contig2_All	1608	gi|566172539|ref|XP_002306701.2|	641	0	hypothetical protein POPTR_0005s21540g [Populus trichocarpa] >gi|550339460|gb|EEE93697.2| hypothetical protein POPTR_0005s21540g [Populus trichocarpa]	gi|225460645|ref|XM_002266381.1|	188	1e-44	PREDICTED: Vitis vinifera uncharacterized LOC100267465 (LOC100267465), mRNA	--	--	--	--	--	--	--	--	--	--	--	--	--	--	-	-	GO:0009506//plasmodesma
CL10028.Contig1_All	2482	gi|297741186|emb|CBI31917.3|	248.8	3e-72	unnamed protein product [Vitis vinifera]	gi|568846763|ref|XM_006477150.1|	194	4e-46	PREDICTED: Citrus sinensis uncharacterized LOC102612569 (LOC102612569), transcript variant X4, mRNA	sp|Q0E2Z7|RH41_ORYSJ	78.6	6e-15	DEAD-box ATP-dependent RNA helicase 41 OS=Oryza sativa subsp. japonica GN=Os02g0201900 PE=2 SV=2	--	--	--	--	--	--	--	--	--	--	-	-	-
CL10028.Contig2_All	1944	gi|571453910|ref|XP_006579629.1|	166.4	2e-43	PREDICTED: uncharacterized protein LOC100814892 isoform X3 [Glycine max]	gi|568846763|ref|XM_006477150.1|	194	3e-46	PREDICTED: Citrus sinensis uncharacterized LOC102612569 (LOC102612569), transcript variant X4, mRNA	sp|Q0E2Z7|RH41_ORYSJ	76.3	2e-14	DEAD-box ATP-dependent RNA helicase 41 OS=Oryza sativa subsp. japonica GN=Os02g0201900 PE=2 SV=2	--	--	--	--	--	--	--	--	--	--	GO:0008152//metabolic process	GO:0003676//nucleic acid binding;GO:0004386//helicase activity;GO:0008270//zinc ion binding	-
CL10029.Contig1_All	1712	gi|571470406|ref|XP_003531072.2|	28.1	2e-59	PREDICTED: reticuline oxidase-like protein-like [Glycine max]	gi|590672529|ref|XM_007038576.1|	61.9	2e-06	Theobroma cacao FAD-binding Berberine family protein (TCM_015125) mRNA, complete cds	sp|A6P6V9|CBDAS_CANSA	88.2	3e-30	Cannabidiolic acid synthase OS=Cannabis sativa GN=CBDAS PE=1 SV=1	--	--	--	--	--	--	--	--	--	--	-	GO:0003824//catalytic activity	-
CL10029.Contig2_All	2230	gi|449435880|ref|XP_004135722.1|	21.9	1e-14	PREDICTED: reticuline oxidase-like protein-like [Cucumis sativus]	gi|590672529|ref|XM_007038576.1|	61.9	3e-06	Theobroma cacao FAD-binding Berberine family protein (TCM_015125) mRNA, complete cds	sp|Q9SVG4|RETOL_ARATH	98.6	2e-29	Reticuline oxidase-like protein OS=Arabidopsis thaliana GN=At4g20830 PE=1 SV=2	--	--	--	--	--	--	--	--	--	--	-	GO:0003824//catalytic activity	-
CL1003.Contig1_All	1521	gi|297734241|emb|CBI15488.3|	521.2	2e-178	unnamed protein product [Vitis vinifera]	gi|565349451|ref|XM_006341645.1|	163	8e-37	PREDICTED: Solanum tuberosum probable receptor-like protein kinase At1g67000-like (LOC102599227), mRNA	sp|Q3ECH2|Y1670_ARATH	375	5e-121	Probable receptor-like protein kinase At1g67000 OS=Arabidopsis thaliana GN=At1g67000 PE=2 SV=2	CAC1728_1	92.8	7e-20	COG0515	Serine/threonine protein kinase	K13416	6e-55	195	ath:AT4G33430	brassinosteroid insensitive 1-associated receptor kinase 1 [EC:2.7.10.1 2.7.11.1]	GO:0006468//protein phosphorylation	GO:0005524//ATP binding;GO:0004674//protein serine/threonine kinase activity	-
CL1003.Contig2_All	1139	gi|565354823|ref|XP_006344308.1|	486.1	2e-171	PREDICTED: probable receptor-like protein kinase At5g39020-like [Solanum tuberosum]	gi|565354828|ref|XM_006344249.1|	149	9e-33	PREDICTED: Solanum tuberosum probable receptor-like protein kinase At5g39020-like (LOC102580939), mRNA	sp|Q9FID6|Y5392_ARATH	369	2e-121	Probable receptor-like protein kinase At5g39020 OS=Arabidopsis thaliana GN=At5g39020 PE=2 SV=1	CAC1728_1	96.3	2e-21	COG0515	Serine/threonine protein kinase	K13416	2e-58	201	rcu:RCOM_1534760	brassinosteroid insensitive 1-associated receptor kinase 1 [EC:2.7.10.1 2.7.11.1]	GO:0006468//protein phosphorylation	GO:0030247//polysaccharide binding;GO:0005524//ATP binding;GO:0004674//protein serine/threonine kinase activity	-
CL1003.Contig3_All	2252	gi|568847949|ref|XP_006477790.1|	522.3	2e-175	PREDICTED: probable receptor-like protein kinase At1g67000-like [Citrus sinensis]	gi|225735241|gb|FJ787409.1|	119	2e-23	Nicotiana repanda protein kinase-coding resistance protein (RGA59) gene, partial cds	sp|Q3ECH2|Y1670_ARATH	393	2e-124	Probable receptor-like protein kinase At1g67000 OS=Arabidopsis thaliana GN=At1g67000 PE=2 SV=2	BH2504_1	84.7	5e-17	COG0515	Serine/threonine protein kinase	K04733	5e-54	189	smo:SELMODRAFT_33807	interleukin-1 receptor-associated kinase 4 [EC:2.7.11.1]	-	-	-
CL1003.Contig4_All	2245	gi|565349452|ref|XP_006341707.1|	540.4	0	PREDICTED: probable receptor-like protein kinase At1g67000-like [Solanum tuberosum]	gi|225735241|gb|FJ787409.1|	119	2e-23	Nicotiana repanda protein kinase-coding resistance protein (RGA59) gene, partial cds	sp|Q3ECH2|Y1670_ARATH	397	5e-126	Probable receptor-like protein kinase At1g67000 OS=Arabidopsis thaliana GN=At1g67000 PE=2 SV=2	BH2504_1	84.7	5e-17	COG0515	Serine/threonine protein kinase	K04733	5e-54	189	smo:SELMODRAFT_33807	interleukin-1 receptor-associated kinase 4 [EC:2.7.11.1]	-	GO:0016301//kinase activity	-
CL1003.Contig5_All	2303	gi|565349452|ref|XP_006341707.1|	603.6	0	PREDICTED: probable receptor-like protein kinase At1g67000-like [Solanum tuberosum]	gi|565349451|ref|XM_006341645.1|	163	1e-36	PREDICTED: Solanum tuberosum probable receptor-like protein kinase At1g67000-like (LOC102599227), mRNA	sp|Q3ECH2|Y1670_ARATH	413	8e-132	Probable receptor-like protein kinase At1g67000 OS=Arabidopsis thaliana GN=At1g67000 PE=2 SV=2	CAC1728_1	93.6	9e-20	COG0515	Serine/threonine protein kinase	K13417	1e-52	194	ath:AT2G13790	somatic embryogenesis receptor kinase 4 [EC:2.7.10.1 2.7.11.1]	-	-	-
CL1003.Contig6_All	2273	gi|565349452|ref|XP_006341707.1|	534.3	1e-179	PREDICTED: probable receptor-like protein kinase At1g67000-like [Solanum tuberosum]	gi|225735241|gb|FJ787409.1|	119	2e-23	Nicotiana repanda protein kinase-coding resistance protein (RGA59) gene, partial cds	sp|Q9FID5|Y5393_ARATH	357	1e-111	Probable receptor-like protein kinase At5g39030 OS=Arabidopsis thaliana GN=At5g39030 PE=2 SV=1	BH2504_1	84.7	5e-17	COG0515	Serine/threonine protein kinase	K04733	6e-54	189	smo:SELMODRAFT_33807	interleukin-1 receptor-associated kinase 4 [EC:2.7.11.1]	GO:0006468//protein phosphorylation	GO:0005524//ATP binding;GO:0004674//protein serine/threonine kinase activity	-
CL1003.Contig7_All	1575	gi|565354813|ref|XP_006344303.1|	524.6	7e-180	PREDICTED: probable receptor-like protein kinase At1g67000-like [Solanum tuberosum]	gi|123694576|emb|AM471199.1|	139	1e-29	Vitis vinifera, whole genome shotgun sequence, contig VV78X014495.5, clone ENTAV 115	sp|Q3ECH2|Y1670_ARATH	367	2e-117	Probable receptor-like protein kinase At1g67000 OS=Arabidopsis thaliana GN=At1g67000 PE=2 SV=2	CAC1728_1	85.1	3e-17	COG0515	Serine/threonine protein kinase	K04733	8e-55	187	smo:SELMODRAFT_33807	interleukin-1 receptor-associated kinase 4 [EC:2.7.11.1]	GO:0006468//protein phosphorylation	GO:0005524//ATP binding;GO:0004674//protein serine/threonine kinase activity	-
CL1003.Contig8_All	948	gi|566190566|ref|XP_002314847.2|	468.8	9e-166	hypothetical protein POPTR_0010s13100g [Populus trichocarpa] >gi|550329698|gb|EEF01018.2| hypothetical protein POPTR_0010s13100g [Populus trichocarpa]	gi|359472675|ref|XM_002279598.2|	167	3e-38	PREDICTED: Vitis vinifera probable receptor-like protein kinase At1g67000-like (LOC100252491), mRNA	sp|Q9FID5|Y5393_ARATH	362	1e-119	Probable receptor-like protein kinase At5g39030 OS=Arabidopsis thaliana GN=At5g39030 PE=2 SV=1	CAC1728_1	85.1	5e-18	COG0515	Serine/threonine protein kinase	K04733	8e-59	192	smo:SELMODRAFT_33807	interleukin-1 receptor-associated kinase 4 [EC:2.7.11.1]	GO:0006468//protein phosphorylation	GO:0030247//polysaccharide binding;GO:0005524//ATP binding;GO:0004674//protein serine/threonine kinase activity	-
CL1003.Contig9_All	1995	gi|567912221|ref|XP_006448424.1|	572	0	hypothetical protein CICLE_v10014567mg [Citrus clementina] >gi|557551035|gb|ESR61664.1| hypothetical protein CICLE_v10014567mg [Citrus clementina]	gi|359472675|ref|XM_002279598.2|	143	1e-30	PREDICTED: Vitis vinifera probable receptor-like protein kinase At1g67000-like (LOC100252491), mRNA	sp|Q3ECH2|Y1670_ARATH	386	6e-123	Probable receptor-like protein kinase At1g67000 OS=Arabidopsis thaliana GN=At1g67000 PE=2 SV=2	CAC1728_1	85.9	3e-17	COG0515	Serine/threonine protein kinase	K04733	2e-53	186	smo:SELMODRAFT_33807	interleukin-1 receptor-associated kinase 4 [EC:2.7.11.1]	GO:0016310//phosphorylation	GO:0005488//binding;GO:0004672//protein kinase activity	-
CL10030.Contig1_All	2023	gi|296083497|emb|CBI23466.3|	676	0	unnamed protein product [Vitis vinifera]	gi|359496493|ref|XM_002269423.2|	628	1e-177	PREDICTED: Vitis vinifera probable glycosyltransferase At5g03795-like (LOC100263062), mRNA	sp|Q9FFN2|GLYT3_ARATH	345	3e-111	Probable glycosyltransferase At5g03795 OS=Arabidopsis thaliana GN=At5g03795 PE=3 SV=2	--	--	--	--	--	--	--	--	--	--	GO:0008152//metabolic process	GO:0050508//glucuronosyl-N-acetylglucosaminyl-proteoglycan 4-alpha-N-acetylglucosaminyltransferase activity	-
CL10030.Contig2_All	2816	gi|296083497|emb|CBI23466.3|	57.8	1e-06	unnamed protein product [Vitis vinifera]	gi|359496493|ref|XM_002269423.2|	628	1e-177	PREDICTED: Vitis vinifera probable glycosyltransferase At5g03795-like (LOC100263062), mRNA	sp|Q9FFN2|GLYT3_ARATH	345	2e-108	Probable glycosyltransferase At5g03795 OS=Arabidopsis thaliana GN=At5g03795 PE=3 SV=2	--	--	--	--	--	--	--	--	--	--	GO:0008152//metabolic process	GO:0050508//glucuronosyl-N-acetylglucosaminyl-proteoglycan 4-alpha-N-acetylglucosaminyltransferase activity	-
CL10030.Contig3_All	2789	gi|296083497|emb|CBI23466.3|	57.8	1e-06	unnamed protein product [Vitis vinifera]	gi|359496493|ref|XM_002269423.2|	628	1e-177	PREDICTED: Vitis vinifera probable glycosyltransferase At5g03795-like (LOC100263062), mRNA	sp|Q9FFN2|GLYT3_ARATH	345	1e-108	Probable glycosyltransferase At5g03795 OS=Arabidopsis thaliana GN=At5g03795 PE=3 SV=2	--	--	--	--	--	--	--	--	--	--	GO:0008152//metabolic process	GO:0050508//glucuronosyl-N-acetylglucosaminyl-proteoglycan 4-alpha-N-acetylglucosaminyltransferase activity	-
CL10030.Contig4_All	2741	gi|629112849|gb|KCW77809.1|	721.9	0	hypothetical protein EUGRSUZ_D02098 [Eucalyptus grandis]	gi|359496493|ref|XM_002269423.2|	628	1e-177	PREDICTED: Vitis vinifera probable glycosyltransferase At5g03795-like (LOC100263062), mRNA	sp|Q9FFN2|GLYT3_ARATH	347	2e-109	Probable glycosyltransferase At5g03795 OS=Arabidopsis thaliana GN=At5g03795 PE=3 SV=2	--	--	--	--	--	--	--	--	--	--	-	GO:0016757//transferase activity, transferring glycosyl groups	-
CL10031.Contig1_All	721	gi|595862427|ref|XP_007211394.1|	202.6	1e-59	hypothetical protein PRUPE_ppa003266mg [Prunus persica] >gi|462407259|gb|EMJ12593.1| hypothetical protein PRUPE_ppa003266mg [Prunus persica]	gi|568826697|ref|XM_006467644.1|	79.8	4e-12	PREDICTED: Citrus sinensis uncharacterized LOC102627895 (LOC102627895), transcript variant X3, mRNA	--	--	--	--	--	--	--	--	--	--	--	--	--	--	GO:0009220//pyrimidine ribonucleotide biosynthetic process	-	GO:0009507//chloroplast
CL10031.Contig2_All	694	gi|595885166|ref|XP_007213112.1|	123.2	7e-33	hypothetical protein PRUPE_ppa023631mg [Prunus persica] >gi|462408977|gb|EMJ14311.1| hypothetical protein PRUPE_ppa023631mg [Prunus persica]	gi|470118909|ref|XM_004295514.1|	73.8	3e-10	PREDICTED: Fragaria vesca subsp. vesca uncharacterized LOC101305353 (LOC101305353), mRNA	--	--	--	--	--	--	--	--	--	--	--	--	--	--	-	-	-
CL10031.Contig3_All	2225	gi|359483503|ref|XP_002273236.2|	98.2	0	PREDICTED: uncharacterized protein LOC100248663 [Vitis vinifera]	gi|568826697|ref|XM_006467644.1|	115	2e-22	PREDICTED: Citrus sinensis uncharacterized LOC102627895 (LOC102627895), transcript variant X3, mRNA	--	--	--	--	--	--	--	--	--	--	--	--	--	--	GO:0009220//pyrimidine ribonucleotide biosynthetic process	-	-
CL10032.Contig1_All	895	gi|573932011|ref|XP_006651114.1|	72.4	2e-12	PREDICTED: transport inhibitor response 1-like protein-like, partial [Oryza brachyantha]	gi|460378235|ref|XM_004234831.1|	69.9	5e-09	PREDICTED: Solanum lycopersicum dolichol phosphate-mannose biosynthesis regulatory protein-like (LOC101243682), mRNA	sp|Q9LTX2|TIR1L_ARATH	61.2	2e-10	Transport inhibitor response 1-like protein OS=Arabidopsis thaliana GN=At5g49980 PE=1 SV=1	--	--	--	--	--	K09658	2e-11	60.5	vvi:100255677	dolichyl-phosphate mannosyltransferase polypeptide 2, regulatory subunit	-	-	-
CL10032.Contig2_All	3007	gi|359492916|ref|XP_002283927.2|	967.6	0	PREDICTED: transport inhibitor response 1-like protein [Vitis vinifera] >gi|147845617|emb|CAN80598.1| hypothetical protein VITISV_002642 [Vitis vinifera]	gi|359492915|ref|XM_002283891.2|	603	1e-169	PREDICTED: Vitis vinifera transport inhibitor response 1-like protein (LOC100245501), mRNA	sp|Q9LTX2|TIR1L_ARATH	858	0	Transport inhibitor response 1-like protein OS=Arabidopsis thaliana GN=At5g49980 PE=1 SV=1	--	--	--	--	--	K14485	0	570	rcu:RCOM_0556140	transport inhibitor response 1	GO:0009734//auxin mediated signaling pathway	GO:0000822//inositol hexakisphosphate binding	-
CL10032.Contig3_All	2949	gi|359492916|ref|XP_002283927.2|	971.8	0	PREDICTED: transport inhibitor response 1-like protein [Vitis vinifera] >gi|147845617|emb|CAN80598.1| hypothetical protein VITISV_002642 [Vitis vinifera]	gi|359492915|ref|XM_002283891.2|	595	1e-166	PREDICTED: Vitis vinifera transport inhibitor response 1-like protein (LOC100245501), mRNA	sp|Q9LTX2|TIR1L_ARATH	863	0	Transport inhibitor response 1-like protein OS=Arabidopsis thaliana GN=At5g49980 PE=1 SV=1	--	--	--	--	--	K14485	0	573	vvi:100233127	transport inhibitor response 1	GO:0009734//auxin mediated signaling pathway	GO:0000822//inositol hexakisphosphate binding	-
CL10033.Contig1_All	1184	gi|359485884|ref|XP_002270768.2|	498.4	1e-176	PREDICTED: probable serine/threonine-protein kinase WNK11-like [Vitis vinifera]	gi|565350645|ref|XM_006342215.1|	291	1e-75	PREDICTED: Solanum tuberosum probable serine/threonine-protein kinase WNK11-like (LOC102592861), mRNA	sp|Q6ICW6|WNK11_ARATH	457	3e-162	Probable serine/threonine-protein kinase WNK11 OS=Arabidopsis thaliana GN=WNK11 PE=2 SV=1	YAR019c	102	6e-23	COG0515	Serine/threonine protein kinase	K08867	6e-124	364	smo:SELMODRAFT_136322	WNK lysine deficient protein kinase [EC:2.7.11.1]	GO:0000186//activation of MAPKK activity	GO:0005524//ATP binding;GO:0004709//MAP kinase kinase kinase activity	-
CL10033.Contig2_All	1214	gi|359485884|ref|XP_002270768.2|	498.4	1e-176	PREDICTED: probable serine/threonine-protein kinase WNK11-like [Vitis vinifera]	gi|565350645|ref|XM_006342215.1|	299	4e-78	PREDICTED: Solanum tuberosum probable serine/threonine-protein kinase WNK11-like (LOC102592861), mRNA	sp|Q6ICW6|WNK11_ARATH	456	1e-161	Probable serine/threonine-protein kinase WNK11 OS=Arabidopsis thaliana GN=WNK11 PE=2 SV=1	YAR019c	102	7e-23	COG0515	Serine/threonine protein kinase	K08867	2e-124	366	smo:SELMODRAFT_136322	WNK lysine deficient protein kinase [EC:2.7.11.1]	GO:0000186//activation of MAPKK activity	GO:0005524//ATP binding;GO:0004709//MAP kinase kinase kinase activity	-
CL10033.Contig3_All	1093	gi|359485884|ref|XP_002270768.2|	497.7	8e-177	PREDICTED: probable serine/threonine-protein kinase WNK11-like [Vitis vinifera]	gi|359485883|ref|XM_002270732.2|	230	3e-57	PREDICTED: Vitis vinifera probable serine/threonine-protein kinase WNK11-like (LOC100259620), mRNA	sp|Q6ICW6|WNK11_ARATH	454	2e-161	Probable serine/threonine-protein kinase WNK11 OS=Arabidopsis thaliana GN=WNK11 PE=2 SV=1	YAR019c	102	4e-23	COG0515	Serine/threonine protein kinase	K08867	2e-122	359	smo:SELMODRAFT_136322	WNK lysine deficient protein kinase [EC:2.7.11.1]	GO:0000186//activation of MAPKK activity	GO:0005524//ATP binding;GO:0004709//MAP kinase kinase kinase activity	-
CL10034.Contig1_All	1230	gi|156070784|gb|ABU45197.1|	58.9	2e-07	unknown [Petunia integrifolia subsp. inflata]	gi|566180950|ref|XM_006380688.1|	73.8	5e-10	Populus trichocarpa hypothetical protein (POPTR_0007s12490g) mRNA, complete cds	sp|Q8H0U8|RH42_ARATH	127	1e-31	DEAD-box ATP-dependent RNA helicase 42 OS=Arabidopsis thaliana GN=RH42 PE=1 SV=2	NMA0905	106	5e-24	COG3468	Type V secretory pathway, adhesin AidA	K11984	7e-34	135	ppp:PHYPADRAFT_233757	U4/U6.U5 tri-snRNP-associated protein 1	-	-	-
CL10034.Contig2_All	678	gi|587891999|gb|EXB80597.1|	86.7	1e-17	Vicilin-like antimicrobial peptides 2-2 [Morus notabilis]	gi|566180950|ref|XM_006380688.1|	73.8	2e-10	Populus trichocarpa hypothetical protein (POPTR_0007s12490g) mRNA, complete cds	sp|Q8H0U8|RH42_ARATH	95.5	2e-22	DEAD-box ATP-dependent RNA helicase 42 OS=Arabidopsis thaliana GN=RH42 PE=1 SV=2	VC1837	93.6	7e-22	COG3064	Membrane protein involved in colicin uptake	K13118	1e-24	102	cre:CHLREDRAFT_17930	protein DGCR14	-	-	-
CL10035.Contig1_All	680	gi|357507535|ref|XP_003624056.1|	65.5	1e-10	CAAX prenyl protease-like protein [Medicago truncatula] >gi|355499071|gb|AES80274.1| CAAX prenyl protease-like protein [Medicago truncatula]	gi|590721817|ref|XM_007051661.1|	91.7	1e-15	Theobroma cacao Peptidase family M48 family protein (TCM_005276) mRNA, complete cds	sp|Q8RX88|FACE1_ARATH	63.5	1e-11	CAAX prenyl protease 1 homolog OS=Arabidopsis thaliana GN=FACE1 PE=1 SV=1	--	--	--	--	--	K06013	6e-12	65.5	mtr:MTR_7g078760	STE24 endopeptidase [EC:3.4.24.84]	-	-	-
CL10035.Contig2_All	359	--	--	--	--	--	--	--	--	--	--	--	--	--	--	--	--	--	--	--	--	--	--	-	-	-
CL10036.Contig1_All	853	--	--	--	--	gi|147821302|emb|AM459847.2|	99.6	5e-18	Vitis vinifera contig VV78X063071.16, whole genome shotgun sequence	--	--	--	--	--	--	--	--	--	--	--	--	--	--	-	-	-
CL10036.Contig2_All	1251	gi|587837839|gb|EXB28579.1|	498.4	4e-176	ATP-dependent Clp protease proteolytic subunit 5 [Morus notabilis]	gi|359480166|ref|XM_002277068.2|	626	1e-176	PREDICTED: Vitis vinifera ATP-dependent Clp protease proteolytic subunit 5, chloroplastic-like, transcript variant 1 (LOC100246849), mRNA	sp|Q9S834|CLPP5_ARATH	482	7e-172	ATP-dependent Clp protease proteolytic subunit 5, chloroplastic OS=Arabidopsis thaliana GN=CLPP5 PE=1 SV=1	alr1238	251	5e-82	COG0740	Protease subunit of ATP-dependent Clp proteases	K01358	2e-171	482	ath:AT1G02560	ATP-dependent Clp protease, protease subunit [EC:3.4.21.92]	GO:0006508//proteolysis;GO:0000023//maltose metabolic process;GO:0019252//starch biosynthetic process	GO:0004252//serine-type endopeptidase activity	GO:0009941//chloroplast envelope;GO:0009534//chloroplast thylakoid;GO:0009840//chloroplastic endopeptidase Clp complex
CL10036.Contig3_All	1408	gi|587837839|gb|EXB28579.1|	485	6e-170	ATP-dependent Clp protease proteolytic subunit 5 [Morus notabilis]	gi|359480166|ref|XM_002277068.2|	634	1e-179	PREDICTED: Vitis vinifera ATP-dependent Clp protease proteolytic subunit 5, chloroplastic-like, transcript variant 1 (LOC100246849), mRNA	sp|Q9S834|CLPP5_ARATH	471	1e-166	ATP-dependent Clp protease proteolytic subunit 5, chloroplastic OS=Arabidopsis thaliana GN=CLPP5 PE=1 SV=1	alr1238	251	2e-81	COG0740	Protease subunit of ATP-dependent Clp proteases	K01358	8e-167	473	aly:ARALYDRAFT_887394	ATP-dependent Clp protease, protease subunit [EC:3.4.21.92]	GO:0006508//proteolysis;GO:0000023//maltose metabolic process;GO:0019252//starch biosynthetic process	GO:0004252//serine-type endopeptidase activity	GO:0009941//chloroplast envelope;GO:0009534//chloroplast thylakoid;GO:0009840//chloroplastic endopeptidase Clp complex
CL10036.Contig4_All	1229	gi|587837839|gb|EXB28579.1|	480.7	3e-169	ATP-dependent Clp protease proteolytic subunit 5 [Morus notabilis]	gi|359480166|ref|XM_002277068.2|	617	1e-173	PREDICTED: Vitis vinifera ATP-dependent Clp protease proteolytic subunit 5, chloroplastic-like, transcript variant 1 (LOC100246849), mRNA	sp|Q9S834|CLPP5_ARATH	469	6e-167	ATP-dependent Clp protease proteolytic subunit 5, chloroplastic OS=Arabidopsis thaliana GN=CLPP5 PE=1 SV=1	alr1238	254	5e-83	COG0740	Protease subunit of ATP-dependent Clp proteases	K01358	7e-167	470	aly:ARALYDRAFT_887394	ATP-dependent Clp protease, protease subunit [EC:3.4.21.92]	GO:0006508//proteolysis;GO:0000023//maltose metabolic process;GO:0019252//starch biosynthetic process	GO:0004252//serine-type endopeptidase activity	GO:0009941//chloroplast envelope;GO:0009534//chloroplast thylakoid;GO:0009840//chloroplastic endopeptidase Clp complex
CL10036.Contig5_All	1494	gi|587837839|gb|EXB28579.1|	493.8	6e-173	ATP-dependent Clp protease proteolytic subunit 5 [Morus notabilis]	gi|359480166|ref|XM_002277068.2|	624	1e-176	PREDICTED: Vitis vinifera ATP-dependent Clp protease proteolytic subunit 5, chloroplastic-like, transcript variant 1 (LOC100246849), mRNA	sp|Q9S834|CLPP5_ARATH	476	4e-168	ATP-dependent Clp protease proteolytic subunit 5, chloroplastic OS=Arabidopsis thaliana GN=CLPP5 PE=1 SV=1	alr1238	251	5e-81	COG0740	Protease subunit of ATP-dependent Clp proteases	K01358	1e-167	476	ath:AT1G02560	ATP-dependent Clp protease, protease subunit [EC:3.4.21.92]	GO:0006508//proteolysis;GO:0000023//maltose metabolic process;GO:0019252//starch biosynthetic process	GO:0004252//serine-type endopeptidase activity	GO:0009941//chloroplast envelope;GO:0009534//chloroplast thylakoid;GO:0009840//chloroplastic endopeptidase Clp complex
CL10037.Contig1_All	793	gi|147801609|emb|CAN74549.1|	108.2	3e-28	hypothetical protein VITISV_011099 [Vitis vinifera]	--	--	--	--	--	--	--	--	--	--	--	--	--	--	--	--	--	--	-	-	-
CL10037.Contig2_All	341	gi|147845747|emb|CAN82204.1|	94.4	9e-25	hypothetical protein VITISV_000174 [Vitis vinifera]	--	--	--	--	--	--	--	--	--	--	--	--	--	--	--	--	--	--	GO:0016998//cell wall macromolecule catabolic process	-	-
CL10038.Contig1_All	2110	gi|590703947|ref|XP_007047019.1|	781.2	0	Major facilitator superfamily protein isoform 1 [Theobroma cacao] >gi|590703950|ref|XP_007047020.1| Major facilitator superfamily protein isoform 1 [Theobroma cacao] >gi|590703953|ref|XP_007047021.1| Major facilitator superfamily protein isoform 1 [Theobroma cacao] >gi|508699280|gb|EOX91176.1| Major facilitator superfamily protein isoform 1 [Theobroma cacao] >gi|508699281|gb|EOX91177.1| Major fac…	gi|225430839|ref|XM_002273447.1|	595	1e-167	PREDICTED: Vitis vinifera uncharacterized LOC100254794 (LOC100254794), mRNA	sp|Q9SB41|GLPT2_ARATH	59.3	5e-09	Putative glycerol-3-phosphate transporter 2 OS=Arabidopsis thaliana GN=At4g25220 PE=2 SV=1	PH0367	118	1e-27	COG0477	Permeases of the major facilitator superfamily	K13783	4e-09	60.8	bdi:100825268	MFS transporter, OPA family, solute carrier family 37 (glycerol-3-phosphate transporter), member 1/2	GO:0055085//transmembrane transport	-	GO:0016021//integral to membrane
CL10038.Contig2_All	2111	gi|225430840|ref|XP_002273483.1|	746.5	0	PREDICTED: uncharacterized protein LOC100254794 [Vitis vinifera]	gi|123712987|emb|AM475541.1|	373	1e-100	Vitis vinifera contig VV78X183567.2, whole genome shotgun sequence	sp|F4IKF6|SPNS3_ARATH	56.6	4e-08	Probable sphingolipid transporter spinster homolog 3 OS=Arabidopsis thaliana GN=At2g22730 PE=3 SV=1	PH0367	121	1e-28	COG0477	Permeases of the major facilitator superfamily	K13783	5e-06	51.2	osa:4336618	MFS transporter, OPA family, solute carrier family 37 (glycerol-3-phosphate transporter), member 1/2	GO:0055085//transmembrane transport	-	GO:0016021//integral to membrane
CL10038.Contig3_All	2157	gi|590703947|ref|XP_007047019.1|	741.9	0	Major facilitator superfamily protein isoform 1 [Theobroma cacao] >gi|590703950|ref|XP_007047020.1| Major facilitator superfamily protein isoform 1 [Theobroma cacao] >gi|590703953|ref|XP_007047021.1| Major facilitator superfamily protein isoform 1 [Theobroma cacao] >gi|508699280|gb|EOX91176.1| Major facilitator superfamily protein isoform 1 [Theobroma cacao] >gi|508699281|gb|EOX91177.1| Major fac…	gi|123712987|emb|AM475541.1|	377	1e-101	Vitis vinifera contig VV78X183567.2, whole genome shotgun sequence	sp|F4IKF6|SPNS3_ARATH	56.6	4e-08	Probable sphingolipid transporter spinster homolog 3 OS=Arabidopsis thaliana GN=At2g22730 PE=3 SV=1	PH0367	122	6e-29	COG0477	Permeases of the major facilitator superfamily	K13783	5e-06	51.2	osa:4336618	MFS transporter, OPA family, solute carrier family 37 (glycerol-3-phosphate transporter), member 1/2	GO:0055085//transmembrane transport	-	GO:0016021//integral to membrane
CL10038.Contig4_All	1481	gi|225430840|ref|XP_002273483.1|	439.5	6e-149	PREDICTED: uncharacterized protein LOC100254794 [Vitis vinifera]	gi|123712987|emb|AM475541.1|	377	1e-101	Vitis vinifera contig VV78X183567.2, whole genome shotgun sequence	--	--	--	--	PH0367	102	1e-22	COG0477	Permeases of the major facilitator superfamily	--	--	--	--	--	GO:0055085//transmembrane transport	-	GO:0016021//integral to membrane
CL10039.Contig1_All	622	gi|566208951|ref|XP_002322737.2|	275.4	3e-90	hypothetical protein POPTR_0016s06010g [Populus trichocarpa] >gi|550320941|gb|EEF04498.2| hypothetical protein POPTR_0016s06010g [Populus trichocarpa]	gi|568879814|ref|XM_006492778.1|	127	2e-26	PREDICTED: Citrus sinensis activator of 90 kDa heat shock protein ATPase homolog (LOC102621083), mRNA	--	--	--	--	YDR214w	64.3	1e-11	COG5580	Activator of HSP90 ATPase	--	--	--	--	--	GO:0006457//protein folding;GO:0042542//response to hydrogen peroxide;GO:0006355//regulation of transcription, DNA-dependent;GO:0034976//response to endoplasmic reticulum stress;GO:0009644//response to high light intensity;GO:0009408//response to heat;GO:0032781//positive regulation of ATPase activity	GO:0051087//chaperone binding;GO:0001671//ATPase activator activity;GO:0043565//sequence-specific DNA binding;GO:0003700//sequence-specific DNA binding transcription factor activity	GO:0005829//cytosol;GO:0005634//nucleus
CL10039.Contig2_All	591	gi|567874627|ref|XP_006429903.1|	273.9	1e-90	hypothetical protein CICLE_v10012043mg [Citrus clementina] >gi|557531960|gb|ESR43143.1| hypothetical protein CICLE_v10012043mg [Citrus clementina]	gi|590637120|ref|XM_007028967.1|	105	6e-20	Theobroma cacao Aha1 domain-containing protein isoform 1 (TCM_024944) mRNA, complete cds	--	--	--	--	YNL281w	63.2	3e-12	COG5580	Activator of HSP90 ATPase	--	--	--	--	--	GO:0006457//protein folding;GO:0042542//response to hydrogen peroxide;GO:0006355//regulation of transcription, DNA-dependent;GO:0034976//response to endoplasmic reticulum stress;GO:0009644//response to high light intensity;GO:0009408//response to heat;GO:0032781//positive regulation of ATPase activity	GO:0051087//chaperone binding;GO:0001671//ATPase activator activity;GO:0043565//sequence-specific DNA binding;GO:0003700//sequence-specific DNA binding transcription factor activity	GO:0005829//cytosol;GO:0005634//nucleus
CL10039.Contig3_All	599	gi|255579021|ref|XP_002530362.1|	275.4	3e-91	Hsp90 co-chaperone AHA1, putative [Ricinus communis] >gi|223530109|gb|EEF32023.1| Hsp90 co-chaperone AHA1, putative [Ricinus communis]	gi|568879814|ref|XM_006492778.1|	127	2e-26	PREDICTED: Citrus sinensis activator of 90 kDa heat shock protein ATPase homolog (LOC102621083), mRNA	--	--	--	--	YDR214w	64.3	9e-12	COG5580	Activator of HSP90 ATPase	--	--	--	--	--	GO:0006457//protein folding;GO:0042542//response to hydrogen peroxide;GO:0006355//regulation of transcription, DNA-dependent;GO:0034976//response to endoplasmic reticulum stress;GO:0009644//response to high light intensity;GO:0009408//response to heat;GO:0032781//positive regulation of ATPase activity	GO:0051087//chaperone binding;GO:0001671//ATPase activator activity;GO:0043565//sequence-specific DNA binding;GO:0003700//sequence-specific DNA binding transcription factor activity	GO:0005829//cytosol;GO:0005634//nucleus
CL1004.Contig1_All	2137	gi|297745508|emb|CBI40588.3|	361.7	1e-119	unnamed protein product [Vitis vinifera]	gi|225470971|ref|XM_002267261.1|	301	2e-78	PREDICTED: Vitis vinifera arginine/serine-rich-splicing factor RSP31-like (LOC100255266), mRNA	sp|P92964|RSP31_ARATH	281	9e-90	Arginine/serine-rich-splicing factor RSP31 OS=Arabidopsis thaliana GN=RSP31 PE=1 SV=2	SPAC16.02c	58.2	3e-08	COG0724	RNA-binding proteins (RRM domain)	K12897	2e-12	68.6	vvi:100245531	transformer-2 protein	-	GO:0003676//nucleic acid binding;GO:0000166//nucleotide binding	GO:0016607//nuclear speck
CL1004.Contig2_All	2101	gi|297745508|emb|CBI40588.3|	299.3	1e-95	unnamed protein product [Vitis vinifera]	gi|225470971|ref|XM_002267261.1|	168	2e-38	PREDICTED: Vitis vinifera arginine/serine-rich-splicing factor RSP31-like (LOC100255266), mRNA	sp|P92964|RSP31_ARATH	223	7e-68	Arginine/serine-rich-splicing factor RSP31 OS=Arabidopsis thaliana GN=RSP31 PE=1 SV=2	--	--	--	--	--	K12890	6e-08	55.8	gmx:100794282	splicing factor, arginine/serine-rich 1/9	-	GO:0097159//organic cyclic compound binding;GO:1901363	-
CL1004.Contig3_All	1981	gi|565345312|ref|XP_006339741.1|	367.5	2e-122	PREDICTED: arginine/serine-rich-splicing factor RSP31-like isoform X4 [Solanum tuberosum] >gi|565345314|ref|XP_006339742.1| PREDICTED: arginine/serine-rich-splicing factor RSP31-like isoform X5 [Solanum tuberosum]	gi|225470971|ref|XM_002267261.1|	301	2e-78	PREDICTED: Vitis vinifera arginine/serine-rich-splicing factor RSP31-like (LOC100255266), mRNA	sp|P92964|RSP31_ARATH	281	3e-90	Arginine/serine-rich-splicing factor RSP31 OS=Arabidopsis thaliana GN=RSP31 PE=1 SV=2	SPAC16.02c	57.8	3e-08	COG0724	RNA-binding proteins (RRM domain)	K12897	2e-12	68.6	vvi:100245531	transformer-2 protein	-	GO:0003676//nucleic acid binding;GO:0000166//nucleotide binding	GO:0016607//nuclear speck
CL1004.Contig4_All	1258	gi|225470972|ref|XP_002267297.1|	421.4	9e-147	PREDICTED: arginine/serine-rich-splicing factor RSP31-like [Vitis vinifera]	gi|225470971|ref|XM_002267261.1|	305	7e-80	PREDICTED: Vitis vinifera arginine/serine-rich-splicing factor RSP31-like (LOC100255266), mRNA	sp|P92964|RSP31_ARATH	337	5e-115	Arginine/serine-rich-splicing factor RSP31 OS=Arabidopsis thaliana GN=RSP31 PE=1 SV=2	SPAC16.02c	65.1	6e-11	COG0724	RNA-binding proteins (RRM domain)	K12890	5e-19	88.2	osa:4344256	splicing factor, arginine/serine-rich 1/9	-	GO:0003676//nucleic acid binding;GO:0000166//nucleotide binding	GO:0016607//nuclear speck
CL1004.Contig5_All	1058	gi|225470972|ref|XP_002267297.1|	365.2	1e-125	PREDICTED: arginine/serine-rich-splicing factor RSP31-like [Vitis vinifera]	gi|225470971|ref|XM_002267261.1|	220	3e-54	PREDICTED: Vitis vinifera arginine/serine-rich-splicing factor RSP31-like (LOC100255266), mRNA	sp|P92964|RSP31_ARATH	284	2e-95	Arginine/serine-rich-splicing factor RSP31 OS=Arabidopsis thaliana GN=RSP31 PE=1 SV=2	SPAC16.02c	60.5	1e-09	COG0724	RNA-binding proteins (RRM domain)	K12890	2e-17	82.4	bdi:100834993	splicing factor, arginine/serine-rich 1/9	-	GO:0097159//organic cyclic compound binding;GO:1901363	-
CL1004.Contig6_All	1148	gi|225470972|ref|XP_002267297.1|	435.6	6e-153	PREDICTED: arginine/serine-rich-splicing factor RSP31-like [Vitis vinifera]	gi|225470971|ref|XM_002267261.1|	387	1e-104	PREDICTED: Vitis vinifera arginine/serine-rich-splicing factor RSP31-like (LOC100255266), mRNA	sp|P92964|RSP31_ARATH	338	4e-116	Arginine/serine-rich-splicing factor RSP31 OS=Arabidopsis thaliana GN=RSP31 PE=1 SV=2	SPAC16.02c	66.6	2e-11	COG0724	RNA-binding proteins (RRM domain)	K12890	1e-20	92.4	ath:AT1G02840	splicing factor, arginine/serine-rich 1/9	-	GO:0003676//nucleic acid binding;GO:0000166//nucleotide binding	GO:0016607//nuclear speck
CL1004.Contig7_All	1561	gi|565345312|ref|XP_006339741.1|	367.5	3e-124	PREDICTED: arginine/serine-rich-splicing factor RSP31-like isoform X4 [Solanum tuberosum] >gi|565345314|ref|XP_006339742.1| PREDICTED: arginine/serine-rich-splicing factor RSP31-like isoform X5 [Solanum tuberosum]	gi|225470971|ref|XM_002267261.1|	293	3e-76	PREDICTED: Vitis vinifera arginine/serine-rich-splicing factor RSP31-like (LOC100255266), mRNA	sp|P92964|RSP31_ARATH	281	7e-92	Arginine/serine-rich-splicing factor RSP31 OS=Arabidopsis thaliana GN=RSP31 PE=1 SV=2	SPAC16.02c	57.8	2e-08	COG0724	RNA-binding proteins (RRM domain)	K12897	1e-12	68.6	vvi:100245531	transformer-2 protein	-	GO:0003676//nucleic acid binding;GO:0000166//nucleotide binding	GO:0016607//nuclear speck
CL10040.Contig1_All	1409	gi|565390045|ref|XP_006360757.1|	243	1e-74	PREDICTED: homocysteine S-methyltransferase 3-like isoform X2 [Solanum tuberosum]	gi|94958322|gb|DQ480337.1|	204	2e-49	Camellia sinensis selenocysteine methyltransferase mRNA, complete cds	sp|Q8LAX0|HMT3_ARATH	215	7e-66	Homocysteine S-methyltransferase 3 OS=Arabidopsis thaliana GN=HMT3 PE=1 SV=2	yagD	127	2e-32	COG2040	Homocysteine/selenocysteine methylase (S-methylmethionine-dependent)	K00547	2e-74	238	pop:POPTR_658494	homocysteine S-methyltransferase [EC:2.1.1.10]	GO:0032259//methylation	GO:0008898//homocysteine S-methyltransferase activity	GO:0005886//plasma membrane
CL10040.Contig2_All	1139	gi|565390045|ref|XP_006360757.1|	318.9	1e-105	PREDICTED: homocysteine S-methyltransferase 3-like isoform X2 [Solanum tuberosum]	gi|460404228|ref|XM_004247538.1|	204	2e-49	PREDICTED: Solanum lycopersicum homocysteine S-methyltransferase 3-like (LOC101251816), mRNA	sp|Q8LAX0|HMT3_ARATH	289	1e-95	Homocysteine S-methyltransferase 3 OS=Arabidopsis thaliana GN=HMT3 PE=1 SV=2	yagD	157	2e-44	COG2040	Homocysteine/selenocysteine methylase (S-methylmethionine-dependent)	K00547	1e-102	307	pop:POPTR_658494	homocysteine S-methyltransferase [EC:2.1.1.10]	GO:0033528//S-methylmethionine cycle;GO:0032259//methylation	GO:0008898//homocysteine S-methyltransferase activity	GO:0005886//plasma membrane
CL10041.Contig1_All	933	--	--	--	--	gi|159025418|emb|AM690352.1|	99.6	6e-18	Prunus webbii partial s-RNase gene for ribonuclease, exons 1-3, allele Sn1, cultivar A3	--	--	--	--	--	--	--	--	--	--	--	--	--	--	-	-	-
CL10041.Contig2_All	355	--	--	--	--	gi|98174494|gb|AC182666.2|	61.9	5e-07	Populus trichocarpa clone Pop1-18F23, complete sequence	--	--	--	--	--	--	--	--	--	--	--	--	--	--	-	-	-
CL10042.Contig1_All	1129	gi|470110655|ref|XP_004291589.1|	102.8	8e-47	PREDICTED: uncharacterized protein LOC101305037 [Fragaria vesca subsp. vesca]	gi|460408901|ref|XM_004249832.1|	115	1e-22	PREDICTED: Solanum lycopersicum uncharacterized LOC101266286 (LOC101266286), mRNA	--	--	--	--	--	--	--	--	--	--	--	--	--	--	-	-	-
CL10042.Contig2_All	740	gi|470110655|ref|XP_004291589.1|	207.2	1e-65	PREDICTED: uncharacterized protein LOC101305037 [Fragaria vesca subsp. vesca]	gi|359479134|ref|XM_003632175.1|	139	5e-30	PREDICTED: Vitis vinifera uncharacterized LOC100249562, transcript variant 2 (LOC100249562), mRNA	--	--	--	--	--	--	--	--	--	--	--	--	--	--	-	-	-
CL10042.Contig3_All	1041	gi|470110655|ref|XP_004291589.1|	207.2	2e-64	PREDICTED: uncharacterized protein LOC101305037 [Fragaria vesca subsp. vesca]	gi|359479134|ref|XM_003632175.1|	139	8e-30	PREDICTED: Vitis vinifera uncharacterized LOC100249562, transcript variant 2 (LOC100249562), mRNA	--	--	--	--	--	--	--	--	--	--	--	--	--	--	-	-	-
CL10042.Contig4_All	956	gi|470110655|ref|XP_004291589.1|	207.2	1e-64	PREDICTED: uncharacterized protein LOC101305037 [Fragaria vesca subsp. vesca]	gi|359479134|ref|XM_003632175.1|	139	7e-30	PREDICTED: Vitis vinifera uncharacterized LOC100249562, transcript variant 2 (LOC100249562), mRNA	--	--	--	--	--	--	--	--	--	--	--	--	--	--	-	-	-
CL10043.Contig1_All	499	gi|595830927|ref|XP_007206165.1|	67.4	2e-13	hypothetical protein PRUPE_ppa013654mg [Prunus persica] >gi|462401807|gb|EMJ07364.1| hypothetical protein PRUPE_ppa013654mg [Prunus persica]	gi|565344947|ref|XM_006339500.1|	79.8	3e-12	PREDICTED: Solanum tuberosum 60S ribosomal protein L36-2-like (LOC102592385), mRNA	sp|Q9LZ57|RL363_ARATH	58.2	1e-11	60S ribosomal protein L36-3 OS=Arabidopsis thaliana GN=RPL36C PE=3 SV=1	--	--	--	--	--	K02920	1e-14	67.4	bdi:100842116	large subunit ribosomal protein L36e	-	-	GO:0022626//cytosolic ribosome;GO:0016020//membrane;GO:0044446//intracellular organelle part
CL10043.Contig2_All	735	gi|587932071|gb|EXC19143.1|	211.5	1e-68	60S ribosomal protein L36-2 [Morus notabilis]	gi|349720294|emb|FQ397998.1|	307	1e-80	Vitis vinifera clone SS0AEB5YA16	sp|Q9M352|RL362_ARATH	177	4e-57	60S ribosomal protein L36-2 OS=Arabidopsis thaliana GN=RPL36B PE=2 SV=1	SPCC970.05	116	6e-33	COG5051	Ribosomal protein L36E	K02920	3e-68	206	pop:POPTR_713845	large subunit ribosomal protein L36e	GO:0006412//translation	GO:0003735//structural constituent of ribosome	GO:0009506//plasmodesma;GO:0005774//vacuolar membrane;GO:0022625//cytosolic large ribosomal subunit
CL10044.Contig1_All	2641	gi|587933648|gb|EXC20611.1|	420.2	5e-128	ABC transporter B family member 19 [Morus notabilis]	gi|566212791|ref|XM_002323811.2|	1645	0	Populus trichocarpa multidrug resistance P-glycoprotein (POPTR_0017s11750g) mRNA, complete cds	sp|Q9LJX0|AB19B_ARATH	1479	0	ABC transporter B family member 19 OS=Arabidopsis thaliana GN=ABCB19 PE=1 SV=1	SPCC663.03	552	3e-178	COG1132	ABC-type multidrug transport system, ATPase and permease components	K05658	0	1541	gmx:100797124	ATP-binding cassette, subfamily B (MDR/TAP), member 1	GO:0010218//response to far red light;GO:0010541//acropetal auxin transport;GO:0009958//positive gravitropism;GO:0010160//formation of organ boundary;GO:0043481//anthocyanin accumulation in tissues in response to UV light;GO:0006855//drug transmembrane transport;GO:0009640//photomorphogenesis;GO:0010540//basipetal auxin transport;GO:0008361//regulation of cell size;GO:0048527//lateral root develo…	GO:0010329//auxin efflux transmembrane transporter activity;GO:0008559//xenobiotic-transporting ATPase activity;GO:0005524//ATP binding	GO:0016021//integral to membrane
CL10044.Contig2_All	4275	gi|359488906|ref|XP_002283051.2|	413.3	1e-120	PREDICTED: ABC transporter B family member 19-like [Vitis vinifera]	gi|566212791|ref|XM_002323811.2|	2192	0	Populus trichocarpa multidrug resistance P-glycoprotein (POPTR_0017s11750g) mRNA, complete cds	sp|Q9LJX0|AB19B_ARATH	2164	0	ABC transporter B family member 19 OS=Arabidopsis thaliana GN=ABCB19 PE=1 SV=1	SPCC663.03	734	0	COG1132	ABC-type multidrug transport system, ATPase and permease components	K05658	0	2232	gmx:100797124	ATP-binding cassette, subfamily B (MDR/TAP), member 1	GO:0010218//response to far red light;GO:0010541//acropetal auxin transport;GO:0009958//positive gravitropism;GO:0010160//formation of organ boundary;GO:0043481//anthocyanin accumulation in tissues in response to UV light;GO:0006855//drug transmembrane transport;GO:0009640//photomorphogenesis;GO:0010540//basipetal auxin transport;GO:0008361//regulation of cell size;GO:0048527//lateral root develo…	GO:0010329//auxin efflux transmembrane transporter activity;GO:0008559//xenobiotic-transporting ATPase activity;GO:0005524//ATP binding	GO:0016021//integral to membrane
CL10044.Contig3_All	226	gi|595972571|ref|XP_007217651.1|	102.8	1e-25	hypothetical protein PRUPE_ppa000359mg [Prunus persica] >gi|462413801|gb|EMJ18850.1| hypothetical protein PRUPE_ppa000359mg [Prunus persica]	gi|502090921|ref|XM_004489327.1|	79.8	1e-12	PREDICTED: Cicer arietinum ABC transporter B family member 19-like (LOC101512893), mRNA	sp|Q9LJX0|AB19B_ARATH	83.2	2e-20	ABC transporter B family member 19 OS=Arabidopsis thaliana GN=ABCB19 PE=1 SV=1	--	--	--	--	--	K05658	1e-26	101	vvi:100262734	ATP-binding cassette, subfamily B (MDR/TAP), member 1	GO:0010218//response to far red light;GO:0010541//acropetal auxin transport;GO:0009958//positive gravitropism;GO:0010160//formation of organ boundary;GO:0043481//anthocyanin accumulation in tissues in response to UV light;GO:0009640//photomorphogenesis;GO:0010540//basipetal auxin transport;GO:0008361//regulation of cell size;GO:0048527//lateral root development;GO:0009637//response to blue light;…	GO:0010329//auxin efflux transmembrane transporter activity;GO:0042626//ATPase activity, coupled to transmembrane movement of substances;GO:0005524//ATP binding	GO:0016021//integral to membrane
CL10044.Contig4_All	298	gi|162280537|gb|ABX82929.1|	190.7	6e-56	LO4 [Solanum pennellii]	gi|162280536|gb|EU161280.1|	208	3e-51	Solanum pennellii LO4 (MDR1) mRNA, complete cds	sp|Q9LJX0|AB19B_ARATH	187	2e-56	ABC transporter B family member 19 OS=Arabidopsis thaliana GN=ABCB19 PE=1 SV=1	SPCC663.03	59.7	3e-11	COG1132	ABC-type multidrug transport system, ATPase and permease components	K05658	2e-56	188	aly:ARALYDRAFT_484657	ATP-binding cassette, subfamily B (MDR/TAP), member 1	GO:0010218//response to far red light;GO:0010048//vernalization response;GO:0010541//acropetal auxin transport;GO:0009825//multidimensional cell growth;GO:0009958//positive gravitropism;GO:0010160//formation of organ boundary;GO:0043481//anthocyanin accumulation in tissues in response to UV light;GO:0048767//root hair elongation;GO:0009640//photomorphogenesis;GO:0010540//basipetal auxin transport…	GO:0005515//protein binding;GO:0010329//auxin efflux transmembrane transporter activity;GO:0042626//ATPase activity, coupled to transmembrane movement of substances;GO:0005524//ATP binding	GO:0016021//integral to membrane;GO:0005886//plasma membrane
CL10045.Contig1_All	1220	gi|225427812|ref|XP_002275472.1|	109.4	2e-124	PREDICTED: protein AF-9 homolog [Vitis vinifera]	gi|359475068|ref|XM_002275436.2|	381	1e-102	PREDICTED: Vitis vinifera protein AF-9 homolog-like (LOC100247042), mRNA	--	--	--	--	YNL107w	129	1e-34	COG5033	Transcription initiation factor IIF, auxiliary subunit	K11341	1e-125	361	vvi:100247042	YEATS domain-containing protein 4	GO:0048510//regulation of timing of transition from vegetative to reproductive phase;GO:0090239//regulation of histone H4 acetylation;GO:0006355//regulation of transcription, DNA-dependent;GO:0010228//vegetative to reproductive phase transition of meristem	-	GO:0009507//chloroplast;GO:0005634//nucleus
CL10045.Contig2_All	1155	gi|225427812|ref|XP_002275472.1|	466.1	2e-164	PREDICTED: protein AF-9 homolog [Vitis vinifera]	gi|359475068|ref|XM_002275436.2|	424	1e-115	PREDICTED: Vitis vinifera protein AF-9 homolog-like (LOC100247042), mRNA	--	--	--	--	YNL107w	129	8e-35	COG5033	Transcription initiation factor IIF, auxiliary subunit	K11341	8e-166	466	vvi:100247042	YEATS domain-containing protein 4	GO:0048510//regulation of timing of transition from vegetative to reproductive phase;GO:0090239//regulation of histone H4 acetylation;GO:0006355//regulation of transcription, DNA-dependent;GO:0010228//vegetative to reproductive phase transition of meristem	-	GO:0009507//chloroplast;GO:0005634//nucleus
CL10045.Contig3_All	1148	gi|225427812|ref|XP_002275472.1|	109.4	1e-52	PREDICTED: protein AF-9 homolog [Vitis vinifera]	gi|147856534|emb|AM432456.2|	180	3e-42	Vitis vinifera contig VV78X244767.9, whole genome shotgun sequence	--	--	--	--	--	--	--	--	--	K11341	6e-54	122	vvi:100247042	YEATS domain-containing protein 4	GO:0048510//regulation of timing of transition from vegetative to reproductive phase;GO:0090239//regulation of histone H4 acetylation;GO:0006355//regulation of transcription, DNA-dependent	-	GO:0005634//nucleus
CL10046.Contig1_All	891	--	--	--	--	--	--	--	--	--	--	--	--	--	--	--	--	--	--	--	--	--	--	-	-	-
CL10046.Contig2_All	290	--	--	--	--	--	--	--	--	--	--	--	--	--	--	--	--	--	--	--	--	--	--	-	-	-
CL10047.Contig1_All	1150	gi|225447197|ref|XP_002277241.1|	246.5	3e-133	PREDICTED: ribonuclease Z, chloroplastic [Vitis vinifera] >gi|297739240|emb|CBI28891.3| unnamed protein product [Vitis vinifera]	gi|359485534|ref|XM_002277205.2|	299	4e-78	PREDICTED: Vitis vinifera ribonuclease Z, chloroplastic-like (LOC100267142), mRNA	sp|Q8L633|RNZC_ARATH	243	2e-121	Ribonuclease Z, chloroplastic OS=Arabidopsis thaliana GN=CPZ PE=2 SV=1	TM0864	55.5	5e-08	COG1234	Metal-dependent hydrolases of the beta-lactamase superfamily III	--	--	--	--	--	GO:0090502;GO:0009658//chloroplast organization;GO:0006364//rRNA processing;GO:0042780//tRNA 3'-end processing;GO:0016556//mRNA modification	GO:0042781//3'-tRNA processing endoribonuclease activity	GO:0009507//chloroplast;GO:0005634//nucleus
CL10047.Contig2_All	1311	gi|604330560|gb|EYU35554.1|	553.1	0	hypothetical protein MIMGU_mgv1a024577mg, partial [Mimulus guttatus]	gi|359485534|ref|XM_002277205.2|	551	1e-154	PREDICTED: Vitis vinifera ribonuclease Z, chloroplastic-like (LOC100267142), mRNA	sp|Q8L633|RNZC_ARATH	499	2e-177	Ribonuclease Z, chloroplastic OS=Arabidopsis thaliana GN=CPZ PE=2 SV=1	TM0864	85.9	3e-18	COG1234	Metal-dependent hydrolases of the beta-lactamase superfamily III	--	--	--	--	--	GO:0090502;GO:0042780//tRNA 3'-end processing	GO:0042781//3'-tRNA processing endoribonuclease activity	-
CL10047.Contig3_All	1335	gi|604330560|gb|EYU35554.1|	558.1	0	hypothetical protein MIMGU_mgv1a024577mg, partial [Mimulus guttatus]	gi|359485534|ref|XM_002277205.2|	535	1e-149	PREDICTED: Vitis vinifera ribonuclease Z, chloroplastic-like (LOC100267142), mRNA	sp|Q8L633|RNZC_ARATH	502	3e-178	Ribonuclease Z, chloroplastic OS=Arabidopsis thaliana GN=CPZ PE=2 SV=1	TM0864	84.7	9e-18	COG1234	Metal-dependent hydrolases of the beta-lactamase superfamily III	--	--	--	--	--	GO:0090502;GO:0009658//chloroplast organization;GO:0006364//rRNA processing;GO:0042780//tRNA 3'-end processing;GO:0016556//mRNA modification	GO:0042781//3'-tRNA processing endoribonuclease activity	GO:0009507//chloroplast;GO:0005634//nucleus
CL10048.Contig1_All	726	gi|565376845|ref|XP_006354905.1|	282.7	8e-94	PREDICTED: probable carboxylesterase 2-like [Solanum tuberosum]	--	--	--	--	sp|Q9SX78|CXE2_ARATH	237	8e-78	Probable carboxylesterase 2 OS=Arabidopsis thaliana GN=CXE2 PE=2 SV=1	Rv1399c	65.5	7e-12	COG0657	Esterase/lipase	K13258	5e-54	177	gmx:547489	2-hydroxyisoflavanone dehydratase [EC:4.2.1.105]	-	-	-
CL10048.Contig2_All	1254	gi|566202191|ref|XP_006374970.1|	415.2	4e-143	hypothetical protein POPTR_0014s03230g [Populus trichocarpa] >gi|550323283|gb|ERP52767.1| hypothetical protein POPTR_0014s03230g [Populus trichocarpa]	gi|225458568|ref|XM_002284549.1|	73.8	5e-10	PREDICTED: Vitis vinifera probable carboxylesterase 2-like (LOC100264240), mRNA	sp|Q9SX78|CXE2_ARATH	367	4e-126	Probable carboxylesterase 2 OS=Arabidopsis thaliana GN=CXE2 PE=2 SV=1	Rv1399c	88.2	8e-19	COG0657	Esterase/lipase	K13258	1e-80	252	gmx:547489	2-hydroxyisoflavanone dehydratase [EC:4.2.1.105]	-	-	-
CL10049.Contig1_All	3145	gi|590587729|ref|XP_007016042.1|	728	0	Ring/U-Box superfamily protein, putative isoform 1 [Theobroma cacao] >gi|508786405|gb|EOY33661.1| Ring/U-Box superfamily protein, putative isoform 1 [Theobroma cacao]	gi|359479412|ref|XM_002272355.2|	125	4e-25	PREDICTED: Vitis vinifera uncharacterized LOC100243144 (LOC100243144), mRNA	sp|Q7XI08|XB34_ORYSJ	52.4	1e-06	Probable E3 ubiquitin-protein ligase XBOS34 OS=Oryza sativa subsp. japonica GN=XBOS34 PE=2 SV=1	--	--	--	--	--	K01931	1e-101	337	pop:POPTR_879783	protein neuralized [EC:6.3.2.19]	-	-	-
CL10049.Contig2_All	2954	gi|590587729|ref|XP_007016042.1|	729.9	0	Ring/U-Box superfamily protein, putative isoform 1 [Theobroma cacao] >gi|508786405|gb|EOY33661.1| Ring/U-Box superfamily protein, putative isoform 1 [Theobroma cacao]	gi|359479412|ref|XM_002272355.2|	141	6e-30	PREDICTED: Vitis vinifera uncharacterized LOC100243144 (LOC100243144), mRNA	sp|Q7XI08|XB34_ORYSJ	50.1	6e-06	Probable E3 ubiquitin-protein ligase XBOS34 OS=Oryza sativa subsp. japonica GN=XBOS34 PE=2 SV=1	--	--	--	--	--	K01931	6e-159	486	pop:POPTR_879783	protein neuralized [EC:6.3.2.19]	-	-	-
CL10049.Contig3_All	2909	gi|590587729|ref|XP_007016042.1|	733.4	0	Ring/U-Box superfamily protein, putative isoform 1 [Theobroma cacao] >gi|508786405|gb|EOY33661.1| Ring/U-Box superfamily protein, putative isoform 1 [Theobroma cacao]	gi|359479412|ref|XM_002272355.2|	141	6e-30	PREDICTED: Vitis vinifera uncharacterized LOC100243144 (LOC100243144), mRNA	sp|P31568|YCF2_OENPI	52.4	1e-06	Protein ycf2 (Fragment) OS=Oenothera picensis GN=ycf2 PE=3 SV=1	--	--	--	--	--	K01931	1e-100	332	pop:POPTR_879783	protein neuralized [EC:6.3.2.19]	-	-	-
CL10049.Contig4_All	3255	gi|590587729|ref|XP_007016042.1|	709.9	0	Ring/U-Box superfamily protein, putative isoform 1 [Theobroma cacao] >gi|508786405|gb|EOY33661.1| Ring/U-Box superfamily protein, putative isoform 1 [Theobroma cacao]	gi|359479412|ref|XM_002272355.2|	157	1e-34	PREDICTED: Vitis vinifera uncharacterized LOC100243144 (LOC100243144), mRNA	sp|Q7XI08|XB34_ORYSJ	53.1	7e-07	Probable E3 ubiquitin-protein ligase XBOS34 OS=Oryza sativa subsp. japonica GN=XBOS34 PE=2 SV=1	--	--	--	--	--	K01931	4e-103	342	pop:POPTR_879783	protein neuralized [EC:6.3.2.19]	-	-	-
CL10049.Contig5_All	3199	gi|590587729|ref|XP_007016042.1|	710.3	0	Ring/U-Box superfamily protein, putative isoform 1 [Theobroma cacao] >gi|508786405|gb|EOY33661.1| Ring/U-Box superfamily protein, putative isoform 1 [Theobroma cacao]	gi|359479412|ref|XM_002272355.2|	157	1e-34	PREDICTED: Vitis vinifera uncharacterized LOC100243144 (LOC100243144), mRNA	sp|Q7XI08|XB34_ORYSJ	53.1	7e-07	Probable E3 ubiquitin-protein ligase XBOS34 OS=Oryza sativa subsp. japonica GN=XBOS34 PE=2 SV=1	--	--	--	--	--	K01931	3e-103	342	pop:POPTR_879783	protein neuralized [EC:6.3.2.19]	-	-	-
CL1005.Contig1_All	3608	gi|593799751|ref|XP_007162913.1|	95.9	1e-18	hypothetical protein PHAVU_001G190900g [Phaseolus vulgaris] >gi|593799753|ref|XP_007162914.1| hypothetical protein PHAVU_001G190900g [Phaseolus vulgaris] >gi|561036377|gb|ESW34907.1| hypothetical protein PHAVU_001G190900g [Phaseolus vulgaris] >gi|561036378|gb|ESW34908.1| hypothetical protein PHAVU_001G190900g [Phaseolus vulgaris]	gi|349724451|emb|FQ393401.1|	167	1e-37	Vitis vinifera clone SS0AFA26YC22	sp|Q9SY06|FAF1_ARATH	53.9	2e-07	Protein FANTASTIC FOUR 1 OS=Arabidopsis thaliana GN=FAF1 PE=2 SV=1	XF1267	55.5	6e-07	COG5297	Cellobiohydrolase A (1,4-beta-cellobiosidase A)	K11323	9e-09	60.8	vcn:VOLCADRAFT_121342	histone arginine demethylase JMJD6 [EC:1.14.11.-]	-	GO:0097159//organic cyclic compound binding;GO:1901363	-
CL1005.Contig2_All	1941	gi|604334558|gb|EYU38642.1|	111.3	6e-24	hypothetical protein MIMGU_mgv1a005262mg [Mimulus guttatus]	gi|349724451|emb|FQ393401.1|	186	7e-44	Vitis vinifera clone SS0AFA26YC22	sp|Q9SY06|FAF1_ARATH	63.5	6e-11	Protein FANTASTIC FOUR 1 OS=Arabidopsis thaliana GN=FAF1 PE=2 SV=1	XF1267	74.7	3e-13	COG5297	Cellobiohydrolase A (1,4-beta-cellobiosidase A)	K11323	1e-15	81.6	vcn:VOLCADRAFT_121342	histone arginine demethylase JMJD6 [EC:1.14.11.-]	-	GO:0097159//organic cyclic compound binding;GO:1901363	-
CL1005.Contig3_All	1895	gi|595803179|ref|XP_007201972.1|	760.4	0	hypothetical protein PRUPE_ppa004785mg [Prunus persica] >gi|462397503|gb|EMJ03171.1| hypothetical protein PRUPE_ppa004785mg [Prunus persica]	gi|566177669|ref|XM_002308436.2|	367	3e-98	Populus trichocarpa RNA recognition motif-containing family protein (POPTR_0006s22890g) mRNA, complete cds	sp|P42731|PABP2_ARATH	88.2	4e-18	Polyadenylate-binding protein 2 OS=Arabidopsis thaliana GN=PAB2 PE=1 SV=1	XF1267	81.3	2e-15	COG5297	Cellobiohydrolase A (1,4-beta-cellobiosidase A)	K12741	1e-18	90.1	bdi:100837968	heterogeneous nuclear ribonucleoprotein A1/A3	-	GO:0003676//nucleic acid binding;GO:0000166//nucleotide binding	GO:0005829//cytosol
CL1005.Contig4_All	1894	gi|595803179|ref|XP_007201972.1|	746.5	0	hypothetical protein PRUPE_ppa004785mg [Prunus persica] >gi|462397503|gb|EMJ03171.1| hypothetical protein PRUPE_ppa004785mg [Prunus persica]	gi|566177669|ref|XM_002308436.2|	379	1e-102	Populus trichocarpa RNA recognition motif-containing family protein (POPTR_0006s22890g) mRNA, complete cds	sp|Q05196|PABP5_ARATH	91.3	5e-19	Polyadenylate-binding protein 5 OS=Arabidopsis thaliana GN=PAB5 PE=1 SV=3	XF1267	85.5	1e-16	COG5297	Cellobiohydrolase A (1,4-beta-cellobiosidase A)	K13126	1e-20	97.8	vcn:VOLCADRAFT_82578	polyadenylate-binding protein	-	GO:0003676//nucleic acid binding;GO:0000166//nucleotide binding	GO:0005829//cytosol
CL1005.Contig5_All	1927	gi|595803179|ref|XP_007201972.1|	766.1	0	hypothetical protein PRUPE_ppa004785mg [Prunus persica] >gi|462397503|gb|EMJ03171.1| hypothetical protein PRUPE_ppa004785mg [Prunus persica]	gi|566177669|ref|XM_002308436.2|	408	1e-110	Populus trichocarpa RNA recognition motif-containing family protein (POPTR_0006s22890g) mRNA, complete cds	sp|P42731|PABP2_ARATH	88.6	3e-18	Polyadenylate-binding protein 2 OS=Arabidopsis thaliana GN=PAB2 PE=1 SV=1	XF1267	81.3	2e-15	COG5297	Cellobiohydrolase A (1,4-beta-cellobiosidase A)	K11294	4e-22	101	zma:100273020	nucleolin	-	GO:0003676//nucleic acid binding;GO:0000166//nucleotide binding	GO:0005829//cytosol
CL1005.Contig6_All	847	gi|225464938|ref|XP_002275366.1|	119.4	1e-28	PREDICTED: heterogeneous nuclear ribonucleoprotein Q-like [Vitis vinifera]	gi|349724451|emb|FQ393401.1|	178	7e-42	Vitis vinifera clone SS0AFA26YC22	sp|B0Z503|YCF2_OENBI	69.3	5e-13	Protein ycf2 OS=Oenothera biennis GN=ycf2-A PE=3 SV=1	XF1267	80.9	2e-16	COG5297	Cellobiohydrolase A (1,4-beta-cellobiosidase A)	K11323	5e-19	87.8	vcn:VOLCADRAFT_121342	histone arginine demethylase JMJD6 [EC:1.14.11.-]	-	GO:0097159//organic cyclic compound binding;GO:1901363	-
CL1005.Contig7_All	709	gi|297740122|emb|CBI30304.3|	87	7e-18	unnamed protein product [Vitis vinifera]	gi|349724451|emb|FQ393401.1|	165	9e-38	Vitis vinifera clone SS0AFA26YC22	sp|Q9FKW0|RNG1A_ARATH	47	5e-06	Putative E3 ubiquitin-protein ligase RING1a OS=Arabidopsis thaliana GN=RING1A PE=1 SV=2	YGL028c	50.8	8e-07	COG5309	Exo-beta-1,3-glucanase	K11323	2e-07	52.8	vcn:VOLCADRAFT_121342	histone arginine demethylase JMJD6 [EC:1.14.11.-]	-	GO:0003676//nucleic acid binding;GO:0000166//nucleotide binding	GO:0005829//cytosol
CL1005.Contig8_All	814	gi|225464938|ref|XP_002275366.1|	109.4	3e-25	PREDICTED: heterogeneous nuclear ribonucleoprotein Q-like [Vitis vinifera]	gi|349724451|emb|FQ393401.1|	165	1e-37	Vitis vinifera clone SS0AFA26YC22	sp|Q9SY06|FAF1_ARATH	65.5	2e-12	Protein FANTASTIC FOUR 1 OS=Arabidopsis thaliana GN=FAF1 PE=2 SV=1	XF1267	73.6	4e-14	COG5297	Cellobiohydrolase A (1,4-beta-cellobiosidase A)	K11323	2e-17	82.8	vcn:VOLCADRAFT_121342	histone arginine demethylase JMJD6 [EC:1.14.11.-]	-	GO:0003676//nucleic acid binding;GO:0000166//nucleotide binding	-
CL10050.Contig1_All	1219	gi|225459069|ref|XP_002285663.1|	222.6	7e-67	PREDICTED: double-stranded RNA-binding protein 1 [Vitis vinifera] >gi|147781065|emb|CAN68128.1| hypothetical protein VITISV_043706 [Vitis vinifera]	gi|225459068|ref|XM_002285627.1|	85.7	1e-13	PREDICTED: Vitis vinifera double-stranded RNA-binding protein 1-like (LOC100243781), mRNA	sp|O04492|DRB1_ARATH	178	8e-52	Double-stranded RNA-binding protein 1 OS=Arabidopsis thaliana GN=DRB1 PE=1 SV=1	--	--	--	--	--	--	--	--	--	--	GO:0090305//nucleic acid phosphodiester bond hydrolysis;GO:0070918//production of small RNA involved in gene silencing by RNA;GO:0009725//response to hormone stimulus;GO:0035195//gene silencing by miRNA	GO:0003723//RNA binding	-
CL10050.Contig2_All	1171	gi|225459069|ref|XP_002285663.1|	225.3	4e-68	PREDICTED: double-stranded RNA-binding protein 1 [Vitis vinifera] >gi|147781065|emb|CAN68128.1| hypothetical protein VITISV_043706 [Vitis vinifera]	gi|225459068|ref|XM_002285627.1|	85.7	1e-13	PREDICTED: Vitis vinifera double-stranded RNA-binding protein 1-like (LOC100243781), mRNA	sp|O04492|DRB1_ARATH	177	1e-51	Double-stranded RNA-binding protein 1 OS=Arabidopsis thaliana GN=DRB1 PE=1 SV=1	--	--	--	--	--	--	--	--	--	--	GO:0090305//nucleic acid phosphodiester bond hydrolysis;GO:0070918//production of small RNA involved in gene silencing by RNA;GO:0009725//response to hormone stimulus;GO:0035195//gene silencing by miRNA	GO:0003723//RNA binding	-
CL10050.Contig3_All	1391	gi|225459069|ref|XP_002285663.1|	332.4	9e-109	PREDICTED: double-stranded RNA-binding protein 1 [Vitis vinifera] >gi|147781065|emb|CAN68128.1| hypothetical protein VITISV_043706 [Vitis vinifera]	gi|565341776|ref|XM_006337985.1|	168	1e-38	PREDICTED: Solanum tuberosum double-stranded RNA-binding protein 1-like (LOC102603097), transcript variant X2, mRNA	sp|O04492|DRB1_ARATH	270	2e-86	Double-stranded RNA-binding protein 1 OS=Arabidopsis thaliana GN=DRB1 PE=1 SV=1	--	--	--	--	--	--	--	--	--	--	GO:0003002//regionalization;GO:0090501;GO:0035196//production of miRNAs involved in gene silencing by miRNA;GO:0009725//response to hormone stimulus;GO:0034660//ncRNA metabolic process	GO:0003723//RNA binding	-
CL10050.Contig4_All	1466	gi|225459069|ref|XP_002285663.1|	331.3	6e-108	PREDICTED: double-stranded RNA-binding protein 1 [Vitis vinifera] >gi|147781065|emb|CAN68128.1| hypothetical protein VITISV_043706 [Vitis vinifera]	gi|565341776|ref|XM_006337985.1|	168	1e-38	PREDICTED: Solanum tuberosum double-stranded RNA-binding protein 1-like (LOC102603097), transcript variant X2, mRNA	sp|O04492|DRB1_ARATH	273	7e-87	Double-stranded RNA-binding protein 1 OS=Arabidopsis thaliana GN=DRB1 PE=1 SV=1	--	--	--	--	--	--	--	--	--	--	GO:0003002//regionalization;GO:0090501;GO:0035196//production of miRNAs involved in gene silencing by miRNA;GO:0009725//response to hormone stimulus;GO:0034660//ncRNA metabolic process	GO:0003723//RNA binding	-
CL10051.Contig1_All	1016	gi|567875825|ref|XP_006430502.1|	323.6	3e-110	hypothetical protein CICLE_v100137952mg, partial [Citrus clementina] >gi|557532559|gb|ESR43742.1| hypothetical protein CICLE_v100137952mg, partial [Citrus clementina]	gi|565354914|ref|XM_006344291.1|	373	1e-100	PREDICTED: Solanum tuberosum ubiquitin carboxyl-terminal hydrolase 5-like (LOC102596857), mRNA	sp|O22207|UBP5_ARATH	302	3e-95	Ubiquitin carboxyl-terminal hydrolase 5 OS=Arabidopsis thaliana GN=UBP5 PE=1 SV=2	YJL197w	163	4e-44	COG5560	Ubiquitin C-terminal hydrolase	K11835	1e-101	320	pop:POPTR_560337	ubiquitin carboxyl-terminal hydrolase 4/11/15 [EC:3.1.2.15]	GO:0006511//ubiquitin-dependent protein catabolic process	GO:0004843//ubiquitin-specific protease activity	-
CL10051.Contig2_All	958	gi|567875825|ref|XP_006430502.1|	323.2	2e-110	hypothetical protein CICLE_v100137952mg, partial [Citrus clementina] >gi|557532559|gb|ESR43742.1| hypothetical protein CICLE_v100137952mg, partial [Citrus clementina]	gi|565354914|ref|XM_006344291.1|	375	1e-101	PREDICTED: Solanum tuberosum ubiquitin carboxyl-terminal hydrolase 5-like (LOC102596857), mRNA	sp|O22207|UBP5_ARATH	302	2e-95	Ubiquitin carboxyl-terminal hydrolase 5 OS=Arabidopsis thaliana GN=UBP5 PE=1 SV=2	YJL197w	163	2e-44	COG5560	Ubiquitin C-terminal hydrolase	K11835	1e-102	322	pop:POPTR_560337	ubiquitin carboxyl-terminal hydrolase 4/11/15 [EC:3.1.2.15]	GO:0006511//ubiquitin-dependent protein catabolic process	GO:0004843//ubiquitin-specific protease activity	-
CL10052.Contig1_All	4194	gi|359474855|ref|XP_002277504.2|	1422.1	0	PREDICTED: translocase of chloroplast 120, chloroplastic-like [Vitis vinifera]	gi|359474854|ref|XM_002277468.2|	1160	0	PREDICTED: Vitis vinifera translocase of chloroplast 120, chloroplastic-like (LOC100262391), mRNA	sp|Q9SLF3|TC132_ARATH	1204	0	Translocase of chloroplast 132, chloroplastic OS=Arabidopsis thaliana GN=TOC132 PE=1 SV=1	--	--	--	--	--	K14306	1e-09	64.3	aly:ARALYDRAFT_483630	nuclear pore complex protein Nup62	GO:0008152//metabolic process	GO:0005525//GTP binding;GO:0016817//hydrolase activity, acting on acid anhydrides	-
CL10052.Contig2_All	4264	gi|359474855|ref|XP_002277504.2|	1433.3	0	PREDICTED: translocase of chloroplast 120, chloroplastic-like [Vitis vinifera]	gi|359474854|ref|XM_002277468.2|	1160	0	PREDICTED: Vitis vinifera translocase of chloroplast 120, chloroplastic-like (LOC100262391), mRNA	sp|Q9SLF3|TC132_ARATH	1199	0	Translocase of chloroplast 132, chloroplastic OS=Arabidopsis thaliana GN=TOC132 PE=1 SV=1	--	--	--	--	--	K14306	6e-10	65.5	vvi:100265039	nuclear pore complex protein Nup62	GO:0008152//metabolic process	GO:0005525//GTP binding;GO:0016817//hydrolase activity, acting on acid anhydrides	-
CL10052.Contig3_All	4656	gi|359474855|ref|XP_002277504.2|	1415.6	0	PREDICTED: translocase of chloroplast 120, chloroplastic-like [Vitis vinifera]	gi|359474854|ref|XM_002277468.2|	1108	0	PREDICTED: Vitis vinifera translocase of chloroplast 120, chloroplastic-like (LOC100262391), mRNA	sp|Q9SLF3|TC132_ARATH	1176	0	Translocase of chloroplast 132, chloroplastic OS=Arabidopsis thaliana GN=TOC132 PE=1 SV=1	--	--	--	--	--	K14306	1e-10	67.8	rcu:RCOM_1609340	nuclear pore complex protein Nup62	GO:0008152//metabolic process	GO:0005525//GTP binding;GO:0016817//hydrolase activity, acting on acid anhydrides	-
CL10053.Contig1_All	1205	gi|225434146|ref|XP_002277846.1|	538.9	0	PREDICTED: 60S ribosomal protein L5-like isoform 2 [Vitis vinifera]	gi|590654448|ref|XM_007033638.1|	523	1e-145	Theobroma cacao Ribosomal protein L5 B isoform 1 (TCM_019840) mRNA, complete cds	sp|P49227|RL52_ARATH	512	0	60S ribosomal protein L5-2 OS=Arabidopsis thaliana GN=RPL5B PE=2 SV=3	YPL131w	310	8e-104	COG0256	Ribosomal protein L18	K02932	0	538	vvi:100262824	large subunit ribosomal protein L5e	GO:0006412//translation;GO:0009955//adaxial/abaxial pattern specification;GO:0009965//leaf morphogenesis;GO:0010015//root morphogenesis;GO:0008283//cell proliferation	GO:0003735//structural constituent of ribosome;GO:0008097//5S rRNA binding	GO:0005730//nucleolus;GO:0009507//chloroplast;GO:0005773//vacuole;GO:0022625//cytosolic large ribosomal subunit;GO:0005886//plasma membrane
CL10053.Contig2_All	1772	gi|502130647|ref|XP_004500722.1|	535	0	PREDICTED: 60S ribosomal protein L5-like [Cicer arietinum]	gi|349727492|emb|FQ393988.1|	539	1e-150	Vitis vinifera clone SS0AFA23YD06	sp|Q6UNT2|RL5_CUCSA	509	1e-179	60S ribosomal protein L5 OS=Cucumis sativus GN=RPL5 PE=2 SV=1	YPL131w	305	2e-99	COG0256	Ribosomal protein L18	K02932	0	533	vvi:100262824	large subunit ribosomal protein L5e	GO:0006412//translation;GO:0009955//adaxial/abaxial pattern specification;GO:0009965//leaf morphogenesis;GO:0010015//root morphogenesis;GO:0008283//cell proliferation	GO:0003735//structural constituent of ribosome;GO:0008097//5S rRNA binding	GO:0005730//nucleolus;GO:0009507//chloroplast;GO:0005773//vacuole;GO:0022625//cytosolic large ribosomal subunit;GO:0005886//plasma membrane
CL10053.Contig3_All	1218	gi|502130647|ref|XP_004500722.1|	537.7	0	PREDICTED: 60S ribosomal protein L5-like [Cicer arietinum]	gi|349727492|emb|FQ393988.1|	539	1e-150	Vitis vinifera clone SS0AFA23YD06	sp|P49227|RL52_ARATH	509	0	60S ribosomal protein L5-2 OS=Arabidopsis thaliana GN=RPL5B PE=2 SV=3	YPL131w	316	4e-106	COG0256	Ribosomal protein L18	K02932	0	533	pop:POPTR_827713	large subunit ribosomal protein L5e	GO:0006412//translation;GO:0009955//adaxial/abaxial pattern specification;GO:0009965//leaf morphogenesis;GO:0010015//root morphogenesis;GO:0008283//cell proliferation	GO:0003735//structural constituent of ribosome;GO:0008097//5S rRNA binding	GO:0005730//nucleolus;GO:0009507//chloroplast;GO:0005773//vacuole;GO:0022625//cytosolic large ribosomal subunit;GO:0005886//plasma membrane
CL10053.Contig4_All	1150	gi|566243399|ref|XP_006371546.1|	535.8	0	hypothetical protein POPTR_0019s13040g [Populus trichocarpa] >gi|118486443|gb|ABK95061.1| unknown [Populus trichocarpa] >gi|550317425|gb|ERP49343.1| hypothetical protein POPTR_0019s13040g [Populus trichocarpa]	gi|590654448|ref|XM_007033638.1|	496	1e-137	Theobroma cacao Ribosomal protein L5 B isoform 1 (TCM_019840) mRNA, complete cds	sp|Q6UNT2|RL5_CUCSA	512	0	60S ribosomal protein L5 OS=Cucumis sativus GN=RPL5 PE=2 SV=1	YPL131w	305	3e-102	COG0256	Ribosomal protein L18	K02932	0	535	pop:POPTR_827713	large subunit ribosomal protein L5e	GO:0006412//translation;GO:0009955//adaxial/abaxial pattern specification;GO:0009965//leaf morphogenesis;GO:0010015//root morphogenesis;GO:0008283//cell proliferation	GO:0003735//structural constituent of ribosome;GO:0008097//5S rRNA binding	GO:0005730//nucleolus;GO:0009507//chloroplast;GO:0005773//vacuole;GO:0022625//cytosolic large ribosomal subunit;GO:0005886//plasma membrane
CL10053.Contig5_All	833	gi|590654449|ref|XP_007033700.1|	369.8	8e-128	Ribosomal protein L5 B isoform 1 [Theobroma cacao] >gi|508712729|gb|EOY04626.1| Ribosomal protein L5 B isoform 1 [Theobroma cacao]	gi|590654448|ref|XM_007033638.1|	329	3e-87	Theobroma cacao Ribosomal protein L5 B isoform 1 (TCM_019840) mRNA, complete cds	sp|Q6UNT2|RL5_CUCSA	349	2e-121	60S ribosomal protein L5 OS=Cucumis sativus GN=RPL5 PE=2 SV=1	YPL131w	177	8e-54	COG0256	Ribosomal protein L18	K02932	8e-128	366	pop:POPTR_827713	large subunit ribosomal protein L5e	GO:0006412//translation;GO:0009955//adaxial/abaxial pattern specification;GO:0009965//leaf morphogenesis;GO:0010015//root morphogenesis;GO:0008283//cell proliferation	GO:0003735//structural constituent of ribosome;GO:0008097//5S rRNA binding	GO:0005730//nucleolus;GO:0009507//chloroplast;GO:0005773//vacuole;GO:0022625//cytosolic large ribosomal subunit;GO:0005886//plasma membrane
CL10053.Contig6_All	1182	gi|502130647|ref|XP_004500722.1|	537	0	PREDICTED: 60S ribosomal protein L5-like [Cicer arietinum]	gi|349727492|emb|FQ393988.1|	539	1e-150	Vitis vinifera clone SS0AFA23YD06	sp|Q6UNT2|RL5_CUCSA	511	0	60S ribosomal protein L5 OS=Cucumis sativus GN=RPL5 PE=2 SV=1	YPL131w	307	7e-103	COG0256	Ribosomal protein L18	K02932	0	535	vvi:100262824	large subunit ribosomal protein L5e	GO:0006412//translation;GO:0009955//adaxial/abaxial pattern specification;GO:0009965//leaf morphogenesis;GO:0010015//root morphogenesis;GO:0008283//cell proliferation	GO:0003735//structural constituent of ribosome;GO:0008097//5S rRNA binding	GO:0005730//nucleolus;GO:0009507//chloroplast;GO:0005773//vacuole;GO:0022625//cytosolic large ribosomal subunit;GO:0005886//plasma membrane
CL10054.Contig1_All	979	gi|568843282|ref|XP_006475543.1|	92.8	9e-19	PREDICTED: uncharacterized protein LOC102610887 [Citrus sinensis]	gi|164565500|gb|AC216472.1|	60	5e-06	Populus trichocarpa clone POP059-A09, complete sequence	--	--	--	--	--	--	--	--	--	--	--	--	--	--	-	-	-
CL10054.Contig2_All	342	--	--	--	--	--	--	--	--	--	--	--	--	--	--	--	--	--	--	--	--	--	--	-	-	-
CL10055.Contig1_All	1645	gi|359478218|ref|XP_003632087.1|	511.5	5e-177	PREDICTED: UDP-glycosyltransferase 74E2-like [Vitis vinifera]	gi|359478217|ref|XM_003632039.1|	113	7e-22	PREDICTED: Vitis vinifera UDP-glycosyltransferase 74E2-like (LOC100249191), mRNA	sp|Q9SYK9|U74E2_ARATH	451	5e-155	UDP-glycosyltransferase 74E2 OS=Arabidopsis thaliana GN=UGT74E2 PE=1 SV=1	BS_ydhE	53.1	8e-07	COG1819	Glycosyl transferases, related to UDP-glucuronosyltransferase	K13691	6e-163	472	pop:POPTR_810275	pathogen-inducible salicylic acid glucosyltransferase [EC:2.4.1.-]	-	GO:0016758//transferase activity, transferring hexosyl groups	-
CL10055.Contig2_All	1647	gi|225434170|ref|XP_002275194.1|	585.1	0	PREDICTED: UDP-glycosyltransferase 74E2 [Vitis vinifera] >gi|296084331|emb|CBI24719.3| unnamed protein product [Vitis vinifera]	gi|359478217|ref|XM_003632039.1|	129	1e-26	PREDICTED: Vitis vinifera UDP-glycosyltransferase 74E2-like (LOC100249191), mRNA	sp|Q9SYK9|U74E2_ARATH	481	4e-167	UDP-glycosyltransferase 74E2 OS=Arabidopsis thaliana GN=UGT74E2 PE=1 SV=1	BS_yojK	54.7	2e-07	COG1819	Glycosyl transferases, related to UDP-glucuronosyltransferase	K13691	8e-178	510	rcu:RCOM_0101360	pathogen-inducible salicylic acid glucosyltransferase [EC:2.4.1.-]	-	GO:0016758//transferase activity, transferring hexosyl groups	-
CL10055.Contig3_All	1097	gi|147795324|emb|CAN67249.1|	428.7	9e-148	hypothetical protein VITISV_008684 [Vitis vinifera]	gi|359478217|ref|XM_003632039.1|	125	1e-25	PREDICTED: Vitis vinifera UDP-glycosyltransferase 74E2-like (LOC100249191), mRNA	sp|Q9SYK9|U74E2_ARATH	364	8e-124	UDP-glycosyltransferase 74E2 OS=Arabidopsis thaliana GN=UGT74E2 PE=1 SV=1	BS_yojK	52	6e-07	COG1819	Glycosyl transferases, related to UDP-glucuronosyltransferase	K13691	1e-133	390	pop:POPTR_810275	pathogen-inducible salicylic acid glucosyltransferase [EC:2.4.1.-]	-	GO:0016758//transferase activity, transferring hexosyl groups	-
CL10055.Contig4_All	902	gi|147795324|emb|CAN67249.1|	342.4	6e-115	hypothetical protein VITISV_008684 [Vitis vinifera]	gi|359478217|ref|XM_003632039.1|	113	4e-22	PREDICTED: Vitis vinifera UDP-glycosyltransferase 74E2-like (LOC100249191), mRNA	sp|Q9SYK9|U74E2_ARATH	307	1e-102	UDP-glycosyltransferase 74E2 OS=Arabidopsis thaliana GN=UGT74E2 PE=1 SV=1	BS_ydhE	53.1	2e-07	COG1819	Glycosyl transferases, related to UDP-glucuronosyltransferase	K13691	8e-106	317	rcu:RCOM_0100870	pathogen-inducible salicylic acid glucosyltransferase [EC:2.4.1.-]	GO:0008152//metabolic process	GO:0047215//indole-3-acetate beta-glucosyltransferase activity	-
CL10056.Contig1_All	373	gi|604298600|gb|EYU18602.1|	84.7	1e-20	hypothetical protein MIMGU_mgv1a016928mg [Mimulus guttatus]	gi|565378526|ref|XM_006355645.1|	71.9	5e-10	PREDICTED: Solanum tuberosum uncharacterized LOC102600609 (LOC102600609), mRNA	--	--	--	--	--	--	--	--	--	--	--	--	--	--	-	-	-
CL10056.Contig2_All	270	--	--	--	--	--	--	--	--	--	--	--	--	--	--	--	--	--	--	--	--	--	--	-	-	-
CL10057.Contig1_All	1185	gi|565396358|ref|XP_006363789.1|	352.8	1e-119	PREDICTED: homeobox-leucine zipper protein HAT22-like [Solanum tuberosum]	gi|590706122|ref|XM_007047573.1|	248	1e-62	Theobroma cacao Homeodomain-leucine zipper protein HD4 (TCM_000867) mRNA, complete cds	sp|P46604|HAT22_ARATH	294	2e-98	Homeobox-leucine zipper protein HAT22 OS=Arabidopsis thaliana GN=HAT22 PE=1 SV=1	SPAC32A11.03c	53.5	5e-07	COG5576	Homeodomain-containing transcription factor	K09338	6e-98	294	ath:AT4G37790	homeobox-leucine zipper protein	GO:0006351//transcription, DNA-dependent	GO:0003677//DNA binding	-
CL10057.Contig2_All	1443	gi|219560134|gb|ACL27275.1|	357.1	5e-120	homeodomain leucine-zipper 1 [Capsicum annuum]	gi|590706122|ref|XM_007047573.1|	270	4e-69	Theobroma cacao Homeodomain-leucine zipper protein HD4 (TCM_000867) mRNA, complete cds	sp|P46604|HAT22_ARATH	299	3e-99	Homeobox-leucine zipper protein HAT22 OS=Arabidopsis thaliana GN=HAT22 PE=1 SV=1	SPAC32A11.03c	56.6	8e-08	COG5576	Homeodomain-containing transcription factor	K09338	7e-99	299	ath:AT4G37790	homeobox-leucine zipper protein	GO:0006351//transcription, DNA-dependent	GO:0003677//DNA binding	-
CL10058.Contig1_All	2650	gi|297735213|emb|CBI17575.3|	738.8	0	unnamed protein product [Vitis vinifera]	gi|359476726|ref|XM_002269042.2|	414	1e-112	PREDICTED: Vitis vinifera pentatricopeptide repeat-containing protein At2g01390-like (LOC100256542), mRNA	sp|Q9ZU29|PP139_ARATH	593	0	Pentatricopeptide repeat-containing protein At2g01390 OS=Arabidopsis thaliana GN=At2g01390/At2g01380 PE=2 SV=2	--	--	--	--	--	K15336	1e-23	108	vvi:100259391	tRNA (cytosine38-C5)-methyltransferase [EC:2.1.1.204]	-	-	GO:0005739//mitochondrion
CL10058.Contig2_All	3121	gi|297735213|emb|CBI17575.3|	745.7	0	unnamed protein product [Vitis vinifera]	gi|359476726|ref|XM_002269042.2|	422	1e-114	PREDICTED: Vitis vinifera pentatricopeptide repeat-containing protein At2g01390-like (LOC100256542), mRNA	sp|Q9ZU29|PP139_ARATH	598	0	Pentatricopeptide repeat-containing protein At2g01390 OS=Arabidopsis thaliana GN=At2g01390/At2g01380 PE=2 SV=2	--	--	--	--	--	K15336	5e-22	104	vvi:100259391	tRNA (cytosine38-C5)-methyltransferase [EC:2.1.1.204]	-	-	GO:0005739//mitochondrion
CL10058.Contig3_All	2889	gi|297735213|emb|CBI17575.3|	741.1	0	unnamed protein product [Vitis vinifera]	gi|359476726|ref|XM_002269042.2|	442	1e-120	PREDICTED: Vitis vinifera pentatricopeptide repeat-containing protein At2g01390-like (LOC100256542), mRNA	sp|Q9ZU29|PP139_ARATH	597	0	Pentatricopeptide repeat-containing protein At2g01390 OS=Arabidopsis thaliana GN=At2g01390/At2g01380 PE=2 SV=2	--	--	--	--	--	K15336	1e-20	99.8	vvi:100259391	tRNA (cytosine38-C5)-methyltransferase [EC:2.1.1.204]	-	-	GO:0005739//mitochondrion
CL10058.Contig4_All	5090	gi|297735213|emb|CBI17575.3|	746.1	0	unnamed protein product [Vitis vinifera]	gi|359476726|ref|XM_002269042.2|	414	1e-112	PREDICTED: Vitis vinifera pentatricopeptide repeat-containing protein At2g01390-like (LOC100256542), mRNA	sp|Q9ZU29|PP139_ARATH	595	0	Pentatricopeptide repeat-containing protein At2g01390 OS=Arabidopsis thaliana GN=At2g01390/At2g01380 PE=2 SV=2	--	--	--	--	--	K15336	4e-23	108	vvi:100259391	tRNA (cytosine38-C5)-methyltransferase [EC:2.1.1.204]	-	-	GO:0005739//mitochondrion
CL10058.Contig5_All	4551	gi|297735213|emb|CBI17575.3|	747.7	0	unnamed protein product [Vitis vinifera]	gi|359476726|ref|XM_002269042.2|	414	1e-112	PREDICTED: Vitis vinifera pentatricopeptide repeat-containing protein At2g01390-like (LOC100256542), mRNA	sp|Q9ZU29|PP139_ARATH	600	0	Pentatricopeptide repeat-containing protein At2g01390 OS=Arabidopsis thaliana GN=At2g01390/At2g01380 PE=2 SV=2	--	--	--	--	--	K15336	1e-21	103	vvi:100259391	tRNA (cytosine38-C5)-methyltransferase [EC:2.1.1.204]	-	-	GO:0005739//mitochondrion
CL10058.Contig6_All	255	gi|527184574|gb|EPS58409.1|	56.6	2e-09	hypothetical protein M569_16406, partial [Genlisea aurea]	--	--	--	--	--	--	--	--	--	--	--	--	--	--	--	--	--	--	-	-	-
CL10059.Contig1_All	699	gi|567199245|ref|XP_006407080.1|	369.8	5e-128	hypothetical protein EUTSA_v10021088mg [Eutrema salsugineum] >gi|557108226|gb|ESQ48533.1| hypothetical protein EUTSA_v10021088mg [Eutrema salsugineum]	gi|568848330|ref|XM_006477905.1|	531	1e-148	PREDICTED: Citrus sinensis probable sugar phosphate/phosphate translocator At3g14410-like (LOC102618147), mRNA	sp|Q94EI9|PT314_ARATH	365	3e-128	Probable sugar phosphate/phosphate translocator At3g14410 OS=Arabidopsis thaliana GN=At3g14410 PE=2 SV=1	ECU06g1290	52	2e-07	COG0697	Permeases of the drug/metabolite transporter (DMT) superfamily	K15280	2e-21	92.8	cme:CMK248C	solute carrier family 35, member C2	GO:0006863//purine nucleobase transport	GO:0008514//organic anion transmembrane transporter activity	GO:0022626//cytosolic ribosome;GO:0005886//plasma membrane;GO:0016021//integral to membrane
CL10059.Contig2_All	1563	gi|460405525|ref|XP_004248226.1|	569.7	0	PREDICTED: probable sugar phosphate/phosphate translocator At3g14410-like [Solanum lycopersicum]	gi|568848330|ref|XM_006477905.1|	670	0	PREDICTED: Citrus sinensis probable sugar phosphate/phosphate translocator At3g14410-like (LOC102618147), mRNA	sp|Q94EI9|PT314_ARATH	543	0	Probable sugar phosphate/phosphate translocator At3g14410 OS=Arabidopsis thaliana GN=At3g14410 PE=2 SV=1	ECU06g1290	81.3	3e-16	COG0697	Permeases of the drug/metabolite transporter (DMT) superfamily	K15280	2e-32	129	cme:CMK248C	solute carrier family 35, member C2	GO:0006863//purine nucleobase transport	GO:0008514//organic anion transmembrane transporter activity	GO:0022626//cytosolic ribosome;GO:0005886//plasma membrane;GO:0016021//integral to membrane
CL10059.Contig3_All	1648	gi|460405525|ref|XP_004248226.1|	120.9	2e-28	PREDICTED: probable sugar phosphate/phosphate translocator At3g14410-like [Solanum lycopersicum]	gi|568848330|ref|XM_006477905.1|	531	1e-148	PREDICTED: Citrus sinensis probable sugar phosphate/phosphate translocator At3g14410-like (LOC102618147), mRNA	sp|Q94EI9|PT314_ARATH	428	5e-150	Probable sugar phosphate/phosphate translocator At3g14410 OS=Arabidopsis thaliana GN=At3g14410 PE=2 SV=1	ECU06g1290	67.4	1e-11	COG0697	Permeases of the drug/metabolite transporter (DMT) superfamily	K15280	5e-28	117	cme:CMK248C	solute carrier family 35, member C2	GO:0006863//purine nucleobase transport	GO:0008514//organic anion transmembrane transporter activity	GO:0022626//cytosolic ribosome;GO:0005886//plasma membrane;GO:0016021//integral to membrane
CL1006.Contig1_All	2935	gi|460368358|ref|XP_004230034.1|	1174.1	0	PREDICTED: sphingoid long-chain bases kinase 1-like [Solanum lycopersicum]	gi|359497092|ref|XM_002262933.2|	825	0	PREDICTED: Vitis vinifera sphingoid long-chain bases kinase 1-like (LOC100248174), partial mRNA	sp|Q9LRB0|LCBK1_ARATH	1001	0	Sphingoid long-chain bases kinase 1 OS=Arabidopsis thaliana GN=LCBK1 PE=1 SV=1	SPAC4A8.07c	107	7e-24	COG1597	Sphingosine kinase and enzymes related to eukaryotic diacylglycerol kinase	K04718	1e-28	122	bdi:100845384	sphingosine kinase [EC:2.7.1.91]	GO:0007205//protein kinase C-activating G-protein coupled receptor signaling pathway;GO:0030148//sphingolipid biosynthetic process;GO:0016310//phosphorylation	GO:0003951//NAD+ kinase activity;GO:0017050//D-erythro-sphingosine kinase activity;GO:0004143//diacylglycerol kinase activity	GO:0005886//plasma membrane
CL1006.Contig2_All	2935	gi|460368358|ref|XP_004230034.1|	1181	0	PREDICTED: sphingoid long-chain bases kinase 1-like [Solanum lycopersicum]	gi|359497092|ref|XM_002262933.2|	835	0	PREDICTED: Vitis vinifera sphingoid long-chain bases kinase 1-like (LOC100248174), partial mRNA	sp|Q9LRB0|LCBK1_ARATH	1002	0	Sphingoid long-chain bases kinase 1 OS=Arabidopsis thaliana GN=LCBK1 PE=1 SV=1	SPAC4A8.07c	107	7e-24	COG1597	Sphingosine kinase and enzymes related to eukaryotic diacylglycerol kinase	K04718	1e-28	122	bdi:100845384	sphingosine kinase [EC:2.7.1.91]	GO:0007205//protein kinase C-activating G-protein coupled receptor signaling pathway;GO:0030148//sphingolipid biosynthetic process;GO:0016310//phosphorylation	GO:0003951//NAD+ kinase activity;GO:0017050//D-erythro-sphingosine kinase activity;GO:0004143//diacylglycerol kinase activity	GO:0005886//plasma membrane
CL1006.Contig3_All	2800	gi|460368358|ref|XP_004230034.1|	1183.7	0	PREDICTED: sphingoid long-chain bases kinase 1-like [Solanum lycopersicum]	gi|359497092|ref|XM_002262933.2|	825	0	PREDICTED: Vitis vinifera sphingoid long-chain bases kinase 1-like (LOC100248174), partial mRNA	sp|Q9LRB0|LCBK1_ARATH	1005	0	Sphingoid long-chain bases kinase 1 OS=Arabidopsis thaliana GN=LCBK1 PE=1 SV=1	SPAC4A8.07c	108	3e-24	COG1597	Sphingosine kinase and enzymes related to eukaryotic diacylglycerol kinase	K04718	9e-29	122	bdi:100845384	sphingosine kinase [EC:2.7.1.91]	GO:0007205//protein kinase C-activating G-protein coupled receptor signaling pathway;GO:0030148//sphingolipid biosynthetic process;GO:0016310//phosphorylation	GO:0003951//NAD+ kinase activity;GO:0017050//D-erythro-sphingosine kinase activity;GO:0004143//diacylglycerol kinase activity	GO:0005886//plasma membrane
CL1006.Contig4_All	4853	gi|565361852|ref|XP_006347667.1|	1165.2	0	PREDICTED: sphingoid long-chain bases kinase 1-like [Solanum tuberosum]	gi|359497092|ref|XM_002262933.2|	618	1e-173	PREDICTED: Vitis vinifera sphingoid long-chain bases kinase 1-like (LOC100248174), partial mRNA	sp|Q9LRB0|LCBK1_ARATH	1005	0	Sphingoid long-chain bases kinase 1 OS=Arabidopsis thaliana GN=LCBK1 PE=1 SV=1	SPAC4A8.07c	108	8e-24	COG1597	Sphingosine kinase and enzymes related to eukaryotic diacylglycerol kinase	K04718	5e-28	121	bdi:100845384	sphingosine kinase [EC:2.7.1.91]	GO:0007205//protein kinase C-activating G-protein coupled receptor signaling pathway;GO:0030148//sphingolipid biosynthetic process;GO:0016310//phosphorylation	GO:0003951//NAD+ kinase activity;GO:0017050//D-erythro-sphingosine kinase activity;GO:0004143//diacylglycerol kinase activity	GO:0005886//plasma membrane
CL1006.Contig5_All	625	gi|356573377|ref|XP_003554838.1|	62.4	1e-32	PREDICTED: sphingoid long-chain bases kinase 1-like [Glycine max]	gi|470123362|ref|XM_004297648.1|	165	8e-38	PREDICTED: Fragaria vesca subsp. vesca sphingoid long-chain bases kinase 1-like (LOC101302930), mRNA	sp|Q9LRB0|LCBK1_ARATH	94	3e-22	Sphingoid long-chain bases kinase 1 OS=Arabidopsis thaliana GN=LCBK1 PE=1 SV=1	SPAC4A8.07c	52	2e-07	COG1597	Sphingosine kinase and enzymes related to eukaryotic diacylglycerol kinase	K04718	2e-11	60.8	bdi:100845384	sphingosine kinase [EC:2.7.1.91]	GO:0007205//protein kinase C-activating G-protein coupled receptor signaling pathway;GO:0030148//sphingolipid biosynthetic process;GO:0016310//phosphorylation	GO:0003951//NAD+ kinase activity;GO:0017050//D-erythro-sphingosine kinase activity;GO:0004143//diacylglycerol kinase activity	GO:0005886//plasma membrane;GO:0009536//plastid
CL1006.Contig6_All	464	--	--	--	--	--	--	--	--	--	--	--	--	--	--	--	--	--	--	--	--	--	--	-	-	-
CL1006.Contig7_All	826	gi|359495824|ref|XP_002268414.2|	221.5	1e-69	PREDICTED: sphingoid long-chain bases kinase 1 [Vitis vinifera]	gi|359495823|ref|XM_002268378.2|	125	9e-26	PREDICTED: Vitis vinifera sphingoid long-chain bases kinase 1-like (LOC100245435), mRNA	sp|Q9LRB0|LCBK1_ARATH	161	5e-45	Sphingoid long-chain bases kinase 1 OS=Arabidopsis thaliana GN=LCBK1 PE=1 SV=1	--	--	--	--	--	--	--	--	--	--	GO:0044763;GO:0044237//cellular metabolic process	GO:0016773//phosphotransferase activity, alcohol group as acceptor;GO:0016301//kinase activity	-
CL1006.Contig8_All	4919	gi|460368358|ref|XP_004230034.1|	1177.2	0	PREDICTED: sphingoid long-chain bases kinase 1-like [Solanum lycopersicum]	gi|359497092|ref|XM_002262933.2|	803	0	PREDICTED: Vitis vinifera sphingoid long-chain bases kinase 1-like (LOC100248174), partial mRNA	sp|Q9LRB0|LCBK1_ARATH	997	0	Sphingoid long-chain bases kinase 1 OS=Arabidopsis thaliana GN=LCBK1 PE=1 SV=1	SPAC4A8.07c	107	1e-23	COG1597	Sphingosine kinase and enzymes related to eukaryotic diacylglycerol kinase	K04718	2e-28	122	bdi:100845384	sphingosine kinase [EC:2.7.1.91]	GO:0007205//protein kinase C-activating G-protein coupled receptor signaling pathway;GO:0030148//sphingolipid biosynthetic process;GO:0016310//phosphorylation	GO:0003951//NAD+ kinase activity;GO:0017050//D-erythro-sphingosine kinase activity;GO:0004143//diacylglycerol kinase activity	GO:0005886//plasma membrane
CL1006.Contig9_All	2948	gi|565361852|ref|XP_006347667.1|	1174.5	0	PREDICTED: sphingoid long-chain bases kinase 1-like [Solanum tuberosum]	gi|470123362|ref|XM_004297648.1|	555	1e-154	PREDICTED: Fragaria vesca subsp. vesca sphingoid long-chain bases kinase 1-like (LOC101302930), mRNA	sp|Q9LRB0|LCBK1_ARATH	1004	0	Sphingoid long-chain bases kinase 1 OS=Arabidopsis thaliana GN=LCBK1 PE=1 SV=1	SPAC4A8.07c	107	7e-24	COG1597	Sphingosine kinase and enzymes related to eukaryotic diacylglycerol kinase	K04718	1e-27	119	bdi:100845384	sphingosine kinase [EC:2.7.1.91]	GO:0007205//protein kinase C-activating G-protein coupled receptor signaling pathway;GO:0030148//sphingolipid biosynthetic process;GO:0016310//phosphorylation	GO:0003951//NAD+ kinase activity;GO:0017050//D-erythro-sphingosine kinase activity;GO:0004143//diacylglycerol kinase activity	GO:0005886//plasma membrane
CL10060.Contig1_All	2602	gi|595859125|ref|XP_007210888.1|	1042	0	hypothetical protein PRUPE_ppa002205mg [Prunus persica] >gi|462406623|gb|EMJ12087.1| hypothetical protein PRUPE_ppa002205mg [Prunus persica]	gi|225455867|ref|XM_002274551.1|	527	1e-146	PREDICTED: Vitis vinifera lysosomal acid lipase/cholesteryl ester hydrolase-like (LOC100252671), mRNA	sp|Q67ZU1|LIP2_ARATH	84.3	5e-17	Triacylglycerol lipase 2 OS=Arabidopsis thaliana GN=LIP2 PE=2 SV=1	YKL140w	70.9	6e-12	COG0596	Predicted hydrolases or acyltransferases (alpha/beta hydrolase superfamily)	--	--	--	--	--	GO:0006629//lipid metabolic process	GO:0004806//triglyceride lipase activity	-
CL10060.Contig2_All	3094	gi|470126524|ref|XP_004299233.1|	102.8	2e-20	PREDICTED: uncharacterized protein LOC101292020 [Fragaria vesca subsp. vesca]	gi|225455867|ref|XM_002274551.1|	462	1e-126	PREDICTED: Vitis vinifera lysosomal acid lipase/cholesteryl ester hydrolase-like (LOC100252671), mRNA	sp|Q67ZU1|LIP2_ARATH	77.4	1e-14	Triacylglycerol lipase 2 OS=Arabidopsis thaliana GN=LIP2 PE=2 SV=1	YKL140w	68.9	3e-11	COG0596	Predicted hydrolases or acyltransferases (alpha/beta hydrolase superfamily)	--	--	--	--	--	GO:0006629//lipid metabolic process	-	-
CL10060.Contig3_All	2654	gi|595859125|ref|XP_007210888.1|	1014.6	0	hypothetical protein PRUPE_ppa002205mg [Prunus persica] >gi|462406623|gb|EMJ12087.1| hypothetical protein PRUPE_ppa002205mg [Prunus persica]	gi|225455867|ref|XM_002274551.1|	521	1e-144	PREDICTED: Vitis vinifera lysosomal acid lipase/cholesteryl ester hydrolase-like (LOC100252671), mRNA	sp|Q67ZU1|LIP2_ARATH	80.1	1e-15	Triacylglycerol lipase 2 OS=Arabidopsis thaliana GN=LIP2 PE=2 SV=1	YKL140w	70.1	1e-11	COG0596	Predicted hydrolases or acyltransferases (alpha/beta hydrolase superfamily)	--	--	--	--	--	GO:0006629//lipid metabolic process	-	-
CL10060.Contig4_All	2546	gi|595859125|ref|XP_007210888.1|	127.5	2e-28	hypothetical protein PRUPE_ppa002205mg [Prunus persica] >gi|462406623|gb|EMJ12087.1| hypothetical protein PRUPE_ppa002205mg [Prunus persica]	gi|225455867|ref|XM_002274551.1|	519	1e-144	PREDICTED: Vitis vinifera lysosomal acid lipase/cholesteryl ester hydrolase-like (LOC100252671), mRNA	sp|Q67ZU1|LIP2_ARATH	84.3	5e-17	Triacylglycerol lipase 2 OS=Arabidopsis thaliana GN=LIP2 PE=2 SV=1	YKL140w	70.9	6e-12	COG0596	Predicted hydrolases or acyltransferases (alpha/beta hydrolase superfamily)	--	--	--	--	--	GO:0006629//lipid metabolic process	-	-
CL10060.Contig5_All	1251	gi|571456681|ref|XP_006580454.1|	84	1e-15	PREDICTED: lipase member K-like [Glycine max]	gi|565349297|ref|XM_006341569.1|	115	1e-22	PREDICTED: Solanum tuberosum uncharacterized LOC102602328 (LOC102602328), mRNA	--	--	--	--	--	--	--	--	--	--	--	--	--	--	GO:0006629//lipid metabolic process	-	-
CL10060.Contig6_All	1512	gi|590664284|ref|XP_007036457.1|	585.9	0	Alpha/beta-Hydrolases superfamily protein isoform 3 [Theobroma cacao] >gi|508773702|gb|EOY20958.1| Alpha/beta-Hydrolases superfamily protein isoform 3 [Theobroma cacao]	gi|225455867|ref|XM_002274551.1|	379	1e-102	PREDICTED: Vitis vinifera lysosomal acid lipase/cholesteryl ester hydrolase-like (LOC100252671), mRNA	sp|Q67ZU1|LIP2_ARATH	54.7	7e-08	Triacylglycerol lipase 2 OS=Arabidopsis thaliana GN=LIP2 PE=2 SV=1	--	--	--	--	--	--	--	--	--	--	GO:0006629//lipid metabolic process	GO:0016298//lipase activity	GO:0005576//extracellular region
CL10061.Contig1_All	1658	gi|255537876|ref|XP_002510003.1|	831.6	0	multidrug resistance pump, putative [Ricinus communis] >gi|223550704|gb|EEF52190.1| multidrug resistance pump, putative [Ricinus communis]	gi|123684192|emb|AM476757.1|	474	1e-130	Vitis vinifera contig VV78X276728.26, whole genome shotgun sequence	sp|Q9SIA4|MATE5_ARATH	263	7e-82	MATE efflux family protein 5 OS=Arabidopsis thaliana GN=DTXL1 PE=3 SV=1	SPCC4B3.13	215	3e-62	COG0534	Na+-driven multidrug efflux pump	K03327	0	832	pop:POPTR_551671	multidrug resistance protein, MATE family	GO:0006855//drug transmembrane transport;GO:0003156//regulation of organ formation;GO:0055072//iron ion homeostasis;GO:0009624//response to nematode	GO:0015238//drug transmembrane transporter activity;GO:0015297//antiporter activity	GO:0016021//integral to membrane;GO:0017119//Golgi transport complex
CL10061.Contig2_All	1747	gi|566157343|ref|XP_002301101.2|	862.1	0	MATE efflux family protein [Populus trichocarpa] >gi|550344729|gb|EEE80374.2| MATE efflux family protein [Populus trichocarpa]	gi|225458977|ref|XM_002283573.1|	488	1e-134	PREDICTED: Vitis vinifera multidrug and toxin extrusion protein 1-like (LOC100247181), mRNA	sp|Q9SIA4|MATE5_ARATH	254	7e-78	MATE efflux family protein 5 OS=Arabidopsis thaliana GN=DTXL1 PE=3 SV=1	SPCC4B3.13	219	9e-64	COG0534	Na+-driven multidrug efflux pump	K03327	0	852	vvi:100247181	multidrug resistance protein, MATE family	GO:0006855//drug transmembrane transport;GO:0003156//regulation of organ formation;GO:0055072//iron ion homeostasis;GO:0009624//response to nematode	GO:0015238//drug transmembrane transporter activity;GO:0015297//antiporter activity	GO:0016021//integral to membrane;GO:0017119//Golgi transport complex
CL10061.Contig3_All	1806	gi|566157343|ref|XP_002301101.2|	887.9	0	MATE efflux family protein [Populus trichocarpa] >gi|550344729|gb|EEE80374.2| MATE efflux family protein [Populus trichocarpa]	gi|225458977|ref|XM_002283573.1|	504	1e-139	PREDICTED: Vitis vinifera multidrug and toxin extrusion protein 1-like (LOC100247181), mRNA	sp|Q9SIA4|MATE5_ARATH	263	3e-81	MATE efflux family protein 5 OS=Arabidopsis thaliana GN=DTXL1 PE=3 SV=1	SPCC4B3.13	215	8e-62	COG0534	Na+-driven multidrug efflux pump	K03327	0	871	rcu:RCOM_1584350	multidrug resistance protein, MATE family	GO:0006855//drug transmembrane transport;GO:0003156//regulation of organ formation;GO:0055072//iron ion homeostasis;GO:0009624//response to nematode	GO:0015238//drug transmembrane transporter activity;GO:0015297//antiporter activity	GO:0016021//integral to membrane;GO:0017119//Golgi transport complex
CL10062.Contig1_All	1407	gi|224131364|ref|XP_002321066.1|	661.4	0	hypothetical protein POPTR_0014s13680g [Populus trichocarpa] >gi|222861839|gb|EEE99381.1| hypothetical protein POPTR_0014s13680g [Populus trichocarpa]	gi|571556084|ref|XM_003553945.2|	531	1e-148	PREDICTED: Glycine max WD repeat-containing protein LWD1-like (LOC100779365), mRNA	sp|Q9LPV9|LWD1_ARATH	643	0	WD repeat-containing protein LWD1 OS=Arabidopsis thaliana GN=LWD1 PE=2 SV=1	--	--	--	--	--	K11805	0	661	pop:POPTR_572829	WD repeat-containing protein 68	GO:0048573//photoperiodism, flowering;GO:0043153//entrainment of circadian clock by photoperiod	GO:0044212//transcription regulatory region DNA binding	GO:0005634//nucleus
CL10062.Contig2_All	323	gi|356571660|ref|XP_003553993.1|	77	3e-16	PREDICTED: WD repeat-containing protein LWD1-like [Glycine max]	gi|566159464|ref|XM_002301528.2|	60	2e-06	Populus trichocarpa transducin family protein (POPTR_0002s22620g) mRNA, complete cds	sp|Q9LPV9|LWD1_ARATH	70.1	2e-15	WD repeat-containing protein LWD1 OS=Arabidopsis thaliana GN=LWD1 PE=2 SV=1	--	--	--	--	--	K11805	1e-17	77	gmx:100779365	WD repeat-containing protein 68	GO:0009718//anthocyanin-containing compound biosynthetic process;GO:0048573//photoperiodism, flowering;GO:0043153//entrainment of circadian clock by photoperiod	GO:0044212//transcription regulatory region DNA binding;GO:0000166//nucleotide binding	GO:0005634//nucleus
CL10062.Contig3_All	929	gi|224131364|ref|XP_002321066.1|	420.2	1e-146	hypothetical protein POPTR_0014s13680g [Populus trichocarpa] >gi|222861839|gb|EEE99381.1| hypothetical protein POPTR_0014s13680g [Populus trichocarpa]	gi|571525650|ref|XR_418674.1|	452	1e-124	PREDICTED: Glycine max WD repeat-containing protein LWD1-like (LOC100818850), misc_RNA	sp|Q9LPV9|LWD1_ARATH	406	6e-143	WD repeat-containing protein LWD1 OS=Arabidopsis thaliana GN=LWD1 PE=2 SV=1	YDL140c	49.3	7e-06	COG0086	DNA-directed RNA polymerase, beta' subunit/160 kD subunit	K11805	7e-148	420	pop:POPTR_572829	WD repeat-containing protein 68	GO:0048573//photoperiodism, flowering;GO:0043153//entrainment of circadian clock by photoperiod	GO:0044212//transcription regulatory region DNA binding	GO:0005634//nucleus
CL10063.Contig1_All	2851	gi|297736168|emb|CBI24206.3|	1159.8	0	unnamed protein product [Vitis vinifera]	gi|225465033|ref|XM_002266092.1|	353	8e-94	PREDICTED: Vitis vinifera nucleolar complex protein 3 homolog (LOC100263319), mRNA	--	--	--	--	SPBC887.03c	193	7e-51	COG5117	Protein involved in the nuclear export of pre-ribosomes	K14834	0	1159	vvi:100263319	nucleolar complex protein 3	-	-	-
CL10063.Contig2_All	2942	gi|297736168|emb|CBI24206.3|	1161	0	unnamed protein product [Vitis vinifera]	gi|225465033|ref|XM_002266092.1|	321	3e-84	PREDICTED: Vitis vinifera nucleolar complex protein 3 homolog (LOC100263319), mRNA	--	--	--	--	SPBC887.03c	191	5e-50	COG5117	Protein involved in the nuclear export of pre-ribosomes	K14834	0	1160	vvi:100263319	nucleolar complex protein 3	-	-	-
CL10064.Contig10_All	1321	gi|460376285|ref|XP_004233929.1|	420.2	2e-141	PREDICTED: uncharacterized protein LOC101255269 [Solanum lycopersicum]	gi|565395573|ref|XM_006363351.1|	172	7e-40	PREDICTED: Solanum tuberosum uncharacterized LOC102602912 (LOC102602912), transcript variant X2, mRNA	sp|F4I2H7|TPX2_ARATH	85.5	1e-17	Protein TPX2 OS=Arabidopsis thaliana GN=TPX2 PE=1 SV=1	--	--	--	--	--	--	--	--	--	--	-	-	GO:0015630//microtubule cytoskeleton;GO:0043234//protein complex;GO:0044430//cytoskeletal part
CL10064.Contig1_All	2326	gi|629082597|gb|KCW49042.1|	775.4	0	hypothetical protein EUGRSUZ_K02647 [Eucalyptus grandis]	gi|359490923|ref|XM_002274990.2|	733	0	PREDICTED: Vitis vinifera DEAD-box ATP-dependent RNA helicase 51-like, transcript variant 1 (LOC100242258), mRNA	sp|Q84T03|RH27_ORYSJ	654	0	DEAD-box ATP-dependent RNA helicase 27 OS=Oryza sativa subsp. japonica GN=Os03g0802700 PE=3 SV=1	SPAC1F7.02c	570	0	COG0513	Superfamily II DNA and RNA helicases	K13179	0	767	vvi:100242258	ATP-dependent RNA helicase DDX18/HAS1 [EC:3.6.4.13]	GO:0006200//ATP catabolic process	GO:0003723//RNA binding;GO:0008026//ATP-dependent helicase activity;GO:0005524//ATP binding	GO:0005730//nucleolus
CL10064.Contig2_All	2957	gi|297734151|emb|CBI15398.3|	734.9	0	unnamed protein product [Vitis vinifera]	gi|359490923|ref|XM_002274990.2|	549	1e-153	PREDICTED: Vitis vinifera DEAD-box ATP-dependent RNA helicase 51-like, transcript variant 1 (LOC100242258), mRNA	sp|Q84T03|RH27_ORYSJ	632	0	DEAD-box ATP-dependent RNA helicase 27 OS=Oryza sativa subsp. japonica GN=Os03g0802700 PE=3 SV=1	SPAC1F7.02c	563	0	COG0513	Superfamily II DNA and RNA helicases	K13179	0	735	pop:POPTR_1067929	ATP-dependent RNA helicase DDX18/HAS1 [EC:3.6.4.13]	GO:0006200//ATP catabolic process	GO:0003723//RNA binding;GO:0008026//ATP-dependent helicase activity;GO:0005524//ATP binding	GO:0005730//nucleolus
CL10064.Contig3_All	2871	gi|297734151|emb|CBI15398.3|	768.8	0	unnamed protein product [Vitis vinifera]	gi|359490923|ref|XM_002274990.2|	797	0	PREDICTED: Vitis vinifera DEAD-box ATP-dependent RNA helicase 51-like, transcript variant 1 (LOC100242258), mRNA	sp|Q84T03|RH27_ORYSJ	656	0	DEAD-box ATP-dependent RNA helicase 27 OS=Oryza sativa subsp. japonica GN=Os03g0802700 PE=3 SV=1	SPAC1F7.02c	572	0	COG0513	Superfamily II DNA and RNA helicases	K13179	0	768	vvi:100242258	ATP-dependent RNA helicase DDX18/HAS1 [EC:3.6.4.13]	GO:0006200//ATP catabolic process	GO:0003723//RNA binding;GO:0008026//ATP-dependent helicase activity;GO:0005524//ATP binding	GO:0005730//nucleolus
CL10064.Contig4_All	1223	gi|359489023|ref|XP_002279181.2|	132.5	4e-83	PREDICTED: uncharacterized protein LOC100247426 [Vitis vinifera]	gi|565395619|ref|XM_006363373.1|	97.6	3e-17	PREDICTED: Solanum tuberosum uncharacterized LOC102582267 (LOC102582267), mRNA	--	--	--	--	--	--	--	--	--	--	--	--	--	--	-	-	-
CL10064.Contig5_All	1939	gi|359489023|ref|XP_002279181.2|	573.9	0	PREDICTED: uncharacterized protein LOC100247426 [Vitis vinifera]	gi|565395573|ref|XM_006363351.1|	242	1e-60	PREDICTED: Solanum tuberosum uncharacterized LOC102602912 (LOC102602912), transcript variant X2, mRNA	sp|F4I2H7|TPX2_ARATH	100	6e-22	Protein TPX2 OS=Arabidopsis thaliana GN=TPX2 PE=1 SV=1	--	--	--	--	--	--	--	--	--	--	-	-	-
CL10064.Contig6_All	1324	gi|359489023|ref|XP_002279181.2|	133.7	5e-83	PREDICTED: uncharacterized protein LOC100247426 [Vitis vinifera]	gi|565395619|ref|XM_006363373.1|	97.6	3e-17	PREDICTED: Solanum tuberosum uncharacterized LOC102582267 (LOC102582267), mRNA	--	--	--	--	--	--	--	--	--	--	--	--	--	--	-	-	-
CL10064.Contig7_All	784	gi|296082994|emb|CBI22295.3|	72.4	2e-38	unnamed protein product [Vitis vinifera]	gi|565395619|ref|XM_006363373.1|	97.6	2e-17	PREDICTED: Solanum tuberosum uncharacterized LOC102582267 (LOC102582267), mRNA	--	--	--	--	--	--	--	--	--	--	--	--	--	--	-	-	-
CL10064.Contig8_All	2003	gi|566186350|ref|XP_006379044.1|	467.2	1e-157	hypothetical protein POPTR_0009s04990g [Populus trichocarpa] >gi|550331051|gb|ERP56841.1| hypothetical protein POPTR_0009s04990g [Populus trichocarpa]	gi|359490923|ref|XM_002274990.2|	385	1e-103	PREDICTED: Vitis vinifera DEAD-box ATP-dependent RNA helicase 51-like, transcript variant 1 (LOC100242258), mRNA	sp|Q84T03|RH27_ORYSJ	404	2e-133	DEAD-box ATP-dependent RNA helicase 27 OS=Oryza sativa subsp. japonica GN=Os03g0802700 PE=3 SV=1	SPAC1F7.02c	369	4e-119	COG0513	Superfamily II DNA and RNA helicases	K13179	6e-156	463	pop:POPTR_1067929	ATP-dependent RNA helicase DDX18/HAS1 [EC:3.6.4.13]	GO:0006200//ATP catabolic process	GO:0003723//RNA binding;GO:0008026//ATP-dependent helicase activity;GO:0005524//ATP binding	GO:0005730//nucleolus
CL10064.Contig9_All	1414	gi|255570264|ref|XP_002526092.1|	28.9	6e-72	conserved hypothetical protein [Ricinus communis] >gi|223534589|gb|EEF36286.1| conserved hypothetical protein [Ricinus communis]	gi|565395619|ref|XM_006363373.1|	97.6	4e-17	PREDICTED: Solanum tuberosum uncharacterized LOC102582267 (LOC102582267), mRNA	--	--	--	--	--	--	--	--	--	--	--	--	--	--	-	-	-
CL10065.Contig1_All	871	--	--	--	--	--	--	--	--	--	--	--	--	--	--	--	--	--	--	--	--	--	--	-	-	-
CL10065.Contig2_All	625	--	--	--	--	--	--	--	--	--	--	--	--	--	--	--	--	--	--	--	--	--	--	-	-	-
CL10065.Contig3_All	2881	--	--	--	--	--	--	--	--	--	--	--	--	--	--	--	--	--	--	--	--	--	--	-	-	-
CL10066.Contig1_All	1037	--	--	--	--	--	--	--	--	--	--	--	--	--	--	--	--	--	--	--	--	--	--	-	-	-
CL10066.Contig2_All	1116	--	--	--	--	--	--	--	--	--	--	--	--	--	--	--	--	--	--	--	--	--	--	-	-	-
CL10067.Contig1_All	387	--	--	--	--	--	--	--	--	--	--	--	--	--	--	--	--	--	--	--	--	--	--	-	-	-
CL10067.Contig2_All	610	gi|297741442|emb|CBI32573.3|	59.7	2e-09	unnamed protein product [Vitis vinifera]	gi|502130925|ref|XM_004500760.1|	61.9	8e-07	PREDICTED: Cicer arietinum organ-specific protein S2-like (LOC101495793), transcript variant X2, mRNA	sp|P17772|OSS2_PEA	50.4	7e-08	Organ-specific protein S2 OS=Pisum sativum PE=2 SV=1	--	--	--	--	--	--	--	--	--	--	-	-	-
CL10067.Contig3_All	523	gi|297741441|emb|CBI32572.3|	62	5e-11	unnamed protein product [Vitis vinifera]	gi|502130925|ref|XM_004500760.1|	63.9	2e-07	PREDICTED: Cicer arietinum organ-specific protein S2-like (LOC101495793), transcript variant X2, mRNA	sp|P17772|OSS2_PEA	51.2	2e-08	Organ-specific protein S2 OS=Pisum sativum PE=2 SV=1	--	--	--	--	--	--	--	--	--	--	-	-	-
CL10067.Contig4_All	588	gi|297741442|emb|CBI32573.3|	60.8	7e-10	unnamed protein product [Vitis vinifera]	gi|502130925|ref|XM_004500760.1|	63.9	2e-07	PREDICTED: Cicer arietinum organ-specific protein S2-like (LOC101495793), transcript variant X2, mRNA	sp|P17772|OSS2_PEA	51.2	3e-08	Organ-specific protein S2 OS=Pisum sativum PE=2 SV=1	--	--	--	--	--	--	--	--	--	--	-	-	-
CL10068.Contig1_All	1905	gi|224057186|ref|XP_002299162.1|	138.7	3e-37	hypothetical protein POPTR_0001s07530g [Populus trichocarpa] >gi|222846420|gb|EEE83967.1| hypothetical protein POPTR_0001s07530g [Populus trichocarpa]	gi|565348879|ref|XM_006341366.1|	81.8	3e-12	PREDICTED: Solanum tuberosum uncharacterized LOC102592857 (LOC102592857), mRNA	--	--	--	--	--	--	--	--	--	--	--	--	--	--	-	-	-
CL10068.Contig2_All	2013	gi|224057186|ref|XP_002299162.1|	141.4	4e-38	hypothetical protein POPTR_0001s07530g [Populus trichocarpa] >gi|222846420|gb|EEE83967.1| hypothetical protein POPTR_0001s07530g [Populus trichocarpa]	gi|565348879|ref|XM_006341366.1|	97.6	5e-17	PREDICTED: Solanum tuberosum uncharacterized LOC102592857 (LOC102592857), mRNA	--	--	--	--	--	--	--	--	--	--	--	--	--	--	-	-	-
CL10068.Contig3_All	1203	gi|224057186|ref|XP_002299162.1|	142.9	3e-40	hypothetical protein POPTR_0001s07530g [Populus trichocarpa] >gi|222846420|gb|EEE83967.1| hypothetical protein POPTR_0001s07530g [Populus trichocarpa]	gi|565348879|ref|XM_006341366.1|	97.6	3e-17	PREDICTED: Solanum tuberosum uncharacterized LOC102592857 (LOC102592857), mRNA	--	--	--	--	--	--	--	--	--	--	--	--	--	--	-	-	-
CL10069.Contig1_All	803	gi|225449483|ref|XP_002278500.1|	134.8	5e-34	PREDICTED: uncharacterized protein LOC100244410 [Vitis vinifera] >gi|296086223|emb|CBI31664.3| unnamed protein product [Vitis vinifera]	--	--	--	--	sp|F4JJP1|Y4759_ARATH	55.8	1e-08	WEB family protein At4g27595, chloroplastic OS=Arabidopsis thaliana GN=At4g27595 PE=2 SV=1	MJ1643	54.3	1e-07	COG1196	Chromosome segregation ATPases	K06636	2e-06	49.7	osa:4352932	structural maintenance of chromosome 1	-	-	-
CL10069.Contig2_All	771	gi|296086222|emb|CBI31663.3|	42.4	2e-26	unnamed protein product [Vitis vinifera]	--	--	--	--	--	--	--	--	--	--	--	--	--	--	--	--	--	--	-	-	-
CL1007.Contig1_All	507	gi|225452340|ref|XP_002274098.1|	276.9	3e-95	PREDICTED: 60S ribosomal protein L27a-3 [Vitis vinifera] >gi|147783378|emb|CAN59887.1| hypothetical protein VITISV_026169 [Vitis vinifera]	gi|568860858|ref|XM_006483868.1|	281	4e-73	PREDICTED: Citrus sinensis 60S ribosomal protein L27a-3-like (LOC102609777), mRNA	sp|Q9LR33|R27A2_ARATH	268	7e-94	60S ribosomal protein L27a-2 OS=Arabidopsis thaliana GN=RPL27AB PE=2 SV=1	YGL103w	197	5e-65	COG0200	Ribosomal protein L15	K02900	1e-96	276	vvi:100250874	large subunit ribosomal protein L27Ae	GO:0006412//translation;GO:0009908//flower development;GO:0010229//inflorescence development	GO:0003735//structural constituent of ribosome	GO:0005730//nucleolus;GO:0009506//plasmodesma;GO:0016020//membrane;GO:0022625//cytosolic large ribosomal subunit
CL1007.Contig2_All	702	gi|7959355|dbj|BAA96068.1|	293.5	1e-100	60S ribosomal protein L27a [Panax ginseng]	gi|7959354|dbj|AB042856.1|	755	0	Panax ginseng mRNA for 60S ribosomal protein L27a, complete cds	sp|P49637|R27A3_ARATH	275	3e-95	60S ribosomal protein L27a-3 OS=Arabidopsis thaliana GN=RPL27AC PE=2 SV=2	YGL103w	194	1e-62	COG0200	Ribosomal protein L15	K02900	7e-99	285	vvi:100250874	large subunit ribosomal protein L27Ae	GO:0006412//translation;GO:0009908//flower development;GO:0010229//inflorescence development	GO:0003735//structural constituent of ribosome	GO:0005730//nucleolus;GO:0009506//plasmodesma;GO:0022625//cytosolic large ribosomal subunit
CL1007.Contig3_All	709	gi|7959355|dbj|BAA96068.1|	290.8	1e-99	60S ribosomal protein L27a [Panax ginseng]	gi|7959354|dbj|AB042856.1|	664	0	Panax ginseng mRNA for 60S ribosomal protein L27a, complete cds	sp|P49637|R27A3_ARATH	270	2e-93	60S ribosomal protein L27a-3 OS=Arabidopsis thaliana GN=RPL27AC PE=2 SV=2	YGL103w	197	3e-64	COG0200	Ribosomal protein L15	K02900	3e-99	286	gmx:100527293	large subunit ribosomal protein L27Ae	GO:0006412//translation;GO:0009908//flower development;GO:0010229//inflorescence development	GO:0003735//structural constituent of ribosome	GO:0005730//nucleolus;GO:0009506//plasmodesma;GO:0022625//cytosolic large ribosomal subunit
CL1007.Contig4_All	766	gi|225452340|ref|XP_002274098.1|	291.2	1e-99	PREDICTED: 60S ribosomal protein L27a-3 [Vitis vinifera] >gi|147783378|emb|CAN59887.1| hypothetical protein VITISV_026169 [Vitis vinifera]	gi|590695078|ref|XM_007044728.1|	331	7e-88	Theobroma cacao Ribosomal protein L18e/L15 superfamily protein (TCM_010510) mRNA, complete cds	sp|P49637|R27A3_ARATH	276	1e-95	60S ribosomal protein L27a-3 OS=Arabidopsis thaliana GN=RPL27AC PE=2 SV=2	YGL103w	196	3e-63	COG0200	Ribosomal protein L15	K02900	8e-101	291	vvi:100250874	large subunit ribosomal protein L27Ae	GO:0006412//translation;GO:0009908//flower development;GO:0010229//inflorescence development	GO:0003735//structural constituent of ribosome	GO:0005730//nucleolus;GO:0009506//plasmodesma;GO:0016020//membrane;GO:0022625//cytosolic large ribosomal subunit
CL10070.Contig1_All	889	gi|2346976|dbj|BAA21922.1|	129.8	4e-35	ZPT2-13 [Petunia x hybrida]	gi|116633395|emb|CT833199.1|	73.8	3e-10	Oryza sativa (indica cultivar-group) cDNA clone:OSIGCSN044A18, full insert sequence	sp|Q9SLD4|ZAT11_ARATH	95.1	1e-23	Zinc finger protein ZAT11 OS=Arabidopsis thaliana GN=ZAT11 PE=2 SV=1	--	--	--	--	--	--	--	--	--	--	-	-	-
CL10070.Contig2_All	350	gi|482668780|gb|AGK28199.1|	103.6	2e-27	C2H2-type zinc finger protein 1 [Eucalyptus grandis]	gi|116633395|emb|CT833199.1|	65.9	3e-08	Oryza sativa (indica cultivar-group) cDNA clone:OSIGCSN044A18, full insert sequence	sp|Q42453|ZAT7_ARATH	67.8	2e-15	Zinc finger protein ZAT7 OS=Arabidopsis thaliana GN=ZAT7 PE=2 SV=1	--	--	--	--	--	--	--	--	--	--	-	-	-
CL10070.Contig3_All	694	gi|565395473|ref|XP_006363363.1|	143.3	2e-41	PREDICTED: zinc finger protein ZAT11-like [Solanum tuberosum]	gi|502110538|ref|XM_004493845.1|	61.9	1e-06	PREDICTED: Cicer arietinum zinc finger protein ZAT11-like (LOC101500629), mRNA	sp|Q9SLD4|ZAT11_ARATH	121	1e-34	Zinc finger protein ZAT11 OS=Arabidopsis thaliana GN=ZAT11 PE=2 SV=1	--	--	--	--	--	--	--	--	--	--	-	-	-
CL10071.Contig1_All	1361	gi|594615378|gb|AHM22936.1|	112.5	2e-83	vinorine synthase [Nicotiana tabacum]	gi|449501447|ref|XM_004161322.1|	61.9	2e-06	PREDICTED: Cucumis sativus vinorine synthase-like (LOC101203956), mRNA	sp|Q94FT4|SALAT_PAPSO	138	7e-55	Salutaridinol 7-O-acetyltransferase OS=Papaver somniferum GN=SALAT PE=1 SV=1	--	--	--	--	--	K13065	2e-22	75.1	pop:POPTR_784746	shikimate O-hydroxycinnamoyltransferase [EC:2.3.1.133]	-	GO:0016740//transferase activity	-
CL10071.Contig2_All	1617	gi|594615378|gb|AHM22936.1|	359.8	7e-118	vinorine synthase [Nicotiana tabacum]	gi|449501447|ref|XM_004161322.1|	61.9	2e-06	PREDICTED: Cucumis sativus vinorine synthase-like (LOC101203956), mRNA	sp|Q70PR7|VINSY_RAUSE	282	6e-90	Vinorine synthase OS=Rauvolfia serpentina GN=ACT PE=1 SV=2	--	--	--	--	--	K13065	2e-37	144	ath:AT5G48930	shikimate O-hydroxycinnamoyltransferase [EC:2.3.1.133]	-	GO:0016740//transferase activity	-
CL10072.Contig1_All	732	gi|297738619|emb|CBI27864.3|	285	2e-86	unnamed protein product [Vitis vinifera]	gi|359484293|ref|XM_002278992.2|	446	1e-122	PREDICTED: Vitis vinifera myosin-Vb-like (LOC100243893), mRNA	--	--	--	--	YAL029c	99.4	4e-23	COG5022	Myosin heavy chain	K10357	4e-60	205	aly:ARALYDRAFT_887631	myosin V	GO:0048467//gynoecium development;GO:0048768//root hair cell tip growth;GO:0060151//peroxisome localization;GO:0010154//fruit development;GO:0051301//cell division;GO:0090436//leaf pavement cell development;GO:0051646//mitochondrion localization;GO:0010091//trichome branching;GO:0051645//Golgi localization;GO:0008152//metabolic process	GO:0005524//ATP binding;GO:0003774//motor activity;GO:0003779//actin binding	GO:0016459//myosin complex;GO:0009506//plasmodesma
CL10072.Contig2_All	635	gi|297738619|emb|CBI27864.3|	270.8	5e-82	unnamed protein product [Vitis vinifera]	gi|359484293|ref|XM_002278992.2|	434	1e-119	PREDICTED: Vitis vinifera myosin-Vb-like (LOC100243893), mRNA	--	--	--	--	YAL029c	92.8	3e-21	COG5022	Myosin heavy chain	K10357	1e-56	194	aly:ARALYDRAFT_887631	myosin V	GO:0048467//gynoecium development;GO:0048768//root hair cell tip growth;GO:0060151//peroxisome localization;GO:0010154//fruit development;GO:0051301//cell division;GO:0090436//leaf pavement cell development;GO:0051646//mitochondrion localization;GO:0010091//trichome branching;GO:0051645//Golgi localization;GO:0008152//metabolic process	GO:0005524//ATP binding;GO:0003774//motor activity;GO:0003779//actin binding	GO:0016459//myosin complex;GO:0009506//plasmodesma
CL10073.Contig1_All	580	gi|55056944|emb|CAH39854.1|	323.9	1e-110	PDR-like ABC transporter [Nicotiana tabacum]	gi|565401149|ref|XM_006366016.1|	222	4e-55	PREDICTED: Solanum tuberosum pleiotropic drug resistance protein 1-like (LOC102591775), mRNA	sp|Q76CU2|PDR1_TOBAC	280	2e-87	Pleiotropic drug resistance protein 1 OS=Nicotiana tabacum GN=PDR1 PE=2 SV=1	SPCC18B5.01c_3	57	3e-09	COG0842	ABC-type multidrug transport system, permease component	K01592	6e-15	73.6	mtr:MTR_7g098730	tyrosine decarboxylase [EC:4.1.1.25]	GO:0015748;GO:0015716//organic phosphonate transport;GO:1902047;GO:0015886//heme transport;GO:0006200//ATP catabolic process	GO:0015417//polyamine-transporting ATPase activity;GO:0015416//organic phosphonate transmembrane-transporting ATPase activity;GO:0015439//heme-transporting ATPase activity;GO:0005524//ATP binding	GO:0016020//membrane
CL10073.Contig2_All	769	gi|55056944|emb|CAH39854.1|	332.8	5e-113	PDR-like ABC transporter [Nicotiana tabacum]	gi|565401149|ref|XM_006366016.1|	262	6e-67	PREDICTED: Solanum tuberosum pleiotropic drug resistance protein 1-like (LOC102591775), mRNA	sp|Q76CU2|PDR1_TOBAC	285	2e-88	Pleiotropic drug resistance protein 1 OS=Nicotiana tabacum GN=PDR1 PE=2 SV=1	SPCC18B5.01c_3	57	7e-09	COG0842	ABC-type multidrug transport system, permease component	K01592	2e-14	73.9	mtr:MTR_7g098730	tyrosine decarboxylase [EC:4.1.1.25]	GO:0015748;GO:0015716//organic phosphonate transport;GO:1902047;GO:0015886//heme transport;GO:0006200//ATP catabolic process	GO:0015417//polyamine-transporting ATPase activity;GO:0015416//organic phosphonate transmembrane-transporting ATPase activity;GO:0015439//heme-transporting ATPase activity;GO:0005524//ATP binding	GO:0016020//membrane
CL10074.Contig1_All	1286	gi|147787959|emb|CAN73850.1|	238.8	2e-75	hypothetical protein VITISV_021777 [Vitis vinifera]	gi|225453011|ref|XM_002264340.1|	77.8	3e-11	PREDICTED: Vitis vinifera PRA1 family protein E-like (LOC100248504), mRNA	sp|Q9FRR1|PRA1E_ARATH	184	5e-56	PRA1 family protein E OS=Arabidopsis thaliana GN=PRA1E PE=1 SV=1	--	--	--	--	--	--	--	--	--	--	GO:0016192//vesicle-mediated transport	-	GO:0005783//endoplasmic reticulum;GO:0005794//Golgi apparatus
CL10074.Contig2_All	1209	gi|147787959|emb|CAN73850.1|	238.8	9e-76	hypothetical protein VITISV_021777 [Vitis vinifera]	gi|225453011|ref|XM_002264340.1|	77.8	3e-11	PREDICTED: Vitis vinifera PRA1 family protein E-like (LOC100248504), mRNA	sp|Q9FRR1|PRA1E_ARATH	184	3e-56	PRA1 family protein E OS=Arabidopsis thaliana GN=PRA1E PE=1 SV=1	--	--	--	--	--	--	--	--	--	--	GO:0016192//vesicle-mediated transport	-	GO:0005783//endoplasmic reticulum;GO:0005794//Golgi apparatus
CL10075.Contig1_All	427	--	--	--	--	--	--	--	--	--	--	--	--	--	--	--	--	--	--	--	--	--	--	-	-	-
CL10075.Contig2_All	290	--	--	--	--	--	--	--	--	--	--	--	--	--	--	--	--	--	--	--	--	--	--	-	-	-
CL10076.Contig1_All	2168	gi|566208438|ref|XP_006373694.1|	462.2	4e-157	hypothetical protein POPTR_0016s03240g [Populus trichocarpa] >gi|550320720|gb|ERP51491.1| hypothetical protein POPTR_0016s03240g [Populus trichocarpa]	gi|359481437|ref|XM_002283190.2|	214	3e-52	PREDICTED: Vitis vinifera uncharacterized LOC100256764, transcript variant 1 (LOC100256764), mRNA	sp|Q940D0|ARR1_ARATH	98.2	5e-21	Two-component response regulator ARR1 OS=Arabidopsis thaliana GN=ARR1 PE=1 SV=2	--	--	--	--	--	K14491	3e-23	106	vvi:100250832	two-component response regulator ARR-B family	GO:0009409//response to cold	GO:0003677//DNA binding;GO:0003682//chromatin binding	GO:0005634//nucleus
CL10076.Contig2_All	300	--	--	--	--	--	--	--	--	--	--	--	--	--	--	--	--	--	--	--	--	--	--	-	-	-
CL10077.Contig1_All	566	gi|296081621|emb|CBI20626.3|	60.5	2e-09	unnamed protein product [Vitis vinifera]	--	--	--	--	--	--	--	--	--	--	--	--	--	--	--	--	--	--	-	-	-
CL10077.Contig2_All	428	--	--	--	--	--	--	--	--	--	--	--	--	--	--	--	--	--	--	--	--	--	--	-	-	-
CL10078.Contig1_All	937	gi|225445266|ref|XP_002284542.1|	219.9	1e-69	PREDICTED: ras-related protein RHN1 isoform 1 [Vitis vinifera] >gi|359484588|ref|XP_003633124.1| PREDICTED: ras-related protein RHN1 isoform 2 [Vitis vinifera] >gi|297738837|emb|CBI28082.3| unnamed protein product [Vitis vinifera]	gi|359484589|ref|XM_002284506.2|	311	8e-82	PREDICTED: Vitis vinifera ras-related protein RHN1-like, transcript variant 1 (LOC100259459), mRNA	sp|P31583|RHN1_NICPL	193	4e-61	Ras-related protein RHN1 OS=Nicotiana plumbaginifolia GN=RHN1 PE=2 SV=1	SPAC18G6.03	122	4e-33	COG1100	GTPase SAR1 and related small G proteins	K07976	5e-59	189	aly:ARALYDRAFT_494466	Rab family, other	GO:0008152//metabolic process;GO:0007034//vacuolar transport;GO:0007264//small GTPase mediated signal transduction;GO:0015031//protein transport	GO:0005525//GTP binding;GO:0016787//hydrolase activity	GO:0005769//early endosome;GO:0005783//endoplasmic reticulum
CL10078.Contig2_All	1247	gi|225445266|ref|XP_002284542.1|	328.2	1e-110	PREDICTED: ras-related protein RHN1 isoform 1 [Vitis vinifera] >gi|359484588|ref|XP_003633124.1| PREDICTED: ras-related protein RHN1 isoform 2 [Vitis vinifera] >gi|297738837|emb|CBI28082.3| unnamed protein product [Vitis vinifera]	gi|359484589|ref|XM_002284506.2|	371	1e-99	PREDICTED: Vitis vinifera ras-related protein RHN1-like, transcript variant 1 (LOC100259459), mRNA	sp|P31583|RHN1_NICPL	258	2e-85	Ras-related protein RHN1 OS=Nicotiana plumbaginifolia GN=RHN1 PE=2 SV=1	SPAC18G6.03	150	1e-42	COG1100	GTPase SAR1 and related small G proteins	K07976	2e-83	254	aly:ARALYDRAFT_492904	Rab family, other	GO:0008152//metabolic process;GO:0007264//small GTPase mediated signal transduction;GO:0015031//protein transport	GO:0005525//GTP binding;GO:0016787//hydrolase activity	-
CL10079.Contig1_All	2226	gi|359478712|ref|XP_002282519.2|	699.5	0	PREDICTED: uncharacterized protein LOC100255350 [Vitis vinifera]	gi|359478711|ref|XM_002282483.2|	303	5e-79	PREDICTED: Vitis vinifera uncharacterized LOC100255350 (LOC100255350), mRNA	sp|Q9LZM8|BLH9_ARATH	266	1e-79	BEL1-like homeodomain protein 9 OS=Arabidopsis thaliana GN=BLH9 PE=1 SV=1	--	--	--	--	--	--	--	--	--	--	-	-	-
CL10079.Contig2_All	3077	gi|359478712|ref|XP_002282519.2|	815.1	0	PREDICTED: uncharacterized protein LOC100255350 [Vitis vinifera]	gi|359478711|ref|XM_002282483.2|	319	1e-83	PREDICTED: Vitis vinifera uncharacterized LOC100255350 (LOC100255350), mRNA	sp|Q9SJJ3|BLH8_ARATH	289	3e-86	BEL1-like homeodomain protein 8 OS=Arabidopsis thaliana GN=BLH8 PE=1 SV=1	--	--	--	--	--	--	--	--	--	--	-	-	-
CL10079.Contig3_All	2920	gi|359478712|ref|XP_002282519.2|	812.4	0	PREDICTED: uncharacterized protein LOC100255350 [Vitis vinifera]	gi|359478711|ref|XM_002282483.2|	351	3e-93	PREDICTED: Vitis vinifera uncharacterized LOC100255350 (LOC100255350), mRNA	sp|Q9SJJ3|BLH8_ARATH	279	7e-83	BEL1-like homeodomain protein 8 OS=Arabidopsis thaliana GN=BLH8 PE=1 SV=1	--	--	--	--	--	--	--	--	--	--	-	-	-
CL10079.Contig4_All	466	gi|590590659|ref|XP_007016798.1|	107.1	1e-25	BEL1-like homeodomain 8, putative [Theobroma cacao] >gi|508787161|gb|EOY34417.1| BEL1-like homeodomain 8, putative [Theobroma cacao]	--	--	--	--	sp|Q9SJJ3|BLH8_ARATH	47.4	8e-07	BEL1-like homeodomain protein 8 OS=Arabidopsis thaliana GN=BLH8 PE=1 SV=1	--	--	--	--	--	--	--	--	--	--	-	-	-
CL1008.Contig1_All	489	gi|565398192|ref|XP_006364662.1|	73.9	3e-14	PREDICTED: CMP-sialic acid transporter 2-like isoform X1 [Solanum tuberosum] >gi|565398194|ref|XP_006364663.1| PREDICTED: CMP-sialic acid transporter 2-like isoform X2 [Solanum tuberosum]	gi|565398193|ref|XM_006364601.1|	125	5e-26	PREDICTED: Solanum tuberosum CMP-sialic acid transporter 2-like (LOC102595633), transcript variant X2, mRNA	sp|Q8GY97|CSTR2_ARATH	54.3	4e-09	CMP-sialic acid transporter 2 OS=Arabidopsis thaliana GN=At2g43240 PE=2 SV=1	--	--	--	--	--	--	--	--	--	--	GO:0008643//carbohydrate transport;GO:0015992//proton transport	GO:0005351//sugar:hydrogen symporter activity	GO:0000139//Golgi membrane;GO:0016021//integral to membrane
CL1008.Contig2_All	495	gi|565398192|ref|XP_006364662.1|	73.9	4e-14	PREDICTED: CMP-sialic acid transporter 2-like isoform X1 [Solanum tuberosum] >gi|565398194|ref|XP_006364663.1| PREDICTED: CMP-sialic acid transporter 2-like isoform X2 [Solanum tuberosum]	gi|460405028|ref|XM_004247932.1|	101	8e-19	PREDICTED: Solanum lycopersicum CMP-sialic acid transporter 2-like (LOC101255035), mRNA	sp|Q8GY97|CSTR2_ARATH	54.3	4e-09	CMP-sialic acid transporter 2 OS=Arabidopsis thaliana GN=At2g43240 PE=2 SV=1	--	--	--	--	--	--	--	--	--	--	GO:0008643//carbohydrate transport;GO:0015992//proton transport	GO:0005351//sugar:hydrogen symporter activity	GO:0000139//Golgi membrane;GO:0016021//integral to membrane
CL1008.Contig3_All	1901	gi|359478080|ref|XP_003632066.1|	698.4	0	PREDICTED: probable UDP-sugar transporter protein SLC35A5-like [Vitis vinifera] >gi|297745192|emb|CBI39184.3| unnamed protein product [Vitis vinifera]	gi|359478079|ref|XM_003632018.1|	835	0	PREDICTED: Vitis vinifera probable UDP-sugar transporter protein SLC35A5-like (LOC100855157), mRNA	sp|Q9C5H6|CSTR3_ARATH	657	0	CMP-sialic acid transporter 3 OS=Arabidopsis thaliana GN=UTR6 PE=2 SV=1	SPCC1795.03	98.6	1e-21	COG0697	Permeases of the drug/metabolite transporter (DMT) superfamily	K15272	3e-62	213	vcn:VOLCADRAFT_107400	solute carrier family 35 (UDP-sugar transporter), member A1/2/3	GO:1901679;GO:0008643//carbohydrate transport;GO:0015992//proton transport;GO:0015780//nucleotide-sugar transport	GO:0005351//sugar:hydrogen symporter activity;GO:0005338//nucleotide-sugar transmembrane transporter activity	GO:0016021//integral to membrane;GO:0000139//Golgi membrane
CL1008.Contig4_All	1868	gi|359478080|ref|XP_003632066.1|	698	0	PREDICTED: probable UDP-sugar transporter protein SLC35A5-like [Vitis vinifera] >gi|297745192|emb|CBI39184.3| unnamed protein product [Vitis vinifera]	gi|359478079|ref|XM_003632018.1|	957	0	PREDICTED: Vitis vinifera probable UDP-sugar transporter protein SLC35A5-like (LOC100855157), mRNA	sp|Q9C5H6|CSTR3_ARATH	662	0	CMP-sialic acid transporter 3 OS=Arabidopsis thaliana GN=UTR6 PE=2 SV=1	SPCC1795.03	97.8	2e-21	COG0697	Permeases of the drug/metabolite transporter (DMT) superfamily	K15272	1e-61	211	vcn:VOLCADRAFT_107400	solute carrier family 35 (UDP-sugar transporter), member A1/2/3	GO:1901679;GO:0008643//carbohydrate transport;GO:0015992//proton transport;GO:0015780//nucleotide-sugar transport	GO:0005351//sugar:hydrogen symporter activity;GO:0005338//nucleotide-sugar transmembrane transporter activity	GO:0016021//integral to membrane;GO:0000139//Golgi membrane
CL1008.Contig5_All	1845	gi|359478080|ref|XP_003632066.1|	701.4	0	PREDICTED: probable UDP-sugar transporter protein SLC35A5-like [Vitis vinifera] >gi|297745192|emb|CBI39184.3| unnamed protein product [Vitis vinifera]	gi|359478079|ref|XM_003632018.1|	954	0	PREDICTED: Vitis vinifera probable UDP-sugar transporter protein SLC35A5-like (LOC100855157), mRNA	sp|Q8GY97|CSTR2_ARATH	661	0	CMP-sialic acid transporter 2 OS=Arabidopsis thaliana GN=At2g43240 PE=2 SV=1	SPCC1795.03	96.7	5e-21	COG0697	Permeases of the drug/metabolite transporter (DMT) superfamily	K15272	2e-61	210	vcn:VOLCADRAFT_107400	solute carrier family 35 (UDP-sugar transporter), member A1/2/3	GO:1901679;GO:0008643//carbohydrate transport;GO:0015992//proton transport;GO:0015780//nucleotide-sugar transport	GO:0005351//sugar:hydrogen symporter activity;GO:0005338//nucleotide-sugar transmembrane transporter activity	GO:0016021//integral to membrane;GO:0000139//Golgi membrane
CL10080.Contig1_All	2277	gi|568878328|ref|XP_006492150.1|	1025	0	PREDICTED: chaperonin CPN60-2, mitochondrial-like [Citrus sinensis]	gi|590657226|ref|XM_007034442.1|	1221	0	Theobroma cacao Heat shock protein 60 isoform 1 (TCM_020438) mRNA, complete cds	sp|Q05046|CH62_CUCMA	1010	0	Chaperonin CPN60-2, mitochondrial OS=Cucurbita maxima GN=CPN60-2 PE=1 SV=1	SMb21566	663	0	COG0459	Chaperonin GroEL (HSP60 family)	K04077	0	1014	rcu:RCOM_1023530	chaperonin GroEL	GO:0042542//response to hydrogen peroxide;GO:0051131//chaperone-mediated protein complex assembly;GO:0034976//response to endoplasmic reticulum stress;GO:0009644//response to high light intensity;GO:0046686//response to cadmium ion;GO:0009408//response to heat;GO:0042026//protein refolding;GO:0006626//protein targeting to mitochondrion	GO:0005507//copper ion binding;GO:0005524//ATP binding	GO:0005774//vacuolar membrane;GO:0009941//chloroplast envelope;GO:0022626//cytosolic ribosome;GO:0005759//mitochondrial matrix;GO:0005794//Golgi apparatus;GO:0009570//chloroplast stroma;GO:0005886//plasma membrane
CL10080.Contig2_All	2240	gi|225433375|ref|XP_002285608.1|	1011.9	0	PREDICTED: chaperonin CPN60-2, mitochondrial isoform 1 [Vitis vinifera] >gi|297741894|emb|CBI33329.3| unnamed protein product [Vitis vinifera]	gi|590714349|ref|XM_007049828.1|	987	0	Theobroma cacao Heat shock protein 60 isoform 1 (TCM_003130) mRNA, complete cds	sp|Q05046|CH62_CUCMA	1005	0	Chaperonin CPN60-2, mitochondrial OS=Cucurbita maxima GN=CPN60-2 PE=1 SV=1	SMa0744	663	0	COG0459	Chaperonin GroEL (HSP60 family)	K04077	0	1011	vvi:100244356	chaperonin GroEL	GO:0042026//protein refolding;GO:0009408//response to heat;GO:0046686//response to cadmium ion	GO:0005507//copper ion binding;GO:0005524//ATP binding	GO:0009941//chloroplast envelope;GO:0005774//vacuolar membrane;GO:0009570//chloroplast stroma;GO:0005759//mitochondrial matrix;GO:0022626//cytosolic ribosome;GO:0005886//plasma membrane
CL10080.Contig3_All	497	--	--	--	--	gi|123704564|emb|AM480705.1|	85.7	5e-14	Vitis vinifera, whole genome shotgun sequence, contig VV78X204229.4, clone ENTAV 115	sp|Q8L7B5|CH60B_ARATH	48.1	6e-07	Chaperonin CPN60-like 1, mitochondrial OS=Arabidopsis thaliana GN=At2g33210 PE=1 SV=1	--	--	--	--	--	K04077	2e-06	48.1	bdi:100825736	chaperonin GroEL	-	-	-
CL10080.Contig4_All	248	gi|461735|sp|Q05045.1|CH61_CUCMA	50.1	2e-14	RecName: Full=Chaperonin CPN60-1, mitochondrial; AltName: Full=HSP60-1; Flags: Precursor >gi|12544|emb|CAA50217.1| chaperonin 60 [Cucurbita cv. Kurokawa Amakuri]	gi|590714360|ref|XM_007049831.1|	69.9	1e-09	Theobroma cacao Chaperonin CPN60-like 1, mitochondrial isoform 4 (TCM_003130) mRNA, complete cds	sp|Q05045|CH61_CUCMA	50.1	3e-16	Chaperonin CPN60-1, mitochondrial OS=Cucurbita maxima GN=CPN60-1 PE=1 SV=1	RP626	43.1	3e-07	COG0459	Chaperonin GroEL (HSP60 family)	K04077	1e-15	51.2	rcu:RCOM_1722530	chaperonin GroEL	-	-	-
CL10080.Contig5_All	424	gi|161702919|gb|ABX76300.1|	245.7	1e-78	heat shock protein 60 [Ageratina adenophora]	gi|590714360|ref|XM_007049831.1|	319	2e-84	Theobroma cacao Chaperonin CPN60-like 1, mitochondrial isoform 4 (TCM_003130) mRNA, complete cds	sp|Q05046|CH62_CUCMA	239	2e-77	Chaperonin CPN60-2, mitochondrial OS=Cucurbita maxima GN=CPN60-2 PE=1 SV=1	BMEII1048	172	2e-51	COG0459	Chaperonin GroEL (HSP60 family)	K04077	4e-78	242	vvi:100244356	chaperonin GroEL	GO:0042026//protein refolding;GO:0009408//response to heat;GO:0046686//response to cadmium ion	GO:0005507//copper ion binding;GO:0005524//ATP binding	GO:0009941//chloroplast envelope;GO:0005774//vacuolar membrane;GO:0009570//chloroplast stroma;GO:0005759//mitochondrial matrix;GO:0022626//cytosolic ribosome;GO:0005886//plasma membrane
CL10080.Contig6_All	309	--	--	--	--	gi|301105780|ref|XM_002901928.1|	73.8	1e-10	Phytophthora infestans T30-4 DnaJ subfamily C protein (PITG_11215) mRNA, complete cds	--	--	--	--	--	--	--	--	--	--	--	--	--	--	-	-	-
CL10080.Contig7_All	375	gi|15229559|ref|NP_189041.1|	198.4	4e-60	heat shock protein 60 [Arabidopsis thaliana] >gi|12644189|sp|P29197.2|CH60A_ARATH RecName: Full=Chaperonin CPN60, mitochondrial; AltName: Full=HSP60; Flags: Precursor >gi|9294668|dbj|BAB03017.1| chaperonin hsp60, mitochondrial precursor (HSP60) [Arabidopsis thaliana] >gi|20466256|gb|AAM20445.1| mitochondrial chaperonin hsp60 [Arabidopsis thaliana] >gi|34098917|gb|AAQ56841.1| At3g23990 [Arabidopsi…	gi|590657246|ref|XM_007034448.1|	168	3e-39	Theobroma cacao Heat shock protein 60 isoform 7 (TCM_020438) mRNA, complete cds	sp|P29197|CH60A_ARATH	198	7e-62	Chaperonin CPN60, mitochondrial OS=Arabidopsis thaliana GN=CPN60 PE=1 SV=2	mll5810	146	5e-42	COG0459	Chaperonin GroEL (HSP60 family)	K04077	2e-61	198	ath:AT3G23990	chaperonin GroEL	GO:0042026//protein refolding;GO:0034976//response to endoplasmic reticulum stress;GO:0006626//protein targeting to mitochondrion;GO:0009408//response to heat;GO:0051131//chaperone-mediated protein complex assembly;GO:0046686//response to cadmium ion;GO:0009644//response to high light intensity;GO:0042542//response to hydrogen peroxide	GO:0005507//copper ion binding;GO:0005524//ATP binding	GO:0005774//vacuolar membrane;GO:0005759//mitochondrial matrix;GO:0022626//cytosolic ribosome;GO:0005794//Golgi apparatus
CL10080.Contig8_All	274	gi|15229559|ref|NP_189041.1|	68.9	2e-13	heat shock protein 60 [Arabidopsis thaliana] >gi|12644189|sp|P29197.2|CH60A_ARATH RecName: Full=Chaperonin CPN60, mitochondrial; AltName: Full=HSP60; Flags: Precursor >gi|9294668|dbj|BAB03017.1| chaperonin hsp60, mitochondrial precursor (HSP60) [Arabidopsis thaliana] >gi|20466256|gb|AAM20445.1| mitochondrial chaperonin hsp60 [Arabidopsis thaliana] >gi|34098917|gb|AAQ56841.1| At3g23990 [Arabidopsi…	gi|332640072|gb|CP002686.1|	79.8	2e-12	Arabidopsis thaliana chromosome 3, complete sequence	sp|P29197|CH60A_ARATH	68.9	3e-15	Chaperonin CPN60, mitochondrial OS=Arabidopsis thaliana GN=CPN60 PE=1 SV=2	TM0506	47	6e-07	COG0459	Chaperonin GroEL (HSP60 family)	K04077	9e-15	68.9	ath:AT3G23990	chaperonin GroEL	GO:0006950//response to stress;GO:0009987//cellular process	GO:0005488//binding	GO:0009536//plastid;GO:0044446//intracellular organelle part
CL10081.Contig1_All	703	gi|255555481|ref|XP_002518777.1|	161	1e-47	conserved hypothetical protein [Ricinus communis] >gi|223542158|gb|EEF43702.1| conserved hypothetical protein [Ricinus communis]	gi|566166574|ref|XM_006384354.1|	71.9	1e-09	Populus trichocarpa hypothetical protein (POPTR_0004s14880g) mRNA, complete cds	--	--	--	--	--	--	--	--	--	--	--	--	--	--	-	-	-
CL10081.Contig2_All	443	gi|255555481|ref|XP_002518777.1|	68.2	5e-13	conserved hypothetical protein [Ricinus communis] >gi|223542158|gb|EEF43702.1| conserved hypothetical protein [Ricinus communis]	--	--	--	--	--	--	--	--	--	--	--	--	--	--	--	--	--	--	-	-	-
CL10082.Contig1_All	2458	gi|596279220|ref|XP_007225221.1|	407.1	1e-128	hypothetical protein PRUPE_ppa001931mg [Prunus persica] >gi|462422157|gb|EMJ26420.1| hypothetical protein PRUPE_ppa001931mg [Prunus persica]	gi|470113478|ref|XM_004292903.1|	73.8	9e-10	PREDICTED: Fragaria vesca subsp. vesca uncharacterized LOC101310091 (LOC101310091), mRNA	--	--	--	--	--	--	--	--	--	--	--	--	--	--	-	-	-
CL10082.Contig2_All	2735	gi|567885235|ref|XP_006435176.1|	396.4	2e-123	hypothetical protein CICLE_v10000382mg [Citrus clementina] >gi|557537298|gb|ESR48416.1| hypothetical protein CICLE_v10000382mg [Citrus clementina]	gi|332640072|gb|CP002686.1|	89.7	2e-14	Arabidopsis thaliana chromosome 3, complete sequence	--	--	--	--	--	--	--	--	--	--	--	--	--	--	-	-	-
CL10083.Contig1_All	493	gi|225448219|ref|XP_002269617.1|	188.7	1e-60	PREDICTED: ferredoxin-1, chloroplastic-like [Vitis vinifera]	gi|403032|emb|X75089.1|	121	8e-25	Triticum aestivum petF gene for ferredoxin	sp|P16972|FER2_ARATH	178	4e-58	Ferredoxin-2, chloroplastic OS=Arabidopsis thaliana GN=FD2 PE=1 SV=1	ssl0020	154	1e-48	COG0633	Ferredoxin	K02639	7e-62	188	vvi:100249080	ferredoxin	GO:0010114//response to red light;GO:0042742//defense response to bacterium;GO:0009773//photosynthetic electron transport in photosystem I;GO:0009637//response to blue light;GO:0010155//regulation of proton transport;GO:0009744//response to sucrose stimulus;GO:0010207//photosystem II assembly;GO:0010218//response to far red light;GO:0009644//response to high light intensity	GO:0051536//iron-sulfur cluster binding	GO:0009570//chloroplast stroma
CL10083.Contig2_All	518	gi|225448219|ref|XP_002269617.1|	188.3	3e-60	PREDICTED: ferredoxin-1, chloroplastic-like [Vitis vinifera]	gi|554789299|dbj|AK426946.1|	107	1e-20	Brachypodium distachyon mRNA, clone: PL016C01-A-017_K21	sp|P16972|FER2_ARATH	181	3e-59	Ferredoxin-2, chloroplastic OS=Arabidopsis thaliana GN=FD2 PE=1 SV=1	ssl0020	152	4e-48	COG0633	Ferredoxin	K02639	1e-61	188	vvi:100249080	ferredoxin	GO:0010114//response to red light;GO:0042742//defense response to bacterium;GO:0009773//photosynthetic electron transport in photosystem I;GO:0009637//response to blue light;GO:0010155//regulation of proton transport;GO:0009744//response to sucrose stimulus;GO:0010207//photosystem II assembly;GO:0010218//response to far red light;GO:0009644//response to high light intensity	GO:0051536//iron-sulfur cluster binding	GO:0009570//chloroplast stroma
CL10084.Contig1_All	511	--	--	--	--	--	--	--	--	--	--	--	--	--	--	--	--	--	--	--	--	--	--	-	-	-
CL10084.Contig2_All	560	--	--	--	--	--	--	--	--	--	--	--	--	--	--	--	--	--	--	--	--	--	--	-	-	-
CL10085.Contig1_All	2020	gi|565365276|ref|XP_006349341.1|	678.3	0	PREDICTED: uncharacterized protein At5g49945-like [Solanum tuberosum]	gi|460369219|ref|XM_004230413.1|	309	7e-81	PREDICTED: Solanum lycopersicum uncharacterized LOC101245000 (LOC101245000), mRNA	sp|Q94CC0|Y5994_ARATH	568	0	Uncharacterized protein At5g49945 OS=Arabidopsis thaliana GN=At5g49945 PE=1 SV=1	--	--	--	--	--	--	--	--	--	--	-	-	-
CL10085.Contig2_All	1829	gi|565365276|ref|XP_006349341.1|	681.4	0	PREDICTED: uncharacterized protein At5g49945-like [Solanum tuberosum]	gi|565365275|ref|XM_006349279.1|	309	7e-81	PREDICTED: Solanum tuberosum uncharacterized LOC102595545 (LOC102595545), mRNA	sp|Q94CC0|Y5994_ARATH	567	0	Uncharacterized protein At5g49945 OS=Arabidopsis thaliana GN=At5g49945 PE=1 SV=1	--	--	--	--	--	K14709	2e-06	43.9	vcn:VOLCADRAFT_104214	solute carrier family 39 (zinc transporter), member 1/2/3	-	-	-
CL10086.Contig1_All	755	gi|565372313|ref|XP_006352740.1|	212.2	3e-68	PREDICTED: uncharacterized protein LOC102585732 [Solanum tuberosum]	gi|393716225|dbj|AB623969.1|	153	4e-34	Camellia sinensis DNA, SSR marker, MSE0314	--	--	--	--	--	--	--	--	--	--	--	--	--	--	-	-	GO:0005576//extracellular region
CL10086.Contig2_All	778	gi|565372313|ref|XP_006352740.1|	213.8	1e-68	PREDICTED: uncharacterized protein LOC102585732 [Solanum tuberosum]	gi|393716225|dbj|AB623969.1|	153	4e-34	Camellia sinensis DNA, SSR marker, MSE0314	--	--	--	--	--	--	--	--	--	--	--	--	--	--	-	-	GO:0005576//extracellular region
CL10087.Contig1_All	1437	gi|359489625|ref|XP_002275132.2|	373.6	8e-126	PREDICTED: uncharacterized protein LOC100244782 [Vitis vinifera]	gi|359489624|ref|XM_002275096.2|	190	3e-45	PREDICTED: Vitis vinifera uncharacterized LOC100244782 (LOC100244782), mRNA	--	--	--	--	--	--	--	--	--	--	--	--	--	--	-	-	-
CL10087.Contig2_All	1302	gi|359489625|ref|XP_002275132.2|	110.2	1e-99	PREDICTED: uncharacterized protein LOC100244782 [Vitis vinifera]	gi|359489624|ref|XM_002275096.2|	168	1e-38	PREDICTED: Vitis vinifera uncharacterized LOC100244782 (LOC100244782), mRNA	--	--	--	--	--	--	--	--	--	--	--	--	--	--	-	-	-
CL10087.Contig3_All	1444	gi|590721987|ref|XP_007051772.1|	392.5	2e-133	Mesoderm induction early response protein 1, putative isoform 1 [Theobroma cacao] >gi|590721991|ref|XP_007051773.1| Mesoderm induction early response protein 1, putative isoform 1 [Theobroma cacao] >gi|508704033|gb|EOX95929.1| Mesoderm induction early response protein 1, putative isoform 1 [Theobroma cacao] >gi|508704034|gb|EOX95930.1| Mesoderm induction early response protein 1, putative isoform…	gi|359489624|ref|XM_002275096.2|	240	4e-60	PREDICTED: Vitis vinifera uncharacterized LOC100244782 (LOC100244782), mRNA	--	--	--	--	--	--	--	--	--	--	--	--	--	--	-	-	-
CL10087.Contig4_All	1352	gi|359489625|ref|XP_002275132.2|	408.3	7e-140	PREDICTED: uncharacterized protein LOC100244782 [Vitis vinifera]	gi|359489624|ref|XM_002275096.2|	240	4e-60	PREDICTED: Vitis vinifera uncharacterized LOC100244782 (LOC100244782), mRNA	--	--	--	--	--	--	--	--	--	--	--	--	--	--	-	-	-
CL10088.Contig1_All	543	gi|565392672|ref|XP_006362016.1|	204.5	2e-65	PREDICTED: uncharacterized protein LOC102584573 [Solanum tuberosum]	gi|225431236|ref|XM_002267514.1|	95.6	5e-17	PREDICTED: Vitis vinifera uncharacterized LOC100250664 (LOC100250664), mRNA	--	--	--	--	--	--	--	--	--	--	--	--	--	--	-	-	-
CL10088.Contig2_All	557	gi|565392672|ref|XP_006362016.1|	203	1e-64	PREDICTED: uncharacterized protein LOC102584573 [Solanum tuberosum]	gi|225431236|ref|XM_002267514.1|	95.6	5e-17	PREDICTED: Vitis vinifera uncharacterized LOC100250664 (LOC100250664), mRNA	--	--	--	--	--	--	--	--	--	--	--	--	--	--	-	-	-
CL10089.Contig1_All	500	gi|356496939|ref|XP_003517322.1|	44.7	3e-16	PREDICTED: uncharacterized protein LOC100807280 [Glycine max]	--	--	--	--	--	--	--	--	--	--	--	--	--	--	--	--	--	--	-	-	-
CL10089.Contig2_All	525	gi|359475462|ref|XP_003631688.1|	102.4	4e-27	PREDICTED: uncharacterized protein LOC100260985 isoform 2 [Vitis vinifera]	--	--	--	--	--	--	--	--	--	--	--	--	--	--	--	--	--	--	-	-	-
CL1009.Contig1_All	1455	gi|460368233|ref|XP_004229972.1|	587.4	0	PREDICTED: GDSL esterase/lipase At4g01130-like [Solanum lycopersicum]	gi|566203317|ref|XM_002320808.2|	190	3e-45	Populus trichocarpa acetylesterase family protein (POPTR_0014s08980g) mRNA, complete cds	sp|Q9M153|GDL61_ARATH	493	7e-174	GDSL esterase/lipase At4g01130 OS=Arabidopsis thaliana GN=At4g01130 PE=2 SV=1	all3634	57	3e-08	COG3240	Phospholipase/lecithinase/hemolysin	K01206	4e-96	296	ath:AT1G67830	alpha-L-fucosidase [EC:3.2.1.51]	GO:0006629//lipid metabolic process	GO:0016788//hydrolase activity, acting on ester bonds	-
CL1009.Contig2_All	1335	gi|460368233|ref|XP_004229972.1|	583.6	0	PREDICTED: GDSL esterase/lipase At4g01130-like [Solanum lycopersicum]	gi|358249127|ref|NM_001253324.1|	153	7e-34	Glycine max GDSL esterase/lipase At4g01130-like (LOC100780915), mRNA	sp|Q9M153|GDL61_ARATH	486	2e-171	GDSL esterase/lipase At4g01130 OS=Arabidopsis thaliana GN=At4g01130 PE=2 SV=1	all3634	58.5	9e-09	COG3240	Phospholipase/lecithinase/hemolysin	K01206	1e-95	293	ath:AT1G67830	alpha-L-fucosidase [EC:3.2.1.51]	GO:0006629//lipid metabolic process	GO:0016788//hydrolase activity, acting on ester bonds	-
CL1009.Contig3_All	1389	gi|568876306|ref|XP_006491222.1|	518.1	0	PREDICTED: GDSL esterase/lipase At4g01130-like [Citrus sinensis]	gi|225454429|ref|XM_002276489.1|	105	1e-19	PREDICTED: Vitis vinifera GDSL esterase/lipase At4g01130-like (LOC100265354), mRNA	sp|Q9M153|GDL61_ARATH	430	3e-149	GDSL esterase/lipase At4g01130 OS=Arabidopsis thaliana GN=At4g01130 PE=2 SV=1	all3634	70.5	1e-12	COG3240	Phospholipase/lecithinase/hemolysin	K01206	4e-87	272	ath:AT1G67830	alpha-L-fucosidase [EC:3.2.1.51]	GO:0006629//lipid metabolic process	GO:0016788//hydrolase activity, acting on ester bonds	-
CL10090.Contig1_All	1008	gi|224061623|ref|XP_002300572.1|	124.4	1e-123	ATPase family protein [Populus trichocarpa] >gi|222847830|gb|EEE85377.1| ATPase family protein [Populus trichocarpa]	gi|225444056|ref|XM_002263447.1|	460	1e-126	PREDICTED: Vitis vinifera N-acetyl-D-glucosamine kinase-like (LOC100262927), mRNA	--	--	--	--	alr4655	113	4e-30	COG2971	Predicted N-acetylglucosamine kinase	--	--	--	--	--	GO:0016310//phosphorylation	GO:0016301//kinase activity;GO:0016887//ATPase activity	GO:0005737//cytoplasm
CL10090.Contig2_All	526	gi|224061623|ref|XP_002300572.1|	157.5	2e-45	ATPase family protein [Populus trichocarpa] >gi|222847830|gb|EEE85377.1| ATPase family protein [Populus trichocarpa]	gi|359485330|ref|XM_002278259.2|	137	2e-29	PREDICTED: Vitis vinifera N-acetyl-D-glucosamine kinase-like (LOC100266145), mRNA	--	--	--	--	alr4655	58.5	5e-10	COG2971	Predicted N-acetylglucosamine kinase	--	--	--	--	--	GO:0016310//phosphorylation	GO:0016301//kinase activity	-
CL10090.Contig3_All	1191	gi|224061623|ref|XP_002300572.1|	429.1	2e-148	ATPase family protein [Populus trichocarpa] >gi|222847830|gb|EEE85377.1| ATPase family protein [Populus trichocarpa]	gi|225444056|ref|XM_002263447.1|	466	1e-128	PREDICTED: Vitis vinifera N-acetyl-D-glucosamine kinase-like (LOC100262927), mRNA	--	--	--	--	alr4655	140	7e-38	COG2971	Predicted N-acetylglucosamine kinase	--	--	--	--	--	GO:0016310//phosphorylation	GO:0016301//kinase activity;GO:0016887//ATPase activity	GO:0005737//cytoplasm
CL10090.Contig4_All	1036	gi|359485331|ref|XP_002278295.2|	505	3e-179	PREDICTED: N-acetyl-D-glucosamine kinase-like [Vitis vinifera] >gi|302143498|emb|CBI22059.3| unnamed protein product [Vitis vinifera]	gi|359485330|ref|XM_002278259.2|	505	1e-140	PREDICTED: Vitis vinifera N-acetyl-D-glucosamine kinase-like (LOC100266145), mRNA	--	--	--	--	alr4655	135	2e-36	COG2971	Predicted N-acetylglucosamine kinase	--	--	--	--	--	GO:0016310//phosphorylation	GO:0016301//kinase activity	-
CL10091.Contig1_All	342	gi|284807026|dbj|BAI67718.1|	160.2	5e-45	nuclear matrix constituent protein 2 [Daucus carota]	gi|284807021|dbj|AB514507.1|	139	2e-30	Apium graveolens NMCP2 mRNA for nuclear matrix constituent protein 2, complete cds	sp|F4JJP1|Y4759_ARATH	47	4e-07	WEB family protein At4g27595, chloroplastic OS=Arabidopsis thaliana GN=At4g27595 PE=2 SV=1	aq_629	45.4	5e-06	COG1196	Chromosome segregation ATPases	--	--	--	--	--	GO:0006997//nucleus organization	-	GO:0009507//chloroplast;GO:0005652//nuclear lamina
CL10091.Contig2_All	2983	gi|284807022|dbj|BAI67716.1|	99	4e-19	nuclear matrix constituent protein 2 [Apium graveolens]	gi|284807021|dbj|AB514507.1|	1021	0	Apium graveolens NMCP2 mRNA for nuclear matrix constituent protein 2, complete cds	sp|A4GSN8|NUA_ARATH	107	2e-23	Nuclear-pore anchor OS=Arabidopsis thaliana GN=NUA PE=1 SV=1	FN0522	114	3e-25	COG0419	ATPase involved in DNA repair	K09291	3e-25	115	rcu:RCOM_1128370	nucleoprotein TPR	-	-	GO:0034399//nuclear periphery
CL10092.Contig1_All	1243	gi|596145787|ref|XP_007222644.1|	399.8	5e-137	hypothetical protein PRUPE_ppa008552mg [Prunus persica] >gi|462419580|gb|EMJ23843.1| hypothetical protein PRUPE_ppa008552mg [Prunus persica]	gi|147801664|emb|AM459038.2|	73.8	5e-10	Vitis vinifera contig VV78X230311.7, whole genome shotgun sequence	sp|Q9SMN0|CXE12_ARATH	277	8e-91	Probable carboxylesterase 12 OS=Arabidopsis thaliana GN=CXE12 PE=2 SV=1	AF1716	84.7	1e-17	COG0657	Esterase/lipase	K13258	1e-118	349	gmx:547489	2-hydroxyisoflavanone dehydratase [EC:4.2.1.105]	GO:0009717	GO:0033987;GO:0052689	-
CL10092.Contig2_All	701	gi|574584399|ref|NP_001276288.1|	245.7	2e-79	uncharacterized protein LOC100813532 [Glycine max]	gi|470107796|ref|XM_004290179.1|	65.9	6e-08	PREDICTED: Fragaria vesca subsp. vesca probable carboxylesterase 2-like (LOC101300011), mRNA	sp|Q9SX78|CXE2_ARATH	141	9e-41	Probable carboxylesterase 2 OS=Arabidopsis thaliana GN=CXE2 PE=2 SV=1	--	--	--	--	--	K13258	2e-61	196	gmx:547489	2-hydroxyisoflavanone dehydratase [EC:4.2.1.105]	GO:0009717	GO:0033987;GO:0052689	-
CL10093.Contig1_All	990	gi|224079704|ref|XP_002305919.1|	379	6e-132	60S ribosomal protein L19-3 [Populus trichocarpa] >gi|222848883|gb|EEE86430.1| 60S ribosomal protein L19-3 [Populus trichocarpa]	gi|225431803|ref|XM_002272691.1|	531	1e-148	PREDICTED: Vitis vinifera 60S ribosomal protein L19-like (LOC100267158), mRNA	sp|Q9SRX2|RL191_ARATH	352	5e-123	60S ribosomal protein L19-1 OS=Arabidopsis thaliana GN=RPL19A PE=2 SV=1	SPCC1682.14	237	1e-77	COG2147	Ribosomal protein L19E	K02885	2e-133	379	pop:POPTR_813786	large subunit ribosomal protein L19e	GO:0006412//translation	GO:0003735//structural constituent of ribosome	GO:0005886//plasma membrane;GO:0022625//cytosolic large ribosomal subunit
CL10093.Contig2_All	1041	gi|224079704|ref|XP_002305919.1|	379	1e-131	60S ribosomal protein L19-3 [Populus trichocarpa] >gi|222848883|gb|EEE86430.1| 60S ribosomal protein L19-3 [Populus trichocarpa]	gi|225431803|ref|XM_002272691.1|	539	1e-150	PREDICTED: Vitis vinifera 60S ribosomal protein L19-like (LOC100267158), mRNA	sp|Q9SRX2|RL191_ARATH	352	9e-123	60S ribosomal protein L19-1 OS=Arabidopsis thaliana GN=RPL19A PE=2 SV=1	SPCC1682.14	237	2e-77	COG2147	Ribosomal protein L19E	K02885	5e-133	379	pop:POPTR_813786	large subunit ribosomal protein L19e	GO:0006412//translation	GO:0003735//structural constituent of ribosome	GO:0005886//plasma membrane;GO:0022625//cytosolic large ribosomal subunit
CL10094.Contig1_All	369	--	--	--	--	--	--	--	--	--	--	--	--	--	--	--	--	--	--	--	--	--	--	-	-	-
CL10094.Contig2_All	881	--	--	--	--	--	--	--	--	--	--	--	--	--	--	--	--	--	--	--	--	--	--	-	-	-
CL10095.Contig1_All	1122	gi|225448910|ref|XP_002265627.1|	328.9	7e-111	PREDICTED: zinc finger CCHC-type and RNA-binding motif-containing protein 1 [Vitis vinifera] >gi|147789032|emb|CAN75783.1| hypothetical protein VITISV_022491 [Vitis vinifera]	gi|359486696|ref|XM_002265591.2|	143	5e-31	PREDICTED: Vitis vinifera zinc finger CCHC-type and RNA-binding motif-containing protein 1-like (LOC100251234), mRNA	sp|Q9LIS2|RBG4_ARATH	67	2e-13	Glycine-rich RNA-binding protein 4, mitochondrial OS=Arabidopsis thaliana GN=RBG4 PE=2 SV=1	TP0356	57.8	5e-10	COG0724	RNA-binding proteins (RRM domain)	K13154	3e-112	328	vvi:100251234	U11/U12 small nuclear ribonucleoprotein 31 kDa protein	GO:0032502//developmental process;GO:0000398//mRNA splicing, via spliceosome;GO:0051302//regulation of cell division	GO:0003723//RNA binding;GO:0008270//zinc ion binding;GO:0000166//nucleotide binding	GO:0005634//nucleus
CL10095.Contig2_All	1392	gi|225448910|ref|XP_002265627.1|	328.9	1e-109	PREDICTED: zinc finger CCHC-type and RNA-binding motif-containing protein 1 [Vitis vinifera] >gi|147789032|emb|CAN75783.1| hypothetical protein VITISV_022491 [Vitis vinifera]	gi|359486696|ref|XM_002265591.2|	143	7e-31	PREDICTED: Vitis vinifera zinc finger CCHC-type and RNA-binding motif-containing protein 1-like (LOC100251234), mRNA	sp|Q9LIS2|RBG4_ARATH	67	3e-13	Glycine-rich RNA-binding protein 4, mitochondrial OS=Arabidopsis thaliana GN=RBG4 PE=2 SV=1	TP0356	57.8	7e-10	COG0724	RNA-binding proteins (RRM domain)	K13154	6e-111	328	vvi:100251234	U11/U12 small nuclear ribonucleoprotein 31 kDa protein	GO:0032502//developmental process;GO:0000398//mRNA splicing, via spliceosome;GO:0051302//regulation of cell division	GO:0003723//RNA binding;GO:0008270//zinc ion binding;GO:0000166//nucleotide binding	GO:0005634//nucleus
CL10095.Contig3_All	983	gi|225448910|ref|XP_002265627.1|	328.2	2e-111	PREDICTED: zinc finger CCHC-type and RNA-binding motif-containing protein 1 [Vitis vinifera] >gi|147789032|emb|CAN75783.1| hypothetical protein VITISV_022491 [Vitis vinifera]	gi|359486696|ref|XM_002265591.2|	143	5e-31	PREDICTED: Vitis vinifera zinc finger CCHC-type and RNA-binding motif-containing protein 1-like (LOC100251234), mRNA	sp|Q9LIS2|RBG4_ARATH	67	1e-13	Glycine-rich RNA-binding protein 4, mitochondrial OS=Arabidopsis thaliana GN=RBG4 PE=2 SV=1	TP0356	57.8	4e-10	COG0724	RNA-binding proteins (RRM domain)	K13154	1e-112	328	vvi:100251234	U11/U12 small nuclear ribonucleoprotein 31 kDa protein	GO:0032502//developmental process;GO:0000398//mRNA splicing, via spliceosome;GO:0051302//regulation of cell division	GO:0003723//RNA binding;GO:0008270//zinc ion binding;GO:0000166//nucleotide binding	GO:0005634//nucleus
CL10096.Contig1_All	1010	gi|567871633|ref|XP_006428406.1|	501.9	5e-176	hypothetical protein CICLE_v10011571mg [Citrus clementina] >gi|568880208|ref|XP_006493026.1| PREDICTED: UDP-glycosyltransferase 86A1-like [Citrus sinensis] >gi|557530463|gb|ESR41646.1| hypothetical protein CICLE_v10011571mg [Citrus clementina]	gi|568880207|ref|XM_006492963.1|	117	3e-23	PREDICTED: Citrus sinensis UDP-glycosyltransferase 86A1-like (LOC102629546), mRNA	sp|Q9SJL0|U86A1_ARATH	454	3e-159	UDP-glycosyltransferase 86A1 OS=Arabidopsis thaliana GN=UGT86A1 PE=2 SV=1	--	--	--	--	--	K13692	3e-42	154	vvi:100252177	UDP-glucose:(indol-3-yl)acetate beta-D-glucosyltransferase [EC:2.4.1.121]	GO:0009873//ethylene mediated signaling pathway;GO:0008152//metabolic process	GO:0047213//anthocyanidin 3-O-glucosyltransferase activity	-
CL10096.Contig2_All	1721	gi|567871633|ref|XP_006428406.1|	686.4	0	hypothetical protein CICLE_v10011571mg [Citrus clementina] >gi|568880208|ref|XP_006493026.1| PREDICTED: UDP-glycosyltransferase 86A1-like [Citrus sinensis] >gi|557530463|gb|ESR41646.1| hypothetical protein CICLE_v10011571mg [Citrus clementina]	gi|568880207|ref|XM_006492963.1|	151	3e-33	PREDICTED: Citrus sinensis UDP-glycosyltransferase 86A1-like (LOC102629546), mRNA	sp|Q9SJL0|U86A1_ARATH	612	0	UDP-glycosyltransferase 86A1 OS=Arabidopsis thaliana GN=UGT86A1 PE=2 SV=1	--	--	--	--	--	K13692	3e-76	251	vvi:100252177	UDP-glucose:(indol-3-yl)acetate beta-D-glucosyltransferase [EC:2.4.1.121]	GO:0008152//metabolic process	GO:0016758//transferase activity, transferring hexosyl groups	-
CL10097.Contig1_All	600	gi|147839779|emb|CAN65912.1|	285.8	1e-93	hypothetical protein VITISV_035567 [Vitis vinifera]	gi|225463383|ref|XM_002271669.1|	385	1e-104	PREDICTED: Vitis vinifera uncharacterized LOC100258847 (LOC100258847), mRNA	sp|Q5S7T7|TIM50_PHYIN	73.6	2e-15	Mitochondrial import inner membrane translocase subunit TIM50 OS=Phytophthora infestans GN=TIM50 PE=2 SV=1	SPAC2F7.02c	130	2e-36	COG5190	TFIIF-interacting CTD phosphatases, including NLI-interacting factor	K15731	4e-40	136	cre:CHLREDRAFT_149388	carboxy-terminal domain RNA polymerase II polypeptide A small phosphatase [EC:3.1.3.16]	GO:0016311//dephosphorylation	GO:0016791//phosphatase activity	-
CL10097.Contig2_All	1580	gi|225463384|ref|XP_002271705.1|	577	0	PREDICTED: uncharacterized protein LOC100258847 [Vitis vinifera]	gi|225463383|ref|XM_002271669.1|	422	1e-115	PREDICTED: Vitis vinifera uncharacterized LOC100258847 (LOC100258847), mRNA	sp|Q5S7T7|TIM50_PHYIN	80.5	4e-16	Mitochondrial import inner membrane translocase subunit TIM50 OS=Phytophthora infestans GN=TIM50 PE=2 SV=1	YLL010c	145	1e-37	COG5190	TFIIF-interacting CTD phosphatases, including NLI-interacting factor	K15731	6e-42	149	cre:CHLREDRAFT_149388	carboxy-terminal domain RNA polymerase II polypeptide A small phosphatase [EC:3.1.3.16]	-	-	-
CL10097.Contig3_All	3480	gi|225463384|ref|XP_002271705.1|	562	0	PREDICTED: uncharacterized protein LOC100258847 [Vitis vinifera]	gi|225463383|ref|XM_002271669.1|	450	1e-123	PREDICTED: Vitis vinifera uncharacterized LOC100258847 (LOC100258847), mRNA	sp|Q5S7T7|TIM50_PHYIN	83.6	1e-16	Mitochondrial import inner membrane translocase subunit TIM50 OS=Phytophthora infestans GN=TIM50 PE=2 SV=1	SPAC2F7.02c	142	2e-36	COG5190	TFIIF-interacting CTD phosphatases, including NLI-interacting factor	K15731	6e-41	150	cre:CHLREDRAFT_149388	carboxy-terminal domain RNA polymerase II polypeptide A small phosphatase [EC:3.1.3.16]	-	-	-
CL10097.Contig4_All	3326	gi|225463384|ref|XP_002271705.1|	585.1	0	PREDICTED: uncharacterized protein LOC100258847 [Vitis vinifera]	gi|225463383|ref|XM_002271669.1|	470	1e-129	PREDICTED: Vitis vinifera uncharacterized LOC100258847 (LOC100258847), mRNA	sp|Q5S7T7|TIM50_PHYIN	79.3	3e-15	Mitochondrial import inner membrane translocase subunit TIM50 OS=Phytophthora infestans GN=TIM50 PE=2 SV=1	YLL010c	145	2e-36	COG5190	TFIIF-interacting CTD phosphatases, including NLI-interacting factor	K15731	1e-40	149	cre:CHLREDRAFT_149388	carboxy-terminal domain RNA polymerase II polypeptide A small phosphatase [EC:3.1.3.16]	-	-	-
CL10098.Contig1_All	1123	gi|566164890|ref|XP_002305794.2|	372.1	5e-127	hypothetical protein POPTR_0004s04420g [Populus trichocarpa] >gi|550340309|gb|EEE86305.2| hypothetical protein POPTR_0004s04420g [Populus trichocarpa]	gi|571498791|ref|XM_003542697.2|	101	2e-18	PREDICTED: Glycine max uncharacterized LOC100779411 (LOC100779411), mRNA	--	--	--	--	--	--	--	--	--	--	--	--	--	--	-	-	-
CL10098.Contig2_All	1038	gi|460374167|ref|XP_004232883.1|	375.2	1e-128	PREDICTED: uncharacterized protein LOC101251740 [Solanum lycopersicum]	gi|502077927|ref|XM_004485730.1|	111	2e-21	PREDICTED: Cicer arietinum uncharacterized LOC101496996 (LOC101496996), mRNA	--	--	--	--	--	--	--	--	--	--	--	--	--	--	-	-	-
CL10099.Contig1_All	1386	gi|590570133|ref|XP_007011263.1|	470.3	7e-162	NAD-dependent glycerol-3-phosphate dehydrogenase family protein [Theobroma cacao] >gi|508728176|gb|EOY20073.1| NAD-dependent glycerol-3-phosphate dehydrogenase family protein [Theobroma cacao]	gi|225448708|ref|XM_002275286.1|	591	1e-166	PREDICTED: Vitis vinifera glycerol-3-phosphate dehydrogenase [NAD(P)+]-like (LOC100246767), mRNA	sp|Q949Q0|GPDA2_ARATH	453	7e-158	Glycerol-3-phosphate dehydrogenase [NAD(+)] 2, chloroplastic OS=Arabidopsis thaliana GN=GLY1 PE=1 SV=1	BMEI0174	151	2e-41	COG0240	Glycerol-3-phosphate dehydrogenase	K00006	5e-31	124	sbi:SORBI_03g047310	glycerol-3-phosphate dehydrogenase (NAD+) [EC:1.1.1.8]	GO:0055114//oxidation-reduction process;GO:0045017//glycerolipid biosynthetic process;GO:0005975//carbohydrate metabolic process;GO:0009627//systemic acquired resistance;GO:0046168//glycerol-3-phosphate catabolic process;GO:0048653//anther development	GO:0051287//NAD binding;GO:0004367//glycerol-3-phosphate dehydrogenase [NAD+] activity;GO:0047952//glycerol-3-phosphate dehydrogenase [NAD(P)+] activity	GO:0009331//glycerol-3-phosphate dehydrogenase complex;GO:0009941//chloroplast envelope
CL10099.Contig2_All	1896	gi|567886826|ref|XP_006435935.1|	142.1	1e-34	hypothetical protein CICLE_v10031473mg [Citrus clementina] >gi|557538131|gb|ESR49175.1| hypothetical protein CICLE_v10031473mg [Citrus clementina]	gi|590570132|ref|XM_007011201.1|	688	0	Theobroma cacao NAD-dependent glycerol-3-phosphate dehydrogenase family protein (TCM_045473) mRNA, complete cds	sp|Q949Q0|GPDA2_ARATH	499	2e-173	Glycerol-3-phosphate dehydrogenase [NAD(+)] 2, chloroplastic OS=Arabidopsis thaliana GN=GLY1 PE=1 SV=1	BS_gpsA	203	3e-59	COG0240	Glycerol-3-phosphate dehydrogenase	K00006	1e-28	119	sbi:SORBI_03g047310	glycerol-3-phosphate dehydrogenase (NAD+) [EC:1.1.1.8]	GO:0055114//oxidation-reduction process;GO:0045017//glycerolipid biosynthetic process;GO:0005975//carbohydrate metabolic process;GO:0009627//systemic acquired resistance;GO:0046168//glycerol-3-phosphate catabolic process;GO:0048653//anther development	GO:0051287//NAD binding;GO:0004367//glycerol-3-phosphate dehydrogenase [NAD+] activity;GO:0047952//glycerol-3-phosphate dehydrogenase [NAD(P)+] activity	GO:0009331//glycerol-3-phosphate dehydrogenase complex;GO:0009941//chloroplast envelope
CL101.Contig1_All	444	gi|568822397|ref|XP_006465617.1|	100.5	1e-26	PREDICTED: dynein light chain 1, cytoplasmic-like [Citrus sinensis]	gi|330318486|gb|HM003277.1|	133	2e-28	Camellia sinensis clone U10BcDNA 2902	sp|Q39580|DYL1_CHLRE	50.4	5e-09	Dynein 8 kDa light chain, flagellar outer arm OS=Chlamydomonas reinhardtii PE=1 SV=1	--	--	--	--	--	K10418	1e-11	58.5	cme:CMT356C	dynein light chain LC8-type	GO:0000226//microtubule cytoskeleton organization;GO:0080147//root hair cell development;GO:0009860//pollen tube growth	GO:0005089//Rho guanyl-nucleotide exchange factor activity	GO:0005875//microtubule associated complex;GO:0005737//cytoplasm;GO:0005634//nucleus
CL101.Contig2_All	1177	gi|568822397|ref|XP_006465617.1|	178.3	7e-54	PREDICTED: dynein light chain 1, cytoplasmic-like [Citrus sinensis]	gi|330318486|gb|HM003277.1|	274	2e-70	Camellia sinensis clone U10BcDNA 2902	sp|Q39580|DYL1_CHLRE	80.9	7e-19	Dynein 8 kDa light chain, flagellar outer arm OS=Chlamydomonas reinhardtii PE=1 SV=1	--	--	--	--	--	K10418	1e-20	87.4	smo:SELMODRAFT_131219	dynein light chain LC8-type	GO:0000226//microtubule cytoskeleton organization;GO:0080147//root hair cell development;GO:0009860//pollen tube growth	GO:0005089//Rho guanyl-nucleotide exchange factor activity	GO:0005875//microtubule associated complex;GO:0005737//cytoplasm;GO:0005634//nucleus
CL1010.Contig1_All	1479	gi|484849356|gb|AGK63074.1|	642.9	0	glyceraldehyde-3-phosphate dehydrogenase [Eleutherococcus senticosus]	gi|484849355|gb|KC469584.1|	1449	0	Eleutherococcus senticosus glyceraldehyde-3-phosphate dehydrogenase mRNA, complete cds	sp|P04796|G3PC_SINAL	618	0	Glyceraldehyde-3-phosphate dehydrogenase, cytosolic OS=Sinapis alba GN=GAPC PE=2 SV=2	SPBC32F12.11	461	2e-161	COG0057	Glyceraldehyde-3-phosphate dehydrogenase/erythrose-4-phosphate dehydrogenase	K00134	0	635	mtr:MTR_3g085850	glyceraldehyde 3-phosphate dehydrogenase [EC:1.2.1.12]	GO:0006979//response to oxidative stress;GO:0055114//oxidation-reduction process;GO:0042742//defense response to bacterium;GO:0006006//glucose metabolic process;GO:0046686//response to cadmium ion	GO:0051287//NAD binding;GO:0005507//copper ion binding;GO:0008270//zinc ion binding;GO:0016620//oxidoreductase activity, acting on the aldehyde or oxo group of donors, NAD or NADP as acceptor;GO:0050661//NADP binding	GO:0005618//cell wall;GO:0005739//mitochondrion;GO:0005730//nucleolus;GO:0009506//plasmodesma;GO:0009507//chloroplast;GO:0005886//plasma membrane
CL1010.Contig2_All	1503	gi|51703306|gb|AAR84410.2|	639	0	glyceraldehyde 3-phosphate dehydrogenase [Daucus carota]	gi|34099811|gb|AY345228.1|	1285	0	Panax ginseng glyceraldehyde-3-phosphate dehydrogenase mRNA, complete cds	sp|P25861|G3PC_ANTMA	631	0	Glyceraldehyde-3-phosphate dehydrogenase, cytosolic OS=Antirrhinum majus GN=GAPC PE=2 SV=1	SPBC354.12	464	4e-162	COG0057	Glyceraldehyde-3-phosphate dehydrogenase/erythrose-4-phosphate dehydrogenase	K00134	0	630	rcu:RCOM_1507100	glyceraldehyde 3-phosphate dehydrogenase [EC:1.2.1.12]	GO:0006006//glucose metabolic process;GO:0055114//oxidation-reduction process	GO:0051287//NAD binding;GO:0004365//glyceraldehyde-3-phosphate dehydrogenase (NAD+) (phosphorylating) activity;GO:0050661//NADP binding	-
CL1010.Contig3_All	1532	gi|484849356|gb|AGK63074.1|	59.3	1e-07	glyceraldehyde-3-phosphate dehydrogenase [Eleutherococcus senticosus]	gi|484849355|gb|KC469584.1|	1998	0	Eleutherococcus senticosus glyceraldehyde-3-phosphate dehydrogenase mRNA, complete cds	sp|Q9FX54|G3PC2_ARATH	575	0	Glyceraldehyde-3-phosphate dehydrogenase 2, cytosolic OS=Arabidopsis thaliana GN=GAPC2 PE=1 SV=1	SPBC32F12.11	427	2e-147	COG0057	Glyceraldehyde-3-phosphate dehydrogenase/erythrose-4-phosphate dehydrogenase	K00134	0	585	gmx:100782924	glyceraldehyde 3-phosphate dehydrogenase [EC:1.2.1.12]	GO:0007010//cytoskeleton organization;GO:0006098//pentose-phosphate shunt;GO:0006094//gluconeogenesis;GO:0042542//response to hydrogen peroxide;GO:0006833//water transport;GO:0051049//regulation of transport;GO:0009651//response to salt stress;GO:0010498//proteasomal protein catabolic process;GO:0042742//defense response to bacterium;GO:0006972//hyperosmotic response;GO:0009744//response to sucro…	GO:0008270//zinc ion binding;GO:0051287//NAD binding;GO:0050661//NADP binding;GO:0004365//glyceraldehyde-3-phosphate dehydrogenase (NAD+) (phosphorylating) activity;GO:0008886//glyceraldehyde-3-phosphate dehydrogenase (NADP+) (non-phosphorylating) activity;GO:0005507//copper ion binding	GO:0005774//vacuolar membrane;GO:0048046//apoplast;GO:0009507//chloroplast;GO:0005618//cell wall;GO:0005794//Golgi apparatus;GO:0005730//nucleolus;GO:0005829//cytosol;GO:0005740//mitochondrial envelope;GO:0009506//plasmodesma;GO:0005886//plasma membrane
CL1010.Contig4_All	370	gi|325124762|gb|ADW85627.1|	54.7	3e-09	glyceraldehyde 3-phosphate dehydrogenase, partial [Rosa odorata var. erubescens]	gi|75859952|gb|DQ186631.1|	155	4e-35	Panax notoginseng glyceraldehyde-3-phosphate dehydrogenase mRNA, partial cds	sp|Q6K5G8|G3PC3_ORYSJ	53.5	2e-09	Glyceraldehyde-3-phosphate dehydrogenase 3, cytosolic OS=Oryza sativa subsp. japonica GN=GAPC3 PE=2 SV=1	YJL052w	51.2	5e-08	COG0057	Glyceraldehyde-3-phosphate dehydrogenase/erythrose-4-phosphate dehydrogenase	K00134	4e-09	53.9	pop:POPTR_706905	glyceraldehyde 3-phosphate dehydrogenase [EC:1.2.1.12]	GO:0055114//oxidation-reduction process	GO:0016620//oxidoreductase activity, acting on the aldehyde or oxo group of donors, NAD or NADP as acceptor	-
CL1010.Contig5_All	781	gi|217071216|gb|ACJ83968.1|	380.2	1e-133	unknown [Medicago truncatula] >gi|388490672|gb|AFK33402.1| unknown [Medicago truncatula]	gi|357463092|ref|XM_003601780.1|	581	1e-163	Medicago truncatula Glyceraldehyde 3-phosphate dehydrogenase (MTR_3g085850) mRNA, complete cds	sp|P34922|G3PC_PEA	377	2e-132	Glyceraldehyde-3-phosphate dehydrogenase, cytosolic OS=Pisum sativum GN=GAPC1 PE=2 SV=1	YGR192c	317	2e-108	COG0057	Glyceraldehyde-3-phosphate dehydrogenase/erythrose-4-phosphate dehydrogenase	K00134	5e-134	382	mtr:MTR_3g085850	glyceraldehyde 3-phosphate dehydrogenase [EC:1.2.1.12]	GO:0006979//response to oxidative stress;GO:0055114//oxidation-reduction process;GO:0042742//defense response to bacterium;GO:0006006//glucose metabolic process;GO:0046686//response to cadmium ion;GO:0006096//glycolysis	GO:0051287//NAD binding;GO:0005507//copper ion binding;GO:0008270//zinc ion binding;GO:0004365//glyceraldehyde-3-phosphate dehydrogenase (NAD+) (phosphorylating) activity;GO:0050661//NADP binding	GO:0005618//cell wall;GO:0005739//mitochondrion;GO:0005730//nucleolus;GO:0009506//plasmodesma;GO:0009507//chloroplast;GO:0005886//plasma membrane
CL1010.Contig6_All	316	gi|281335534|gb|ADA62370.1|	73.2	2e-16	glyceraldehyde-3-phosphate dehydrogenase [Petroselinum crispum]	gi|484849355|gb|KC469584.1|	198	3e-48	Eleutherococcus senticosus glyceraldehyde-3-phosphate dehydrogenase mRNA, complete cds	sp|P08477|G3PC2_HORVU	71.6	4e-16	Glyceraldehyde-3-phosphate dehydrogenase 2, cytosolic (Fragment) OS=Hordeum vulgare GN=GAPC PE=2 SV=1	SPBC354.12	65.5	2e-13	COG0057	Glyceraldehyde-3-phosphate dehydrogenase/erythrose-4-phosphate dehydrogenase	K00134	1e-15	71.6	bdi:100843785	glyceraldehyde 3-phosphate dehydrogenase [EC:1.2.1.12]	GO:0055114//oxidation-reduction process	GO:0016620//oxidoreductase activity, acting on the aldehyde or oxo group of donors, NAD or NADP as acceptor	-
CL10100.Contig1_All	898	gi|565394270|ref|XP_006362783.1|	183.3	1e-53	PREDICTED: F-box/kelch-repeat protein SKIP6-like [Solanum tuberosum]	gi|460383495|ref|XM_004237410.1|	141	2e-30	PREDICTED: Solanum lycopersicum F-box/kelch-repeat protein SKIP6-like (LOC101255193), mRNA	sp|Q9SJ04|SKIP6_ARATH	131	2e-35	F-box/kelch-repeat protein SKIP6 OS=Arabidopsis thaliana GN=SKIP6 PE=1 SV=1	--	--	--	--	--	--	--	--	--	--	-	-	-
CL10100.Contig2_All	917	gi|565394270|ref|XP_006362783.1|	183.3	1e-53	PREDICTED: F-box/kelch-repeat protein SKIP6-like [Solanum tuberosum]	gi|460383495|ref|XM_004237410.1|	141	2e-30	PREDICTED: Solanum lycopersicum F-box/kelch-repeat protein SKIP6-like (LOC101255193), mRNA	sp|Q9SJ04|SKIP6_ARATH	131	2e-35	F-box/kelch-repeat protein SKIP6 OS=Arabidopsis thaliana GN=SKIP6 PE=1 SV=1	--	--	--	--	--	--	--	--	--	--	-	-	-
CL10101.Contig1_All	1816	gi|460366188|ref|XP_004228972.1|	106.7	3e-24	PREDICTED: uncharacterized protein LOC101267925 [Solanum lycopersicum]	gi|460366187|ref|XM_004228924.1|	121	3e-24	PREDICTED: Solanum lycopersicum uncharacterized LOC101267925 (LOC101267925), mRNA	--	--	--	--	--	--	--	--	--	--	--	--	--	--	-	-	GO:0005739//mitochondrion
CL10101.Contig2_All	1034	gi|460366188|ref|XP_004228972.1|	312	6e-105	PREDICTED: uncharacterized protein LOC101267925 [Solanum lycopersicum]	gi|359478476|ref|XM_002285733.2|	208	1e-50	PREDICTED: Vitis vinifera uncharacterized LOC100250144 (LOC100250144), mRNA	--	--	--	--	--	--	--	--	--	--	--	--	--	--	-	-	GO:0005634//nucleus;GO:0005739//mitochondrion
CL10101.Contig3_All	1171	gi|460366188|ref|XP_004228972.1|	134	4e-35	PREDICTED: uncharacterized protein LOC101267925 [Solanum lycopersicum]	gi|460366187|ref|XM_004228924.1|	121	2e-24	PREDICTED: Solanum lycopersicum uncharacterized LOC101267925 (LOC101267925), mRNA	--	--	--	--	--	--	--	--	--	--	--	--	--	--	-	-	GO:0005739//mitochondrion
CL10102.Contig1_All	2548	gi|595793519|ref|XP_007200508.1|	204.9	6e-59	hypothetical protein PRUPE_ppa011469mg [Prunus persica] >gi|462395908|gb|EMJ01707.1| hypothetical protein PRUPE_ppa011469mg [Prunus persica]	gi|590717226|ref|XM_007050499.1|	85.7	2e-13	Theobroma cacao Uncharacterized protein (TCM_004330) mRNA, complete cds	--	--	--	--	--	--	--	--	--	--	--	--	--	--	-	-	-
CL10102.Contig2_All	2407	gi|595793519|ref|XP_007200508.1|	203.4	1e-58	hypothetical protein PRUPE_ppa011469mg [Prunus persica] >gi|462395908|gb|EMJ01707.1| hypothetical protein PRUPE_ppa011469mg [Prunus persica]	gi|590717226|ref|XM_007050499.1|	85.7	2e-13	Theobroma cacao Uncharacterized protein (TCM_004330) mRNA, complete cds	--	--	--	--	--	--	--	--	--	--	--	--	--	--	-	-	-
CL10102.Contig3_All	2494	gi|595793519|ref|XP_007200508.1|	204.9	5e-59	hypothetical protein PRUPE_ppa011469mg [Prunus persica] >gi|462395908|gb|EMJ01707.1| hypothetical protein PRUPE_ppa011469mg [Prunus persica]	gi|590717226|ref|XM_007050499.1|	85.7	2e-13	Theobroma cacao Uncharacterized protein (TCM_004330) mRNA, complete cds	--	--	--	--	--	--	--	--	--	--	--	--	--	--	-	-	-
CL10102.Contig4_All	2512	gi|595793519|ref|XP_007200508.1|	209.9	8e-61	hypothetical protein PRUPE_ppa011469mg [Prunus persica] >gi|462395908|gb|EMJ01707.1| hypothetical protein PRUPE_ppa011469mg [Prunus persica]	gi|565372370|ref|XM_006352707.1|	73.8	9e-10	PREDICTED: Solanum tuberosum uncharacterized LOC102595239 (LOC102595239), mRNA	--	--	--	--	--	--	--	--	--	--	--	--	--	--	-	-	-
CL10102.Contig5_All	2535	gi|595793519|ref|XP_007200508.1|	200.7	2e-57	hypothetical protein PRUPE_ppa011469mg [Prunus persica] >gi|462395908|gb|EMJ01707.1| hypothetical protein PRUPE_ppa011469mg [Prunus persica]	gi|590717226|ref|XM_007050499.1|	83.8	1e-12	Theobroma cacao Uncharacterized protein (TCM_004330) mRNA, complete cds	--	--	--	--	--	--	--	--	--	--	--	--	--	--	-	-	-
CL10102.Contig6_All	402	--	--	--	--	--	--	--	--	--	--	--	--	--	--	--	--	--	--	--	--	--	--	-	-	-
CL10103.Contig1_All	1112	gi|225457023|ref|XP_002282635.1|	414.5	7e-145	PREDICTED: putative exosome complex component rrp40 [Vitis vinifera] >gi|297733775|emb|CBI15022.3| unnamed protein product [Vitis vinifera]	gi|224119329|ref|XM_002318008.1|	369	5e-99	Populus trichocarpa exonuclease-related family protein (POPTR_0012s08180g) mRNA, complete cds	--	--	--	--	SPAC22A12.12c	151	3e-43	COG1097	RNA-binding protein Rrp4 and related proteins (contain S1 domain and KH domain)	K03681	3e-146	414	vvi:100241656	exosome complex component RRP40	GO:0090305//nucleic acid phosphodiester bond hydrolysis	GO:0003723//RNA binding;GO:0004527//exonuclease activity	GO:0000178//exosome (RNase complex)
CL10103.Contig2_All	898	gi|225457023|ref|XP_002282635.1|	203.8	7e-109	PREDICTED: putative exosome complex component rrp40 [Vitis vinifera] >gi|297733775|emb|CBI15022.3| unnamed protein product [Vitis vinifera]	gi|224119329|ref|XM_002318008.1|	287	1e-74	Populus trichocarpa exonuclease-related family protein (POPTR_0012s08180g) mRNA, complete cds	--	--	--	--	SPAC22A12.12c	95.9	2e-32	COG1097	RNA-binding protein Rrp4 and related proteins (contain S1 domain and KH domain)	K03681	4e-110	214	vvi:100241656	exosome complex component RRP40	GO:0090305//nucleic acid phosphodiester bond hydrolysis	GO:0003723//RNA binding;GO:0004527//exonuclease activity	GO:0000178//exosome (RNase complex)
CL10103.Contig3_All	904	gi|225457023|ref|XP_002282635.1|	203.8	7e-109	PREDICTED: putative exosome complex component rrp40 [Vitis vinifera] >gi|297733775|emb|CBI15022.3| unnamed protein product [Vitis vinifera]	gi|224119329|ref|XM_002318008.1|	287	1e-74	Populus trichocarpa exonuclease-related family protein (POPTR_0012s08180g) mRNA, complete cds	--	--	--	--	SPAC22A12.12c	95.9	2e-32	COG1097	RNA-binding protein Rrp4 and related proteins (contain S1 domain and KH domain)	K03681	4e-110	214	vvi:100241656	exosome complex component RRP40	GO:0090305//nucleic acid phosphodiester bond hydrolysis	GO:0003723//RNA binding;GO:0004527//exonuclease activity	GO:0000178//exosome (RNase complex)
CL10103.Contig4_All	985	gi|225457023|ref|XP_002282635.1|	413.7	3e-145	PREDICTED: putative exosome complex component rrp40 [Vitis vinifera] >gi|297733775|emb|CBI15022.3| unnamed protein product [Vitis vinifera]	gi|224119329|ref|XM_002318008.1|	369	4e-99	Populus trichocarpa exonuclease-related family protein (POPTR_0012s08180g) mRNA, complete cds	--	--	--	--	SPAC22A12.12c	150	3e-43	COG1097	RNA-binding protein Rrp4 and related proteins (contain S1 domain and KH domain)	K03681	1e-146	413	vvi:100241656	exosome complex component RRP40	GO:0090305//nucleic acid phosphodiester bond hydrolysis	GO:0003723//RNA binding;GO:0004527//exonuclease activity	GO:0000178//exosome (RNase complex)
CL10103.Contig5_All	439	gi|225457023|ref|XP_002282635.1|	238.4	4e-79	PREDICTED: putative exosome complex component rrp40 [Vitis vinifera] >gi|297733775|emb|CBI15022.3| unnamed protein product [Vitis vinifera]	gi|224119329|ref|XM_002318008.1|	216	2e-53	Populus trichocarpa exonuclease-related family protein (POPTR_0012s08180g) mRNA, complete cds	--	--	--	--	SPAC22A12.12c	86.3	7e-21	COG1097	RNA-binding protein Rrp4 and related proteins (contain S1 domain and KH domain)	K03681	2e-80	238	vvi:100241656	exosome complex component RRP40	GO:0090305//nucleic acid phosphodiester bond hydrolysis	GO:0003723//RNA binding;GO:0004527//exonuclease activity	GO:0000178//exosome (RNase complex)
CL10104.Contig1_All	368	gi|829268|emb|CAA48411.1|	69.3	1e-14	cell wall proline rich protein [Hedera helix]	gi|18843|emb|X68334.1|	230	9e-58	H.helix mRNA for cell wall proline rich protein	sp|P04706|GLU2_MAIZE	88.6	9e-23	Glutelin-2 OS=Zea mays PE=1 SV=1	XF0818	59.3	8e-11	COG2730	Endoglucanase	K01051	1e-09	55.8	gmx:100776781	pectinesterase [EC:3.1.1.11]	-	-	-
CL10104.Contig2_All	678	gi|829268|emb|CAA48411.1|	197.6	1e-63	cell wall proline rich protein [Hedera helix]	gi|18843|emb|X68334.1|	872	0	H.helix mRNA for cell wall proline rich protein	sp|P06600|PRP33_DAUCA	111	2e-30	Proline-rich 33 kDa extensin-related protein (Fragment) OS=Daucus carota PE=2 SV=1	PA5531	56.2	9e-09	COG0810	Periplasmic protein TonB, links inner and outer membranes	K01051	1e-11	64.7	gmx:100776781	pectinesterase [EC:3.1.1.11]	-	-	-
CL10104.Contig3_All	712	gi|829268|emb|CAA48411.1|	236.1	1e-78	cell wall proline rich protein [Hedera helix]	gi|18843|emb|X68334.1|	1057	0	H.helix mRNA for cell wall proline rich protein	sp|P06600|PRP33_DAUCA	114	3e-31	Proline-rich 33 kDa extensin-related protein (Fragment) OS=Daucus carota PE=2 SV=1	XF0818	55.1	3e-08	COG2730	Endoglucanase	K15174	3e-12	67	sbi:SORBI_07g003820	RNA polymerase II-associated factor 1	-	-	-
CL10105.Contig1_All	845	gi|388514565|gb|AFK45344.1|	29.3	4e-79	unknown [Medicago truncatula]	gi|359492144|ref|XM_002281985.2|	454	1e-125	PREDICTED: Vitis vinifera uncharacterized LOC100247109, transcript variant 1 (LOC100247109), mRNA	sp|Q9FWR5|GCA1_ARATH	222	3e-74	Gamma carbonic anhydrase 1, mitochondrial OS=Arabidopsis thaliana GN=GAMMACA1 PE=1 SV=1	aq_1660	112	8e-30	COG0663	Carbonic anhydrases/acetyltransferases, isoleucine patch superfamily	--	--	--	--	--	-	-	GO:0045271//respiratory chain complex I
CL10105.Contig2_All	1163	gi|587903703|gb|EXB91921.1|	505.8	4e-180	hypothetical protein L484_009014 [Morus notabilis]	gi|568824893|ref|XM_006466763.1|	591	1e-166	PREDICTED: Citrus sinensis gamma carbonic anhydrase 1, mitochondrial-like (LOC102611246), mRNA	sp|Q9FWR5|GCA1_ARATH	467	9e-167	Gamma carbonic anhydrase 1, mitochondrial OS=Arabidopsis thaliana GN=GAMMACA1 PE=1 SV=1	aq_1660	164	8e-49	COG0663	Carbonic anhydrases/acetyltransferases, isoleucine patch superfamily	--	--	--	--	--	-	-	GO:0005747//mitochondrial respiratory chain complex I
CL10105.Contig3_All	1363	gi|587903703|gb|EXB91921.1|	499.6	1e-176	hypothetical protein L484_009014 [Morus notabilis]	gi|565360415|ref|XM_006346902.1|	567	1e-158	PREDICTED: Solanum tuberosum transcription factor APFI-like (LOC102577772), transcript variant X3, mRNA	sp|Q9FWR5|GCA1_ARATH	460	8e-163	Gamma carbonic anhydrase 1, mitochondrial OS=Arabidopsis thaliana GN=GAMMACA1 PE=1 SV=1	aq_1660	162	2e-47	COG0663	Carbonic anhydrases/acetyltransferases, isoleucine patch superfamily	--	--	--	--	--	-	-	GO:0005747//mitochondrial respiratory chain complex I
CL10105.Contig4_All	1400	gi|629102760|gb|KCW68229.1|	499.6	2e-176	hypothetical protein EUGRSUZ_F01883 [Eucalyptus grandis]	gi|568824893|ref|XM_006466763.1|	575	1e-161	PREDICTED: Citrus sinensis gamma carbonic anhydrase 1, mitochondrial-like (LOC102611246), mRNA	sp|Q9FWR5|GCA1_ARATH	462	1e-163	Gamma carbonic anhydrase 1, mitochondrial OS=Arabidopsis thaliana GN=GAMMACA1 PE=1 SV=1	aq_1660	166	8e-49	COG0663	Carbonic anhydrases/acetyltransferases, isoleucine patch superfamily	--	--	--	--	--	-	-	GO:0005747//mitochondrial respiratory chain complex I
CL10105.Contig5_All	1346	gi|587903703|gb|EXB91921.1|	506.1	3e-179	hypothetical protein L484_009014 [Morus notabilis]	gi|590703468|ref|XM_007046820.1|	607	1e-170	Theobroma cacao Gamma carbonic anhydrase 1, CA1 (TCM_000346) mRNA, complete cds	sp|Q9FWR5|GCA1_ARATH	468	6e-166	Gamma carbonic anhydrase 1, mitochondrial OS=Arabidopsis thaliana GN=GAMMACA1 PE=1 SV=1	aq_1660	162	1e-47	COG0663	Carbonic anhydrases/acetyltransferases, isoleucine patch superfamily	--	--	--	--	--	-	-	GO:0005747//mitochondrial respiratory chain complex I
CL10105.Contig6_All	1461	gi|629102760|gb|KCW68229.1|	502.7	3e-177	hypothetical protein EUGRSUZ_F01883 [Eucalyptus grandis]	gi|590703468|ref|XM_007046820.1|	595	1e-167	Theobroma cacao Gamma carbonic anhydrase 1, CA1 (TCM_000346) mRNA, complete cds	sp|Q9FWR5|GCA1_ARATH	466	1e-164	Gamma carbonic anhydrase 1, mitochondrial OS=Arabidopsis thaliana GN=GAMMACA1 PE=1 SV=1	aq_1660	165	3e-48	COG0663	Carbonic anhydrases/acetyltransferases, isoleucine patch superfamily	--	--	--	--	--	-	-	GO:0005747//mitochondrial respiratory chain complex I
CL10105.Contig7_All	1340	gi|629102760|gb|KCW68229.1|	498	4e-176	hypothetical protein EUGRSUZ_F01883 [Eucalyptus grandis]	gi|568824893|ref|XM_006466763.1|	575	1e-161	PREDICTED: Citrus sinensis gamma carbonic anhydrase 1, mitochondrial-like (LOC102611246), mRNA	sp|Q9FWR5|GCA1_ARATH	461	2e-163	Gamma carbonic anhydrase 1, mitochondrial OS=Arabidopsis thaliana GN=GAMMACA1 PE=1 SV=1	aq_1660	164	3e-48	COG0663	Carbonic anhydrases/acetyltransferases, isoleucine patch superfamily	--	--	--	--	--	-	-	GO:0005747//mitochondrial respiratory chain complex I
CL10106.Contig1_All	3857	gi|225437451|ref|XP_002268905.1|	81.6	1e-13	PREDICTED: probable ATP-dependent RNA helicase DHX37-like [Vitis vinifera]	gi|590565505|ref|XM_007009905.1|	442	1e-120	Theobroma cacao RNA helicase family protein (TCM_043270) mRNA, complete cds	sp|Q38953|DHX8_ARATH	214	2e-56	Probable pre-mRNA-splicing factor ATP-dependent RNA helicase OS=Arabidopsis thaliana GN=At3g26560 PE=1 SV=2	YMR128w	526	2e-164	COG1643	HrpA-like helicases	K14780	0	1550	vvi:100262427	ATP-dependent RNA helicase DHX37/DHR1 [EC:3.6.4.13]	GO:0006200//ATP catabolic process	GO:0003676//nucleic acid binding;GO:0008026//ATP-dependent helicase activity;GO:0005524//ATP binding	-
CL10106.Contig2_All	4543	gi|225437451|ref|XP_002268905.1|	1715.3	0	PREDICTED: probable ATP-dependent RNA helicase DHX37-like [Vitis vinifera]	gi|590565505|ref|XM_007009905.1|	442	1e-120	Theobroma cacao RNA helicase family protein (TCM_043270) mRNA, complete cds	sp|Q38953|DHX8_ARATH	214	3e-56	Probable pre-mRNA-splicing factor ATP-dependent RNA helicase OS=Arabidopsis thaliana GN=At3g26560 PE=1 SV=2	YMR128w	526	1e-162	COG1643	HrpA-like helicases	K14780	0	1715	vvi:100262427	ATP-dependent RNA helicase DHX37/DHR1 [EC:3.6.4.13]	GO:0008152//metabolic process	GO:0000166//nucleotide binding;GO:0004386//helicase activity	-
CL10107.Contig1_All	469	gi|595883874|ref|XP_007212871.1|	107.1	1e-27	hypothetical protein PRUPE_ppa021601mg, partial [Prunus persica] >gi|462408736|gb|EMJ14070.1| hypothetical protein PRUPE_ppa021601mg, partial [Prunus persica]	gi|334188612|ref|NM_001203682.1|	172	2e-40	Arabidopsis thaliana DNA polymerase delta subunit 1 mRNA, complete cds	sp|Q9LRE6|DPOD1_ORYSJ	102	7e-26	DNA polymerase delta catalytic subunit OS=Oryza sativa subsp. japonica GN=POLD1 PE=2 SV=1	SPBC336.04	67	5e-13	COG0417	DNA polymerase elongation subunit (family B)	K02327	8e-27	106	rcu:RCOM_1551270	DNA polymerase delta subunit 1 [EC:2.7.7.7]	GO:0006261//DNA-dependent DNA replication	GO:0003887//DNA-directed DNA polymerase activity;GO:0003677//DNA binding;GO:0000166//nucleotide binding	-
CL10107.Contig2_All	507	gi|595883874|ref|XP_007212871.1|	94	2e-22	hypothetical protein PRUPE_ppa021601mg, partial [Prunus persica] >gi|462408736|gb|EMJ14070.1| hypothetical protein PRUPE_ppa021601mg, partial [Prunus persica]	gi|334188612|ref|NM_001203682.1|	157	2e-35	Arabidopsis thaliana DNA polymerase delta subunit 1 mRNA, complete cds	sp|Q9LRE6|DPOD1_ORYSJ	89.4	4e-21	DNA polymerase delta catalytic subunit OS=Oryza sativa subsp. japonica GN=POLD1 PE=2 SV=1	SPBC336.04	53.9	2e-08	COG0417	DNA polymerase elongation subunit (family B)	K02327	5e-22	93.2	rcu:RCOM_1551270	DNA polymerase delta subunit 1 [EC:2.7.7.7]	GO:0006261//DNA-dependent DNA replication	GO:0003887//DNA-directed DNA polymerase activity;GO:0003677//DNA binding;GO:0000166//nucleotide binding	-
CL10108.Contig1_All	1707	gi|359476412|ref|XP_002272657.2|	354	5e-119	PREDICTED: serine/arginine-rich splicing factor 7-like isoform 1 [Vitis vinifera] >gi|296083786|emb|CBI24003.3| unnamed protein product [Vitis vinifera]	gi|359476411|ref|XM_002272621.2|	490	1e-135	PREDICTED: Vitis vinifera serine/arginine-rich splicing factor 7-like, transcript variant 1 (LOC100262399), mRNA	sp|Q9SJA6|RZ22A_ARATH	306	3e-102	Serine/arginine-rich splicing factor RSZ22A OS=Arabidopsis thaliana GN=RSZ22A PE=1 SV=1	alr4683	52.4	7e-08	COG0724	RNA-binding proteins (RRM domain)	K12896	1e-118	349	vvi:100262399	splicing factor, arginine/serine-rich 7	-	GO:0003676//nucleic acid binding;GO:0008270//zinc ion binding;GO:0000166//nucleotide binding	GO:0005730//nucleolus;GO:0005829//cytosol
CL10108.Contig2_All	2185	gi|359476412|ref|XP_002272657.2|	354.8	2e-117	PREDICTED: serine/arginine-rich splicing factor 7-like isoform 1 [Vitis vinifera] >gi|296083786|emb|CBI24003.3| unnamed protein product [Vitis vinifera]	gi|359476411|ref|XM_002272621.2|	505	1e-140	PREDICTED: Vitis vinifera serine/arginine-rich splicing factor 7-like, transcript variant 1 (LOC100262399), mRNA	sp|Q9SJA6|RZ22A_ARATH	306	4e-100	Serine/arginine-rich splicing factor RSZ22A OS=Arabidopsis thaliana GN=RSZ22A PE=1 SV=1	alr4683	53.1	5e-08	COG0724	RNA-binding proteins (RRM domain)	K12896	7e-117	350	vvi:100262399	splicing factor, arginine/serine-rich 7	-	GO:0003676//nucleic acid binding;GO:0008270//zinc ion binding;GO:0000166//nucleotide binding	GO:0005730//nucleolus;GO:0005829//cytosol
CL10108.Contig3_All	1676	gi|359476412|ref|XP_002272657.2|	354	4e-119	PREDICTED: serine/arginine-rich splicing factor 7-like isoform 1 [Vitis vinifera] >gi|296083786|emb|CBI24003.3| unnamed protein product [Vitis vinifera]	gi|359476411|ref|XM_002272621.2|	490	1e-135	PREDICTED: Vitis vinifera serine/arginine-rich splicing factor 7-like, transcript variant 1 (LOC100262399), mRNA	sp|Q9SJA6|RZ22A_ARATH	306	2e-102	Serine/arginine-rich splicing factor RSZ22A OS=Arabidopsis thaliana GN=RSZ22A PE=1 SV=1	alr4683	52.4	7e-08	COG0724	RNA-binding proteins (RRM domain)	K12896	1e-118	349	vvi:100262399	splicing factor, arginine/serine-rich 7	-	GO:0003676//nucleic acid binding;GO:0008270//zinc ion binding;GO:0000166//nucleotide binding	GO:0005730//nucleolus;GO:0005829//cytosol
CL10109.Contig1_All	930	gi|297737649|emb|CBI26850.3|	242.7	8e-75	unnamed protein product [Vitis vinifera]	gi|359472601|ref|XM_003631125.1|	167	3e-38	PREDICTED: Vitis vinifera glucan endo-1,3-beta-glucosidase 3-like (LOC100256139), mRNA	sp|Q9ZU91|E133_ARATH	189	3e-56	Glucan endo-1,3-beta-glucosidase 3 OS=Arabidopsis thaliana GN=At2g01630 PE=1 SV=2	--	--	--	--	--	K14489	2e-19	90.1	vvi:100263145	arabidopsis histidine kinase 2/3/4 (cytokinin receptor) [EC:2.7.13.3]	GO:0005975//carbohydrate metabolic process	GO:0042973//glucan endo-1,3-beta-D-glucosidase activity	GO:0046658//anchored to plasma membrane
CL10109.Contig2_All	1025	gi|147856546|emb|CAN82488.1|	173.3	3e-48	hypothetical protein VITISV_006804 [Vitis vinifera]	gi|147856539|emb|AM432442.2|	141	2e-30	Vitis vinifera contig VV78X247993.7, whole genome shotgun sequence	sp|Q9ZU91|E133_ARATH	151	2e-41	Glucan endo-1,3-beta-glucosidase 3 OS=Arabidopsis thaliana GN=At2g01630 PE=1 SV=2	--	--	--	--	--	K14489	4e-19	90.1	vvi:100263145	arabidopsis histidine kinase 2/3/4 (cytokinin receptor) [EC:2.7.13.3]	GO:0005975//carbohydrate metabolic process	GO:0042973//glucan endo-1,3-beta-D-glucosidase activity	GO:0046658//anchored to plasma membrane
CL1011.Contig1_All	2067	gi|224133420|ref|XP_002321563.1|	614.8	0	hypothetical protein POPTR_0015s08250g [Populus trichocarpa] >gi|222868559|gb|EEF05690.1| hypothetical protein POPTR_0015s08250g [Populus trichocarpa]	gi|502133979|ref|XM_004501901.1|	81.8	3e-12	PREDICTED: Cicer arietinum U-box domain-containing protein 38-like (LOC101506976), mRNA	sp|Q9FJP6|PUB38_ARATH	494	2e-168	U-box domain-containing protein 38 OS=Arabidopsis thaliana GN=PUB38 PE=1 SV=1	--	--	--	--	--	K08332	5e-14	76.6	vcn:VOLCADRAFT_41528	vacuolar protein 8	-	GO:0016874//ligase activity	-
CL1011.Contig2_All	2053	gi|224133420|ref|XP_002321563.1|	251.1	2e-161	hypothetical protein POPTR_0015s08250g [Populus trichocarpa] >gi|222868559|gb|EEF05690.1| hypothetical protein POPTR_0015s08250g [Populus trichocarpa]	gi|225457139|ref|XM_002283602.1|	71.9	3e-09	PREDICTED: Vitis vinifera U-box domain-containing protein 38-like (LOC100244998), mRNA	sp|Q9FJP6|PUB38_ARATH	296	4e-132	U-box domain-containing protein 38 OS=Arabidopsis thaliana GN=PUB38 PE=1 SV=1	--	--	--	--	--	K08332	1e-13	75.5	vcn:VOLCADRAFT_41528	vacuolar protein 8	GO:0016567//protein ubiquitination	GO:0004842//ubiquitin-protein ligase activity	GO:0000151//ubiquitin ligase complex
CL1011.Contig3_All	962	gi|225457140|ref|XP_002283638.1|	352.4	4e-117	PREDICTED: U-box domain-containing protein 38-like [Vitis vinifera]	gi|225457139|ref|XM_002283602.1|	71.9	1e-09	PREDICTED: Vitis vinifera U-box domain-containing protein 38-like (LOC100244998), mRNA	sp|Q9FJP6|PUB38_ARATH	276	4e-89	U-box domain-containing protein 38 OS=Arabidopsis thaliana GN=PUB38 PE=1 SV=1	all3826	48.1	7e-06	COG3409	Putative peptidoglycan-binding domain-containing protein	K08332	1e-14	75.5	vcn:VOLCADRAFT_41528	vacuolar protein 8	GO:0016567//protein ubiquitination	GO:0004842//ubiquitin-protein ligase activity	GO:0000151//ubiquitin ligase complex
CL1011.Contig4_All	2403	gi|224133420|ref|XP_002321563.1|	672.5	0	hypothetical protein POPTR_0015s08250g [Populus trichocarpa] >gi|222868559|gb|EEF05690.1| hypothetical protein POPTR_0015s08250g [Populus trichocarpa]	gi|449497194|ref|XM_004160291.1|	163	1e-36	PREDICTED: Cucumis sativus lamin-like protein-like (LOC101217646), mRNA	sp|Q9FJP6|PUB38_ARATH	539	0	U-box domain-containing protein 38 OS=Arabidopsis thaliana GN=PUB38 PE=1 SV=1	--	--	--	--	--	K14431	2e-11	68.6	aly:ARALYDRAFT_311885	transcription factor TGA	-	GO:0016874//ligase activity	-
CL1011.Contig5_All	2034	gi|224133420|ref|XP_002321563.1|	671	0	hypothetical protein POPTR_0015s08250g [Populus trichocarpa] >gi|222868559|gb|EEF05690.1| hypothetical protein POPTR_0015s08250g [Populus trichocarpa]	gi|502133979|ref|XM_004501901.1|	103	8e-19	PREDICTED: Cicer arietinum U-box domain-containing protein 38-like (LOC101506976), mRNA	sp|Q9FJP6|PUB38_ARATH	541	0	U-box domain-containing protein 38 OS=Arabidopsis thaliana GN=PUB38 PE=1 SV=1	--	--	--	--	--	K14431	1e-11	69.3	aly:ARALYDRAFT_311885	transcription factor TGA	-	GO:0016874//ligase activity	-
CL1011.Contig6_All	1964	gi|224133420|ref|XP_002321563.1|	672.2	0	hypothetical protein POPTR_0015s08250g [Populus trichocarpa] >gi|222868559|gb|EEF05690.1| hypothetical protein POPTR_0015s08250g [Populus trichocarpa]	gi|502133979|ref|XM_004501901.1|	97.6	5e-17	PREDICTED: Cicer arietinum U-box domain-containing protein 38-like (LOC101506976), mRNA	sp|Q9FJP6|PUB38_ARATH	540	0	U-box domain-containing protein 38 OS=Arabidopsis thaliana GN=PUB38 PE=1 SV=1	--	--	--	--	--	K08332	8e-14	75.9	vcn:VOLCADRAFT_41528	vacuolar protein 8	-	GO:0016874//ligase activity	-
CL1011.Contig7_All	1960	gi|224133420|ref|XP_002321563.1|	613.2	0	hypothetical protein POPTR_0015s08250g [Populus trichocarpa] >gi|222868559|gb|EEF05690.1| hypothetical protein POPTR_0015s08250g [Populus trichocarpa]	gi|502133979|ref|XM_004501901.1|	81.8	3e-12	PREDICTED: Cicer arietinum U-box domain-containing protein 38-like (LOC101506976), mRNA	sp|Q9FJP6|PUB38_ARATH	500	3e-171	U-box domain-containing protein 38 OS=Arabidopsis thaliana GN=PUB38 PE=1 SV=1	--	--	--	--	--	K08332	4e-14	76.6	vcn:VOLCADRAFT_41528	vacuolar protein 8	-	GO:0016874//ligase activity	-
CL10110.Contig1_All	7317	gi|298205222|emb|CBI17281.3|	2836.2	0	unnamed protein product [Vitis vinifera]	gi|359477929|ref|XM_002263907.2|	442	1e-120	PREDICTED: Vitis vinifera uncharacterized LOC100255444 (LOC100255444), mRNA	--	--	--	--	--	--	--	--	--	K14772	0	2430	gmx:100811612	U3 small nucleolar RNA-associated protein 20	-	-	-
CL10110.Contig2_All	8724	gi|298205222|emb|CBI17281.3|	3340.8	0	unnamed protein product [Vitis vinifera]	gi|359477929|ref|XM_002263907.2|	446	1e-121	PREDICTED: Vitis vinifera uncharacterized LOC100255444 (LOC100255444), mRNA	--	--	--	--	--	--	--	--	--	K14772	0	2853	gmx:100811612	U3 small nucleolar RNA-associated protein 20	-	-	-
CL10111.Contig1_All	436	gi|587898669|gb|EXB87096.1|	71.6	1e-13	hypothetical protein L484_010078 [Morus notabilis]	gi|568881729|ref|XM_006493642.1|	107	1e-20	PREDICTED: Citrus sinensis uncharacterized LOC102613537 (LOC102613537), mRNA	--	--	--	--	--	--	--	--	--	--	--	--	--	--	GO:0016049//cell growth;GO:0006623//protein targeting to vacuole;GO:0009651//response to salt stress;GO:0000902//cell morphogenesis;GO:0006816//calcium ion transport;GO:0007030//Golgi organization;GO:0007033//vacuole organization;GO:0048193//Golgi vesicle transport	GO:0004872//receptor activity	GO:0016021//integral to membrane;GO:0005774//vacuolar membrane;GO:0005783//endoplasmic reticulum;GO:0005794//Golgi apparatus
CL10111.Contig2_All	1695	gi|359477889|ref|XP_002267189.2|	439.1	2e-149	PREDICTED: uncharacterized protein LOC100245241 [Vitis vinifera] >gi|298205266|emb|CBI17325.3| unnamed protein product [Vitis vinifera]	gi|568881729|ref|XM_006493642.1|	125	2e-25	PREDICTED: Citrus sinensis uncharacterized LOC102613537 (LOC102613537), mRNA	--	--	--	--	--	--	--	--	--	--	--	--	--	--	-	-	GO:0012505//endomembrane system;GO:0016020//membrane;GO:0044444//cytoplasmic part;GO:0043231//intracellular membrane-bounded organelle
CL10111.Contig3_All	1739	gi|359477889|ref|XP_002267189.2|	428.3	6e-145	PREDICTED: uncharacterized protein LOC100245241 [Vitis vinifera] >gi|298205266|emb|CBI17325.3| unnamed protein product [Vitis vinifera]	gi|568881729|ref|XM_006493642.1|	125	2e-25	PREDICTED: Citrus sinensis uncharacterized LOC102613537 (LOC102613537), mRNA	--	--	--	--	--	--	--	--	--	--	--	--	--	--	-	-	GO:0012505//endomembrane system;GO:0016020//membrane;GO:0044444//cytoplasmic part;GO:0043231//intracellular membrane-bounded organelle
CL10112.Contig1_All	615	gi|255645530|gb|ACU23260.1|	191.4	4e-61	unknown [Glycine max]	gi|460377081|ref|XM_004234276.1|	256	3e-65	PREDICTED: Solanum lycopersicum phytochrome-associated serine/threonine-protein phosphatase 3-like (LOC101253161), mRNA	sp|Q9LHE7|FYPP3_ARATH	196	1e-62	Phytochrome-associated serine/threonine-protein phosphatase 3 OS=Arabidopsis thaliana GN=FYPP3 PE=1 SV=1	SPBC16H5.07c	135	3e-38	COG0639	Diadenosine tetraphosphatase and related serine/threonine protein phosphatases	K15498	3e-62	196	ath:AT3G19980	serine/threonine-protein phosphatase 6 catalytic subunit [EC:3.1.3.16]	GO:0009910//negative regulation of flower development;GO:0016311//dephosphorylation;GO:0009407//toxin catabolic process;GO:0009793//embryo development ending in seed dormancy	GO:0004674//protein serine/threonine kinase activity;GO:0004722//protein serine/threonine phosphatase activity	GO:0000159//protein phosphatase type 2A complex;GO:0005737//cytoplasm;GO:0005634//nucleus
CL10112.Contig2_All	350	gi|567133172|ref|XP_006393158.1|	55.8	1e-08	hypothetical protein EUTSA_v10012080mg [Eutrema salsugineum] >gi|557089736|gb|ESQ30444.1| hypothetical protein EUTSA_v10012080mg [Eutrema salsugineum]	--	--	--	--	sp|Q9LHE7|FYPP3_ARATH	54.7	7e-10	Phytochrome-associated serine/threonine-protein phosphatase 3 OS=Arabidopsis thaliana GN=FYPP3 PE=1 SV=1	--	--	--	--	--	K15498	2e-09	54.7	aly:ARALYDRAFT_474164	serine/threonine-protein phosphatase 6 catalytic subunit [EC:3.1.3.16]	-	-	-
CL10113.Contig1_All	914	gi|212274985|ref|NP_001130867.1|	198.4	5e-62	uncharacterized protein LOC100191971 [Zea mays]	--	--	--	--	sp|Q9LXT3|MBF1B_ARATH	71.2	4e-15	Multiprotein-bridging factor 1b OS=Arabidopsis thaliana GN=MBF1B PE=2 SV=1	SPBC83.17	130	6e-37	COG1813	Predicted transcription factor, homolog of eukaryotic MBF1	K03627	2e-63	198	zma:100191971	putative transcription factor	-	-	-
CL10113.Contig2_All	801	gi|212274985|ref|NP_001130867.1|	199.9	4e-63	uncharacterized protein LOC100191971 [Zea mays]	gi|212274984|ref|NM_001137395.1|	63.9	3e-07	Zea mays uncharacterized LOC100191971 (LOC100191971), mRNA >gi|194690307|gb|BT034233.1| Zea mays full-length cDNA clone ZM_BFc0029B11 mRNA, complete cds	sp|Q9LXT3|MBF1B_ARATH	74.3	2e-16	Multiprotein-bridging factor 1b OS=Arabidopsis thaliana GN=MBF1B PE=2 SV=1	SPBC83.17	127	5e-36	COG1813	Predicted transcription factor, homolog of eukaryotic MBF1	K03627	2e-64	199	zma:100191971	putative transcription factor	-	-	-
CL10114.Contig1_All	2126	gi|147815186|emb|CAN67775.1|	979.5	0	hypothetical protein VITISV_009161 [Vitis vinifera]	gi|359493056|ref|XM_002267599.2|	575	1e-161	PREDICTED: Vitis vinifera G-type lectin S-receptor-like serine/threonine-protein kinase At1g34300 (LOC100252926), mRNA	sp|Q9XID3|Y1343_ARATH	795	0	G-type lectin S-receptor-like serine/threonine-protein kinase At1g34300 OS=Arabidopsis thaliana GN=At1g34300 PE=1 SV=1	CAC1728_1	94.7	3e-20	COG0515	Serine/threonine protein kinase	K04733	2e-70	235	smo:SELMODRAFT_159261	interleukin-1 receptor-associated kinase 4 [EC:2.7.11.1]	GO:0048544//recognition of pollen;GO:0006468//protein phosphorylation	GO:0005524//ATP binding;GO:0004674//protein serine/threonine kinase activity	-
CL10114.Contig2_All	2916	gi|225460468|ref|XP_002267635.1|	1224.2	0	PREDICTED: G-type lectin S-receptor-like serine/threonine-protein kinase At1g34300 [Vitis vinifera]	gi|359493056|ref|XM_002267599.2|	597	1e-167	PREDICTED: Vitis vinifera G-type lectin S-receptor-like serine/threonine-protein kinase At1g34300 (LOC100252926), mRNA	sp|Q9XID3|Y1343_ARATH	996	0	G-type lectin S-receptor-like serine/threonine-protein kinase At1g34300 OS=Arabidopsis thaliana GN=At1g34300 PE=1 SV=1	CAC1728_1	90.9	1e-18	COG0515	Serine/threonine protein kinase	K04733	9e-66	227	smo:SELMODRAFT_159261	interleukin-1 receptor-associated kinase 4 [EC:2.7.11.1]	GO:0048544//recognition of pollen;GO:0006468//protein phosphorylation	GO:0005524//ATP binding;GO:0004674//protein serine/threonine kinase activity	-
CL10114.Contig3_All	2846	gi|225460468|ref|XP_002267635.1|	1219.5	0	PREDICTED: G-type lectin S-receptor-like serine/threonine-protein kinase At1g34300 [Vitis vinifera]	gi|359493056|ref|XM_002267599.2|	577	1e-161	PREDICTED: Vitis vinifera G-type lectin S-receptor-like serine/threonine-protein kinase At1g34300 (LOC100252926), mRNA	sp|Q9XID3|Y1343_ARATH	984	0	G-type lectin S-receptor-like serine/threonine-protein kinase At1g34300 OS=Arabidopsis thaliana GN=At1g34300 PE=1 SV=1	CAC1728_1	94.7	5e-20	COG0515	Serine/threonine protein kinase	K04733	1e-67	232	smo:SELMODRAFT_159261	interleukin-1 receptor-associated kinase 4 [EC:2.7.11.1]	GO:0048544//recognition of pollen;GO:0006468//protein phosphorylation	GO:0005524//ATP binding;GO:0004674//protein serine/threonine kinase activity	-
CL10114.Contig4_All	2920	gi|225460468|ref|XP_002267635.1|	1220.3	0	PREDICTED: G-type lectin S-receptor-like serine/threonine-protein kinase At1g34300 [Vitis vinifera]	gi|359493056|ref|XM_002267599.2|	559	1e-156	PREDICTED: Vitis vinifera G-type lectin S-receptor-like serine/threonine-protein kinase At1g34300 (LOC100252926), mRNA	sp|Q9XID3|Y1343_ARATH	987	0	G-type lectin S-receptor-like serine/threonine-protein kinase At1g34300 OS=Arabidopsis thaliana GN=At1g34300 PE=1 SV=1	CAC1728_1	93.6	1e-19	COG0515	Serine/threonine protein kinase	K04733	2e-68	234	smo:SELMODRAFT_159261	interleukin-1 receptor-associated kinase 4 [EC:2.7.11.1]	GO:0048544//recognition of pollen;GO:0006468//protein phosphorylation	GO:0005524//ATP binding;GO:0004674//protein serine/threonine kinase activity	-
CL10115.Contig1_All	1124	gi|565390547|ref|XP_006360998.1|	322.8	3e-108	PREDICTED: uncharacterized protein LOC102599547 [Solanum tuberosum]	gi|359482517|ref|XM_002279844.2|	75.8	1e-10	PREDICTED: Vitis vinifera uncharacterized LOC100266920 (LOC100266920), mRNA	sp|Q9FPQ6|GP1_CHLRE	83.6	2e-17	Vegetative cell wall protein gp1 OS=Chlamydomonas reinhardtii GN=GP1 PE=2 SV=1	SPBC28F2.12	66.6	4e-11	COG0086	DNA-directed RNA polymerase, beta' subunit/160 kD subunit	K14709	1e-13	73.9	vcn:VOLCADRAFT_104214	solute carrier family 39 (zinc transporter), member 1/2/3	-	-	-
CL10115.Contig2_All	1219	gi|565390547|ref|XP_006360998.1|	332.8	1e-111	PREDICTED: uncharacterized protein LOC102599547 [Solanum tuberosum]	gi|46519131|gb|AY526625.1|	89.7	8e-15	Prunus avium clone EMPaS09 microsatellite sequence	sp|Q9FPQ6|GP1_CHLRE	79.7	6e-16	Vegetative cell wall protein gp1 OS=Chlamydomonas reinhardtii GN=GP1 PE=2 SV=1	SPBC28F2.12	60.1	5e-09	COG0086	DNA-directed RNA polymerase, beta' subunit/160 kD subunit	K01115	1e-12	70.5	vcn:VOLCADRAFT_99471	phospholipase D [EC:3.1.4.4]	-	-	-
CL10115.Contig3_All	649	gi|460415498|ref|XP_004253095.1|	233.8	1e-75	PREDICTED: uncharacterized protein LOC101266707 [Solanum lycopersicum]	gi|359482517|ref|XM_002279844.2|	75.8	6e-11	PREDICTED: Vitis vinifera uncharacterized LOC100266920 (LOC100266920), mRNA	sp|Q9FPQ6|GP1_CHLRE	74.7	1e-15	Vegetative cell wall protein gp1 OS=Chlamydomonas reinhardtii GN=GP1 PE=2 SV=1	Rv3876	60.5	4e-10	COG0455	ATPases involved in chromosome partitioning	K01115	4e-13	68.6	vcn:VOLCADRAFT_99471	phospholipase D [EC:3.1.4.4]	-	-	-
CL10115.Contig4_All	363	gi|224092190|ref|XP_002309501.1|	87	5e-20	hypothetical protein POPTR_0006s24500g [Populus trichocarpa] >gi|222855477|gb|EEE93024.1| hypothetical protein POPTR_0006s24500g [Populus trichocarpa]	--	--	--	--	--	--	--	--	--	--	--	--	--	--	--	--	--	--	-	-	-
CL10116.Contig1_All	2617	gi|255580513|ref|XP_002531081.1|	330.9	4e-102	DNA binding protein, putative [Ricinus communis] >gi|223529327|gb|EEF31295.1| DNA binding protein, putative [Ricinus communis]	gi|568851058|ref|XM_006479148.1|	97.6	7e-17	PREDICTED: Citrus sinensis myb-like protein X-like (LOC102622758), transcript variant X5, mRNA	sp|Q8H0U8|RH42_ARATH	65.1	2e-10	DEAD-box ATP-dependent RNA helicase 42 OS=Arabidopsis thaliana GN=RH42 PE=1 SV=2	SPAC140.02	60.1	1e-08	COG0724	RNA-binding proteins (RRM domain)	K11984	2e-17	89.4	ppp:PHYPADRAFT_233757	U4/U6.U5 tri-snRNP-associated protein 1	-	-	-
CL10116.Contig2_All	2742	gi|255580513|ref|XP_002531081.1|	332.8	2e-102	DNA binding protein, putative [Ricinus communis] >gi|223529327|gb|EEF31295.1| DNA binding protein, putative [Ricinus communis]	gi|568851058|ref|XM_006479148.1|	91.7	4e-15	PREDICTED: Citrus sinensis myb-like protein X-like (LOC102622758), transcript variant X5, mRNA	sp|Q8H0U8|RH42_ARATH	70.9	3e-12	DEAD-box ATP-dependent RNA helicase 42 OS=Arabidopsis thaliana GN=RH42 PE=1 SV=2	YOR310c	61.2	6e-09	COG1498	Protein implicated in ribosomal biogenesis, Nop56p homolog	K11984	1e-20	99.8	ppp:PHYPADRAFT_233757	U4/U6.U5 tri-snRNP-associated protein 1	-	-	-
CL10117.Contig1_All	833	gi|568861771|ref|XP_006484373.1|	75.1	3e-13	PREDICTED: importin-9-like isoform X3 [Citrus sinensis]	gi|596295806|ref|XM_007227004.1|	63.9	3e-07	Prunus persica hypothetical protein (PRUPE_ppa000608mg) mRNA, complete cds	--	--	--	--	--	--	--	--	--	--	--	--	--	--	GO:0006886//intracellular protein transport	GO:0008536//Ran GTPase binding	GO:0005634//nucleus
CL10117.Contig2_All	862	gi|590698211|ref|XP_007045655.1|	32	6e-17	ARM repeat superfamily protein isoform 2 [Theobroma cacao] >gi|508709590|gb|EOY01487.1| ARM repeat superfamily protein isoform 2 [Theobroma cacao]	gi|590698217|ref|XM_007045595.1|	75.8	8e-11	Theobroma cacao ARM repeat superfamily protein isoform 4 (TCM_011357) mRNA, complete cds	--	--	--	--	--	--	--	--	--	--	--	--	--	--	GO:0006886//intracellular protein transport	GO:0008536//Ran GTPase binding	GO:0005634//nucleus
CL10118.Contig10_All	777	gi|595804252|ref|XP_007202127.1|	106.7	1e-24	hypothetical protein PRUPE_ppa006045mg [Prunus persica] >gi|462397658|gb|EMJ03326.1| hypothetical protein PRUPE_ppa006045mg [Prunus persica]	--	--	--	--	--	--	--	--	--	--	--	--	--	--	--	--	--	--	GO:0006468//protein phosphorylation	GO:0004672//protein kinase activity;GO:0000166//nucleotide binding	GO:0044424//intracellular part
CL10118.Contig11_All	2676	gi|359484562|ref|XP_002284044.2|	709.9	0	PREDICTED: casein kinase I isoform delta-like [Vitis vinifera] >gi|297738784|emb|CBI28029.3| unnamed protein product [Vitis vinifera]	gi|359484561|ref|XM_002284008.2|	771	0	PREDICTED: Vitis vinifera casein kinase I isoform delta-like (LOC100247344), mRNA	sp|P42158|KC1D_ARATH	478	4e-161	Casein kinase I isoform delta-like OS=Arabidopsis thaliana GN=At4g26100 PE=2 SV=2	CT301_1	74.7	1e-13	COG0515	Serine/threonine protein kinase	K00924	0	607	ath:AT4G28880	[EC:2.7.1.-]	GO:0046777//protein autophosphorylation	GO:0005524//ATP binding;GO:0004674//protein serine/threonine kinase activity	GO:0005737//cytoplasm;GO:0005634//nucleus
CL10118.Contig12_All	2425	gi|604321789|gb|EYU32311.1|	344.4	9e-109	hypothetical protein MIMGU_mgv1a006875mg [Mimulus guttatus]	gi|359484561|ref|XM_002284008.2|	323	6e-85	PREDICTED: Vitis vinifera casein kinase I isoform delta-like (LOC100247344), mRNA	sp|P42158|KC1D_ARATH	189	1e-52	Casein kinase I isoform delta-like OS=Arabidopsis thaliana GN=At4g26100 PE=2 SV=2	--	--	--	--	--	K00924	4e-86	280	ath:AT4G28880	[EC:2.7.1.-]	GO:0046777//protein autophosphorylation	GO:0005524//ATP binding;GO:0004674//protein serine/threonine kinase activity	GO:0005737//cytoplasm;GO:0005634//nucleus
CL10118.Contig1_All	2859	gi|359484562|ref|XP_002284044.2|	729.2	0	PREDICTED: casein kinase I isoform delta-like [Vitis vinifera] >gi|297738784|emb|CBI28029.3| unnamed protein product [Vitis vinifera]	gi|359484561|ref|XM_002284008.2|	785	0	PREDICTED: Vitis vinifera casein kinase I isoform delta-like (LOC100247344), mRNA	sp|P42158|KC1D_ARATH	494	8e-167	Casein kinase I isoform delta-like OS=Arabidopsis thaliana GN=At4g26100 PE=2 SV=2	CT301_1	80.5	1e-15	COG0515	Serine/threonine protein kinase	K00924	0	627	ath:AT4G28880	[EC:2.7.1.-]	GO:0046777//protein autophosphorylation	GO:0005524//ATP binding;GO:0004674//protein serine/threonine kinase activity	GO:0005737//cytoplasm;GO:0005634//nucleus
CL10118.Contig2_All	3229	gi|359484562|ref|XP_002284044.2|	723.4	0	PREDICTED: casein kinase I isoform delta-like [Vitis vinifera] >gi|297738784|emb|CBI28029.3| unnamed protein product [Vitis vinifera]	gi|359484561|ref|XM_002284008.2|	739	0	PREDICTED: Vitis vinifera casein kinase I isoform delta-like (LOC100247344), mRNA	sp|P42158|KC1D_ARATH	490	1e-163	Casein kinase I isoform delta-like OS=Arabidopsis thaliana GN=At4g26100 PE=2 SV=2	CT301_1	74.7	1e-13	COG0515	Serine/threonine protein kinase	K00924	0	622	ath:AT4G28880	[EC:2.7.1.-]	GO:0046777//protein autophosphorylation	GO:0005524//ATP binding;GO:0004674//protein serine/threonine kinase activity	GO:0005737//cytoplasm;GO:0005634//nucleus
CL10118.Contig3_All	2762	gi|565373840|ref|XP_006353475.1|	481.5	1e-160	PREDICTED: casein kinase I isoform delta-like isoform X1 [Solanum tuberosum]	gi|359484561|ref|XM_002284008.2|	537	1e-149	PREDICTED: Vitis vinifera casein kinase I isoform delta-like (LOC100247344), mRNA	sp|P42158|KC1D_ARATH	362	4e-116	Casein kinase I isoform delta-like OS=Arabidopsis thaliana GN=At4g26100 PE=2 SV=2	CT301_1	70.1	4e-12	COG0515	Serine/threonine protein kinase	K00924	3e-148	446	ath:AT4G28880	[EC:2.7.1.-]	GO:0046777//protein autophosphorylation	GO:0005524//ATP binding;GO:0004674//protein serine/threonine kinase activity	GO:0005737//cytoplasm;GO:0005634//nucleus
CL10118.Contig4_All	3043	gi|604321789|gb|EYU32311.1|	118.2	3e-26	hypothetical protein MIMGU_mgv1a006875mg [Mimulus guttatus]	gi|359484561|ref|XM_002284008.2|	785	0	PREDICTED: Vitis vinifera casein kinase I isoform delta-like (LOC100247344), mRNA	sp|P42158|KC1D_ARATH	494	4e-166	Casein kinase I isoform delta-like OS=Arabidopsis thaliana GN=At4g26100 PE=2 SV=2	CT301_1	80.9	1e-15	COG0515	Serine/threonine protein kinase	K00924	0	578	ath:AT4G28880	[EC:2.7.1.-]	GO:0046777//protein autophosphorylation	GO:0005524//ATP binding;GO:0004674//protein serine/threonine kinase activity	GO:0005737//cytoplasm;GO:0005634//nucleus
CL10118.Contig5_All	3146	gi|359484562|ref|XP_002284044.2|	726.5	0	PREDICTED: casein kinase I isoform delta-like [Vitis vinifera] >gi|297738784|emb|CBI28029.3| unnamed protein product [Vitis vinifera]	gi|359484561|ref|XM_002284008.2|	769	0	PREDICTED: Vitis vinifera casein kinase I isoform delta-like (LOC100247344), mRNA	sp|P42158|KC1D_ARATH	494	2e-165	Casein kinase I isoform delta-like OS=Arabidopsis thaliana GN=At4g26100 PE=2 SV=2	CT301_1	80.1	2e-15	COG0515	Serine/threonine protein kinase	K00924	0	627	ath:AT4G28880	[EC:2.7.1.-]	GO:0046777//protein autophosphorylation	GO:0005524//ATP binding;GO:0004674//protein serine/threonine kinase activity	GO:0005737//cytoplasm;GO:0005634//nucleus
CL10118.Contig6_All	2981	gi|604321789|gb|EYU32311.1|	102.4	6e-21	hypothetical protein MIMGU_mgv1a006875mg [Mimulus guttatus]	gi|565373842|ref|XR_367714.1|	430	1e-117	PREDICTED: Solanum tuberosum casein kinase I isoform delta-like (LOC102598967), transcript variant X3, misc_RNA	sp|P42158|KC1D_ARATH	243	4e-71	Casein kinase I isoform delta-like OS=Arabidopsis thaliana GN=At4g26100 PE=2 SV=2	--	--	--	--	--	K00924	5e-87	286	ath:AT4G28880	[EC:2.7.1.-]	GO:0046777//protein autophosphorylation	GO:0005524//ATP binding;GO:0004674//protein serine/threonine kinase activity	GO:0005737//cytoplasm;GO:0005634//nucleus
CL10118.Contig7_All	1984	gi|604321789|gb|EYU32311.1|	361.7	4e-117	hypothetical protein MIMGU_mgv1a006875mg [Mimulus guttatus]	gi|359484561|ref|XM_002284008.2|	341	2e-90	PREDICTED: Vitis vinifera casein kinase I isoform delta-like (LOC100247344), mRNA	sp|P42158|KC1D_ARATH	205	4e-59	Casein kinase I isoform delta-like OS=Arabidopsis thaliana GN=At4g26100 PE=2 SV=2	--	--	--	--	--	K00924	1e-92	294	ath:AT4G28880	[EC:2.7.1.-]	GO:0046777//protein autophosphorylation	GO:0005524//ATP binding;GO:0004674//protein serine/threonine kinase activity	GO:0005737//cytoplasm;GO:0005634//nucleus
CL10118.Contig8_All	2091	gi|359484562|ref|XP_002284044.2|	714.1	0	PREDICTED: casein kinase I isoform delta-like [Vitis vinifera] >gi|297738784|emb|CBI28029.3| unnamed protein product [Vitis vinifera]	gi|359484561|ref|XM_002284008.2|	763	0	PREDICTED: Vitis vinifera casein kinase I isoform delta-like (LOC100247344), mRNA	sp|P42158|KC1D_ARATH	493	2e-169	Casein kinase I isoform delta-like OS=Arabidopsis thaliana GN=At4g26100 PE=2 SV=2	CT301_1	71.6	8e-13	COG0515	Serine/threonine protein kinase	K00924	0	626	ath:AT4G28880	[EC:2.7.1.-]	GO:0046777//protein autophosphorylation	GO:0005524//ATP binding;GO:0004674//protein serine/threonine kinase activity	GO:0005737//cytoplasm;GO:0005634//nucleus
CL10118.Contig9_All	3153	gi|359484562|ref|XP_002284044.2|	67.8	1e-09	PREDICTED: casein kinase I isoform delta-like [Vitis vinifera] >gi|297738784|emb|CBI28029.3| unnamed protein product [Vitis vinifera]	gi|359484561|ref|XM_002284008.2|	755	0	PREDICTED: Vitis vinifera casein kinase I isoform delta-like (LOC100247344), mRNA	sp|P42158|KC1D_ARATH	483	3e-161	Casein kinase I isoform delta-like OS=Arabidopsis thaliana GN=At4g26100 PE=2 SV=2	CT301_1	76.3	4e-14	COG0515	Serine/threonine protein kinase	K00924	0	587	ath:AT4G28880	[EC:2.7.1.-]	GO:0046777//protein autophosphorylation	GO:0005524//ATP binding;GO:0004674//protein serine/threonine kinase activity	GO:0005737//cytoplasm;GO:0005634//nucleus
CL10119.Contig1_All	807	gi|590647317|ref|XP_007031867.1|	198.7	2e-63	Enhancer of yellow 2 isoform 1 [Theobroma cacao] >gi|508710896|gb|EOY02793.1| Enhancer of yellow 2 isoform 1 [Theobroma cacao]	gi|359488493|ref|XM_002269499.2|	155	1e-34	PREDICTED: Vitis vinifera enhancer of yellow 2 transcription factor homolog (LOC100258382), mRNA	--	--	--	--	--	--	--	--	--	K11368	6e-60	186	vvi:100258382	enhancer of yellow 2 transcription factor	GO:0045893//positive regulation of transcription, DNA-dependent;GO:0006406//mRNA export from nucleus;GO:0015031//protein transport;GO:0016578//histone deubiquitination;GO:0006368//transcription elongation from RNA polymerase II promoter	GO:0003713//transcription coactivator activity	GO:0009941//chloroplast envelope;GO:0000124//SAGA complex;GO:0005643//nuclear pore;GO:0070390//transcription export complex 2;GO:0071819//DUBm complex
CL10119.Contig2_All	695	gi|629089580|gb|KCW55833.1|	114.8	7e-31	hypothetical protein EUGRSUZ_I01648 [Eucalyptus grandis]	gi|359488493|ref|XM_002269499.2|	107	2e-20	PREDICTED: Vitis vinifera enhancer of yellow 2 transcription factor homolog (LOC100258382), mRNA	--	--	--	--	--	--	--	--	--	K11368	4e-29	106	vvi:100258382	enhancer of yellow 2 transcription factor	GO:0045893//positive regulation of transcription, DNA-dependent;GO:0006406//mRNA export from nucleus;GO:0015031//protein transport;GO:0016578//histone deubiquitination;GO:0006368//transcription elongation from RNA polymerase II promoter	GO:0003713//transcription coactivator activity	GO:0009941//chloroplast envelope;GO:0000124//SAGA complex;GO:0005643//nuclear pore;GO:0070390//transcription export complex 2;GO:0071819//DUBm complex
CL10119.Contig3_All	835	gi|590647317|ref|XP_007031867.1|	198.7	3e-63	Enhancer of yellow 2 isoform 1 [Theobroma cacao] >gi|508710896|gb|EOY02793.1| Enhancer of yellow 2 isoform 1 [Theobroma cacao]	gi|460375005|ref|XM_004233251.1|	155	1e-34	PREDICTED: Solanum lycopersicum enhancer of yellow 2 transcription factor homolog, transcript variant 2 (LOC101249142), mRNA	--	--	--	--	--	--	--	--	--	K11368	8e-60	186	vvi:100258382	enhancer of yellow 2 transcription factor	GO:0045893//positive regulation of transcription, DNA-dependent;GO:0006406//mRNA export from nucleus;GO:0015031//protein transport;GO:0016578//histone deubiquitination;GO:0006368//transcription elongation from RNA polymerase II promoter	GO:0003713//transcription coactivator activity	GO:0009941//chloroplast envelope;GO:0000124//SAGA complex;GO:0005643//nuclear pore;GO:0070390//transcription export complex 2;GO:0071819//DUBm complex
CL10119.Contig4_All	687	gi|629089580|gb|KCW55833.1|	112.8	3e-30	hypothetical protein EUGRSUZ_I01648 [Eucalyptus grandis]	gi|359488493|ref|XM_002269499.2|	107	2e-20	PREDICTED: Vitis vinifera enhancer of yellow 2 transcription factor homolog (LOC100258382), mRNA	--	--	--	--	--	--	--	--	--	K11368	2e-28	104	vvi:100258382	enhancer of yellow 2 transcription factor	GO:0045893//positive regulation of transcription, DNA-dependent;GO:0006406//mRNA export from nucleus;GO:0015031//protein transport;GO:0016578//histone deubiquitination;GO:0006368//transcription elongation from RNA polymerase II promoter	GO:0003713//transcription coactivator activity	GO:0009941//chloroplast envelope;GO:0000124//SAGA complex;GO:0005643//nuclear pore;GO:0070390//transcription export complex 2;GO:0071819//DUBm complex
CL1012.Contig1_All	2208	gi|225429610|ref|XP_002280647.1|	256.1	1e-79	PREDICTED: 17.9 kDa class II heat shock protein isoform 1 [Vitis vinifera] >gi|225429612|ref|XP_002280657.1| PREDICTED: 17.9 kDa class II heat shock protein isoform 2 [Vitis vinifera]	gi|359476262|ref|XM_003631761.1|	262	2e-66	PREDICTED: Vitis vinifera 17.9 kDa class II heat shock protein-like (LOC100854120), mRNA	sp|O82013|HSP21_SOLPE	247	3e-78	17.3 kDa class II heat shock protein OS=Solanum peruvianum PE=2 SV=1	SPAC2C4.06c	97.8	8e-21	COG0144	tRNA and rRNA cytosine-C5-methylases	K13993	5e-81	256	vvi:100245734	HSP20 family protein	GO:0006457//protein folding;GO:0009644//response to high light intensity;GO:0042542//response to hydrogen peroxide;GO:0006972//hyperosmotic response;GO:0009408//response to heat	GO:0051082//unfolded protein binding	-
CL1012.Contig2_All	524	gi|359476259|ref|XP_002279425.2|	229.6	8e-72	PREDICTED: putative methyltransferase NSUN5-like [Vitis vinifera]	gi|349718464|emb|FQ387465.1|	186	2e-44	Vitis vinifera clone SS0AEB26YG09	--	--	--	--	SPAC2C4.06c	53.5	3e-08	COG0144	tRNA and rRNA cytosine-C5-methylases	K15264	3e-73	229	vvi:100261190	putative methyltransferase [EC:2.1.1.-]	-	-	-
CL1012.Contig3_All	932	gi|359476259|ref|XP_002279425.2|	310.8	3e-101	PREDICTED: putative methyltransferase NSUN5-like [Vitis vinifera]	gi|349718464|emb|FQ387465.1|	133	4e-28	Vitis vinifera clone SS0AEB26YG09	--	--	--	--	ECU07g0320	80.9	1e-16	COG0144	tRNA and rRNA cytosine-C5-methylases	K15264	4e-103	311	vvi:100261190	putative methyltransferase [EC:2.1.1.-]	-	-	-
CL1012.Contig4_All	964	gi|359476259|ref|XP_002279425.2|	63.2	4e-09	PREDICTED: putative methyltransferase NSUN5-like [Vitis vinifera]	gi|349718464|emb|FQ387465.1|	141	2e-30	Vitis vinifera clone SS0AEB26YG09	--	--	--	--	ECU07g0320	80.9	1e-16	COG0144	tRNA and rRNA cytosine-C5-methylases	K15264	1e-103	313	vvi:100261190	putative methyltransferase [EC:2.1.1.-]	-	-	-
CL1012.Contig5_All	1393	gi|359476259|ref|XP_002279425.2|	65.1	2e-09	PREDICTED: putative methyltransferase NSUN5-like [Vitis vinifera]	gi|349718464|emb|FQ387465.1|	436	1e-119	Vitis vinifera clone SS0AEB26YG09	--	--	--	--	SPAC2C4.06c	142	4e-37	COG0144	tRNA and rRNA cytosine-C5-methylases	K15264	8e-170	488	vvi:100261190	putative methyltransferase [EC:2.1.1.-]	-	-	-
CL1012.Contig6_All	1381	gi|296081680|emb|CBI20685.3|	99.4	9e-137	unnamed protein product [Vitis vinifera]	gi|349718464|emb|FQ387465.1|	236	6e-59	Vitis vinifera clone SS0AEB26YG09	--	--	--	--	SPAC2C4.06c	92.8	3e-29	COG0144	tRNA and rRNA cytosine-C5-methylases	K15264	6e-138	229	vvi:100261190	putative methyltransferase [EC:2.1.1.-]	-	-	-
CL1012.Contig7_All	2566	gi|359476259|ref|XP_002279425.2|	691.8	0	PREDICTED: putative methyltransferase NSUN5-like [Vitis vinifera]	gi|349718464|emb|FQ387465.1|	478	1e-131	Vitis vinifera clone SS0AEB26YG09	--	--	--	--	SPAC2C4.06c	211	1e-59	COG0144	tRNA and rRNA cytosine-C5-methylases	K15264	0	678	vvi:100261190	putative methyltransferase [EC:2.1.1.-]	-	-	-
CL1012.Contig8_All	2632	gi|296081680|emb|CBI20685.3|	305.1	0	unnamed protein product [Vitis vinifera]	gi|225429607|ref|XM_002280596.1|	270	8e-69	PREDICTED: Vitis vinifera 17.9 kDa class II heat shock protein-like (LOC100250883), mRNA	sp|O82013|HSP21_SOLPE	253	3e-79	17.3 kDa class II heat shock protein OS=Solanum peruvianum PE=2 SV=1	SPAC2C4.06c	138	2e-47	COG0144	tRNA and rRNA cytosine-C5-methylases	K15264	0	359	vvi:100261190	putative methyltransferase [EC:2.1.1.-]	-	-	-
CL1012.Contig9_All	3203	gi|296081680|emb|CBI20685.3|	84.3	1e-14	unnamed protein product [Vitis vinifera]	gi|225429607|ref|XM_002280596.1|	270	1e-68	PREDICTED: Vitis vinifera 17.9 kDa class II heat shock protein-like (LOC100250883), mRNA	sp|O82013|HSP21_SOLPE	253	3e-78	17.3 kDa class II heat shock protein OS=Solanum peruvianum PE=2 SV=1	TM0374	82.4	1e-17	COG0071	Molecular chaperone (small heat shock protein)	K15264	6e-104	299	vvi:100261190	putative methyltransferase [EC:2.1.1.-]	-	-	-
CL10120.Contig1_All	1607	gi|359497849|ref|XP_003635669.1|	670.6	0	PREDICTED: phosphoserine aminotransferase, chloroplastic-like [Vitis vinifera]	gi|292683023|dbj|AK339575.1|	406	1e-110	Lotus japonicus cDNA, clone: LjFL3-030-BB02, HTC	sp|Q96255|SERC_ARATH	629	0	Phosphoserine aminotransferase, chloroplastic OS=Arabidopsis thaliana GN=At4g35630 PE=2 SV=1	PA3167	361	5e-121	COG1932	Phosphoserine aminotransferase	K00831	0	670	vvi:100854216	phosphoserine aminotransferase [EC:2.6.1.52]	GO:0046686//response to cadmium ion;GO:0006564//L-serine biosynthetic process	GO:0030170//pyridoxal phosphate binding;GO:0004648//O-phospho-L-serine:2-oxoglutarate aminotransferase activity	GO:0009534//chloroplast thylakoid;GO:0009570//chloroplast stroma
CL10120.Contig2_All	1586	gi|359497849|ref|XP_003635669.1|	682.9	0	PREDICTED: phosphoserine aminotransferase, chloroplastic-like [Vitis vinifera]	gi|292683023|dbj|AK339575.1|	468	1e-128	Lotus japonicus cDNA, clone: LjFL3-030-BB02, HTC	sp|Q96255|SERC_ARATH	639	0	Phosphoserine aminotransferase, chloroplastic OS=Arabidopsis thaliana GN=At4g35630 PE=2 SV=1	PA3167	371	7e-125	COG1932	Phosphoserine aminotransferase	K00831	0	682	vvi:100854216	phosphoserine aminotransferase [EC:2.6.1.52]	GO:0046686//response to cadmium ion;GO:0006564//L-serine biosynthetic process	GO:0030170//pyridoxal phosphate binding;GO:0004648//O-phospho-L-serine:2-oxoglutarate aminotransferase activity	GO:0009534//chloroplast thylakoid;GO:0009570//chloroplast stroma
CL10121.Contig1_All	2014	gi|332071136|gb|AED99886.1|	1033.9	0	glycosyltransferase [Panax notoginseng]	gi|332071135|gb|GU997663.1|	2599	0	Panax notoginseng clone 04559n glycosyltransferase mRNA, complete cds	--	--	--	--	--	--	--	--	--	K13667	0	548	gmx:100797600	protein glucosyltransferase [EC:2.4.1.-]	-	-	-
CL10121.Contig2_All	2112	gi|332071136|gb|AED99886.1|	1035.4	0	glycosyltransferase [Panax notoginseng]	gi|332071135|gb|GU997663.1|	2706	0	Panax notoginseng clone 04559n glycosyltransferase mRNA, complete cds	--	--	--	--	--	--	--	--	--	K13667	0	549	gmx:100797600	protein glucosyltransferase [EC:2.4.1.-]	-	-	-
CL10121.Contig3_All	1567	gi|332071136|gb|AED99886.1|	792.7	0	glycosyltransferase [Panax notoginseng]	gi|332071135|gb|GU997663.1|	1955	0	Panax notoginseng clone 04559n glycosyltransferase mRNA, complete cds	--	--	--	--	--	--	--	--	--	K13667	3e-142	419	gmx:100797600	protein glucosyltransferase [EC:2.4.1.-]	-	-	GO:0005802//trans-Golgi network;GO:0005576//extracellular region;GO:0005794//Golgi apparatus;GO:0005768//endosome
CL10122.Contig1_All	1447	--	--	--	--	gi|523458074|gb|KF357942.1|	63.9	5e-07	Panax ginseng clone BAC PgH005J07, complete sequence	--	--	--	--	--	--	--	--	--	--	--	--	--	--	-	-	-
CL10122.Contig2_All	1436	--	--	--	--	gi|523458074|gb|KF357942.1|	79.8	9e-12	Panax ginseng clone BAC PgH005J07, complete sequence	--	--	--	--	--	--	--	--	--	--	--	--	--	--	-	-	-
CL10123.Contig1_All	2565	gi|187611219|gb|ACD13789.1|	389.8	0	starch synthase V precursor [Vitis vinifera]	gi|187611218|gb|EU661370.1|	529	1e-147	Vitis vinifera starch synthase V precursor, mRNA, complete cds	sp|Q0WVX5|SSY4_ARATH	236	4e-95	Probable starch synthase 4, chloroplastic/amyloplastic OS=Arabidopsis thaliana GN=SS4 PE=2 SV=1	alr0031	124	3e-52	COG0297	Glycogen synthase	K00703	4e-52	124	vvi:100233071	starch synthase [EC:2.4.1.21]	-	-	-
CL10123.Contig2_All	1865	gi|187611219|gb|ACD13789.1|	733.4	0	starch synthase V precursor [Vitis vinifera]	gi|187611218|gb|EU661370.1|	559	1e-156	Vitis vinifera starch synthase V precursor, mRNA, complete cds	sp|Q0WVX5|SSY4_ARATH	342	2e-105	Probable starch synthase 4, chloroplastic/amyloplastic OS=Arabidopsis thaliana GN=SS4 PE=2 SV=1	alr0031	221	2e-64	COG0297	Glycogen synthase	K00703	5e-63	220	vvi:100233071	starch synthase [EC:2.4.1.21]	GO:0008152//metabolic process	GO:0009011//starch synthase activity	-
CL10124.Contig1_All	1041	gi|567895292|ref|XP_006440134.1|	517.3	0	hypothetical protein CICLE_v100184241mg, partial [Citrus clementina] >gi|557542396|gb|ESR53374.1| hypothetical protein CICLE_v100184241mg, partial [Citrus clementina]	gi|359474504|ref|XR_139761.1|	597	1e-167	PREDICTED: Vitis vinifera uncharacterized LOC100260794 (LOC100260794), miscRNA	--	--	--	--	SPBC31F10.18c	81.3	3e-16	COG5043	Vacuolar protein sorting-associated protein	--	--	--	--	--	GO:0010090//trichome morphogenesis;GO:0071555//cell wall organization;GO:0007155//cell adhesion;GO:0048765//root hair cell differentiation;GO:0045010//actin nucleation	-	GO:0009506//plasmodesma;GO:0031012//extracellular matrix;GO:0005773//vacuole;GO:0005794//Golgi apparatus;GO:0005886//plasma membrane
CL10124.Contig2_All	8436	gi|297742188|emb|CBI33975.3|	60.8	1e-06	unnamed protein product [Vitis vinifera]	gi|359474504|ref|XR_139761.1|	1138	0	PREDICTED: Vitis vinifera uncharacterized LOC100260794 (LOC100260794), miscRNA	--	--	--	--	SPBC31F10.18c	94.7	1e-18	COG5043	Vacuolar protein sorting-associated protein	--	--	--	--	--	-	-	GO:0031012//extracellular matrix
CL10124.Contig3_All	11763	gi|568846421|ref|XP_006477053.1|	5286.5	0	PREDICTED: uncharacterized protein LOC102618522 isoform X1 [Citrus sinensis] >gi|568846423|ref|XP_006477054.1| PREDICTED: uncharacterized protein LOC102618522 isoform X2 [Citrus sinensis]	gi|359474504|ref|XR_139761.1|	1080	0	PREDICTED: Vitis vinifera uncharacterized LOC100260794 (LOC100260794), miscRNA	--	--	--	--	SPBC31F10.18c	94.7	2e-18	COG5043	Vacuolar protein sorting-associated protein	--	--	--	--	--	GO:0010090//trichome morphogenesis;GO:0071555//cell wall organization;GO:0007155//cell adhesion;GO:0048765//root hair cell differentiation;GO:0045010//actin nucleation	-	GO:0009506//plasmodesma;GO:0005773//vacuole;GO:0005794//Golgi apparatus;GO:0005886//plasma membrane
CL10125.Contig1_All	296	gi|590615666|ref|XP_007023287.1|	68.2	5e-13	MUTM-1 isoform 3 [Theobroma cacao] >gi|508778653|gb|EOY25909.1| MUTM-1 isoform 3 [Theobroma cacao]	--	--	--	--	sp|O80358|FPG_ARATH	50.4	1e-08	Formamidopyrimidine-DNA glycosylase OS=Arabidopsis thaliana GN=FPG1 PE=1 SV=1	--	--	--	--	--	K10563	3e-14	67.8	vvi:100261209	formamidopyrimidine-DNA glycosylase [EC:3.2.2.23 4.2.99.18]	GO:0006281//DNA repair	GO:0019104//DNA N-glycosylase activity	-
CL10125.Contig2_All	1345	gi|225442888|ref|XP_002263635.1|	420.2	2e-143	PREDICTED: formamidopyrimidine-DNA glycosylase-like [Vitis vinifera]	gi|359482719|ref|XM_002263599.2|	387	1e-104	PREDICTED: Vitis vinifera formamidopyrimidine-DNA glycosylase-like (LOC100261209), mRNA	sp|O80358|FPG_ARATH	377	1e-128	Formamidopyrimidine-DNA glycosylase OS=Arabidopsis thaliana GN=FPG1 PE=1 SV=1	SP0970	83.2	3e-17	COG0266	Formamidopyrimidine-DNA glycosylase	K10563	9e-145	420	vvi:100261209	formamidopyrimidine-DNA glycosylase [EC:3.2.2.23 4.2.99.18]	GO:0006979//response to oxidative stress;GO:0009560//embryo sac egg cell differentiation;GO:0006289//nucleotide-excision repair;GO:0000741//karyogamy;GO:0006284//base-excision repair;GO:0000737//DNA catabolic process, endonucleolytic;GO:0006312//mitotic recombination	GO:0003684//damaged DNA binding;GO:0008270//zinc ion binding;GO:0008534//oxidized purine nucleobase lesion DNA N-glycosylase activity	GO:0005634//nucleus
CL10125.Contig3_All	2256	gi|225442888|ref|XP_002263635.1|	113.2	7e-25	PREDICTED: formamidopyrimidine-DNA glycosylase-like [Vitis vinifera]	gi|568878175|ref|XM_006492017.1|	392	1e-106	PREDICTED: Citrus sinensis formamidopyrimidine-DNA glycosylase-like (LOC102621076), transcript variant X1, mRNA	sp|O80358|FPG_ARATH	419	1e-140	Formamidopyrimidine-DNA glycosylase OS=Arabidopsis thaliana GN=FPG1 PE=1 SV=1	Cgl2021	114	2e-27	COG0266	Formamidopyrimidine-DNA glycosylase	K10563	8e-150	444	vvi:100261209	formamidopyrimidine-DNA glycosylase [EC:3.2.2.23 4.2.99.18]	GO:0006284//base-excision repair;GO:0000737//DNA catabolic process, endonucleolytic;GO:0006289//nucleotide-excision repair	GO:0003684//damaged DNA binding;GO:0008270//zinc ion binding;GO:0008534//oxidized purine nucleobase lesion DNA N-glycosylase activity	-
CL10125.Contig4_All	1648	gi|225442888|ref|XP_002263635.1|	114	1e-136	PREDICTED: formamidopyrimidine-DNA glycosylase-like [Vitis vinifera]	gi|568878175|ref|XM_006492017.1|	315	1e-82	PREDICTED: Citrus sinensis formamidopyrimidine-DNA glycosylase-like (LOC102621076), transcript variant X1, mRNA	sp|O80358|FPG_ARATH	377	3e-127	Formamidopyrimidine-DNA glycosylase OS=Arabidopsis thaliana GN=FPG1 PE=1 SV=1	Cgl2021	114	6e-28	COG0266	Formamidopyrimidine-DNA glycosylase	K10563	5e-138	398	vvi:100261209	formamidopyrimidine-DNA glycosylase [EC:3.2.2.23 4.2.99.18]	GO:0006284//base-excision repair;GO:0000737//DNA catabolic process, endonucleolytic;GO:0006289//nucleotide-excision repair	GO:0003684//damaged DNA binding;GO:0008270//zinc ion binding;GO:0008534//oxidized purine nucleobase lesion DNA N-glycosylase activity	-
CL10125.Contig5_All	1446	gi|604302086|gb|EYU21672.1|	112.5	6e-106	hypothetical protein MIMGU_mgv1a006592mg [Mimulus guttatus]	gi|568878177|ref|XM_006492018.1|	383	1e-103	PREDICTED: Citrus sinensis formamidopyrimidine-DNA glycosylase-like (LOC102621076), transcript variant X2, mRNA	sp|O80358|FPG_ARATH	266	6e-91	Formamidopyrimidine-DNA glycosylase OS=Arabidopsis thaliana GN=FPG1 PE=1 SV=1	BS_mutM	75.9	1e-14	COG0266	Formamidopyrimidine-DNA glycosylase	K10563	1e-99	300	mtr:MTR_2g104100	formamidopyrimidine-DNA glycosylase [EC:3.2.2.23 4.2.99.18]	GO:0006979//response to oxidative stress;GO:0009560//embryo sac egg cell differentiation;GO:0006289//nucleotide-excision repair;GO:0000741//karyogamy;GO:0006284//base-excision repair;GO:0000737//DNA catabolic process, endonucleolytic;GO:0006312//mitotic recombination	GO:0003684//damaged DNA binding;GO:0008270//zinc ion binding;GO:0008534//oxidized purine nucleobase lesion DNA N-glycosylase activity	GO:0005634//nucleus
CL10125.Contig6_All	1253	gi|357455291|ref|XP_003597926.1|	280.8	6e-89	Formamidopyrimidine-DNA glycosylase [Medicago truncatula] >gi|355486974|gb|AES68177.1| Formamidopyrimidine-DNA glycosylase [Medicago truncatula]	gi|568878177|ref|XM_006492018.1|	309	4e-81	PREDICTED: Citrus sinensis formamidopyrimidine-DNA glycosylase-like (LOC102621076), transcript variant X2, mRNA	sp|O80358|FPG_ARATH	182	3e-53	Formamidopyrimidine-DNA glycosylase OS=Arabidopsis thaliana GN=FPG1 PE=1 SV=1	SPCC825.01	58.9	1e-08	COG0488	ATPase components of ABC transporters with duplicated ATPase domains	K10563	2e-90	280	mtr:MTR_2g104100	formamidopyrimidine-DNA glycosylase [EC:3.2.2.23 4.2.99.18]	GO:0006259//DNA metabolic process	GO:0016787//hydrolase activity	-
CL10125.Contig7_All	1316	gi|590615666|ref|XP_007023287.1|	66.6	5e-65	MUTM-1 isoform 3 [Theobroma cacao] >gi|508778653|gb|EOY25909.1| MUTM-1 isoform 3 [Theobroma cacao]	gi|123700794|emb|AM451147.1|	180	3e-42	Vitis vinifera, whole genome shotgun sequence, contig VV78X154642.38, clone ENTAV 115	sp|O80358|FPG_ARATH	111	7e-51	Formamidopyrimidine-DNA glycosylase OS=Arabidopsis thaliana GN=FPG1 PE=1 SV=1	MYPU_3100	57.8	1e-08	COG0266	Formamidopyrimidine-DNA glycosylase	K10563	3e-59	110	mtr:MTR_2g104100	formamidopyrimidine-DNA glycosylase [EC:3.2.2.23 4.2.99.18]	GO:0006284//base-excision repair;GO:0000737//DNA catabolic process, endonucleolytic;GO:0006289//nucleotide-excision repair	GO:0003684//damaged DNA binding;GO:0008270//zinc ion binding;GO:0008534//oxidized purine nucleobase lesion DNA N-glycosylase activity	-
CL10125.Contig8_All	2550	gi|357455291|ref|XP_003597926.1|	82.4	1e-14	Formamidopyrimidine-DNA glycosylase [Medicago truncatula] >gi|355486974|gb|AES68177.1| Formamidopyrimidine-DNA glycosylase [Medicago truncatula]	gi|359482719|ref|XM_002263599.2|	297	3e-77	PREDICTED: Vitis vinifera formamidopyrimidine-DNA glycosylase-like (LOC100261209), mRNA	sp|O80358|FPG_ARATH	360	1e-116	Formamidopyrimidine-DNA glycosylase OS=Arabidopsis thaliana GN=FPG1 PE=1 SV=1	Cgl2021	110	6e-26	COG0266	Formamidopyrimidine-DNA glycosylase	K10563	8e-127	358	mtr:MTR_2g104100	formamidopyrimidine-DNA glycosylase [EC:3.2.2.23 4.2.99.18]	GO:0006284//base-excision repair;GO:0000737//DNA catabolic process, endonucleolytic;GO:0006289//nucleotide-excision repair	GO:0003684//damaged DNA binding;GO:0008270//zinc ion binding;GO:0008534//oxidized purine nucleobase lesion DNA N-glycosylase activity	-
CL10126.Contig1_All	1402	gi|587845702|gb|EXB36243.1|	284.6	5e-90	Transcription factor [Morus notabilis]	gi|571443762|ref|XM_006576240.1|	260	4e-66	PREDICTED: Glycine max myb-like protein AA-like (LOC100776882), mRNA	sp|Q9FDW1|MYB44_ARATH	136	2e-36	Transcription factor MYB44 OS=Arabidopsis thaliana GN=MYB44 PE=2 SV=1	ECU11g1690	111	7e-28	COG5147	Myb superfamily proteins, including transcription factors and mRNA splicing factors	K09422	5e-91	283	pop:POPTR_571286	myb proto-oncogene protein, plant	-	-	-
CL10126.Contig2_All	289	--	--	--	--	--	--	--	--	--	--	--	--	--	--	--	--	--	--	--	--	--	--	-	-	-
CL10127.Contig1_All	687	gi|595835448|ref|XP_007207057.1|	30.4	2e-08	hypothetical protein PRUPE_ppa1027125mg [Prunus persica] >gi|462402699|gb|EMJ08256.1| hypothetical protein PRUPE_ppa1027125mg [Prunus persica]	--	--	--	--	--	--	--	--	--	--	--	--	--	--	--	--	--	--	-	-	-
CL10127.Contig2_All	847	gi|595835448|ref|XP_007207057.1|	30.4	3e-08	hypothetical protein PRUPE_ppa1027125mg [Prunus persica] >gi|462402699|gb|EMJ08256.1| hypothetical protein PRUPE_ppa1027125mg [Prunus persica]	--	--	--	--	--	--	--	--	--	--	--	--	--	--	--	--	--	--	-	-	-
CL10127.Contig3_All	1344	gi|595835448|ref|XP_007207057.1|	35	8e-09	hypothetical protein PRUPE_ppa1027125mg [Prunus persica] >gi|462402699|gb|EMJ08256.1| hypothetical protein PRUPE_ppa1027125mg [Prunus persica]	--	--	--	--	--	--	--	--	--	--	--	--	--	--	--	--	--	--	-	-	-
CL10127.Contig4_All	1474	gi|255571839|ref|XP_002526862.1|	71.6	7e-12	26S proteasome regulatory subunit 7, psd7, putative [Ricinus communis] >gi|223533761|gb|EEF35493.1| 26S proteasome regulatory subunit 7, psd7, putative [Ricinus communis]	gi|568854738|ref|XM_006480914.1|	89.7	9e-15	PREDICTED: Citrus sinensis 26S proteasome non-ATPase regulatory subunit 7 homolog A-like (LOC102616305), mRNA	sp|O24412|PSD7_ARATH	68.9	1e-12	Probable 26S proteasome non-ATPase regulatory subunit 7 OS=Arabidopsis thaliana GN=RPN8 PE=2 SV=1	SPCC1682.10	52.8	7e-07	COG1310	Predicted metal-dependent protease of the PAD1/JAB1 superfamily	K03038	3e-13	71.6	rcu:RCOM_0591890	26S proteasome regulatory subunit N8	GO:0051510//regulation of unidimensional cell growth;GO:0043161//proteasomal ubiquitin-dependent protein catabolic process;GO:0051788//response to misfolded protein;GO:0009965//leaf morphogenesis;GO:0080129//proteasome core complex assembly;GO:0042023//DNA endoreduplication;GO:0009793//embryo development ending in seed dormancy	-	GO:0005829//cytosol;GO:0008541//proteasome regulatory particle, lid subcomplex
CL10128.Contig1_All	665	gi|225464910|ref|XP_002273491.1|	305.8	7e-105	PREDICTED: germin-like protein 9-3 [Vitis vinifera]	gi|147781963|emb|AM452832.2|	139	5e-30	Vitis vinifera contig VV78X114420.2, whole genome shotgun sequence	sp|Q652P9|GL93_ORYSJ	235	9e-79	Germin-like protein 9-3 OS=Oryza sativa subsp. japonica GN=Os09g0568700 PE=2 SV=1	--	--	--	--	--	--	--	--	--	--	GO:0055114//oxidation-reduction process	GO:0004784//superoxide dismutase activity;GO:0045735//nutrient reservoir activity;GO:0030145//manganese ion binding	GO:0005576//extracellular region
CL10128.Contig2_All	394	gi|225464910|ref|XP_002273491.1|	165.6	4e-51	PREDICTED: germin-like protein 9-3 [Vitis vinifera]	--	--	--	--	sp|Q652P9|GL93_ORYSJ	125	6e-37	Germin-like protein 9-3 OS=Oryza sativa subsp. japonica GN=Os09g0568700 PE=2 SV=1	--	--	--	--	--	--	--	--	--	--	-	GO:0016491//oxidoreductase activity;GO:0045735//nutrient reservoir activity;GO:0030145//manganese ion binding	GO:0005576//extracellular region
CL10129.Contig1_All	1600	gi|225431495|ref|XP_002274844.1|	221.9	0	PREDICTED: uncharacterized protein LOC100265977 [Vitis vinifera]	gi|568820759|ref|XM_006464811.1|	174	2e-40	PREDICTED: Citrus sinensis uncharacterized LOC102617600 (LOC102617600), mRNA	--	--	--	--	DR0028	311	4e-116	COG0520	Selenocysteine lyase	K11717	6e-13	72.4	gmx:100799615	cysteine desulfurase / selenocysteine lyase [EC:2.8.1.7 4.4.1.16]	GO:0008152//metabolic process	GO:0030170//pyridoxal phosphate binding;GO:0003824//catalytic activity	-
CL10129.Contig2_All	1161	gi|359477026|ref|XP_002274815.2|	572.4	0	PREDICTED: probable cysteine desulfurase-like [Vitis vinifera] >gi|296088559|emb|CBI37550.3| unnamed protein product [Vitis vinifera]	gi|359477025|ref|XM_002274779.2|	278	1e-71	PREDICTED: Vitis vinifera probable cysteine desulfurase-like (LOC100243660), mRNA	--	--	--	--	DR0028	348	2e-115	COG0520	Selenocysteine lyase	K11717	5e-09	58.9	smo:SELMODRAFT_176815	cysteine desulfurase / selenocysteine lyase [EC:2.8.1.7 4.4.1.16]	GO:0008152//metabolic process	GO:0031071//cysteine desulfurase activity;GO:0030170//pyridoxal phosphate binding	-
CL1013.Contig1_All	1571	gi|225439825|ref|XP_002274179.1|	748.4	0	PREDICTED: protein GPR107-like [Vitis vinifera]	gi|359481318|ref|XM_002274143.2|	531	1e-148	PREDICTED: Vitis vinifera protein GPR107-like (LOC100265387), mRNA	sp|O65530|PEK14_ARATH	55.8	5e-08	Proline-rich receptor-like protein kinase PERK14 OS=Arabidopsis thaliana GN=PERK14 PE=2 SV=1	--	--	--	--	--	K11323	3e-08	57.4	vcn:VOLCADRAFT_121342	histone arginine demethylase JMJD6 [EC:1.14.11.-]	GO:0010015//root morphogenesis;GO:0002237//response to molecule of bacterial origin	-	GO:0016021//integral to membrane
CL1013.Contig2_All	308	gi|595824294|ref|XP_007205216.1|	47.8	9e-06	hypothetical protein PRUPE_ppa005913mg [Prunus persica] >gi|462400858|gb|EMJ06415.1| hypothetical protein PRUPE_ppa005913mg [Prunus persica]	gi|470133914|ref|XM_004302756.1|	71.9	4e-10	PREDICTED: Fragaria vesca subsp. vesca protein GPR107-like (LOC101313428), mRNA	--	--	--	--	--	--	--	--	--	--	--	--	--	--	-	-	-
CL1013.Contig3_All	1593	gi|225439825|ref|XP_002274179.1|	752.3	0	PREDICTED: protein GPR107-like [Vitis vinifera]	gi|359481318|ref|XM_002274143.2|	630	1e-177	PREDICTED: Vitis vinifera protein GPR107-like (LOC100265387), mRNA	sp|O65530|PEK14_ARATH	55.8	5e-08	Proline-rich receptor-like protein kinase PERK14 OS=Arabidopsis thaliana GN=PERK14 PE=2 SV=1	--	--	--	--	--	K01051	4e-08	57.4	gmx:100776781	pectinesterase [EC:3.1.1.11]	GO:0010015//root morphogenesis;GO:0002237//response to molecule of bacterial origin	-	GO:0016021//integral to membrane
CL1013.Contig4_All	1662	gi|225439825|ref|XP_002274179.1|	741.1	0	PREDICTED: protein GPR107-like [Vitis vinifera]	gi|359481318|ref|XM_002274143.2|	565	1e-158	PREDICTED: Vitis vinifera protein GPR107-like (LOC100265387), mRNA	sp|Q9FPQ6|GP1_CHLRE	45.8	1e-08	Vegetative cell wall protein gp1 OS=Chlamydomonas reinhardtii GN=GP1 PE=2 SV=1	--	--	--	--	--	K14709	2e-06	41.6	vcn:VOLCADRAFT_104214	solute carrier family 39 (zinc transporter), member 1/2/3	GO:0010015//root morphogenesis;GO:0002237//response to molecule of bacterial origin	-	GO:0016021//integral to membrane
CL1013.Contig5_All	1621	gi|225439825|ref|XP_002274179.1|	706.4	0	PREDICTED: protein GPR107-like [Vitis vinifera]	gi|166006853|gb|AC216765.1|	398	1e-108	Populus trichocarpa clone POP021-F16, complete sequence	sp|P14918|EXTN_MAIZE	56.6	9e-09	Extensin OS=Zea mays GN=HRGP PE=2 SV=1	--	--	--	--	--	K03006	1e-06	52.8	smo:SELMODRAFT_110201	DNA-directed RNA polymerase II subunit RPB1 [EC:2.7.7.6]	GO:0002237//response to molecule of bacterial origin;GO:0010015//root morphogenesis	-	GO:0016021//integral to membrane;GO:0009507//chloroplast
CL10130.Contig10_All	3085	gi|566156488|ref|XP_002300882.2|	234.6	3e-64	mitogen-activated protein kinase [Populus trichocarpa] >gi|550344380|gb|EEE80155.2| mitogen-activated protein kinase [Populus trichocarpa]	gi|359485143|ref|XM_002283758.2|	1015	0	PREDICTED: Vitis vinifera mitogen-activated protein kinase 20-like (LOC100252272), mRNA	sp|Q5ZCI1|MPK10_ORYSJ	777	0	Mitogen-activated protein kinase 10 OS=Oryza sativa subsp. japonica GN=MPK10 PE=2 SV=2	YBL016w	285	4e-87	COG0515	Serine/threonine protein kinase	K00924	0	620	ath:AT2G01450	[EC:2.7.1.-]	GO:0000165//MAPK cascade;GO:0006468//protein phosphorylation	GO:0004707//MAP kinase activity;GO:0005524//ATP binding	-
CL10130.Contig11_All	2520	gi|359485144|ref|XP_002283794.2|	1050.4	0	PREDICTED: mitogen-activated protein kinase 20-like [Vitis vinifera]	gi|359485143|ref|XM_002283758.2|	967	0	PREDICTED: Vitis vinifera mitogen-activated protein kinase 20-like (LOC100252272), mRNA	sp|Q5ZCI1|MPK10_ORYSJ	892	0	Mitogen-activated protein kinase 10 OS=Oryza sativa subsp. japonica GN=MPK10 PE=2 SV=2	YBL016w	284	5e-88	COG0515	Serine/threonine protein kinase	K00924	0	625	ath:AT2G01450	[EC:2.7.1.-]	GO:0000165//MAPK cascade;GO:0006468//protein phosphorylation	GO:0004707//MAP kinase activity;GO:0005524//ATP binding	-
CL10130.Contig12_All	938	gi|359485144|ref|XP_002283794.2|	338.2	1e-110	PREDICTED: mitogen-activated protein kinase 20-like [Vitis vinifera]	gi|470136160|ref|XM_004303818.1|	113	4e-22	PREDICTED: Fragaria vesca subsp. vesca mitogen-activated protein kinase 10-like (LOC101306152), mRNA	sp|Q9SJG9|MPK20_ARATH	172	3e-49	Mitogen-activated protein kinase 20 OS=Arabidopsis thaliana GN=MPK20 PE=1 SV=2	--	--	--	--	--	--	--	--	--	--	GO:0016310//phosphorylation	GO:0004674//protein serine/threonine kinase activity;GO:0000166//nucleotide binding	-
CL10130.Contig13_All	1157	gi|359485144|ref|XP_002283794.2|	476.5	1e-163	PREDICTED: mitogen-activated protein kinase 20-like [Vitis vinifera]	gi|470136160|ref|XM_004303818.1|	238	1e-59	PREDICTED: Fragaria vesca subsp. vesca mitogen-activated protein kinase 10-like (LOC101306152), mRNA	sp|Q5ZCI1|MPK10_ORYSJ	301	3e-97	Mitogen-activated protein kinase 10 OS=Oryza sativa subsp. japonica GN=MPK10 PE=2 SV=2	--	--	--	--	--	K00924	7e-34	132	ath:AT2G01450	[EC:2.7.1.-]	GO:0000165//MAPK cascade;GO:0006468//protein phosphorylation	GO:0004707//MAP kinase activity;GO:0005524//ATP binding	-
CL10130.Contig1_All	734	gi|566156488|ref|XP_002300882.2|	393.7	3e-133	mitogen-activated protein kinase [Populus trichocarpa] >gi|550344380|gb|EEE80155.2| mitogen-activated protein kinase [Populus trichocarpa]	gi|568862766|ref|XM_006484782.1|	474	1e-131	PREDICTED: Citrus sinensis mitogen-activated protein kinase 20-like (LOC102626125), mRNA	sp|Q5ZCI1|MPK10_ORYSJ	392	1e-134	Mitogen-activated protein kinase 10 OS=Oryza sativa subsp. japonica GN=MPK10 PE=2 SV=2	YBL016w	174	3e-52	COG0515	Serine/threonine protein kinase	K00924	5e-103	308	ath:AT2G01450	[EC:2.7.1.-]	GO:0046777//protein autophosphorylation;GO:0000165//MAPK cascade	GO:0004707//MAP kinase activity;GO:0005524//ATP binding	-
CL10130.Contig2_All	2469	gi|255551501|ref|XP_002516796.1|	1007.3	0	big map kinase/bmk, putative [Ricinus communis] >gi|223543884|gb|EEF45410.1| big map kinase/bmk, putative [Ricinus communis]	gi|359477478|ref|XM_002279683.2|	1156	0	PREDICTED: Vitis vinifera mitogen-activated protein kinase 16-like (LOC100246022), mRNA	sp|Q8W4J2|MPK16_ARATH	899	0	Mitogen-activated protein kinase 16 OS=Arabidopsis thaliana GN=MPK16 PE=2 SV=2	YBL016w	275	2e-84	COG0515	Serine/threonine protein kinase	K00924	0	641	ath:AT2G01450	[EC:2.7.1.-]	GO:0006468//protein phosphorylation;GO:0000165//MAPK cascade	GO:0004707//MAP kinase activity;GO:0005524//ATP binding	GO:0005773//vacuole;GO:0005886//plasma membrane
CL10130.Contig3_All	2840	gi|460367192|ref|XP_004229459.1|	1013.1	0	PREDICTED: mitogen-activated protein kinase 16 [Solanum lycopersicum]	gi|566188913|ref|XM_002314385.2|	1140	0	Populus trichocarpa mitogen-activated protein kinase (POPTR_0010s03070g) mRNA, complete cds	sp|Q8W4J2|MPK16_ARATH	901	0	Mitogen-activated protein kinase 16 OS=Arabidopsis thaliana GN=MPK16 PE=2 SV=2	YBL016w	274	2e-83	COG0515	Serine/threonine protein kinase	K00924	0	641	ath:AT2G01450	[EC:2.7.1.-]	GO:0006468//protein phosphorylation;GO:0000165//MAPK cascade	GO:0004707//MAP kinase activity;GO:0005524//ATP binding	GO:0005773//vacuole;GO:0005886//plasma membrane
CL10130.Contig4_All	2730	gi|566185071|ref|XP_002312737.2|	1008.8	0	mitogen-activated protein kinase [Populus trichocarpa] >gi|550333545|gb|EEE90104.2| mitogen-activated protein kinase [Populus trichocarpa]	gi|359477478|ref|XM_002279683.2|	1148	0	PREDICTED: Vitis vinifera mitogen-activated protein kinase 16-like (LOC100246022), mRNA	sp|Q8W4J2|MPK16_ARATH	900	0	Mitogen-activated protein kinase 16 OS=Arabidopsis thaliana GN=MPK16 PE=2 SV=2	YBL016w	275	7e-84	COG0515	Serine/threonine protein kinase	K00924	0	639	ath:AT2G01450	[EC:2.7.1.-]	GO:0006468//protein phosphorylation;GO:0000165//MAPK cascade	GO:0004707//MAP kinase activity;GO:0005524//ATP binding	GO:0005773//vacuole;GO:0005886//plasma membrane
CL10130.Contig5_All	2830	gi|255551501|ref|XP_002516796.1|	1007.3	0	big map kinase/bmk, putative [Ricinus communis] >gi|223543884|gb|EEF45410.1| big map kinase/bmk, putative [Ricinus communis]	gi|359477478|ref|XM_002279683.2|	1140	0	PREDICTED: Vitis vinifera mitogen-activated protein kinase 16-like (LOC100246022), mRNA	sp|Q8W4J2|MPK16_ARATH	899	0	Mitogen-activated protein kinase 16 OS=Arabidopsis thaliana GN=MPK16 PE=2 SV=2	YBL016w	275	1e-83	COG0515	Serine/threonine protein kinase	K00924	0	641	ath:AT2G01450	[EC:2.7.1.-]	GO:0006468//protein phosphorylation;GO:0000165//MAPK cascade	GO:0004707//MAP kinase activity;GO:0005524//ATP binding	GO:0005773//vacuole;GO:0005886//plasma membrane
CL10130.Contig6_All	2926	gi|460367192|ref|XP_004229459.1|	1011.9	0	PREDICTED: mitogen-activated protein kinase 16 [Solanum lycopersicum]	gi|359477478|ref|XM_002279683.2|	1178	0	PREDICTED: Vitis vinifera mitogen-activated protein kinase 16-like (LOC100246022), mRNA	sp|Q8W4J2|MPK16_ARATH	902	0	Mitogen-activated protein kinase 16 OS=Arabidopsis thaliana GN=MPK16 PE=2 SV=2	YBL016w	277	2e-84	COG0515	Serine/threonine protein kinase	K00924	0	643	ath:AT2G01450	[EC:2.7.1.-]	GO:0006468//protein phosphorylation;GO:0000165//MAPK cascade	GO:0004707//MAP kinase activity;GO:0005524//ATP binding	GO:0005773//vacuole;GO:0005886//plasma membrane
CL10130.Contig7_All	2536	gi|566185071|ref|XP_002312737.2|	1013.8	0	mitogen-activated protein kinase [Populus trichocarpa] >gi|550333545|gb|EEE90104.2| mitogen-activated protein kinase [Populus trichocarpa]	gi|359477478|ref|XM_002279683.2|	1162	0	PREDICTED: Vitis vinifera mitogen-activated protein kinase 16-like (LOC100246022), mRNA	sp|Q8W4J2|MPK16_ARATH	905	0	Mitogen-activated protein kinase 16 OS=Arabidopsis thaliana GN=MPK16 PE=2 SV=2	YBL016w	277	2e-85	COG0515	Serine/threonine protein kinase	K00924	0	641	ath:AT2G01450	[EC:2.7.1.-]	GO:0006468//protein phosphorylation;GO:0000165//MAPK cascade	GO:0004707//MAP kinase activity;GO:0005524//ATP binding	GO:0005773//vacuole;GO:0005886//plasma membrane
CL10130.Contig8_All	2130	gi|566185071|ref|XP_002312737.2|	1011.9	0	mitogen-activated protein kinase [Populus trichocarpa] >gi|550333545|gb|EEE90104.2| mitogen-activated protein kinase [Populus trichocarpa]	gi|359477478|ref|XM_002279683.2|	1162	0	PREDICTED: Vitis vinifera mitogen-activated protein kinase 16-like (LOC100246022), mRNA	sp|Q8W4J2|MPK16_ARATH	903	0	Mitogen-activated protein kinase 16 OS=Arabidopsis thaliana GN=MPK16 PE=2 SV=2	YBL016w	277	1e-86	COG0515	Serine/threonine protein kinase	K00924	0	641	ath:AT2G01450	[EC:2.7.1.-]	GO:0006468//protein phosphorylation;GO:0000165//MAPK cascade	GO:0004707//MAP kinase activity;GO:0005524//ATP binding	GO:0005773//vacuole;GO:0005886//plasma membrane
CL10130.Contig9_All	2849	gi|470136161|ref|XP_004303866.1|	1036.9	0	PREDICTED: mitogen-activated protein kinase 10-like [Fragaria vesca subsp. vesca]	gi|359485143|ref|XM_002283758.2|	1096	0	PREDICTED: Vitis vinifera mitogen-activated protein kinase 20-like (LOC100252272), mRNA	sp|Q9SJG9|MPK20_ARATH	886	0	Mitogen-activated protein kinase 20 OS=Arabidopsis thaliana GN=MPK20 PE=1 SV=2	YBL016w	282	2e-86	COG0515	Serine/threonine protein kinase	K00924	0	624	ath:AT2G01450	[EC:2.7.1.-]	GO:0000165//MAPK cascade;GO:0006468//protein phosphorylation	GO:0004707//MAP kinase activity;GO:0005524//ATP binding	-
CL10131.Contig1_All	644	--	--	--	--	--	--	--	--	--	--	--	--	--	--	--	--	--	--	--	--	--	--	-	-	-
CL10131.Contig2_All	2961	gi|568876876|ref|XP_006491496.1|	298.9	1e-88	PREDICTED: cytokinin dehydrogenase 1-like [Citrus sinensis]	gi|147771274|emb|AM441766.2|	184	4e-43	Vitis vinifera contig VV78X259367.4, whole genome shotgun sequence	sp|O22213|CKX1_ARATH	267	2e-78	Cytokinin dehydrogenase 1 OS=Arabidopsis thaliana GN=CKX1 PE=1 SV=1	all0324	57	1e-07	COG0277	FAD/FMN-containing dehydrogenases	K00279	6e-87	290	pop:POPTR_777093	cytokinin dehydrogenase [EC:1.5.99.12]	GO:0048507//meristem development;GO:0009823//cytokinin catabolic process;GO:0055114//oxidation-reduction process	GO:0050660//flavin adenine dinucleotide binding;GO:0008762//UDP-N-acetylmuramate dehydrogenase activity;GO:0019139//cytokinin dehydrogenase activity	-
CL10132.Contig1_All	570	gi|596038840|ref|XP_007219861.1|	260.4	5e-81	hypothetical protein PRUPE_ppa1027166mg [Prunus persica] >gi|462416323|gb|EMJ21060.1| hypothetical protein PRUPE_ppa1027166mg [Prunus persica]	gi|590672083|ref|XM_007038448.1|	81.8	8e-13	Theobroma cacao Subtilase 1.3 (TCM_015025) mRNA, complete cds	sp|O65351|SUBL_ARATH	114	1e-29	Subtilisin-like protease OS=Arabidopsis thaliana GN=ARA12 PE=1 SV=1	--	--	--	--	--	--	--	--	--	--	GO:0043086//negative regulation of catalytic activity;GO:0006508//proteolysis	GO:0042802//identical protein binding;GO:0004252//serine-type endopeptidase activity	GO:0005576//extracellular region
CL10132.Contig2_All	2666	gi|566207525|ref|XP_002321861.2|	1265	0	subtilase family protein [Populus trichocarpa] >gi|550322687|gb|EEF05988.2| subtilase family protein [Populus trichocarpa]	gi|590672083|ref|XM_007038448.1|	575	1e-160	Theobroma cacao Subtilase 1.3 (TCM_015025) mRNA, complete cds	sp|O65351|SUBL_ARATH	778	0	Subtilisin-like protease OS=Arabidopsis thaliana GN=ARA12 PE=1 SV=1	BH0831	147	9e-36	COG1404	Subtilisin-like serine proteases	K11262	3e-11	69.3	aly:ARALYDRAFT_473714	acetyl-CoA carboxylase / biotin carboxylase [EC:6.4.1.2 6.3.4.14]	GO:0043086//negative regulation of catalytic activity;GO:0006508//proteolysis	GO:0042802//identical protein binding;GO:0004252//serine-type endopeptidase activity	GO:0005576//extracellular region
CL10132.Contig3_All	1379	gi|225455619|ref|XP_002270958.1|	659.1	0	PREDICTED: subtilisin-like protease [Vitis vinifera]	gi|565394069|ref|XM_006362624.1|	373	1e-100	PREDICTED: Solanum tuberosum subtilisin-like protease-like (LOC102583163), mRNA	sp|O65351|SUBL_ARATH	414	5e-138	Subtilisin-like protease OS=Arabidopsis thaliana GN=ARA12 PE=1 SV=1	BH0831	74.3	2e-13	COG1404	Subtilisin-like serine proteases	K11262	8e-12	69.3	aly:ARALYDRAFT_473714	acetyl-CoA carboxylase / biotin carboxylase [EC:6.4.1.2 6.3.4.14]	GO:0043086//negative regulation of catalytic activity;GO:0006508//proteolysis	GO:0042802//identical protein binding;GO:0004252//serine-type endopeptidase activity	GO:0005576//extracellular region
CL10133.Contig1_All	424	gi|62865706|gb|AAY17047.1|	54.3	8e-08	p-166-5 [Pinus resinosa]	gi|566162366|ref|XM_002303560.2|	87.7	1e-14	Populus trichocarpa plasma membrane aquaporin family protein (POPTR_0003s12870g) mRNA, complete cds	sp|Q08451|PIP1_SOLLC	52.8	6e-09	Probable aquaporin PIP-type pTOM75 OS=Solanum lycopersicum PE=2 SV=1	--	--	--	--	--	K09872	3e-08	51.6	ath:AT1G01620	aquaporin PIP	GO:0006810//transport	-	GO:0016020//membrane
CL10133.Contig2_All	644	--	--	--	--	gi|350543335|gb|JF834203.1|	69.9	4e-09	Malus prunifolia aquaporin PIP2 (PIP2;1) mRNA, complete cds	--	--	--	--	--	--	--	--	--	--	--	--	--	--	-	-	-
CL10133.Contig3_All	3603	gi|297745184|emb|CBI39176.3|	1493.4	0	unnamed protein product [Vitis vinifera]	gi|225433789|ref|XM_002269044.1|	955	0	PREDICTED: Vitis vinifera pentatricopeptide repeat-containing protein At1g06710, mitochondrial-like (LOC100261818), mRNA	sp|Q9M9X9|PPR18_ARATH	1231	0	Pentatricopeptide repeat-containing protein At1g06710, mitochondrial OS=Arabidopsis thaliana GN=At1g06710 PE=2 SV=1	--	--	--	--	--	K15336	2e-73	269	vvi:100259391	tRNA (cytosine38-C5)-methyltransferase [EC:2.1.1.204]	-	-	GO:0005739//mitochondrion
CL10133.Contig4_All	571	gi|567901256|ref|XP_006443116.1|	126.7	4e-32	hypothetical protein CICLE_v10018682mg [Citrus clementina] >gi|557545378|gb|ESR56356.1| hypothetical protein CICLE_v10018682mg [Citrus clementina]	--	--	--	--	sp|Q9M9X9|PPR18_ARATH	68.6	1e-13	Pentatricopeptide repeat-containing protein At1g06710, mitochondrial OS=Arabidopsis thaliana GN=At1g06710 PE=2 SV=1	--	--	--	--	--	--	--	--	--	--	-	-	-
CL10133.Contig5_All	3897	gi|297745184|emb|CBI39176.3|	1395.2	0	unnamed protein product [Vitis vinifera]	gi|225433789|ref|XM_002269044.1|	924	0	PREDICTED: Vitis vinifera pentatricopeptide repeat-containing protein At1g06710, mitochondrial-like (LOC100261818), mRNA	sp|Q9M9X9|PPR18_ARATH	1182	0	Pentatricopeptide repeat-containing protein At1g06710, mitochondrial OS=Arabidopsis thaliana GN=At1g06710 PE=2 SV=1	--	--	--	--	--	K15336	2e-74	272	vvi:100259391	tRNA (cytosine38-C5)-methyltransferase [EC:2.1.1.204]	-	-	GO:0005739//mitochondrion
CL10134.Contig1_All	333	--	--	--	--	--	--	--	--	--	--	--	--	--	--	--	--	--	--	--	--	--	--	-	-	-
CL10134.Contig2_All	1684	gi|460370385|ref|XP_004231033.1|	449.9	3e-153	PREDICTED: ribosomal L1 domain-containing protein 1-like [Solanum lycopersicum]	gi|225446866|ref|XM_002283814.1|	95.6	2e-16	PREDICTED: Vitis vinifera ribosomal L1 domain-containing protein 1-like (LOC100264299), mRNA	sp|Q9SW75|RL10A_CHLRE	68.2	6e-13	60S ribosomal protein L10a OS=Chlamydomonas reinhardtii GN=RPL10A PE=2 SV=1	SPBC30D10.18c	58.9	3e-09	COG0081	Ribosomal protein L1	K14775	9e-154	447	vvi:100264299	ribosome biogenesis protein UTP30	GO:0001510//RNA methylation;GO:0006164//purine nucleotide biosynthetic process;GO:0009220//pyrimidine ribonucleotide biosynthetic process	-	GO:0005829//cytosol;GO:0005730//nucleolus;GO:0016020//membrane
CL10134.Contig3_All	1774	gi|147800021|emb|CAN65947.1|	452.6	4e-154	hypothetical protein VITISV_020727 [Vitis vinifera]	gi|225446866|ref|XM_002283814.1|	95.6	2e-16	PREDICTED: Vitis vinifera ribosomal L1 domain-containing protein 1-like (LOC100264299), mRNA	sp|Q9SW75|RL10A_CHLRE	67.8	9e-13	60S ribosomal protein L10a OS=Chlamydomonas reinhardtii GN=RPL10A PE=2 SV=1	SPBC30D10.18c	58.2	6e-09	COG0081	Ribosomal protein L1	K14775	4e-155	451	vvi:100264299	ribosome biogenesis protein UTP30	GO:0001510//RNA methylation;GO:0006164//purine nucleotide biosynthetic process;GO:0009220//pyrimidine ribonucleotide biosynthetic process	-	GO:0005829//cytosol;GO:0005730//nucleolus;GO:0016020//membrane
CL10135.Contig1_All	1541	gi|393008681|gb|AFN02124.1|	721.1	0	mevalonate kinase [Panax notoginseng]	gi|393008680|gb|JQ957844.1|	1848	0	Panax notoginseng mevalonate kinase (MVK) mRNA, complete cds	sp|P46086|KIME_ARATH	480	3e-168	Mevalonate kinase OS=Arabidopsis thaliana GN=At5g27450 PE=2 SV=1	SPAC13G6.11c	168	2e-46	COG1577	Mevalonate kinase	K00869	0	589	rcu:RCOM_0573350	mevalonate kinase [EC:2.7.1.36]	GO:0016310//phosphorylation;GO:0008299//isoprenoid biosynthetic process	GO:0004496//mevalonate kinase activity;GO:0005524//ATP binding	GO:0005829//cytosol
CL10135.Contig2_All	1465	gi|393008681|gb|AFN02124.1|	719.5	0	mevalonate kinase [Panax notoginseng]	gi|393008680|gb|JQ957844.1|	1794	0	Panax notoginseng mevalonate kinase (MVK) mRNA, complete cds	sp|P46086|KIME_ARATH	480	1e-168	Mevalonate kinase OS=Arabidopsis thaliana GN=At5g27450 PE=2 SV=1	SPAC13G6.11c	168	1e-46	COG1577	Mevalonate kinase	K00869	0	588	rcu:RCOM_0573350	mevalonate kinase [EC:2.7.1.36]	GO:0016310//phosphorylation;GO:0008299//isoprenoid biosynthetic process	GO:0004496//mevalonate kinase activity;GO:0005524//ATP binding	GO:0005829//cytosol
CL10135.Contig3_All	1435	gi|393008681|gb|AFN02124.1|	726.5	0	mevalonate kinase [Panax notoginseng]	gi|393008680|gb|JQ957844.1|	1903	0	Panax notoginseng mevalonate kinase (MVK) mRNA, complete cds	sp|P46086|KIME_ARATH	478	4e-168	Mevalonate kinase OS=Arabidopsis thaliana GN=At5g27450 PE=2 SV=1	SPAC13G6.11c	170	2e-47	COG1577	Mevalonate kinase	K00869	0	587	vvi:100251148	mevalonate kinase [EC:2.7.1.36]	GO:0016310//phosphorylation;GO:0008299//isoprenoid biosynthetic process	GO:0004496//mevalonate kinase activity;GO:0005524//ATP binding	GO:0005829//cytosol
CL10135.Contig4_All	1733	gi|393008681|gb|AFN02124.1|	719.5	0	mevalonate kinase [Panax notoginseng]	gi|393008680|gb|JQ957844.1|	1816	0	Panax notoginseng mevalonate kinase (MVK) mRNA, complete cds	sp|P46086|KIME_ARATH	480	3e-167	Mevalonate kinase OS=Arabidopsis thaliana GN=At5g27450 PE=2 SV=1	SPAC13G6.11c	168	4e-46	COG1577	Mevalonate kinase	K00869	0	588	rcu:RCOM_0573350	mevalonate kinase [EC:2.7.1.36]	GO:0016310//phosphorylation;GO:0008299//isoprenoid biosynthetic process	GO:0004496//mevalonate kinase activity;GO:0005524//ATP binding	GO:0005829//cytosol
CL10135.Contig5_All	1638	gi|393008681|gb|AFN02124.1|	723	0	mevalonate kinase [Panax notoginseng]	gi|393008680|gb|JQ957844.1|	1895	0	Panax notoginseng mevalonate kinase (MVK) mRNA, complete cds	sp|P46086|KIME_ARATH	476	2e-166	Mevalonate kinase OS=Arabidopsis thaliana GN=At5g27450 PE=2 SV=1	SPAC13G6.11c	173	4e-48	COG1577	Mevalonate kinase	K00869	0	584	rcu:RCOM_0573350	mevalonate kinase [EC:2.7.1.36]	GO:0016310//phosphorylation;GO:0008299//isoprenoid biosynthetic process	GO:0004496//mevalonate kinase activity;GO:0005524//ATP binding	GO:0005829//cytosol
CL10136.Contig1_All	1186	gi|225460664|ref|XP_002267235.1|	316.2	7e-104	PREDICTED: uncharacterized protein LOC100252073 [Vitis vinifera]	gi|359493115|ref|XM_002267199.2|	289	4e-75	PREDICTED: Vitis vinifera uncharacterized LOC100252073 (LOC100252073), mRNA	--	--	--	--	--	--	--	--	--	--	--	--	--	--	-	-	-
CL10136.Contig2_All	1535	gi|225460664|ref|XP_002267235.1|	593.6	0	PREDICTED: uncharacterized protein LOC100252073 [Vitis vinifera]	gi|359493115|ref|XM_002267199.2|	472	1e-130	PREDICTED: Vitis vinifera uncharacterized LOC100252073 (LOC100252073), mRNA	--	--	--	--	--	--	--	--	--	--	--	--	--	--	-	-	-
CL10137.Contig1_All	3292	gi|595817986|ref|XP_007204292.1|	701	0	hypothetical protein PRUPE_ppa001096mg [Prunus persica] >gi|462399823|gb|EMJ05491.1| hypothetical protein PRUPE_ppa001096mg [Prunus persica]	gi|359484273|ref|XM_002278111.2|	123	1e-24	PREDICTED: Vitis vinifera uncharacterized LOC100244043 (LOC100244043), mRNA	sp|Q9LPL4|SKP2A_ARATH	85.1	2e-17	F-box protein SKP2A OS=Arabidopsis thaliana GN=SKP2A PE=1 SV=1	--	--	--	--	--	K15082	0	696	vvi:100244043	DNA repair protein RAD7	-	-	-
CL10137.Contig2_All	2816	gi|470105211|ref|XP_004288980.1|	696.4	0	PREDICTED: uncharacterized protein LOC101312489 [Fragaria vesca subsp. vesca]	gi|359484273|ref|XM_002278111.2|	123	1e-24	PREDICTED: Vitis vinifera uncharacterized LOC100244043 (LOC100244043), mRNA	sp|Q9LPL4|SKP2A_ARATH	85.1	2e-17	F-box protein SKP2A OS=Arabidopsis thaliana GN=SKP2A PE=1 SV=1	--	--	--	--	--	K15082	0	694	vvi:100244043	DNA repair protein RAD7	-	-	-
CL10138.Contig1_All	892	gi|242084134|ref|XP_002442492.1|	71.6	3e-14	hypothetical protein SORBIDRAFT_08g020828 [Sorghum bicolor] >gi|241943185|gb|EES16330.1| hypothetical protein SORBIDRAFT_08g020828 [Sorghum bicolor]	gi|545365721|ref|XM_005647754.1|	176	3e-41	Coccomyxa subellipsoidea C-169 Metallophos-domain-containing protein (COCSUDRAFT_15677) mRNA, complete cds	sp|P41151|HFA1A_ARATH	53.5	6e-08	Heat stress transcription factor A-1a OS=Arabidopsis thaliana GN=HSFA1A PE=1 SV=2	YPR042c	67.8	6e-12	COG5099	RNA-binding protein of the Puf family, translational repressor	K13412	2e-06	50.4	gmx:100778173	calcium-dependent protein kinase [EC:2.7.11.1]	-	-	-
CL10138.Contig2_All	884	gi|242084134|ref|XP_002442492.1|	71.6	3e-14	hypothetical protein SORBIDRAFT_08g020828 [Sorghum bicolor] >gi|241943185|gb|EES16330.1| hypothetical protein SORBIDRAFT_08g020828 [Sorghum bicolor]	gi|545365721|ref|XM_005647754.1|	176	3e-41	Coccomyxa subellipsoidea C-169 Metallophos-domain-containing protein (COCSUDRAFT_15677) mRNA, complete cds	sp|P41151|HFA1A_ARATH	53.5	6e-08	Heat stress transcription factor A-1a OS=Arabidopsis thaliana GN=HSFA1A PE=1 SV=2	YPR042c	67.8	5e-12	COG5099	RNA-binding protein of the Puf family, translational repressor	K13412	2e-06	50.4	gmx:100778173	calcium-dependent protein kinase [EC:2.7.11.1]	-	-	-
CL10139.Contig1_All	1230	gi|470125969|ref|XP_004298968.1|	372.5	3e-127	PREDICTED: motile sperm domain-containing protein 2-like [Fragaria vesca subsp. vesca]	gi|359491328|ref|XM_003634219.1|	398	1e-108	PREDICTED: Vitis vinifera SEC14 cytosolic factor-like (LOC100263783), mRNA	sp|Q9SCU1|PATL6_ARATH	64.3	4e-11	Patellin-6 OS=Arabidopsis thaliana GN=PATL6 PE=2 SV=1	--	--	--	--	--	--	--	--	--	--	-	-	GO:0009507//chloroplast
CL10139.Contig2_All	1239	gi|470125969|ref|XP_004298968.1|	379.4	6e-130	PREDICTED: motile sperm domain-containing protein 2-like [Fragaria vesca subsp. vesca]	gi|359491328|ref|XM_003634219.1|	420	1e-114	PREDICTED: Vitis vinifera SEC14 cytosolic factor-like (LOC100263783), mRNA	sp|Q9SCU1|PATL6_ARATH	62.8	1e-10	Patellin-6 OS=Arabidopsis thaliana GN=PATL6 PE=2 SV=1	--	--	--	--	--	--	--	--	--	--	-	-	GO:0009507//chloroplast
CL10139.Contig3_All	960	gi|255540591|ref|XP_002511360.1|	77.4	1e-14	transporter, putative [Ricinus communis] >gi|223550475|gb|EEF51962.1| transporter, putative [Ricinus communis]	gi|147782454|emb|AM475440.2|	117	3e-23	Vitis vinifera contig VV78X046767.12, whole genome shotgun sequence	--	--	--	--	--	--	--	--	--	--	--	--	--	--	-	-	GO:0009507//chloroplast
CL10139.Contig4_All	981	gi|470125969|ref|XP_004298968.1|	330.1	7e-112	PREDICTED: motile sperm domain-containing protein 2-like [Fragaria vesca subsp. vesca]	gi|359491328|ref|XM_003634219.1|	373	1e-100	PREDICTED: Vitis vinifera SEC14 cytosolic factor-like (LOC100263783), mRNA	sp|Q9SCU1|PATL6_ARATH	64.3	2e-11	Patellin-6 OS=Arabidopsis thaliana GN=PATL6 PE=2 SV=1	--	--	--	--	--	--	--	--	--	--	-	-	GO:0009507//chloroplast
CL10139.Contig5_All	991	gi|470125969|ref|XP_004298968.1|	372.5	1e-128	PREDICTED: motile sperm domain-containing protein 2-like [Fragaria vesca subsp. vesca]	gi|359491328|ref|XM_003634219.1|	398	1e-108	PREDICTED: Vitis vinifera SEC14 cytosolic factor-like (LOC100263783), mRNA	sp|Q9SCU1|PATL6_ARATH	64.3	2e-11	Patellin-6 OS=Arabidopsis thaliana GN=PATL6 PE=2 SV=1	--	--	--	--	--	--	--	--	--	--	-	-	GO:0009507//chloroplast
CL10139.Contig6_All	1118	gi|470125969|ref|XP_004298968.1|	379.4	1e-130	PREDICTED: motile sperm domain-containing protein 2-like [Fragaria vesca subsp. vesca]	gi|359491328|ref|XM_003634219.1|	420	1e-114	PREDICTED: Vitis vinifera SEC14 cytosolic factor-like (LOC100263783), mRNA	sp|Q9SCU1|PATL6_ARATH	62.8	1e-10	Patellin-6 OS=Arabidopsis thaliana GN=PATL6 PE=2 SV=1	--	--	--	--	--	--	--	--	--	--	-	-	GO:0009507//chloroplast
CL1014.Contig1_All	1742	gi|56744299|gb|AAW28578.1|	41.6	2e-90	Putative gag-pol polyprotein, identical [Solanum demissum]	gi|147805854|emb|AM434465.2|	79.8	1e-11	Vitis vinifera contig VV78X078688.2, whole genome shotgun sequence	--	--	--	--	--	--	--	--	--	--	--	--	--	--	-	-	-
CL1014.Contig2_All	474	gi|147777577|emb|CAN73690.1|	41.6	1e-40	hypothetical protein VITISV_034834 [Vitis vinifera]	--	--	--	--	--	--	--	--	--	--	--	--	--	--	--	--	--	--	-	-	-
CL10140.Contig1_All	1746	gi|565376837|ref|XP_006354901.1|	595.1	0	PREDICTED: uncharacterized protein LOC102603536 [Solanum tuberosum]	gi|565376836|ref|XM_006354839.1|	212	1e-51	PREDICTED: Solanum tuberosum uncharacterized LOC102603536 (LOC102603536), mRNA	--	--	--	--	--	--	--	--	--	--	--	--	--	--	GO:0044237//cellular metabolic process	GO:0003824//catalytic activity;GO:0050662//coenzyme binding	GO:0005777//peroxisome
CL10140.Contig2_All	1726	gi|565376837|ref|XP_006354901.1|	585.5	0	PREDICTED: uncharacterized protein LOC102603536 [Solanum tuberosum]	gi|565376836|ref|XM_006354839.1|	236	7e-59	PREDICTED: Solanum tuberosum uncharacterized LOC102603536 (LOC102603536), mRNA	--	--	--	--	--	--	--	--	--	--	--	--	--	--	-	-	-
CL10140.Contig3_All	2028	gi|565376837|ref|XP_006354901.1|	127.9	7e-30	PREDICTED: uncharacterized protein LOC102603536 [Solanum tuberosum]	gi|565376836|ref|XM_006354839.1|	232	1e-57	PREDICTED: Solanum tuberosum uncharacterized LOC102603536 (LOC102603536), mRNA	--	--	--	--	--	--	--	--	--	--	--	--	--	--	-	-	-
CL10140.Contig4_All	441	--	--	--	--	--	--	--	--	--	--	--	--	--	--	--	--	--	--	--	--	--	--	-	-	-
CL10141.Contig1_All	1753	gi|565358981|ref|XP_006346301.1|	627.1	0	PREDICTED: uncharacterized protein LOC102584921 [Solanum tuberosum]	gi|565358980|ref|XM_006346239.1|	416	1e-113	PREDICTED: Solanum tuberosum uncharacterized LOC102584921 (LOC102584921), mRNA	--	--	--	--	FN0526	195	2e-56	COG0820	Predicted Fe-S-cluster redox enzyme	K06941	2e-53	187	ppp:PHYPADRAFT_149959	23S rRNA (adenine2503-C2)-methyltransferase [EC:2.1.1.192]	GO:0000278//mitotic cell cycle;GO:0001510//RNA methylation;GO:0006364//rRNA processing	GO:0051536//iron-sulfur cluster binding;GO:0008173//RNA methyltransferase activity	GO:0005737//cytoplasm
CL10141.Contig2_All	652	gi|565358981|ref|XP_006346301.1|	278.1	1e-91	PREDICTED: uncharacterized protein LOC102584921 [Solanum tuberosum]	gi|225428986|ref|XM_002265251.1|	167	2e-38	PREDICTED: Vitis vinifera ribosomal RNA large subunit methyltransferase N-like (LOC100259962), mRNA	--	--	--	--	Cgl1973	87	1e-19	COG0820	Predicted Fe-S-cluster redox enzyme	K06941	6e-16	76.6	ppp:PHYPADRAFT_149959	23S rRNA (adenine2503-C2)-methyltransferase [EC:2.1.1.192]	GO:0000278//mitotic cell cycle;GO:0001510//RNA methylation;GO:0006364//rRNA processing	GO:0051536//iron-sulfur cluster binding;GO:0008173//RNA methyltransferase activity	GO:0005737//cytoplasm
CL10142.Contig1_All	381	--	--	--	--	--	--	--	--	--	--	--	--	--	--	--	--	--	--	--	--	--	--	-	-	-
CL10142.Contig2_All	2280	gi|359477750|ref|XP_002285371.2|	832.8	0	PREDICTED: tetratricopeptide repeat protein 7B-like [Vitis vinifera]	gi|359477749|ref|XM_002285335.2|	480	1e-132	PREDICTED: Vitis vinifera tetratricopeptide repeat protein 7B-like (LOC100261272), mRNA	--	--	--	--	--	--	--	--	--	--	--	--	--	--	GO:0008152//metabolic process	GO:0016740//transferase activity	-
CL10143.Contig1_All	1213	gi|460371415|ref|XP_004231533.1|	183	6e-52	PREDICTED: uncharacterized protein At4g15970-like [Solanum lycopersicum]	gi|568833372|ref|XM_006470809.1|	95.6	1e-16	PREDICTED: Citrus sinensis uncharacterized LOC102608205 (LOC102608205), mRNA	sp|P0C042|Y4597_ARATH	99.4	5e-23	Uncharacterized protein At4g15970 OS=Arabidopsis thaliana GN=At4g15970 PE=2 SV=1	--	--	--	--	--	K13065	2e-09	60.5	zma:100194386	shikimate O-hydroxycinnamoyltransferase [EC:2.3.1.133]	-	-	GO:0009507//chloroplast
CL10143.Contig2_All	281	--	--	--	--	--	--	--	--	--	--	--	--	--	--	--	--	--	--	--	--	--	--	-	-	-
CL10144.Contig1_All	1568	gi|225428340|ref|XP_002279994.1|	274.6	1e-87	PREDICTED: pentatricopeptide repeat-containing protein At3g46870 [Vitis vinifera]	gi|565399546|ref|XM_006365249.1|	83.8	6e-13	PREDICTED: Solanum tuberosum pentatricopeptide repeat-containing protein At1g62350-like (LOC102605053), transcript variant X2, mRNA	sp|Q9STF9|PP266_ARATH	96.3	3e-22	Pentatricopeptide repeat-containing protein At3g46870 OS=Arabidopsis thaliana GN=At3g46870 PE=2 SV=1	--	--	--	--	--	K01166	3e-16	82.8	sbi:SORBI_03g042630	ribonuclease T2 [EC:3.1.27.1]	-	-	-
CL10144.Contig2_All	1683	gi|225428340|ref|XP_002279994.1|	274.6	3e-87	PREDICTED: pentatricopeptide repeat-containing protein At3g46870 [Vitis vinifera]	gi|565399546|ref|XM_006365249.1|	83.8	6e-13	PREDICTED: Solanum tuberosum pentatricopeptide repeat-containing protein At1g62350-like (LOC102605053), transcript variant X2, mRNA	sp|Q9STF9|PP266_ARATH	96.3	3e-22	Pentatricopeptide repeat-containing protein At3g46870 OS=Arabidopsis thaliana GN=At3g46870 PE=2 SV=1	--	--	--	--	--	K01166	4e-16	82.8	sbi:SORBI_03g042630	ribonuclease T2 [EC:3.1.27.1]	-	-	-
CL10144.Contig3_All	442	--	--	--	--	--	--	--	--	--	--	--	--	--	--	--	--	--	--	--	--	--	--	-	-	-
CL10144.Contig4_All	710	gi|225428340|ref|XP_002279994.1|	162.9	7e-48	PREDICTED: pentatricopeptide repeat-containing protein At3g46870 [Vitis vinifera]	gi|565399546|ref|XM_006365249.1|	97.6	2e-17	PREDICTED: Solanum tuberosum pentatricopeptide repeat-containing protein At1g62350-like (LOC102605053), transcript variant X2, mRNA	sp|Q9STF9|PP266_ARATH	73.9	1e-15	Pentatricopeptide repeat-containing protein At3g46870 OS=Arabidopsis thaliana GN=At3g46870 PE=2 SV=1	--	--	--	--	--	K01166	1e-10	62	sbi:SORBI_03g042630	ribonuclease T2 [EC:3.1.27.1]	-	-	-
CL10144.Contig5_All	992	gi|565399547|ref|XP_006365311.1|	112.8	6e-29	PREDICTED: pentatricopeptide repeat-containing protein At1g62350-like isoform X2 [Solanum tuberosum]	gi|565399546|ref|XM_006365249.1|	83.8	4e-13	PREDICTED: Solanum tuberosum pentatricopeptide repeat-containing protein At1g62350-like (LOC102605053), transcript variant X2, mRNA	sp|Q9STF9|PP266_ARATH	48.5	2e-06	Pentatricopeptide repeat-containing protein At3g46870 OS=Arabidopsis thaliana GN=At3g46870 PE=2 SV=1	--	--	--	--	--	--	--	--	--	--	-	-	-
CL10145.Contig1_All	534	gi|566180669|ref|XP_002310719.2|	224.2	2e-66	hypothetical protein POPTR_0007s10880g [Populus trichocarpa] >gi|550334610|gb|EEE91169.2| hypothetical protein POPTR_0007s10880g [Populus trichocarpa]	gi|359480800|ref|XM_002277911.2|	260	2e-66	PREDICTED: Vitis vinifera DNA polymerase alpha catalytic subunit-like (LOC100250805), mRNA	sp|O48653|DPOLA_ORYSJ	218	4e-66	DNA polymerase alpha catalytic subunit OS=Oryza sativa subsp. japonica GN=Os01g0868300 PE=2 SV=2	SPAC3H5.06c	132	2e-35	COG0417	DNA polymerase elongation subunit (family B)	K02320	1e-67	224	pop:POPTR_1083164	DNA polymerase alpha subunit A [EC:2.7.7.7]	GO:0090305//nucleic acid phosphodiester bond hydrolysis;GO:0006303//double-strand break repair via nonhomologous end joining;GO:0006297//nucleotide-excision repair, DNA gap filling;GO:0006269//DNA replication, synthesis of RNA primer;GO:0006270//DNA replication initiation;GO:0019985//translesion synthesis;GO:0006273//lagging strand elongation	GO:0003887//DNA-directed DNA polymerase activity;GO:0046872//metal ion binding;GO:0001882//nucleoside binding;GO:0003896//DNA primase activity;GO:0003677//DNA binding;GO:0051539//4 iron, 4 sulfur cluster binding;GO:0008408//3'-5' exonuclease activity;GO:0000166//nucleotide binding	GO:0005658//alpha DNA polymerase:primase complex
CL10145.Contig2_All	512	gi|566180669|ref|XP_002310719.2|	251.5	6e-76	hypothetical protein POPTR_0007s10880g [Populus trichocarpa] >gi|550334610|gb|EEE91169.2| hypothetical protein POPTR_0007s10880g [Populus trichocarpa]	gi|359480800|ref|XM_002277911.2|	375	1e-101	PREDICTED: Vitis vinifera DNA polymerase alpha catalytic subunit-like (LOC100250805), mRNA	sp|O48653|DPOLA_ORYSJ	245	9e-76	DNA polymerase alpha catalytic subunit OS=Oryza sativa subsp. japonica GN=Os01g0868300 PE=2 SV=2	SPAC3H5.06c	152	1e-42	COG0417	DNA polymerase elongation subunit (family B)	K02320	2e-77	251	pop:POPTR_1083164	DNA polymerase alpha subunit A [EC:2.7.7.7]	GO:0090305//nucleic acid phosphodiester bond hydrolysis;GO:0006303//double-strand break repair via nonhomologous end joining;GO:0006297//nucleotide-excision repair, DNA gap filling;GO:0006269//DNA replication, synthesis of RNA primer;GO:0006270//DNA replication initiation;GO:0019985//translesion synthesis;GO:0006273//lagging strand elongation	GO:0003887//DNA-directed DNA polymerase activity;GO:0046872//metal ion binding;GO:0001882//nucleoside binding;GO:0003896//DNA primase activity;GO:0003677//DNA binding;GO:0051539//4 iron, 4 sulfur cluster binding;GO:0008408//3'-5' exonuclease activity;GO:0000166//nucleotide binding	GO:0005658//alpha DNA polymerase:primase complex
CL10146.Contig1_All	225	gi|587900197|gb|EXB88531.1|	100.9	6e-25	hypothetical protein L484_008850 [Morus notabilis]	--	--	--	--	--	--	--	--	--	--	--	--	--	--	--	--	--	--	-	-	GO:0016020//membrane
CL10146.Contig2_All	2043	gi|225443518|ref|XP_002272134.1|	567.4	0	PREDICTED: uncharacterized protein LOC100243523 [Vitis vinifera] >gi|297740469|emb|CBI30651.3| unnamed protein product [Vitis vinifera]	gi|590623945|ref|XM_007025403.1|	61.9	3e-06	Theobroma cacao Sodium/calcium exchanger family protein / calcium-binding EF hand family protein, putative (TCM_029761) mRNA, complete cds	--	--	--	--	--	--	--	--	--	--	--	--	--	--	-	-	GO:0016020//membrane
CL10146.Contig3_All	1780	gi|225443518|ref|XP_002272134.1|	239.2	1e-145	PREDICTED: uncharacterized protein LOC100243523 [Vitis vinifera] >gi|297740469|emb|CBI30651.3| unnamed protein product [Vitis vinifera]	gi|590623945|ref|XM_007025403.1|	61.9	2e-06	Theobroma cacao Sodium/calcium exchanger family protein / calcium-binding EF hand family protein, putative (TCM_029761) mRNA, complete cds	--	--	--	--	--	--	--	--	--	--	--	--	--	--	-	-	-
CL10147.Contig1_All	2531	gi|225435385|ref|XP_002282624.1|	561.6	0	PREDICTED: uncharacterized protein LOC100260316 [Vitis vinifera]	gi|460377065|ref|XM_004234268.1|	212	2e-51	PREDICTED: Solanum lycopersicum uncharacterized LOC101250866 (LOC101250866), mRNA	sp|Q8H0U8|RH42_ARATH	69.7	6e-12	DEAD-box ATP-dependent RNA helicase 42 OS=Arabidopsis thaliana GN=RH42 PE=1 SV=2	YDR026c	76.6	9e-14	COG5147	Myb superfamily proteins, including transcription factors and mRNA splicing factors	K13172	2e-12	72.4	rcu:RCOM_0798440	serine/arginine repetitive matrix protein 2	-	-	-
CL10147.Contig2_All	2542	gi|225435385|ref|XP_002282624.1|	561.6	0	PREDICTED: uncharacterized protein LOC100260316 [Vitis vinifera]	gi|460377065|ref|XM_004234268.1|	212	2e-51	PREDICTED: Solanum lycopersicum uncharacterized LOC101250866 (LOC101250866), mRNA	sp|Q8H0U8|RH42_ARATH	69.7	6e-12	DEAD-box ATP-dependent RNA helicase 42 OS=Arabidopsis thaliana GN=RH42 PE=1 SV=2	YDR026c	76.6	9e-14	COG5147	Myb superfamily proteins, including transcription factors and mRNA splicing factors	K13172	2e-12	72.4	rcu:RCOM_0798440	serine/arginine repetitive matrix protein 2	-	-	-
CL10147.Contig3_All	2777	gi|225435385|ref|XP_002282624.1|	561.6	0	PREDICTED: uncharacterized protein LOC100260316 [Vitis vinifera]	gi|460377065|ref|XM_004234268.1|	212	2e-51	PREDICTED: Solanum lycopersicum uncharacterized LOC101250866 (LOC101250866), mRNA	sp|Q8H0U8|RH42_ARATH	69.7	7e-12	DEAD-box ATP-dependent RNA helicase 42 OS=Arabidopsis thaliana GN=RH42 PE=1 SV=2	YDR026c	76.6	1e-13	COG5147	Myb superfamily proteins, including transcription factors and mRNA splicing factors	K13172	2e-12	72.4	rcu:RCOM_0798440	serine/arginine repetitive matrix protein 2	-	-	-
CL10147.Contig4_All	3626	gi|225435385|ref|XP_002282624.1|	561.6	0	PREDICTED: uncharacterized protein LOC100260316 [Vitis vinifera]	gi|460377065|ref|XM_004234268.1|	212	2e-51	PREDICTED: Solanum lycopersicum uncharacterized LOC101250866 (LOC101250866), mRNA	sp|O23826|K125_TOBAC	97.8	2e-20	125 kDa kinesin-related protein OS=Nicotiana tabacum GN=TKRP125 PE=1 SV=1	YDR026c	76.6	2e-13	COG5147	Myb superfamily proteins, including transcription factors and mRNA splicing factors	K10398	9e-24	107	vvi:100240753	kinesin family member 11	-	-	-
CL10147.Contig5_All	1099	gi|571556282|ref|XP_006604244.1|	61.2	1e-08	PREDICTED: myb-like protein X-like isoform X2 [Glycine max]	--	--	--	--	sp|Q9SB89|RH27_ARATH	51.2	6e-07	DEAD-box ATP-dependent RNA helicase 27 OS=Arabidopsis thaliana GN=RH27 PE=2 SV=2	--	--	--	--	--	K15601	4e-09	59.7	gmx:100805723	lysine-specific demethylase 3 [EC:1.14.11.-]	-	-	-
CL10147.Contig6_All	2774	gi|225435385|ref|XP_002282624.1|	516.2	3e-170	PREDICTED: uncharacterized protein LOC100260316 [Vitis vinifera]	gi|568881316|ref|XM_006493461.1|	196	1e-46	PREDICTED: Citrus sinensis phosphatidylinositol N-acetylglucosaminyltransferase gpi3 subunit-like (LOC102625249), transcript variant X2, mRNA	sp|Q8H0U8|RH42_ARATH	60.5	5e-09	DEAD-box ATP-dependent RNA helicase 42 OS=Arabidopsis thaliana GN=RH42 PE=1 SV=2	YPL175w	108	3e-24	COG0438	Glycosyltransferase	K03857	1e-47	177	vvi:100256927	phosphatidylinositol glycan, class A [EC:2.4.1.198]	-	-	-
CL10147.Contig7_All	406	gi|595824163|ref|XP_007205193.1|	177.9	4e-53	hypothetical protein PRUPE_ppa005676mg [Prunus persica] >gi|462400835|gb|EMJ06392.1| hypothetical protein PRUPE_ppa005676mg [Prunus persica]	gi|568881316|ref|XM_006493461.1|	212	2e-52	PREDICTED: Citrus sinensis phosphatidylinositol N-acetylglucosaminyltransferase gpi3 subunit-like (LOC102625249), transcript variant X2, mRNA	--	--	--	--	YPL175w	108	4e-28	COG0438	Glycosyltransferase	K03857	3e-53	174	vvi:100256927	phosphatidylinositol glycan, class A [EC:2.4.1.198]	GO:0006506//GPI anchor biosynthetic process	GO:0017176//phosphatidylinositol N-acetylglucosaminyltransferase activity	-
CL10147.Contig8_All	1651	gi|449480103|ref|XP_004155800.1|	480.7	1e-163	PREDICTED: cyclin-D-binding Myb-like transcription factor 1-like [Cucumis sativus]	gi|568828083|ref|XM_006468312.1|	192	1e-45	PREDICTED: Citrus sinensis myb domain-containing protein YDR026C-like (LOC102628380), mRNA	sp|Q9S7G7|MB3R1_ARATH	50.8	2e-06	Myb-related protein 3R-1 OS=Arabidopsis thaliana GN=MYB3R-1 PE=2 SV=1	YDR026c	69.3	9e-12	COG5147	Myb superfamily proteins, including transcription factors and mRNA splicing factors	K03857	1e-27	79	vvi:100256927	phosphatidylinositol glycan, class A [EC:2.4.1.198]	-	GO:0003677//DNA binding;GO:0003682//chromatin binding	-
CL10148.Contig1_All	1506	gi|114145390|dbj|BAF30984.1|	177.2	2e-50	basic helix-loop-helix protein [Nicotiana tabacum]	gi|568872730|ref|XM_006489456.1|	60	8e-06	PREDICTED: Citrus sinensis transcription factor bHLH92-like (LOC102617626), mRNA	sp|Q9FIX5|BH092_ARATH	138	2e-37	Transcription factor bHLH92 OS=Arabidopsis thaliana GN=BHLH92 PE=2 SV=1	--	--	--	--	--	--	--	--	--	--	GO:0006355//regulation of transcription, DNA-dependent	-	-
CL10148.Contig2_All	1064	gi|114145390|dbj|BAF30984.1|	195.7	5e-59	basic helix-loop-helix protein [Nicotiana tabacum]	gi|568872730|ref|XM_006489456.1|	60	6e-06	PREDICTED: Citrus sinensis transcription factor bHLH92-like (LOC102617626), mRNA	sp|Q9FIX5|BH092_ARATH	147	3e-42	Transcription factor bHLH92 OS=Arabidopsis thaliana GN=BHLH92 PE=2 SV=1	--	--	--	--	--	K13422	9e-06	48.9	mtr:MTR_8g067280	transcription factor MYC2	-	-	-
CL10148.Contig3_All	778	gi|114145390|dbj|BAF30984.1|	201.8	1e-62	basic helix-loop-helix protein [Nicotiana tabacum]	gi|568872730|ref|XM_006489456.1|	67.9	2e-08	PREDICTED: Citrus sinensis transcription factor bHLH92-like (LOC102617626), mRNA	sp|Q9FIX5|BH092_ARATH	146	6e-43	Transcription factor bHLH92 OS=Arabidopsis thaliana GN=BHLH92 PE=2 SV=1	--	--	--	--	--	K13422	4e-06	48.9	mtr:MTR_8g067280	transcription factor MYC2	-	-	-
CL10149.Contig1_All	1611	gi|224104250|ref|XP_002313372.1|	65.9	2e-34	hypothetical protein POPTR_0009s05230g [Populus trichocarpa] >gi|222849780|gb|EEE87327.1| hypothetical protein POPTR_0009s05230g [Populus trichocarpa]	--	--	--	--	sp|Q9C534|FB19_ARATH	69.3	3e-24	F-box protein At1g30200 OS=Arabidopsis thaliana GN=At1g30200 PE=2 SV=1	--	--	--	--	--	--	--	--	--	--	-	-	-
CL10149.Contig2_All	1370	gi|224104250|ref|XP_002313372.1|	154.8	5e-41	hypothetical protein POPTR_0009s05230g [Populus trichocarpa] >gi|222849780|gb|EEE87327.1| hypothetical protein POPTR_0009s05230g [Populus trichocarpa]	gi|302850417|ref|XM_002956690.1|	60	8e-06	Volvox carteri f. nagariensis hypothetical protein, mRNA	sp|Q9C534|FB19_ARATH	112	3e-27	F-box protein At1g30200 OS=Arabidopsis thaliana GN=At1g30200 PE=2 SV=1	--	--	--	--	--	--	--	--	--	--	-	-	-
CL1015.Contig1_All	698	gi|225453329|ref|XP_002270593.1|	179.9	2e-56	PREDICTED: tubulin-specific chaperone A [Vitis vinifera] >gi|147854591|emb|CAN82778.1| hypothetical protein VITISV_011414 [Vitis vinifera] >gi|297734639|emb|CBI16690.3| unnamed protein product [Vitis vinifera]	gi|470143032|ref|XM_004307144.1|	200	2e-48	PREDICTED: Fragaria vesca subsp. vesca tubulin-specific chaperone A-like, transcript variant 3 (LOC101307248), mRNA	sp|O04350|TBCA_ARATH	177	2e-57	Tubulin-specific chaperone A OS=Arabidopsis thaliana GN=At2g30410 PE=1 SV=2	--	--	--	--	--	--	--	--	--	--	GO:0000910//cytokinesis;GO:0007021//tubulin complex assembly	GO:0051082//unfolded protein binding	GO:0005829//cytosol;GO:0005874//microtubule
CL1015.Contig2_All	661	gi|18402340|ref|NP_565699.1|	179.5	2e-56	tubulin folding cofactor A protein KIESEL [Arabidopsis thaliana] >gi|334184582|ref|NP_001189640.1| tubulin folding cofactor A protein KIESEL [Arabidopsis thaliana] >gi|21542453|sp|O04350.2|TBCA_ARATH RecName: Full=Tubulin-folding cofactor A; Short=AtTFCA; Short=CFA; AltName: Full=Protein KIESEL; AltName: Full=TCP1-chaperonin cofactor A; AltName: Full=Tubulin-specific chaperone A >gi|20514257|gb|A…	gi|470143032|ref|XM_004307144.1|	224	1e-55	PREDICTED: Fragaria vesca subsp. vesca tubulin-specific chaperone A-like, transcript variant 3 (LOC101307248), mRNA	sp|O04350|TBCA_ARATH	179	3e-58	Tubulin-specific chaperone A OS=Arabidopsis thaliana GN=At2g30410 PE=1 SV=2	--	--	--	--	--	--	--	--	--	--	GO:0000910//cytokinesis;GO:0007021//tubulin complex assembly	GO:0051082//unfolded protein binding	GO:0005829//cytosol;GO:0005874//microtubule
CL10150.Contig1_All	1245	gi|604326916|gb|EYU32910.1|	488.8	6e-172	hypothetical protein MIMGU_mgv1a009555mg [Mimulus guttatus]	gi|571507961|ref|XM_003544351.2|	515	1e-143	PREDICTED: Glycine max proteasome subunit alpha type-1-B-like (LOC100792921), transcript variant 1, mRNA	sp|O23712|PSA1B_ARATH	436	4e-154	Proteasome subunit alpha type-1-B OS=Arabidopsis thaliana GN=PAF2 PE=1 SV=2	SPAC6G10.04c	246	4e-79	COG0638	20S proteasome, alpha and beta subunits	K02725	2e-166	469	vvi:100257364	20S proteasome subunit alpha 6 [EC:3.4.25.1]	GO:0006511//ubiquitin-dependent protein catabolic process;GO:0046685//response to arsenic-containing substance	GO:0004298//threonine-type endopeptidase activity	GO:0019773//proteasome core complex, alpha-subunit complex;GO:0009506//plasmodesma;GO:0005886//plasma membrane;GO:0005634//nucleus;GO:0005829//cytosol
CL10150.Contig2_All	1216	gi|604326916|gb|EYU32910.1|	472.2	1e-165	hypothetical protein MIMGU_mgv1a009555mg [Mimulus guttatus]	gi|356531010|ref|XM_003534024.1|	492	1e-136	PREDICTED: Glycine max proteasome subunit alpha type-1-B-like (LOC100819051), transcript variant 1, mRNA	sp|O23712|PSA1B_ARATH	427	2e-150	Proteasome subunit alpha type-1-B OS=Arabidopsis thaliana GN=PAF2 PE=1 SV=2	SPAC6G10.04c	243	5e-78	COG0638	20S proteasome, alpha and beta subunits	K02725	2e-165	466	rcu:RCOM_1595040	20S proteasome subunit alpha 6 [EC:3.4.25.1]	GO:0006511//ubiquitin-dependent protein catabolic process;GO:0046685//response to arsenic-containing substance	GO:0004298//threonine-type endopeptidase activity	GO:0019773//proteasome core complex, alpha-subunit complex;GO:0009506//plasmodesma;GO:0005886//plasma membrane;GO:0005634//nucleus;GO:0005829//cytosol
CL10150.Contig3_All	1256	gi|604326916|gb|EYU32910.1|	480.3	1e-168	hypothetical protein MIMGU_mgv1a009555mg [Mimulus guttatus]	gi|356531010|ref|XM_003534024.1|	476	1e-131	PREDICTED: Glycine max proteasome subunit alpha type-1-B-like (LOC100819051), transcript variant 1, mRNA	sp|O23712|PSA1B_ARATH	427	3e-150	Proteasome subunit alpha type-1-B OS=Arabidopsis thaliana GN=PAF2 PE=1 SV=2	SPAC6G10.04c	247	3e-79	COG0638	20S proteasome, alpha and beta subunits	K02725	1e-163	462	vvi:100257364	20S proteasome subunit alpha 6 [EC:3.4.25.1]	GO:0006511//ubiquitin-dependent protein catabolic process;GO:0046685//response to arsenic-containing substance	GO:0004298//threonine-type endopeptidase activity	GO:0019773//proteasome core complex, alpha-subunit complex;GO:0009506//plasmodesma;GO:0005886//plasma membrane;GO:0005634//nucleus;GO:0005829//cytosol
CL10151.Contig1_All	575	gi|224142137|ref|XP_002324415.1|	97.8	4e-25	hypothetical protein POPTR_0018s05860g [Populus trichocarpa] >gi|222865849|gb|EEF02980.1| hypothetical protein POPTR_0018s05860g [Populus trichocarpa]	gi|38422686|emb|AJ564352.1|	71.9	8e-10	Fragaria viridis microsatellite DNA, clone EMFvi179	--	--	--	--	--	--	--	--	--	--	--	--	--	--	-	-	GO:0043231//intracellular membrane-bounded organelle
CL10151.Contig2_All	564	gi|224142137|ref|XP_002324415.1|	101.3	1e-26	hypothetical protein POPTR_0018s05860g [Populus trichocarpa] >gi|222865849|gb|EEF02980.1| hypothetical protein POPTR_0018s05860g [Populus trichocarpa]	--	--	--	--	--	--	--	--	--	--	--	--	--	--	--	--	--	--	-	-	-
CL10151.Contig3_All	610	gi|224142137|ref|XP_002324415.1|	95.5	4e-24	hypothetical protein POPTR_0018s05860g [Populus trichocarpa] >gi|222865849|gb|EEF02980.1| hypothetical protein POPTR_0018s05860g [Populus trichocarpa]	--	--	--	--	--	--	--	--	--	--	--	--	--	--	--	--	--	--	-	-	-
CL10152.Contig1_All	2334	gi|225458890|ref|XP_002285420.1|	682.6	0	PREDICTED: U-box domain-containing protein 30 [Vitis vinifera]	gi|566157520|ref|XM_002302362.2|	341	2e-90	Populus trichocarpa U-box domain-containing family protein (POPTR_0002s11730g) mRNA, complete cds	sp|Q058P4|PUB30_ARATH	577	0	U-box domain-containing protein 30 OS=Arabidopsis thaliana GN=PUB30 PE=2 SV=1	--	--	--	--	--	K09561	8e-06	49.7	vcn:VOLCADRAFT_67840	STIP1 homology and U-box containing protein 1 [EC:6.3.2.19]	GO:0016567//protein ubiquitination	GO:0004842//ubiquitin-protein ligase activity	GO:0000151//ubiquitin ligase complex
CL10152.Contig2_All	639	--	--	--	--	gi|565380938|ref|XM_006356786.1|	65.9	6e-08	PREDICTED: Solanum tuberosum U-box domain-containing protein 30-like (LOC102584974), mRNA	--	--	--	--	--	--	--	--	--	--	--	--	--	--	-	-	-
CL10153.Contig1_All	1044	gi|604302136|gb|EYU21722.1|	114.4	5e-26	hypothetical protein MIMGU_mgv1a002818mg [Mimulus guttatus]	--	--	--	--	--	--	--	--	--	--	--	--	--	--	--	--	--	--	-	GO:0005488//binding	-
CL10153.Contig2_All	1551	gi|604302136|gb|EYU21722.1|	114.4	6e-25	hypothetical protein MIMGU_mgv1a002818mg [Mimulus guttatus]	--	--	--	--	--	--	--	--	--	--	--	--	--	--	--	--	--	--	-	GO:0005488//binding	-
CL10154.Contig1_All	895	gi|587943610|gb|EXC30126.1|	80.1	3e-16	hypothetical protein L484_002648 [Morus notabilis]	--	--	--	--	--	--	--	--	--	--	--	--	--	--	--	--	--	--	-	-	-
CL10154.Contig2_All	1059	gi|147804687|emb|CAN69191.1|	80.1	7e-16	hypothetical protein VITISV_001579 [Vitis vinifera]	--	--	--	--	--	--	--	--	--	--	--	--	--	--	--	--	--	--	-	-	-
CL10155.Contig1_All	1090	gi|590607014|ref|XP_007020891.1|	57.8	4e-07	Uncharacterized protein TCM_030938 [Theobroma cacao] >gi|508720519|gb|EOY12416.1| Uncharacterized protein TCM_030938 [Theobroma cacao]	gi|325260834|gb|HM999008.1|	61.9	2e-06	Oryza nivara clone BAC ORBBa0014L06, complete sequence	--	--	--	--	--	--	--	--	--	--	--	--	--	--	-	-	-
CL10155.Contig2_All	983	--	--	--	--	gi|325260834|gb|HM999008.1|	61.9	1e-06	Oryza nivara clone BAC ORBBa0014L06, complete sequence	--	--	--	--	--	--	--	--	--	--	--	--	--	--	-	-	-
CL10156.Contig1_All	669	--	--	--	--	--	--	--	--	--	--	--	--	--	--	--	--	--	--	--	--	--	--	-	-	-
CL10156.Contig2_All	446	--	--	--	--	--	--	--	--	--	--	--	--	--	--	--	--	--	--	--	--	--	--	-	-	-
CL10157.Contig1_All	1067	gi|225427938|ref|XP_002277315.1|	342.4	3e-115	PREDICTED: magnesium transporter NIPA2 [Vitis vinifera] >gi|297744652|emb|CBI37914.3| unnamed protein product [Vitis vinifera]	gi|359475040|ref|XM_002277279.2|	418	1e-114	PREDICTED: Vitis vinifera magnesium transporter NIPA2-like (LOC100253753), mRNA	--	--	--	--	--	--	--	--	--	--	--	--	--	--	GO:0015693//magnesium ion transport	GO:0015095//magnesium ion transmembrane transporter activity	GO:0016020//membrane
CL10157.Contig2_All	1135	gi|449454187|ref|XP_004144837.1|	132.1	1e-76	PREDICTED: magnesium transporter NIPA2-like [Cucumis sativus] >gi|449510408|ref|XP_004163655.1| PREDICTED: magnesium transporter NIPA2-like [Cucumis sativus]	gi|359475040|ref|XM_002277279.2|	244	2e-61	PREDICTED: Vitis vinifera magnesium transporter NIPA2-like (LOC100253753), mRNA	--	--	--	--	--	--	--	--	--	--	--	--	--	--	GO:0015693//magnesium ion transport	GO:0015095//magnesium ion transmembrane transporter activity	GO:0016020//membrane
CL10157.Contig3_All	2088	gi|629098338|gb|KCW64103.1|	114.4	7e-26	hypothetical protein EUGRSUZ_G01760 [Eucalyptus grandis]	gi|359475040|ref|XM_002277279.2|	244	4e-61	PREDICTED: Vitis vinifera magnesium transporter NIPA2-like (LOC100253753), mRNA	--	--	--	--	--	--	--	--	--	--	--	--	--	--	GO:0015693//magnesium ion transport	GO:0015095//magnesium ion transmembrane transporter activity	GO:0016020//membrane
CL10158.Contig1_All	2869	gi|359491584|ref|XP_002279663.2|	1131.3	0	PREDICTED: uncharacterized protein LOC100255253 [Vitis vinifera]	gi|359491583|ref|XM_002279627.2|	1039	0	PREDICTED: Vitis vinifera uncharacterized LOC100255253 (LOC100255253), mRNA	sp|O82039|SPY_PETHY	53.9	5e-07	Probable UDP-N-acetylglucosamine--peptide N-acetylglucosaminyltransferase SPINDLY OS=Petunia hybrida GN=SPY PE=2 SV=1	MA0188	108	3e-23	COG0457	FOG: TPR repeat	--	--	--	--	--	-	-	-
CL10158.Contig2_All	2804	gi|359491584|ref|XP_002279663.2|	1125.2	0	PREDICTED: uncharacterized protein LOC100255253 [Vitis vinifera]	gi|359491583|ref|XM_002279627.2|	1055	0	PREDICTED: Vitis vinifera uncharacterized LOC100255253 (LOC100255253), mRNA	sp|Q9M8Y0|SEC_ARATH	59.3	3e-09	Probable UDP-N-acetylglucosamine--peptide N-acetylglucosaminyltransferase SEC OS=Arabidopsis thaliana GN=SEC PE=2 SV=1	MA0188	103	7e-22	COG0457	FOG: TPR repeat	K09667	9e-09	59.3	ath:AT3G04240	polypeptide N-acetylglucosaminyltransferase [EC:2.4.1.-]	-	-	-
CL10158.Contig3_All	2745	gi|359491584|ref|XP_002279663.2|	1116.7	0	PREDICTED: uncharacterized protein LOC100255253 [Vitis vinifera]	gi|359491583|ref|XM_002279627.2|	977	0	PREDICTED: Vitis vinifera uncharacterized LOC100255253 (LOC100255253), mRNA	sp|Q9M8Y0|SEC_ARATH	50.8	4e-06	Probable UDP-N-acetylglucosamine--peptide N-acetylglucosaminyltransferase SEC OS=Arabidopsis thaliana GN=SEC PE=2 SV=1	MA0188	102	2e-21	COG0457	FOG: TPR repeat	K09667	7e-07	54.7	aly:ARALYDRAFT_896453	polypeptide N-acetylglucosaminyltransferase [EC:2.4.1.-]	-	-	-
CL10158.Contig4_All	3434	gi|359491584|ref|XP_002279663.2|	1139.8	0	PREDICTED: uncharacterized protein LOC100255253 [Vitis vinifera]	gi|359491583|ref|XM_002279627.2|	1031	0	PREDICTED: Vitis vinifera uncharacterized LOC100255253 (LOC100255253), mRNA	sp|O82039|SPY_PETHY	51.6	3e-06	Probable UDP-N-acetylglucosamine--peptide N-acetylglucosaminyltransferase SPINDLY OS=Petunia hybrida GN=SPY PE=2 SV=1	MA0188	107	5e-23	COG0457	FOG: TPR repeat	--	--	--	--	--	-	-	-
CL10159.Contig1_All	514	gi|225427278|ref|XP_002278878.1|	79	9e-16	PREDICTED: BUD13 homolog [Vitis vinifera] >gi|297742135|emb|CBI33922.3| unnamed protein product [Vitis vinifera]	gi|568854411|ref|XM_006480757.1|	61.9	7e-07	PREDICTED: Citrus sinensis myb-related protein B-like (LOC102616986), transcript variant X3, mRNA	--	--	--	--	--	--	--	--	--	K13106	4e-17	79	vvi:100245538	pre-mRNA-splicing factor CWC26	-	-	GO:0005634//nucleus;GO:0005829//cytosol
CL10159.Contig2_All	987	gi|225427278|ref|XP_002278878.1|	79	2e-14	PREDICTED: BUD13 homolog [Vitis vinifera] >gi|297742135|emb|CBI33922.3| unnamed protein product [Vitis vinifera]	gi|568854411|ref|XM_006480757.1|	61.9	1e-06	PREDICTED: Citrus sinensis myb-related protein B-like (LOC102616986), transcript variant X3, mRNA	--	--	--	--	--	--	--	--	--	K13106	1e-15	79	vvi:100245538	pre-mRNA-splicing factor CWC26	-	-	GO:0005634//nucleus;GO:0005829//cytosol
CL1016.Contig1_All	2851	gi|71608996|emb|CAH58713.1|	55.5	7e-06	lipid transfer protein precursor [Physcomitrella patens]	--	--	--	--	--	--	--	--	--	--	--	--	--	--	--	--	--	--	-	-	-
CL1016.Contig2_All	928	--	--	--	--	--	--	--	--	--	--	--	--	--	--	--	--	--	--	--	--	--	--	-	-	-
CL1016.Contig3_All	2358	gi|590612175|ref|XP_007022310.1|	56.2	2e-06	Uncharacterized protein isoform 3 [Theobroma cacao] >gi|590612178|ref|XP_007022311.1| Uncharacterized protein isoform 3 [Theobroma cacao] >gi|508721938|gb|EOY13835.1| Uncharacterized protein isoform 3 [Theobroma cacao] >gi|508721939|gb|EOY13836.1| Uncharacterized protein isoform 3 [Theobroma cacao]	--	--	--	--	--	--	--	--	--	--	--	--	--	--	--	--	--	--	-	-	-
CL10160.Contig1_All	1344	gi|565364957|ref|XP_006349184.1|	430.6	1e-148	PREDICTED: uncharacterized protein LOC102598953 [Solanum tuberosum]	gi|29122774|dbj|AP006137.1|	79.8	8e-12	Lotus japonicus genomic DNA, chromosome 5, clone: LjT37K17, TM0239, complete sequence	--	--	--	--	--	--	--	--	--	--	--	--	--	--	-	-	-
CL10160.Contig2_All	1328	gi|565364957|ref|XP_006349184.1|	431	7e-149	PREDICTED: uncharacterized protein LOC102598953 [Solanum tuberosum]	gi|29122774|dbj|AP006137.1|	79.8	8e-12	Lotus japonicus genomic DNA, chromosome 5, clone: LjT37K17, TM0239, complete sequence	--	--	--	--	--	--	--	--	--	--	--	--	--	--	-	-	-
CL10160.Contig3_All	1160	gi|565364957|ref|XP_006349184.1|	429.9	2e-149	PREDICTED: uncharacterized protein LOC102598953 [Solanum tuberosum]	gi|29122774|dbj|AP006137.1|	79.8	7e-12	Lotus japonicus genomic DNA, chromosome 5, clone: LjT37K17, TM0239, complete sequence	--	--	--	--	--	--	--	--	--	--	--	--	--	--	-	-	-
CL10161.Contig1_All	608	gi|356539955|ref|XP_003538458.1|	66.2	1e-29	PREDICTED: protein yippee-like isoform X1 [Glycine max] >gi|571490054|ref|XP_006591383.1| PREDICTED: protein yippee-like isoform X2 [Glycine max]	gi|566182709|ref|XM_002312116.2|	101	1e-18	Populus trichocarpa Yippee-like family protein (POPTR_0008s06700g) mRNA, complete cds	sp|Q9SR97|YIPL1_ARATH	84.3	4e-27	Protein yippee-like At3g08990 OS=Arabidopsis thaliana GN=At3g08990 PE=2 SV=2	--	--	--	--	--	--	--	--	--	--	-	-	GO:0005634//nucleus
CL10161.Contig2_All	1174	gi|449441314|ref|XP_004138427.1|	181.4	1e-54	PREDICTED: protein yippee-like At3g11230-like isoform 1 [Cucumis sativus] >gi|449441316|ref|XP_004138428.1| PREDICTED: protein yippee-like At3g11230-like isoform 2 [Cucumis sativus] >gi|449526964|ref|XP_004170483.1| PREDICTED: protein yippee-like At3g11230-like isoform 1 [Cucumis sativus] >gi|449526966|ref|XP_004170484.1| PREDICTED: protein yippee-like At3g11230-like isoform 2 [Cucumis sativus]	gi|566182709|ref|XM_002312116.2|	168	1e-38	Populus trichocarpa Yippee-like family protein (POPTR_0008s06700g) mRNA, complete cds	sp|P59234|YIPL_SOLTU	168	2e-52	Protein yippee-like OS=Solanum tuberosum PE=2 SV=1	--	--	--	--	--	--	--	--	--	--	-	-	GO:0005634//nucleus
CL10161.Contig3_All	1367	gi|357118460|ref|XP_003560972.1|	58.9	3e-24	PREDICTED: protein yippee-like [Brachypodium distachyon]	gi|105576878|gb|AC184089.2|	93.7	5e-16	Populus trichocarpa clone Pop1-58K16, complete sequence	sp|P59234|YIPL_SOLTU	78.6	2e-17	Protein yippee-like OS=Solanum tuberosum PE=2 SV=1	--	--	--	--	--	--	--	--	--	--	-	-	-
CL10161.Contig4_All	2564	gi|357118460|ref|XP_003560972.1|	77.4	6e-15	PREDICTED: protein yippee-like [Brachypodium distachyon]	gi|160957256|emb|CU226720.1|	125	3e-25	Populus EST from severe drought-stressed leaves	sp|P59234|YIPL_SOLTU	94.7	8e-23	Protein yippee-like OS=Solanum tuberosum PE=2 SV=1	--	--	--	--	--	--	--	--	--	--	-	-	-
CL10161.Contig5_All	1059	gi|567886390|ref|XP_006435717.1|	251.5	1e-82	hypothetical protein CICLE_v10033070mg [Citrus clementina] >gi|567886392|ref|XP_006435718.1| hypothetical protein CICLE_v10033070mg [Citrus clementina] >gi|567886394|ref|XP_006435719.1| hypothetical protein CICLE_v10033070mg [Citrus clementina] >gi|568865955|ref|XP_006486330.1| PREDICTED: protein yippee-like [Citrus sinensis] >gi|557537913|gb|ESR48957.1| hypothetical protein CICLE_v10033070mg [Ci…	gi|568865954|ref|XM_006486267.1|	264	2e-67	PREDICTED: Citrus sinensis protein yippee-like (LOC102609322), mRNA	sp|P59234|YIPL_SOLTU	228	4e-75	Protein yippee-like OS=Solanum tuberosum PE=2 SV=1	--	--	--	--	--	--	--	--	--	--	-	-	GO:0005634//nucleus
CL10161.Contig6_All	2510	gi|567886390|ref|XP_006435717.1|	96.7	1e-21	hypothetical protein CICLE_v10033070mg [Citrus clementina] >gi|567886392|ref|XP_006435718.1| hypothetical protein CICLE_v10033070mg [Citrus clementina] >gi|567886394|ref|XP_006435719.1| hypothetical protein CICLE_v10033070mg [Citrus clementina] >gi|568865955|ref|XP_006486330.1| PREDICTED: protein yippee-like [Citrus sinensis] >gi|557537913|gb|ESR48957.1| hypothetical protein CICLE_v10033070mg [Ci…	gi|568865954|ref|XM_006486267.1|	143	1e-30	PREDICTED: Citrus sinensis protein yippee-like (LOC102609322), mRNA	sp|P59234|YIPL_SOLTU	85.9	5e-29	Protein yippee-like OS=Solanum tuberosum PE=2 SV=1	--	--	--	--	--	--	--	--	--	--	-	-	GO:0005634//nucleus
CL10161.Contig7_All	2381	gi|502097392|ref|XP_004490983.1|	84.3	2e-17	PREDICTED: protein yippee-like isoform X3 [Cicer arietinum] >gi|502097396|ref|XP_004490984.1| PREDICTED: protein yippee-like isoform X4 [Cicer arietinum]	gi|565394687|ref|XM_006362926.1|	168	2e-38	PREDICTED: Solanum tuberosum protein yippee-like (LOC102582035), mRNA	sp|P59234|YIPL_SOLTU	151	7e-43	Protein yippee-like OS=Solanum tuberosum PE=2 SV=1	--	--	--	--	--	--	--	--	--	--	-	-	-
CL10161.Contig8_All	2708	gi|567886388|ref|XP_006435716.1|	154.5	2e-42	hypothetical protein CICLE_v10033070mg [Citrus clementina] >gi|557537912|gb|ESR48956.1| hypothetical protein CICLE_v10033070mg [Citrus clementina]	gi|568865954|ref|XM_006486267.1|	145	3e-31	PREDICTED: Citrus sinensis protein yippee-like (LOC102609322), mRNA	sp|P59234|YIPL_SOLTU	143	9e-40	Protein yippee-like OS=Solanum tuberosum PE=2 SV=1	--	--	--	--	--	--	--	--	--	--	-	-	GO:0005634//nucleus
CL10161.Contig9_All	528	gi|604300177|gb|EYU20020.1|	75.1	2e-16	hypothetical protein MIMGU_mgv1a016206mg [Mimulus guttatus] >gi|604300179|gb|EYU20022.1| hypothetical protein MIMGU_mgv1a016206mg [Mimulus guttatus]	gi|566182709|ref|XM_002312116.2|	87.7	1e-14	Populus trichocarpa Yippee-like family protein (POPTR_0008s06700g) mRNA, complete cds	sp|Q9SR97|YIPL1_ARATH	67	1e-14	Protein yippee-like At3g08990 OS=Arabidopsis thaliana GN=At3g08990 PE=2 SV=2	--	--	--	--	--	--	--	--	--	--	-	-	-
CL10162.Contig1_All	1245	gi|225426245|ref|XP_002264255.1|	471.1	5e-166	PREDICTED: 26S proteasome non-ATPase regulatory subunit RPN12A [Vitis vinifera] >gi|297742385|emb|CBI34534.3| unnamed protein product [Vitis vinifera]	gi|113196590|gb|DQ869862.1|	654	0	Camellia sinensis 26S proteasome regulatory particle non-ATPase subunit 12 mRNA, complete cds	sp|Q9SGW3|RP12A_ARATH	433	6e-153	26S proteasome non-ATPase regulatory subunit RPN12A OS=Arabidopsis thaliana GN=RPN12A PE=1 SV=1	--	--	--	--	--	K03031	2e-167	471	vvi:100258086	26S proteasome regulatory subunit N12	GO:0009733//response to auxin stimulus;GO:0043248//proteasome assembly;GO:0043161//proteasomal ubiquitin-dependent protein catabolic process;GO:0051788//response to misfolded protein;GO:0009908//flower development;GO:0009647//skotomorphogenesis;GO:0009408//response to heat;GO:0031540//regulation of anthocyanin biosynthetic process;GO:0048825//cotyledon development;GO:0009735//response to cytokini…	-	GO:0005829//cytosol;GO:0005838//proteasome regulatory particle;GO:0009941//chloroplast envelope
CL10162.Contig2_All	1184	gi|225426245|ref|XP_002264255.1|	483	4e-171	PREDICTED: 26S proteasome non-ATPase regulatory subunit RPN12A [Vitis vinifera] >gi|297742385|emb|CBI34534.3| unnamed protein product [Vitis vinifera]	gi|113196590|gb|DQ869862.1|	702	0	Camellia sinensis 26S proteasome regulatory particle non-ATPase subunit 12 mRNA, complete cds	sp|Q9SGW3|RP12A_ARATH	442	9e-157	26S proteasome non-ATPase regulatory subunit RPN12A OS=Arabidopsis thaliana GN=RPN12A PE=1 SV=1	--	--	--	--	--	K03031	2e-172	483	vvi:100258086	26S proteasome regulatory subunit N12	GO:0009733//response to auxin stimulus;GO:0043248//proteasome assembly;GO:0043161//proteasomal ubiquitin-dependent protein catabolic process;GO:0051788//response to misfolded protein;GO:0009908//flower development;GO:0009647//skotomorphogenesis;GO:0009408//response to heat;GO:0031540//regulation of anthocyanin biosynthetic process;GO:0048825//cotyledon development;GO:0009735//response to cytokini…	-	GO:0005829//cytosol;GO:0005838//proteasome regulatory particle;GO:0009941//chloroplast envelope
CL10163.Contig1_All	352	gi|225424029|ref|XP_002283623.1|	139	1e-40	PREDICTED: zinc finger protein 6 [Vitis vinifera] >gi|147769067|emb|CAN72502.1| hypothetical protein VITISV_027276 [Vitis vinifera]	gi|359472938|ref|XM_002283587.2|	85.7	3e-14	PREDICTED: Vitis vinifera zinc finger protein 6-like (LOC100245810), mRNA	--	--	--	--	--	--	--	--	--	--	--	--	--	--	-	GO:0005488//binding	-
CL10163.Contig2_All	1136	gi|297737796|emb|CBI26997.3|	311.2	1e-103	unnamed protein product [Vitis vinifera]	gi|349713075|emb|FQ386461.1|	155	1e-34	Vitis vinifera clone SS0AEB29YN15	sp|Q39265|ZFP6_ARATH	130	5e-36	Zinc finger protein 6 OS=Arabidopsis thaliana GN=ZFP6 PE=2 SV=1	--	--	--	--	--	--	--	--	--	--	-	GO:0003676//nucleic acid binding;GO:0046872//metal ion binding	-
CL10163.Contig3_All	1184	gi|297737796|emb|CBI26997.3|	327.8	5e-110	unnamed protein product [Vitis vinifera]	gi|349713075|emb|FQ386461.1|	206	5e-50	Vitis vinifera clone SS0AEB29YN15	sp|Q39265|ZFP6_ARATH	134	1e-37	Zinc finger protein 6 OS=Arabidopsis thaliana GN=ZFP6 PE=2 SV=1	--	--	--	--	--	--	--	--	--	--	-	GO:0003676//nucleic acid binding;GO:0046872//metal ion binding	-
CL10164.Contig1_All	938	gi|296087041|emb|CBI33302.3|	207.6	6e-65	unnamed protein product [Vitis vinifera]	gi|147826735|emb|AM474314.2|	83.8	4e-13	Vitis vinifera contig VV78X056190.21, whole genome shotgun sequence	--	--	--	--	--	--	--	--	--	--	--	--	--	--	GO:0006351//transcription, DNA-dependent;GO:2001141//regulation of RNA biosynthetic process	GO:0003714//transcription corepressor activity	-
CL10164.Contig2_All	2783	gi|470103477|ref|XP_004288163.1|	241.5	0	PREDICTED: protein SCAI-like [Fragaria vesca subsp. vesca]	gi|359480484|ref|XM_003632427.1|	228	3e-56	PREDICTED: Vitis vinifera protein SCAI-like, transcript variant 2 (LOC100248830), mRNA	--	--	--	--	--	--	--	--	--	--	--	--	--	--	GO:2001141//regulation of RNA biosynthetic process;GO:0006351//transcription, DNA-dependent	GO:0003714//transcription corepressor activity	-
CL10164.Contig3_All	2784	gi|470103477|ref|XP_004288163.1|	226.9	0	PREDICTED: protein SCAI-like [Fragaria vesca subsp. vesca]	gi|359480484|ref|XM_003632427.1|	190	6e-45	PREDICTED: Vitis vinifera protein SCAI-like, transcript variant 2 (LOC100248830), mRNA	--	--	--	--	--	--	--	--	--	--	--	--	--	--	GO:2001141//regulation of RNA biosynthetic process;GO:0006351//transcription, DNA-dependent	GO:0003714//transcription corepressor activity	-
CL10165.Contig1_All	2105	gi|147866739|emb|CAN81171.1|	866.7	0	hypothetical protein VITISV_014022 [Vitis vinifera]	gi|568847509|ref|XM_006477513.1|	355	1e-94	PREDICTED: Citrus sinensis uncharacterized LOC102617766 (LOC102617766), mRNA	--	--	--	--	--	--	--	--	--	--	--	--	--	--	-	-	-
CL10165.Contig2_All	2218	gi|147866739|emb|CAN81171.1|	311.2	0	hypothetical protein VITISV_014022 [Vitis vinifera]	gi|568847509|ref|XM_006477513.1|	299	8e-78	PREDICTED: Citrus sinensis uncharacterized LOC102617766 (LOC102617766), mRNA	--	--	--	--	--	--	--	--	--	--	--	--	--	--	-	-	-
CL10165.Contig3_All	2218	gi|147866739|emb|CAN81171.1|	838.2	0	hypothetical protein VITISV_014022 [Vitis vinifera]	gi|568847509|ref|XM_006477513.1|	355	1e-94	PREDICTED: Citrus sinensis uncharacterized LOC102617766 (LOC102617766), mRNA	--	--	--	--	--	--	--	--	--	--	--	--	--	--	-	-	-
CL10165.Contig4_All	2210	gi|147866739|emb|CAN81171.1|	307.8	0	hypothetical protein VITISV_014022 [Vitis vinifera]	gi|568847509|ref|XM_006477513.1|	329	9e-87	PREDICTED: Citrus sinensis uncharacterized LOC102617766 (LOC102617766), mRNA	--	--	--	--	--	--	--	--	--	--	--	--	--	--	-	-	-
CL10165.Contig5_All	2316	gi|147866739|emb|CAN81171.1|	311.2	0	hypothetical protein VITISV_014022 [Vitis vinifera]	gi|568847509|ref|XM_006477513.1|	325	1e-85	PREDICTED: Citrus sinensis uncharacterized LOC102617766 (LOC102617766), mRNA	--	--	--	--	--	--	--	--	--	--	--	--	--	--	-	-	-
CL10165.Contig6_All	423	gi|147866739|emb|CAN81171.1|	137.1	9e-37	hypothetical protein VITISV_014022 [Vitis vinifera]	gi|147866738|emb|AM460352.2|	91.7	6e-16	Vitis vinifera contig VV78X267530.30, whole genome shotgun sequence	--	--	--	--	--	--	--	--	--	--	--	--	--	--	-	-	-
CL10166.Contig1_All	228	--	--	--	--	--	--	--	--	--	--	--	--	--	--	--	--	--	--	--	--	--	--	-	-	-
CL10166.Contig2_All	390	--	--	--	--	--	--	--	--	--	--	--	--	--	--	--	--	--	--	--	--	--	--	-	-	-
CL10166.Contig3_All	511	--	--	--	--	--	--	--	--	--	--	--	--	--	--	--	--	--	--	--	--	--	--	-	-	-
CL10167.Contig1_All	1950	gi|568826075|ref|XP_006467400.1|	62.4	4e-37	PREDICTED: putative pectate lyase 2-like [Citrus sinensis]	gi|571518662|ref|XM_003546307.2|	63.9	7e-07	PREDICTED: Glycine max CAP-Gly domain-containing linker protein 1-like (LOC100817224), mRNA	sp|O65456|PLY16_ARATH	115	4e-33	Probable pectate lyase 16 OS=Arabidopsis thaliana GN=At4g22080 PE=2 SV=1	--	--	--	--	--	K01728	7e-37	114	rcu:RCOM_0903690	pectate lyase [EC:4.2.2.2]	GO:0008152//metabolic process	GO:0030570//pectate lyase activity	-
CL10167.Contig2_All	1598	gi|604328215|gb|EYU33883.1|	125.9	1e-29	hypothetical protein MIMGU_mgv1a007737mg [Mimulus guttatus]	gi|571518662|ref|XM_003546307.2|	63.9	6e-07	PREDICTED: Glycine max CAP-Gly domain-containing linker protein 1-like (LOC100817224), mRNA	sp|O65456|PLY16_ARATH	117	2e-28	Probable pectate lyase 16 OS=Arabidopsis thaliana GN=At4g22080 PE=2 SV=1	--	--	--	--	--	K01728	7e-30	122	vvi:100245293	pectate lyase [EC:4.2.2.2]	GO:0008152//metabolic process	GO:0030570//pectate lyase activity	GO:0005576//extracellular region
CL10167.Contig3_All	1699	gi|568826075|ref|XP_006467400.1|	62.4	3e-25	PREDICTED: putative pectate lyase 2-like [Citrus sinensis]	gi|519763017|gb|JX622619.1|	61.9	2e-06	Gossypium hirsutum clone NBRI_GE69433 microsatellite sequence	sp|O65456|PLY16_ARATH	80.1	1e-22	Probable pectate lyase 16 OS=Arabidopsis thaliana GN=At4g22080 PE=2 SV=1	--	--	--	--	--	K01728	3e-26	79	rcu:RCOM_0903690	pectate lyase [EC:4.2.2.2]	GO:0008152//metabolic process	GO:0030570//pectate lyase activity	-
CL10167.Contig4_All	888	gi|565362949|ref|XP_006348206.1|	84.7	1e-16	PREDICTED: putative pectate lyase 17-like [Solanum tuberosum]	gi|571518662|ref|XM_003546307.2|	63.9	3e-07	PREDICTED: Glycine max CAP-Gly domain-containing linker protein 1-like (LOC100817224), mRNA	sp|O65456|PLY16_ARATH	81.6	2e-17	Probable pectate lyase 16 OS=Arabidopsis thaliana GN=At4g22080 PE=2 SV=1	--	--	--	--	--	K01728	2e-17	83.2	gmx:100807483	pectate lyase [EC:4.2.2.2]	GO:0008152//metabolic process	GO:0030570//pectate lyase activity	GO:0005576//extracellular region
CL10168.Contig1_All	1482	gi|297734075|emb|CBI15322.3|	656.8	0	unnamed protein product [Vitis vinifera]	gi|359491360|ref|XM_002265446.2|	486	1e-134	PREDICTED: Vitis vinifera kelch domain-containing protein 3-like (LOC100251831), mRNA	sp|Q9MA55|ACBP4_ARATH	117	5e-28	Acyl-CoA-binding domain-containing protein 4 OS=Arabidopsis thaliana GN=ACBP4 PE=1 SV=1	--	--	--	--	--	K15450	2e-27	118	rcu:RCOM_0904600	tRNA wybutosine-synthesizing protein 3 [EC:2.1.1.-]	-	-	-
CL10168.Contig2_All	1544	gi|297734075|emb|CBI15322.3|	617.1	0	unnamed protein product [Vitis vinifera]	gi|359491360|ref|XM_002265446.2|	486	1e-134	PREDICTED: Vitis vinifera kelch domain-containing protein 3-like (LOC100251831), mRNA	sp|Q9MA55|ACBP4_ARATH	117	7e-28	Acyl-CoA-binding domain-containing protein 4 OS=Arabidopsis thaliana GN=ACBP4 PE=1 SV=1	--	--	--	--	--	K15450	2e-27	118	rcu:RCOM_0904600	tRNA wybutosine-synthesizing protein 3 [EC:2.1.1.-]	-	-	-
CL10168.Contig3_All	1439	gi|297734075|emb|CBI15322.3|	662.1	0	unnamed protein product [Vitis vinifera]	gi|359491360|ref|XM_002265446.2|	494	1e-136	PREDICTED: Vitis vinifera kelch domain-containing protein 3-like (LOC100251831), mRNA	sp|Q9MA55|ACBP4_ARATH	117	5e-28	Acyl-CoA-binding domain-containing protein 4 OS=Arabidopsis thaliana GN=ACBP4 PE=1 SV=1	--	--	--	--	--	K15450	3e-27	117	rcu:RCOM_0904600	tRNA wybutosine-synthesizing protein 3 [EC:2.1.1.-]	-	-	-
CL10169.Contig1_All	2640	gi|225425836|ref|XP_002266642.1|	1159.4	0	PREDICTED: ATP-dependent RNA helicase dhx8-like [Vitis vinifera]	gi|359473717|ref|XM_002266606.2|	1142	0	PREDICTED: Vitis vinifera ATP-dependent RNA helicase dhx8-like (LOC100245855), mRNA	sp|Q38953|DHX8_ARATH	546	2e-178	Probable pre-mRNA-splicing factor ATP-dependent RNA helicase OS=Arabidopsis thaliana GN=At3g26560 PE=1 SV=2	SPAC10F6.02c_2	526	2e-175	COG1643	HrpA-like helicases	K12813	0	551	ath:AT1G32490	pre-mRNA-splicing factor ATP-dependent RNA helicase DHX16 [EC:3.6.4.13]	GO:0006200//ATP catabolic process	GO:0003676//nucleic acid binding;GO:0008026//ATP-dependent helicase activity;GO:0005524//ATP binding	-
CL10169.Contig2_All	1999	gi|225425836|ref|XP_002266642.1|	1007.7	0	PREDICTED: ATP-dependent RNA helicase dhx8-like [Vitis vinifera]	gi|359473717|ref|XM_002266606.2|	1132	0	PREDICTED: Vitis vinifera ATP-dependent RNA helicase dhx8-like (LOC100245855), mRNA	sp|Q38953|DHX8_ARATH	512	4e-168	Probable pre-mRNA-splicing factor ATP-dependent RNA helicase OS=Arabidopsis thaliana GN=At3g26560 PE=1 SV=2	SPAC10F6.02c_2	495	2e-166	COG1643	HrpA-like helicases	K12813	9e-172	519	ath:AT1G32490	pre-mRNA-splicing factor ATP-dependent RNA helicase DHX16 [EC:3.6.4.13]	GO:0043247//telomere maintenance in response to DNA damage;GO:0010332//response to gamma radiation;GO:0007131//reciprocal meiotic recombination;GO:0045492//xylan biosynthetic process;GO:0045132//meiotic chromosome segregation;GO:0042138//meiotic DNA double-strand break formation;GO:0032204//regulation of telomere maintenance;GO:0010413//glucuronoxylan metabolic process;GO:0006200//ATP catabolic p…	GO:0003676//nucleic acid binding;GO:0004004//ATP-dependent RNA helicase activity;GO:0005524//ATP binding	GO:0005634//nucleus
CL1017.Contig1_All	1145	gi|147797194|emb|CAN64666.1|	408.7	1e-142	hypothetical protein VITISV_024612 [Vitis vinifera]	gi|359473042|ref|XM_002277033.2|	434	1e-118	PREDICTED: Vitis vinifera ATP-dependent Clp protease proteolytic subunit 2, mitochondrial-like (LOC100266180), mRNA	sp|Q9FN42|CLPP2_ARATH	383	3e-134	ATP-dependent Clp protease proteolytic subunit 2, mitochondrial OS=Arabidopsis thaliana GN=CLPP2 PE=1 SV=1	BMEI0874	259	7e-85	COG0740	Protease subunit of ATP-dependent Clp proteases	K01358	1e-143	408	vvi:100266180	ATP-dependent Clp protease, protease subunit [EC:3.4.21.92]	GO:0006508//proteolysis	GO:0004252//serine-type endopeptidase activity	-
CL1017.Contig2_All	339	gi|225423749|ref|XP_002277069.1|	45.1	1e-11	PREDICTED: ATP-dependent Clp protease proteolytic subunit 2, mitochondrial-like [Vitis vinifera]	gi|590561601|ref|XM_007008793.1|	71.9	5e-10	Theobroma cacao Uncharacterized protein (TCM_042433) mRNA, complete cds	sp|Q9FN42|CLPP2_ARATH	46.2	9e-11	ATP-dependent Clp protease proteolytic subunit 2, mitochondrial OS=Arabidopsis thaliana GN=CLPP2 PE=1 SV=1	RC0746	37	1e-06	COG0740	Protease subunit of ATP-dependent Clp proteases	K01358	6e-13	45.4	vvi:100266180	ATP-dependent Clp protease, protease subunit [EC:3.4.21.92]	-	-	-
CL1017.Contig3_All	1069	gi|147797194|emb|CAN64666.1|	403.3	6e-141	hypothetical protein VITISV_024612 [Vitis vinifera]	gi|571491795|ref|XM_003540571.2|	436	1e-119	PREDICTED: Glycine max ATP-dependent Clp protease proteolytic subunit 2, mitochondrial-like (LOC100791303), mRNA	sp|Q9FN42|CLPP2_ARATH	380	3e-133	ATP-dependent Clp protease proteolytic subunit 2, mitochondrial OS=Arabidopsis thaliana GN=CLPP2 PE=1 SV=1	BMEI0874	263	6e-87	COG0740	Protease subunit of ATP-dependent Clp proteases	K01358	5e-142	403	vvi:100266180	ATP-dependent Clp protease, protease subunit [EC:3.4.21.92]	GO:0006508//proteolysis	GO:0004252//serine-type endopeptidase activity	-
CL1017.Contig4_All	955	gi|147797194|emb|CAN64666.1|	406.4	9e-143	hypothetical protein VITISV_024612 [Vitis vinifera]	gi|359473042|ref|XM_002277033.2|	452	1e-124	PREDICTED: Vitis vinifera ATP-dependent Clp protease proteolytic subunit 2, mitochondrial-like (LOC100266180), mRNA	sp|Q9FN42|CLPP2_ARATH	380	6e-134	ATP-dependent Clp protease proteolytic subunit 2, mitochondrial OS=Arabidopsis thaliana GN=CLPP2 PE=1 SV=1	BMEI0874	262	5e-87	COG0740	Protease subunit of ATP-dependent Clp proteases	K01358	8e-144	406	vvi:100266180	ATP-dependent Clp protease, protease subunit [EC:3.4.21.92]	GO:0006508//proteolysis	GO:0004252//serine-type endopeptidase activity;GO:0050897//cobalt ion binding;GO:0008270//zinc ion binding	GO:0009840//chloroplastic endopeptidase Clp complex;GO:0009535//chloroplast thylakoid membrane
CL1017.Contig5_All	1113	gi|147797194|emb|CAN64666.1|	406	9e-142	hypothetical protein VITISV_024612 [Vitis vinifera]	gi|359473042|ref|XM_002277033.2|	432	1e-118	PREDICTED: Vitis vinifera ATP-dependent Clp protease proteolytic subunit 2, mitochondrial-like (LOC100266180), mRNA	sp|Q9FN42|CLPP2_ARATH	381	2e-133	ATP-dependent Clp protease proteolytic subunit 2, mitochondrial OS=Arabidopsis thaliana GN=CLPP2 PE=1 SV=1	BMEI0874	263	2e-86	COG0740	Protease subunit of ATP-dependent Clp proteases	K01358	8e-143	405	vvi:100266180	ATP-dependent Clp protease, protease subunit [EC:3.4.21.92]	GO:0006508//proteolysis	GO:0004252//serine-type endopeptidase activity;GO:0050897//cobalt ion binding;GO:0008270//zinc ion binding	GO:0009840//chloroplastic endopeptidase Clp complex;GO:0009535//chloroplast thylakoid membrane
CL1017.Contig6_All	979	gi|147797194|emb|CAN64666.1|	403.3	2e-141	hypothetical protein VITISV_024612 [Vitis vinifera]	gi|571491795|ref|XM_003540571.2|	428	1e-117	PREDICTED: Glycine max ATP-dependent Clp protease proteolytic subunit 2, mitochondrial-like (LOC100791303), mRNA	sp|Q9FN42|CLPP2_ARATH	380	8e-134	ATP-dependent Clp protease proteolytic subunit 2, mitochondrial OS=Arabidopsis thaliana GN=CLPP2 PE=1 SV=1	BMEI0874	263	3e-87	COG0740	Protease subunit of ATP-dependent Clp proteases	K01358	2e-142	403	vvi:100266180	ATP-dependent Clp protease, protease subunit [EC:3.4.21.92]	GO:0006508//proteolysis	GO:0004252//serine-type endopeptidase activity	-
CL10170.Contig1_All	1455	gi|225437945|ref|XP_002269637.1|	538.5	0	PREDICTED: tetratricopeptide repeat protein 4 homolog [Vitis vinifera] >gi|297744240|emb|CBI37210.3| unnamed protein product [Vitis vinifera]	gi|359480326|ref|XM_002269601.2|	333	4e-88	PREDICTED: Vitis vinifera tetratricopeptide repeat protein 4 homolog-like (LOC100253278), mRNA	sp|Q84K11|PPP5_SOLLC	69.7	2e-12	Serine/threonine-protein phosphatase 5 OS=Solanum lycopersicum GN=PP5 PE=1 SV=1	SPAC17A2.04c	105	3e-24	COG0457	FOG: TPR repeat	K04460	7e-13	72	gmx:100806083	protein phosphatase 5 [EC:3.1.3.16]	-	GO:0051879//Hsp90 protein binding	GO:0005737//cytoplasm
CL10170.Contig2_All	1182	gi|225437945|ref|XP_002269637.1|	459.9	2e-160	PREDICTED: tetratricopeptide repeat protein 4 homolog [Vitis vinifera] >gi|297744240|emb|CBI37210.3| unnamed protein product [Vitis vinifera]	gi|359480326|ref|XM_002269601.2|	333	3e-88	PREDICTED: Vitis vinifera tetratricopeptide repeat protein 4 homolog-like (LOC100253278), mRNA	sp|Q84K11|PPP5_SOLLC	69.7	9e-13	Serine/threonine-protein phosphatase 5 OS=Solanum lycopersicum GN=PP5 PE=1 SV=1	SPAC17A2.04c	104	2e-24	COG0457	FOG: TPR repeat	K04460	4e-13	72	gmx:100806083	protein phosphatase 5 [EC:3.1.3.16]	-	GO:0051879//Hsp90 protein binding	-
CL10171.Contig1_All	629	gi|297741487|emb|CBI32619.3|	77.4	3e-42	unnamed protein product [Vitis vinifera]	gi|359481491|ref|XM_003632581.1|	161	1e-36	PREDICTED: Vitis vinifera uncharacterized LOC100853790 (LOC100853790), mRNA	--	--	--	--	--	--	--	--	--	--	--	--	--	--	-	-	GO:0005739//mitochondrion;GO:0009507//chloroplast
CL10171.Contig2_All	242	gi|449440053|ref|XP_004137799.1|	98.6	2e-26	PREDICTED: uncharacterized protein LOC101211971 [Cucumis sativus] >gi|449519160|ref|XP_004166603.1| PREDICTED: uncharacterized protein LOC101226769 [Cucumis sativus]	gi|590630226|ref|XM_007027151.1|	101	4e-19	Theobroma cacao 2,3-bisphosphoglycerate-independent phosphoglycerate mutase (TCM_022073) mRNA, complete cds	--	--	--	--	--	--	--	--	--	--	--	--	--	--	-	-	GO:0009535//chloroplast thylakoid membrane
CL10171.Contig3_All	632	gi|629124433|gb|KCW88858.1|	190.7	1e-60	hypothetical protein EUGRSUZ_A01185 [Eucalyptus grandis]	gi|359481491|ref|XM_003632581.1|	186	2e-44	PREDICTED: Vitis vinifera uncharacterized LOC100853790 (LOC100853790), mRNA	--	--	--	--	--	--	--	--	--	--	--	--	--	--	-	-	GO:0009535//chloroplast thylakoid membrane;GO:0005739//mitochondrion
CL10172.Contig1_All	1018	gi|147853040|emb|CAN82321.1|	255	2e-83	hypothetical protein VITISV_021316 [Vitis vinifera]	gi|123660292|emb|AM429706.1|	349	4e-93	Vitis vinifera contig VV78X144965.37, whole genome shotgun sequence	sp|O82248|NFYB5_ARATH	181	2e-56	Nuclear transcription factor Y subunit B-5 OS=Arabidopsis thaliana GN=NFYB5 PE=2 SV=1	YBL021c	124	2e-34	COG2036	Histones H3 and H4	K08065	1e-48	162	gmx:100813169	nuclear transcription Y subunit beta	GO:0006355//regulation of transcription, DNA-dependent	GO:0043565//sequence-specific DNA binding;GO:0046982//protein heterodimerization activity	GO:0005634//nucleus
CL10172.Contig2_All	648	gi|147853040|emb|CAN82321.1|	230.3	1e-75	hypothetical protein VITISV_021316 [Vitis vinifera]	gi|123660292|emb|AM429706.1|	242	4e-61	Vitis vinifera contig VV78X144965.37, whole genome shotgun sequence	sp|O82248|NFYB5_ARATH	177	7e-57	Nuclear transcription factor Y subunit B-5 OS=Arabidopsis thaliana GN=NFYB5 PE=2 SV=1	YBL021c	124	1e-35	COG2036	Histones H3 and H4	K08065	1e-47	156	gmx:100813169	nuclear transcription Y subunit beta	GO:0006355//regulation of transcription, DNA-dependent	GO:0043565//sequence-specific DNA binding;GO:0046982//protein heterodimerization activity	GO:0005634//nucleus
CL10173.Contig1_All	1220	gi|526118297|ref|NP_001267988.1|	483.4	3e-171	cytosolic ascorbate peroxidase [Vitis vinifera] >gi|161778778|gb|ABX79340.1| cytosolic ascorbate peroxidase [Vitis vinifera]	gi|526118296|ref|NM_001281059.1|	613	1e-172	Vitis vinifera cytosolic ascorbate peroxidase (APX), mRNA >gi|161778777|gb|EU280159.1| Vitis vinifera cytosolic ascorbate peroxidase (APX) mRNA, complete cds	sp|Q1PER6|APX2_ARATH	446	2e-158	L-ascorbate peroxidase 2, cytosolic OS=Arabidopsis thaliana GN=APX2 PE=2 SV=3	YKR066c	181	8e-53	COG0376	Catalase (peroxidase I)	K00434	2e-167	470	pop:POPTR_1103794	L-ascorbate peroxidase [EC:1.11.1.11]	GO:0055114//oxidation-reduction process;GO:0006979//response to oxidative stress	GO:0020037//heme binding;GO:0004601//peroxidase activity	-
CL10173.Contig2_All	615	gi|393715842|dbj|BAM28755.1|	292	5e-99	ascorbate peroxidase [Ziziphus jujuba]	gi|1384109|dbj|D85864.1|SPICAP	311	5e-82	Spinacia oleracea mRNA for cytosolic ascorbate peroxidase, complete cds	sp|P48534|APX1_PEA	281	7e-97	L-ascorbate peroxidase, cytosolic OS=Pisum sativum GN=APX1 PE=1 SV=2	YKR066c	119	1e-31	COG0376	Catalase (peroxidase I)	K00434	4e-98	286	zma:100285887	L-ascorbate peroxidase [EC:1.11.1.11]	GO:0055114//oxidation-reduction process;GO:0006979//response to oxidative stress	GO:0020037//heme binding;GO:0004601//peroxidase activity	-
CL10173.Contig3_All	1468	gi|526118297|ref|NP_001267988.1|	478.8	4e-168	cytosolic ascorbate peroxidase [Vitis vinifera] >gi|161778778|gb|ABX79340.1| cytosolic ascorbate peroxidase [Vitis vinifera]	gi|526118296|ref|NM_001281059.1|	605	1e-170	Vitis vinifera cytosolic ascorbate peroxidase (APX), mRNA >gi|161778777|gb|EU280159.1| Vitis vinifera cytosolic ascorbate peroxidase (APX) mRNA, complete cds	sp|Q1PER6|APX2_ARATH	441	3e-155	L-ascorbate peroxidase 2, cytosolic OS=Arabidopsis thaliana GN=APX2 PE=2 SV=3	YKR066c	182	1e-52	COG0376	Catalase (peroxidase I)	K00434	2e-164	465	pop:POPTR_1103794	L-ascorbate peroxidase [EC:1.11.1.11]	GO:0055114//oxidation-reduction process;GO:0006979//response to oxidative stress	GO:0020037//heme binding;GO:0004601//peroxidase activity	-
CL10173.Contig4_All	1823	gi|532166928|gb|AGT80152.1|	57.8	1e-33	ascorbate peroxidase [Ipomoea trifida]	gi|300837174|gb|GQ465430.1|	127	5e-26	Citrus limon ascorbate peroxidase mRNA, complete cds	sp|Q9FE01|APX2_ORYSJ	62.4	2e-31	L-ascorbate peroxidase 2, cytosolic OS=Oryza sativa subsp. japonica GN=APX2 PE=1 SV=1	--	--	--	--	--	K00434	1e-31	65.9	pop:POPTR_1103794	L-ascorbate peroxidase [EC:1.11.1.11]	GO:0055114//oxidation-reduction process;GO:0006979//response to oxidative stress	GO:0020037//heme binding;GO:0004601//peroxidase activity	-
CL10174.Contig1_All	1785	gi|460397979|ref|XP_004244542.1|	684.9	0	PREDICTED: protein ABCI7, chloroplastic-like [Solanum lycopersicum]	gi|359474567|ref|XM_002278508.2|	303	4e-79	PREDICTED: Vitis vinifera protein ABCI7, chloroplastic-like (LOC100260803), mRNA	sp|Q9LQK7|AB7I_ARATH	572	0	Protein ABCI7, chloroplastic OS=Arabidopsis thaliana GN=ABCI7 PE=1 SV=1	alr2494	269	3e-83	COG0719	ABC-type transport system involved in Fe-S cluster assembly, permease component	K09015	0	659	vvi:100260803	Fe-S cluster assembly protein SufD	GO:0045893//positive regulation of transcription, DNA-dependent;GO:0006810//transport;GO:0035304//regulation of protein dephosphorylation;GO:0009793//embryo development ending in seed dormancy;GO:0010207//photosystem II assembly;GO:0009902//chloroplast relocation;GO:0016226//iron-sulfur cluster assembly;GO:0006569//tryptophan catabolic process;GO:0010228//vegetative to reproductive phase transiti…	GO:0005515//protein binding;GO:0005215//transporter activity	GO:0009570//chloroplast stroma
CL10174.Contig2_All	2172	gi|460397979|ref|XP_004244542.1|	520.4	2e-177	PREDICTED: protein ABCI7, chloroplastic-like [Solanum lycopersicum]	gi|359474567|ref|XM_002278508.2|	210	5e-51	PREDICTED: Vitis vinifera protein ABCI7, chloroplastic-like (LOC100260803), mRNA	sp|Q9LQK7|AB7I_ARATH	423	1e-141	Protein ABCI7, chloroplastic OS=Arabidopsis thaliana GN=ABCI7 PE=1 SV=1	alr2494	176	9e-48	COG0719	ABC-type transport system involved in Fe-S cluster assembly, permease component	K09015	2e-169	496	vvi:100260803	Fe-S cluster assembly protein SufD	GO:0045893//positive regulation of transcription, DNA-dependent;GO:0006810//transport;GO:0035304//regulation of protein dephosphorylation;GO:0009793//embryo development ending in seed dormancy;GO:0010207//photosystem II assembly;GO:0009902//chloroplast relocation;GO:0016226//iron-sulfur cluster assembly;GO:0006569//tryptophan catabolic process;GO:0010228//vegetative to reproductive phase transiti…	GO:0005515//protein binding;GO:0005215//transporter activity	GO:0009570//chloroplast stroma
CL10175.Contig1_All	2584	gi|225440966|ref|XP_002277252.1|	165.6	1e-41	PREDICTED: uncharacterized protein LOC100244201 [Vitis vinifera]	gi|568856525|ref|XM_006481769.1|	65.9	2e-07	PREDICTED: Citrus sinensis uncharacterized LOC102615824 (LOC102615824), transcript variant X2, mRNA	--	--	--	--	--	--	--	--	--	--	--	--	--	--	-	-	-
CL10175.Contig2_All	2050	gi|225440966|ref|XP_002277252.1|	483.8	6e-163	PREDICTED: uncharacterized protein LOC100244201 [Vitis vinifera]	gi|590631718|ref|XM_007027580.1|	69.9	1e-08	Theobroma cacao Uncharacterized protein (TCM_022485) mRNA, complete cds	--	--	--	--	--	--	--	--	--	K11323	1e-08	59.3	vcn:VOLCADRAFT_121342	histone arginine demethylase JMJD6 [EC:1.14.11.-]	-	-	-
CL10175.Contig3_All	2972	gi|225440966|ref|XP_002277252.1|	474.9	1e-155	PREDICTED: uncharacterized protein LOC100244201 [Vitis vinifera]	gi|568856525|ref|XM_006481769.1|	73.8	1e-09	PREDICTED: Citrus sinensis uncharacterized LOC102615824 (LOC102615824), transcript variant X2, mRNA	--	--	--	--	--	--	--	--	--	K11323	1e-08	60.5	vcn:VOLCADRAFT_121342	histone arginine demethylase JMJD6 [EC:1.14.11.-]	-	-	-
CL10175.Contig4_All	2271	gi|225440966|ref|XP_002277252.1|	504.2	6e-170	PREDICTED: uncharacterized protein LOC100244201 [Vitis vinifera]	gi|568856525|ref|XM_006481769.1|	93.7	9e-16	PREDICTED: Citrus sinensis uncharacterized LOC102615824 (LOC102615824), transcript variant X2, mRNA	--	--	--	--	--	--	--	--	--	K11323	7e-09	60.5	vcn:VOLCADRAFT_121342	histone arginine demethylase JMJD6 [EC:1.14.11.-]	-	-	-
CL10175.Contig5_All	1373	gi|225440966|ref|XP_002277252.1|	340.1	4e-110	PREDICTED: uncharacterized protein LOC100244201 [Vitis vinifera]	gi|502122182|ref|XM_004497563.1|	73.8	5e-10	PREDICTED: Cicer arietinum uncharacterized LOC101492207 (LOC101492207), mRNA	--	--	--	--	--	--	--	--	--	--	--	--	--	--	-	-	-
CL10175.Contig6_All	2290	gi|225440966|ref|XP_002277252.1|	515	5e-174	PREDICTED: uncharacterized protein LOC100244201 [Vitis vinifera]	gi|502122182|ref|XM_004497563.1|	73.8	8e-10	PREDICTED: Cicer arietinum uncharacterized LOC101492207 (LOC101492207), mRNA	--	--	--	--	--	--	--	--	--	K11323	3e-10	64.7	vcn:VOLCADRAFT_121342	histone arginine demethylase JMJD6 [EC:1.14.11.-]	-	-	-
CL10175.Contig7_All	783	gi|225440966|ref|XP_002277252.1|	170.6	1e-47	PREDICTED: uncharacterized protein LOC100244201 [Vitis vinifera]	gi|568856525|ref|XM_006481769.1|	73.8	3e-10	PREDICTED: Citrus sinensis uncharacterized LOC102615824 (LOC102615824), transcript variant X2, mRNA	--	--	--	--	--	--	--	--	--	--	--	--	--	--	-	-	-
CL10176.Contig1_All	1352	gi|565380043|ref|XP_006356425.1|	579.3	0	PREDICTED: 1,4-Dihydroxy-2-naphthoyl-CoA synthase, peroxisomal-like [Solanum tuberosum]	gi|568860755|ref|XM_006483818.1|	551	1e-154	PREDICTED: Citrus sinensis 1,4-Dihydroxy-2-naphthoyl-CoA synthase, peroxisomal-like (LOC102621209), transcript variant X1, mRNA	sp|Q8GYN9|MENB_ARATH	508	0	1,4-Dihydroxy-2-naphthoyl-CoA synthase, peroxisomal OS=Arabidopsis thaliana GN=MENB PE=1 SV=2	PM1096	375	8e-129	COG0447	Dihydroxynaphthoic acid synthase	K01661	0	544	rcu:RCOM_0527990	naphthoate synthase [EC:4.1.3.36]	GO:0009234//menaquinone biosynthetic process	GO:0008935//1,4-dihydroxy-2-naphthoyl-CoA synthase activity	-
CL10176.Contig2_All	1971	gi|565380043|ref|XP_006356425.1|	242.3	2e-72	PREDICTED: 1,4-Dihydroxy-2-naphthoyl-CoA synthase, peroxisomal-like [Solanum tuberosum]	gi|590694705|ref|XM_007044619.1|	341	2e-90	Theobroma cacao Enoyl-CoA hydratase/isomerase D isoform 1 (TCM_010397) mRNA, complete cds	sp|Q8GYN9|MENB_ARATH	290	1e-92	1,4-Dihydroxy-2-naphthoyl-CoA synthase, peroxisomal OS=Arabidopsis thaliana GN=MENB PE=1 SV=2	PM1096	199	2e-58	COG0447	Dihydroxynaphthoic acid synthase	K01661	1e-101	314	rcu:RCOM_0527990	naphthoate synthase [EC:4.1.3.36]	GO:0009234//menaquinone biosynthetic process	GO:0008935//1,4-dihydroxy-2-naphthoyl-CoA synthase activity	-
CL10177.Contig1_All	1879	gi|225438801|ref|XP_002283225.1|	642.1	0	PREDICTED: tRNA-dihydrouridine synthase 1-like [Vitis vinifera]	gi|359480678|ref|XM_002283189.2|	517	1e-143	PREDICTED: Vitis vinifera tRNA-dihydrouridine synthase 1-like (LOC100249291), mRNA	sp|Q9T0J6|DUS3L_ARATH	77	2e-14	tRNA-dihydrouridine(47) synthase [NAD(P)(+)]-like OS=Arabidopsis thaliana GN=At4g38890 PE=2 SV=2	SPBC36B7.04	254	6e-78	COG0042	tRNA-dihydrouridine synthase	K05542	0	642	vvi:100249291	tRNA-dihydrouridine synthase 1 [EC:1.3.1.88]	GO:0002943//tRNA dihydrouridine synthesis;GO:0006808//regulation of nitrogen utilization;GO:0055114//oxidation-reduction process	GO:0050660//flavin adenine dinucleotide binding;GO:0017150//tRNA dihydrouridine synthase activity	-
CL10177.Contig2_All	1845	gi|225438801|ref|XP_002283225.1|	644.4	0	PREDICTED: tRNA-dihydrouridine synthase 1-like [Vitis vinifera]	gi|359480678|ref|XM_002283189.2|	502	1e-139	PREDICTED: Vitis vinifera tRNA-dihydrouridine synthase 1-like (LOC100249291), mRNA	sp|Q9T0J6|DUS3L_ARATH	77	1e-14	tRNA-dihydrouridine(47) synthase [NAD(P)(+)]-like OS=Arabidopsis thaliana GN=At4g38890 PE=2 SV=2	SPBC36B7.04	254	3e-78	COG0042	tRNA-dihydrouridine synthase	K05542	0	644	vvi:100249291	tRNA-dihydrouridine synthase 1 [EC:1.3.1.88]	GO:0002943//tRNA dihydrouridine synthesis;GO:0006808//regulation of nitrogen utilization;GO:0055114//oxidation-reduction process	GO:0050660//flavin adenine dinucleotide binding;GO:0017150//tRNA dihydrouridine synthase activity	-
CL10177.Contig3_All	1185	gi|629093475|gb|KCW59470.1|	406.8	9e-141	hypothetical protein EUGRSUZ_H022182, partial [Eucalyptus grandis]	gi|123704868|emb|AM486562.1|	309	4e-81	Vitis vinifera, whole genome shotgun sequence, contig VV78X194263.4, clone ENTAV 115	--	--	--	--	ECU07g1610	170	5e-49	COG0042	tRNA-dihydrouridine synthase	K05542	5e-141	409	vvi:100249291	tRNA-dihydrouridine synthase 1 [EC:1.3.1.88]	GO:0002943//tRNA dihydrouridine synthesis;GO:0055114//oxidation-reduction process	GO:0050660//flavin adenine dinucleotide binding;GO:0017150//tRNA dihydrouridine synthase activity	-
CL10177.Contig4_All	293	--	--	--	--	--	--	--	--	--	--	--	--	--	--	--	--	--	--	--	--	--	--	-	-	-
CL10178.Contig1_All	784	--	--	--	--	--	--	--	--	--	--	--	--	--	--	--	--	--	--	--	--	--	--	-	-	-
CL10178.Contig2_All	962	--	--	--	--	--	--	--	--	--	--	--	--	--	--	--	--	--	--	--	--	--	--	-	-	-
CL10179.Contig1_All	2331	gi|399920199|gb|AFP55546.1|	130.2	6e-29	gag-pol polyprotein [Rosa rugosa]	gi|147864242|emb|AM451895.2|	75.8	2e-10	Vitis vinifera contig VV78X110176.2, whole genome shotgun sequence	sp|P10978|POLX_TOBAC	251	2e-70	Retrovirus-related Pol polyprotein from transposon TNT 1-94 OS=Nicotiana tabacum PE=2 SV=1	--	--	--	--	--	K10760	8e-21	98.2	vvi:100247527	adenylate isopentenyltransferase (cytokinin synthase)	GO:0008152//metabolic process	GO:0016798//hydrolase activity, acting on glycosyl bonds	-
CL10179.Contig2_All	603	gi|147818439|emb|CAN60732.1|	26.2	1e-52	hypothetical protein VITISV_010209 [Vitis vinifera]	gi|147845921|emb|AM426947.2|	67.9	1e-08	Vitis vinifera contig VV78X043317.7, whole genome shotgun sequence	sp|P10978|POLX_TOBAC	73.2	5e-27	Retrovirus-related Pol polyprotein from transposon TNT 1-94 OS=Nicotiana tabacum PE=2 SV=1	--	--	--	--	--	--	--	--	--	--	GO:0044238//primary metabolic process;GO:0071704	GO:0004553//hydrolase activity, hydrolyzing O-glycosyl compounds;GO:0005488//binding	-
CL1018.Contig1_All	1443	gi|593792648|ref|XP_007159363.1|	299.7	4e-98	hypothetical protein PHAVU_002G231900g [Phaseolus vulgaris] >gi|561032778|gb|ESW31357.1| hypothetical protein PHAVU_002G231900g [Phaseolus vulgaris]	gi|568826777|ref|XM_006467683.1|	222	9e-55	PREDICTED: Citrus sinensis protein DEHYDRATION-INDUCED 19-like (LOC102613317), mRNA	sp|Q6H6E6|DI194_ORYSJ	205	4e-63	Protein DEHYDRATION-INDUCED 19 homolog 4 OS=Oryza sativa subsp. japonica GN=DI19-4 PE=2 SV=1	--	--	--	--	--	--	--	--	--	--	-	-	-
CL1018.Contig2_All	1541	gi|593792648|ref|XP_007159363.1|	349	6e-117	hypothetical protein PHAVU_002G231900g [Phaseolus vulgaris] >gi|561032778|gb|ESW31357.1| hypothetical protein PHAVU_002G231900g [Phaseolus vulgaris]	gi|568826777|ref|XM_006467683.1|	222	1e-54	PREDICTED: Citrus sinensis protein DEHYDRATION-INDUCED 19-like (LOC102613317), mRNA	sp|Q6H6E6|DI194_ORYSJ	238	1e-75	Protein DEHYDRATION-INDUCED 19 homolog 4 OS=Oryza sativa subsp. japonica GN=DI19-4 PE=2 SV=1	--	--	--	--	--	--	--	--	--	--	-	-	-
CL1018.Contig3_All	1516	gi|593792648|ref|XP_007159363.1|	297.4	7e-97	hypothetical protein PHAVU_002G231900g [Phaseolus vulgaris] >gi|561032778|gb|ESW31357.1| hypothetical protein PHAVU_002G231900g [Phaseolus vulgaris]	gi|568826777|ref|XM_006467683.1|	214	2e-52	PREDICTED: Citrus sinensis protein DEHYDRATION-INDUCED 19-like (LOC102613317), mRNA	sp|Q6H6E6|DI194_ORYSJ	201	2e-61	Protein DEHYDRATION-INDUCED 19 homolog 4 OS=Oryza sativa subsp. japonica GN=DI19-4 PE=2 SV=1	--	--	--	--	--	--	--	--	--	--	-	-	-
CL1018.Contig4_All	1455	gi|255536745|ref|XP_002509439.1|	332.8	4e-111	conserved hypothetical protein [Ricinus communis] >gi|223549338|gb|EEF50826.1| conserved hypothetical protein [Ricinus communis]	gi|568826777|ref|XM_006467683.1|	214	2e-52	PREDICTED: Citrus sinensis protein DEHYDRATION-INDUCED 19-like (LOC102613317), mRNA	sp|Q6H6E6|DI194_ORYSJ	224	1e-70	Protein DEHYDRATION-INDUCED 19 homolog 4 OS=Oryza sativa subsp. japonica GN=DI19-4 PE=2 SV=1	--	--	--	--	--	--	--	--	--	--	-	-	-
CL1018.Contig5_All	656	gi|297740421|emb|CBI30603.3|	184.9	3e-58	unnamed protein product [Vitis vinifera]	gi|460374226|ref|XM_004232865.1|	161	1e-36	PREDICTED: Solanum lycopersicum protein DEHYDRATION-INDUCED 19-like (LOC101259804), mRNA	sp|Q6H6E6|DI194_ORYSJ	135	4e-39	Protein DEHYDRATION-INDUCED 19 homolog 4 OS=Oryza sativa subsp. japonica GN=DI19-4 PE=2 SV=1	--	--	--	--	--	--	--	--	--	--	-	-	-
CL1018.Contig6_All	1052	gi|593792648|ref|XP_007159363.1|	352.1	1e-120	hypothetical protein PHAVU_002G231900g [Phaseolus vulgaris] >gi|561032778|gb|ESW31357.1| hypothetical protein PHAVU_002G231900g [Phaseolus vulgaris]	gi|460374226|ref|XM_004232865.1|	214	2e-52	PREDICTED: Solanum lycopersicum protein DEHYDRATION-INDUCED 19-like (LOC101259804), mRNA	sp|Q6H6E6|DI194_ORYSJ	238	1e-77	Protein DEHYDRATION-INDUCED 19 homolog 4 OS=Oryza sativa subsp. japonica GN=DI19-4 PE=2 SV=1	--	--	--	--	--	--	--	--	--	--	-	-	-
CL1018.Contig7_All	1205	gi|595865793|ref|XP_007211976.1|	272.3	1e-88	hypothetical protein PRUPE_ppa010886mg [Prunus persica] >gi|462407841|gb|EMJ13175.1| hypothetical protein PRUPE_ppa010886mg [Prunus persica]	gi|568826777|ref|XM_006467683.1|	180	3e-42	PREDICTED: Citrus sinensis protein DEHYDRATION-INDUCED 19-like (LOC102613317), mRNA	sp|Q688X9|DI191_ORYSJ	183	9e-56	Protein DEHYDRATION-INDUCED 19 OS=Oryza sativa subsp. japonica GN=DI19-1 PE=2 SV=1	--	--	--	--	--	--	--	--	--	--	-	-	-
CL1018.Contig8_All	1342	gi|593792648|ref|XP_007159363.1|	354	7e-120	hypothetical protein PHAVU_002G231900g [Phaseolus vulgaris] >gi|561032778|gb|ESW31357.1| hypothetical protein PHAVU_002G231900g [Phaseolus vulgaris]	gi|460374226|ref|XM_004232865.1|	222	9e-55	PREDICTED: Solanum lycopersicum protein DEHYDRATION-INDUCED 19-like (LOC101259804), mRNA	sp|Q6H6E6|DI194_ORYSJ	238	2e-76	Protein DEHYDRATION-INDUCED 19 homolog 4 OS=Oryza sativa subsp. japonica GN=DI19-4 PE=2 SV=1	--	--	--	--	--	--	--	--	--	--	-	-	-
CL1018.Contig9_All	1032	gi|595865793|ref|XP_007211976.1|	218.8	2e-68	hypothetical protein PRUPE_ppa010886mg [Prunus persica] >gi|462407841|gb|EMJ13175.1| hypothetical protein PRUPE_ppa010886mg [Prunus persica]	gi|349721411|emb|FQ381862.1|	127	3e-26	Vitis vinifera clone SS0ABG81YE15	sp|Q688X9|DI191_ORYSJ	146	3e-42	Protein DEHYDRATION-INDUCED 19 OS=Oryza sativa subsp. japonica GN=DI19-1 PE=2 SV=1	--	--	--	--	--	--	--	--	--	--	-	-	-
CL10180.Contig10_All	235	--	--	--	--	--	--	--	--	--	--	--	--	--	--	--	--	--	--	--	--	--	--	-	-	-
CL10180.Contig11_All	3198	gi|595894322|ref|XP_007213689.1|	1346.6	0	hypothetical protein PRUPE_ppa000854mg [Prunus persica] >gi|462409554|gb|EMJ14888.1| hypothetical protein PRUPE_ppa000854mg [Prunus persica]	gi|359493993|ref|XR_139880.1|	650	0	PREDICTED: Vitis vinifera probable LRR receptor-like serine/threonine-protein kinase At1g53440-like (LOC100260595), miscRNA	sp|C0LGG8|Y5343_ARATH	1209	0	Probable LRR receptor-like serine/threonine-protein kinase At1g53430 OS=Arabidopsis thaliana GN=At1g53430 PE=1 SV=1	BH2504_1	100	5e-22	COG0515	Serine/threonine protein kinase	K04733	3e-76	254	smo:SELMODRAFT_230241	interleukin-1 receptor-associated kinase 4 [EC:2.7.11.1]	GO:0006468//protein phosphorylation	GO:0005524//ATP binding;GO:0004674//protein serine/threonine kinase activity	-
CL10180.Contig12_All	4136	gi|297740564|emb|CBI30746.3|	61.2	3e-07	unnamed protein product [Vitis vinifera]	gi|359483551|ref|XM_002264144.2|	468	1e-128	PREDICTED: Vitis vinifera probable LRR receptor-like serine/threonine-protein kinase At1g07650-like (LOC100251456), mRNA	sp|C0LGE0|Y1765_ARATH	642	0	Probable LRR receptor-like serine/threonine-protein kinase At1g07650 OS=Arabidopsis thaliana GN=At1g07650 PE=1 SV=1	BH2504_1	94	1e-19	COG0515	Serine/threonine protein kinase	K13416	2e-75	265	ath:AT4G33430	brassinosteroid insensitive 1-associated receptor kinase 1 [EC:2.7.10.1 2.7.11.1]	GO:0006468//protein phosphorylation	GO:0005524//ATP binding;GO:0004674//protein serine/threonine kinase activity	-
CL10180.Contig13_All	3589	gi|297740564|emb|CBI30746.3|	1228	0	unnamed protein product [Vitis vinifera]	gi|359483547|ref|XM_002264606.2|	476	1e-130	PREDICTED: Vitis vinifera probable leucine-rich repeat receptor-like serine/threonine-protein kinase At3g14840-like (LOC100249786), mRNA	sp|C0LGG8|Y5343_ARATH	854	0	Probable LRR receptor-like serine/threonine-protein kinase At1g53430 OS=Arabidopsis thaliana GN=At1g53430 PE=1 SV=1	lin1934_1	91.7	5e-19	COG0515	Serine/threonine protein kinase	K04733	6e-74	251	smo:SELMODRAFT_159261	interleukin-1 receptor-associated kinase 4 [EC:2.7.11.1]	GO:0006468//protein phosphorylation	GO:0004674//protein serine/threonine kinase activity	-
CL10180.Contig14_All	3132	gi|595894807|ref|XP_007213704.1|	103.6	2e-20	hypothetical protein PRUPE_ppa000741mg [Prunus persica] >gi|462409569|gb|EMJ14903.1| hypothetical protein PRUPE_ppa000741mg [Prunus persica]	gi|359483551|ref|XM_002264144.2|	460	1e-126	PREDICTED: Vitis vinifera probable LRR receptor-like serine/threonine-protein kinase At1g07650-like (LOC100251456), mRNA	sp|C0LGG8|Y5343_ARATH	456	2e-143	Probable LRR receptor-like serine/threonine-protein kinase At1g53430 OS=Arabidopsis thaliana GN=At1g53430 PE=1 SV=1	BH2504_1	95.5	2e-20	COG0515	Serine/threonine protein kinase	K13416	4e-73	255	ath:AT4G33430	brassinosteroid insensitive 1-associated receptor kinase 1 [EC:2.7.10.1 2.7.11.1]	GO:0006468//protein phosphorylation	GO:0005524//ATP binding;GO:0004674//protein serine/threonine kinase activity	-
CL10180.Contig15_All	2783	gi|297740564|emb|CBI30746.3|	870.9	0	unnamed protein product [Vitis vinifera]	gi|359483547|ref|XM_002264606.2|	482	1e-132	PREDICTED: Vitis vinifera probable leucine-rich repeat receptor-like serine/threonine-protein kinase At3g14840-like (LOC100249786), mRNA	sp|C0LGE0|Y1765_ARATH	648	0	Probable LRR receptor-like serine/threonine-protein kinase At1g07650 OS=Arabidopsis thaliana GN=At1g07650 PE=1 SV=1	lin1934_1	90.5	8e-19	COG0515	Serine/threonine protein kinase	K04733	1e-75	251	smo:SELMODRAFT_230241	interleukin-1 receptor-associated kinase 4 [EC:2.7.11.1]	GO:0006468//protein phosphorylation	GO:0005524//ATP binding;GO:0004674//protein serine/threonine kinase activity	-
CL10180.Contig16_All	6592	gi|297740564|emb|CBI30746.3|	539.6	1e-164	unnamed protein product [Vitis vinifera]	gi|359483547|ref|XM_002264606.2|	513	1e-142	PREDICTED: Vitis vinifera probable leucine-rich repeat receptor-like serine/threonine-protein kinase At3g14840-like (LOC100249786), mRNA	sp|C0LGE0|Y1765_ARATH	489	1e-148	Probable LRR receptor-like serine/threonine-protein kinase At1g07650 OS=Arabidopsis thaliana GN=At1g07650 PE=1 SV=1	lin1934_1	93.2	3e-19	COG0515	Serine/threonine protein kinase	K04733	9e-74	250	smo:SELMODRAFT_230241	interleukin-1 receptor-associated kinase 4 [EC:2.7.11.1]	-	GO:0004672//protein kinase activity	-
CL10180.Contig17_All	3297	gi|297740562|emb|CBI30744.3|	375.6	3e-110	unnamed protein product [Vitis vinifera]	gi|359483551|ref|XM_002264144.2|	426	1e-116	PREDICTED: Vitis vinifera probable LRR receptor-like serine/threonine-protein kinase At1g07650-like (LOC100251456), mRNA	sp|C0LGN2|Y3148_ARATH	479	6e-152	Probable leucine-rich repeat receptor-like serine/threonine-protein kinase At3g14840 OS=Arabidopsis thaliana GN=LRR-RLK PE=1 SV=1	BH2504_1	94.7	4e-20	COG0515	Serine/threonine protein kinase	K04733	1e-65	225	smo:SELMODRAFT_33807	interleukin-1 receptor-associated kinase 4 [EC:2.7.11.1]	-	GO:0004672//protein kinase activity	-
CL10180.Contig18_All	3183	gi|590623227|ref|XP_007025266.1|	948.7	0	Leucine-rich repeat transmembrane protein kinase, putative [Theobroma cacao] >gi|508780632|gb|EOY27888.1| Leucine-rich repeat transmembrane protein kinase, putative [Theobroma cacao]	gi|359483551|ref|XM_002264144.2|	426	1e-116	PREDICTED: Vitis vinifera probable LRR receptor-like serine/threonine-protein kinase At1g07650-like (LOC100251456), mRNA	sp|C0LGE0|Y1765_ARATH	612	0	Probable LRR receptor-like serine/threonine-protein kinase At1g07650 OS=Arabidopsis thaliana GN=At1g07650 PE=1 SV=1	BH2504_1	94.7	4e-20	COG0515	Serine/threonine protein kinase	K04733	1e-65	225	smo:SELMODRAFT_33807	interleukin-1 receptor-associated kinase 4 [EC:2.7.11.1]	GO:0006468//protein phosphorylation	GO:0004674//protein serine/threonine kinase activity;GO:0005524//ATP binding	-
CL10180.Contig19_All	3721	gi|297740564|emb|CBI30746.3|	1304.3	0	unnamed protein product [Vitis vinifera]	gi|359483549|ref|XM_002264213.2|	496	1e-136	PREDICTED: Vitis vinifera probable LRR receptor-like serine/threonine-protein kinase At1g07650-like (LOC100241193), mRNA	sp|C0LGN2|Y3148_ARATH	909	0	Probable leucine-rich repeat receptor-like serine/threonine-protein kinase At3g14840 OS=Arabidopsis thaliana GN=LRR-RLK PE=1 SV=1	BH2504_1	92	4e-19	COG0515	Serine/threonine protein kinase	K13416	1e-71	253	ath:AT4G33430	brassinosteroid insensitive 1-associated receptor kinase 1 [EC:2.7.10.1 2.7.11.1]	GO:0006468//protein phosphorylation;GO:0044710	GO:0004674//protein serine/threonine kinase activity	-
CL10180.Contig1_All	1403	gi|302142826|emb|CBI20121.3|	409.1	1e-132	unnamed protein product [Vitis vinifera]	gi|359493982|ref|XM_002283560.2|	101	2e-18	PREDICTED: Vitis vinifera probable leucine-rich repeat receptor-like serine/threonine-protein kinase At3g14840-like (LOC100265805), mRNA	sp|C0LGN2|Y3148_ARATH	311	4e-96	Probable leucine-rich repeat receptor-like serine/threonine-protein kinase At3g14840 OS=Arabidopsis thaliana GN=LRR-RLK PE=1 SV=1	--	--	--	--	--	--	--	--	--	--	-	GO:0004672//protein kinase activity	-
CL10180.Contig20_All	3847	gi|297740564|emb|CBI30746.3|	117.1	2e-24	unnamed protein product [Vitis vinifera]	gi|359483551|ref|XM_002264144.2|	426	1e-116	PREDICTED: Vitis vinifera probable LRR receptor-like serine/threonine-protein kinase At1g07650-like (LOC100251456), mRNA	sp|C0LGE0|Y1765_ARATH	474	2e-148	Probable LRR receptor-like serine/threonine-protein kinase At1g07650 OS=Arabidopsis thaliana GN=At1g07650 PE=1 SV=1	BH2504_1	94.7	5e-20	COG0515	Serine/threonine protein kinase	K04733	2e-65	225	smo:SELMODRAFT_33807	interleukin-1 receptor-associated kinase 4 [EC:2.7.11.1]	-	GO:0016772//transferase activity, transferring phosphorus-containing groups	-
CL10180.Contig21_All	3418	gi|297740564|emb|CBI30746.3|	835.1	0	unnamed protein product [Vitis vinifera]	gi|359483547|ref|XM_002264606.2|	468	1e-128	PREDICTED: Vitis vinifera probable leucine-rich repeat receptor-like serine/threonine-protein kinase At3g14840-like (LOC100249786), mRNA	sp|C0LGG8|Y5343_ARATH	620	0	Probable LRR receptor-like serine/threonine-protein kinase At1g53430 OS=Arabidopsis thaliana GN=At1g53430 PE=1 SV=1	lin1934_1	92	3e-19	COG0515	Serine/threonine protein kinase	K04733	6e-74	249	smo:SELMODRAFT_230241	interleukin-1 receptor-associated kinase 4 [EC:2.7.11.1]	GO:0006468//protein phosphorylation	GO:0005524//ATP binding;GO:0004674//protein serine/threonine kinase activity	-
CL10180.Contig22_All	2156	gi|297740564|emb|CBI30746.3|	419.9	6e-132	unnamed protein product [Vitis vinifera]	gi|359483551|ref|XM_002264144.2|	426	1e-116	PREDICTED: Vitis vinifera probable LRR receptor-like serine/threonine-protein kinase At1g07650-like (LOC100251456), mRNA	sp|C0LGG8|Y5343_ARATH	374	4e-116	Probable LRR receptor-like serine/threonine-protein kinase At1g53430 OS=Arabidopsis thaliana GN=At1g53430 PE=1 SV=1	BH2504_1	94.7	2e-20	COG0515	Serine/threonine protein kinase	K04733	2e-67	225	smo:SELMODRAFT_33807	interleukin-1 receptor-associated kinase 4 [EC:2.7.11.1]	GO:0006468//protein phosphorylation	GO:0005524//ATP binding;GO:0004674//protein serine/threonine kinase activity	-
CL10180.Contig23_All	3160	gi|297740564|emb|CBI30746.3|	1279.2	0	unnamed protein product [Vitis vinifera]	gi|359483547|ref|XM_002264606.2|	450	1e-123	PREDICTED: Vitis vinifera probable leucine-rich repeat receptor-like serine/threonine-protein kinase At3g14840-like (LOC100249786), mRNA	sp|C0LGE0|Y1765_ARATH	903	0	Probable LRR receptor-like serine/threonine-protein kinase At1g07650 OS=Arabidopsis thaliana GN=At1g07650 PE=1 SV=1	lin1934_1	91.7	4e-19	COG0515	Serine/threonine protein kinase	K04733	9e-75	250	smo:SELMODRAFT_230241	interleukin-1 receptor-associated kinase 4 [EC:2.7.11.1]	GO:0006468//protein phosphorylation;GO:0000165//MAPK cascade	GO:0004674//protein serine/threonine kinase activity;GO:0016491//oxidoreductase activity	-
CL10180.Contig24_All	3504	gi|566153650|ref|XP_006370080.1|	363.6	0	hypothetical protein POPTR_0001s39360g [Populus trichocarpa] >gi|550349259|gb|ERP66649.1| hypothetical protein POPTR_0001s39360g [Populus trichocarpa]	gi|359483551|ref|XM_002264144.2|	426	1e-116	PREDICTED: Vitis vinifera probable LRR receptor-like serine/threonine-protein kinase At1g07650-like (LOC100251456), mRNA	sp|C0LGN2|Y3148_ARATH	342	2e-127	Probable leucine-rich repeat receptor-like serine/threonine-protein kinase At3g14840 OS=Arabidopsis thaliana GN=LRR-RLK PE=1 SV=1	BH2504_1	94.7	4e-20	COG0515	Serine/threonine protein kinase	K04733	2e-65	225	smo:SELMODRAFT_33807	interleukin-1 receptor-associated kinase 4 [EC:2.7.11.1]	-	GO:0004672//protein kinase activity	-
CL10180.Contig25_All	1525	gi|566153666|ref|XP_006370088.1|	57.8	7e-07	hypothetical protein POPTR_0001s39420g [Populus trichocarpa] >gi|550349267|gb|ERP66657.1| hypothetical protein POPTR_0001s39420g [Populus trichocarpa]	gi|359493991|ref|XM_003634657.1|	615	1e-173	PREDICTED: Vitis vinifera probable LRR receptor-like serine/threonine-protein kinase At1g53440-like (LOC100255526), mRNA	sp|C0LGG9|Y5344_ARATH	469	1e-155	Probable LRR receptor-like serine/threonine-protein kinase At1g53440 OS=Arabidopsis thaliana GN=At1g53440 PE=1 SV=2	BH2504_1	99	4e-22	COG0515	Serine/threonine protein kinase	K04733	1e-73	236	smo:SELMODRAFT_33807	interleukin-1 receptor-associated kinase 4 [EC:2.7.11.1]	GO:0006468//protein phosphorylation	GO:0005524//ATP binding;GO:0004674//protein serine/threonine kinase activity	-
CL10180.Contig26_All	2359	gi|224114756|ref|XP_002316847.1|	64.3	1e-08	receptor-like protein kinase [Populus trichocarpa] >gi|222859912|gb|EEE97459.1| receptor-like protein kinase [Populus trichocarpa]	gi|359493993|ref|XR_139880.1|	632	1e-178	PREDICTED: Vitis vinifera probable LRR receptor-like serine/threonine-protein kinase At1g53440-like (LOC100260595), miscRNA	sp|C0LGG8|Y5343_ARATH	938	0	Probable LRR receptor-like serine/threonine-protein kinase At1g53430 OS=Arabidopsis thaliana GN=At1g53430 PE=1 SV=1	BH2504_1	100	3e-22	COG0515	Serine/threonine protein kinase	K04733	3e-68	229	smo:SELMODRAFT_230241	interleukin-1 receptor-associated kinase 4 [EC:2.7.11.1]	GO:0055114//oxidation-reduction process;GO:0000186//activation of MAPKK activity	GO:0005524//ATP binding;GO:0004709//MAP kinase kinase kinase activity;GO:0032440//2-alkenal reductase [NAD(P)] activity	-
CL10180.Contig27_All	3576	gi|297740564|emb|CBI30746.3|	1309.7	0	unnamed protein product [Vitis vinifera]	gi|359483549|ref|XM_002264213.2|	456	1e-125	PREDICTED: Vitis vinifera probable LRR receptor-like serine/threonine-protein kinase At1g07650-like (LOC100241193), mRNA	sp|C0LGN2|Y3148_ARATH	917	0	Probable leucine-rich repeat receptor-like serine/threonine-protein kinase At3g14840 OS=Arabidopsis thaliana GN=LRR-RLK PE=1 SV=1	BH2504_1	94	8e-20	COG0515	Serine/threonine protein kinase	K13416	7e-76	265	ath:AT4G33430	brassinosteroid insensitive 1-associated receptor kinase 1 [EC:2.7.10.1 2.7.11.1]	GO:0006468//protein phosphorylation;GO:0000165//MAPK cascade	GO:0004674//protein serine/threonine kinase activity;GO:0016491//oxidoreductase activity	-
CL10180.Contig28_All	3082	gi|297740564|emb|CBI30746.3|	117.1	1e-24	unnamed protein product [Vitis vinifera]	gi|359483551|ref|XM_002264144.2|	426	1e-116	PREDICTED: Vitis vinifera probable LRR receptor-like serine/threonine-protein kinase At1g07650-like (LOC100251456), mRNA	sp|C0LGE0|Y1765_ARATH	842	0	Probable LRR receptor-like serine/threonine-protein kinase At1g07650 OS=Arabidopsis thaliana GN=At1g07650 PE=1 SV=1	BH2504_1	94.7	4e-20	COG0515	Serine/threonine protein kinase	K04733	9e-66	225	smo:SELMODRAFT_33807	interleukin-1 receptor-associated kinase 4 [EC:2.7.11.1]	GO:0006468//protein phosphorylation;GO:0000165//MAPK cascade	GO:0004674//protein serine/threonine kinase activity;GO:0016491//oxidoreductase activity;GO:0005524//ATP binding	-
CL10180.Contig29_All	236	--	--	--	--	--	--	--	--	--	--	--	--	--	--	--	--	--	--	--	--	--	--	-	-	-
CL10180.Contig2_All	3354	gi|359493981|ref|XP_003634703.1|	1459.5	0	PREDICTED: probable leucine-rich repeat receptor-like serine/threonine-protein kinase At3g14840-like [Vitis vinifera]	gi|359493980|ref|XM_003634655.1|	511	1e-141	PREDICTED: Vitis vinifera probable leucine-rich repeat receptor-like serine/threonine-protein kinase At3g14840-like (LOC100255520), mRNA	sp|C0LGN2|Y3148_ARATH	1174	0	Probable leucine-rich repeat receptor-like serine/threonine-protein kinase At3g14840 OS=Arabidopsis thaliana GN=LRR-RLK PE=1 SV=1	MYPU_6850	102	5e-23	COG0515	Serine/threonine protein kinase	K13420	3e-78	281	aly:ARALYDRAFT_356368	LRR receptor-like serine/threonine-protein kinase FLS2 [EC:2.7.11.1]	GO:0018108//peptidyl-tyrosine phosphorylation	GO:0004715//non-membrane spanning protein tyrosine kinase activity;GO:0016491//oxidoreductase activity;GO:0005524//ATP binding;GO:0004674//protein serine/threonine kinase activity	-
CL10180.Contig30_All	2500	gi|565384037|ref|XP_006358079.1|	65.9	6e-09	PREDICTED: probable LRR receptor-like serine/threonine-protein kinase RFK1-like [Solanum tuberosum]	gi|359483539|ref|XM_002264842.2|	333	6e-88	PREDICTED: Vitis vinifera probable LRR receptor-like serine/threonine-protein kinase RFK1-like (LOC100246406), mRNA	sp|Q9FXF2|RKF1_ARATH	944	0	Probable LRR receptor-like serine/threonine-protein kinase RFK1 OS=Arabidopsis thaliana GN=RKF1 PE=1 SV=1	alr0124_1	88.2	1e-17	COG4886	Leucine-rich repeat (LRR) protein	K13420	5e-65	238	ath:AT5G46330	LRR receptor-like serine/threonine-protein kinase FLS2 [EC:2.7.11.1]	GO:0006468//protein phosphorylation	GO:0005524//ATP binding;GO:0004674//protein serine/threonine kinase activity	-
CL10180.Contig31_All	2828	gi|302142847|emb|CBI20142.3|	618.2	0	unnamed protein product [Vitis vinifera]	gi|590610838|ref|XM_007021871.1|	591	1e-165	Theobroma cacao Leucine-rich repeat transmembrane protein kinase isoform 1 (TCM_032036) mRNA, complete cds	sp|C0LGG9|Y5344_ARATH	555	0	Probable LRR receptor-like serine/threonine-protein kinase At1g53440 OS=Arabidopsis thaliana GN=At1g53440 PE=1 SV=2	BH2504_1	102	1e-22	COG0515	Serine/threonine protein kinase	K04733	6e-76	252	smo:SELMODRAFT_230241	interleukin-1 receptor-associated kinase 4 [EC:2.7.11.1]	GO:0006468//protein phosphorylation	GO:0005524//ATP binding;GO:0004674//protein serine/threonine kinase activity	-
CL10180.Contig32_All	3482	gi|225461770|ref|XP_002283521.1|	1404.8	0	PREDICTED: probable LRR receptor-like serine/threonine-protein kinase At1g53430-like [Vitis vinifera]	gi|590610838|ref|XM_007021871.1|	779	0	Theobroma cacao Leucine-rich repeat transmembrane protein kinase isoform 1 (TCM_032036) mRNA, complete cds	sp|C0LGG8|Y5343_ARATH	1246	0	Probable LRR receptor-like serine/threonine-protein kinase At1g53430 OS=Arabidopsis thaliana GN=At1g53430 PE=1 SV=1	alr0124_1	111	7e-25	COG4886	Leucine-rich repeat (LRR) protein	K04733	5e-74	249	smo:SELMODRAFT_230241	interleukin-1 receptor-associated kinase 4 [EC:2.7.11.1]	GO:0006468//protein phosphorylation	GO:0005524//ATP binding;GO:0004674//protein serine/threonine kinase activity	-
CL10180.Contig33_All	3529	gi|225461770|ref|XP_002283521.1|	1402.9	0	PREDICTED: probable LRR receptor-like serine/threonine-protein kinase At1g53430-like [Vitis vinifera]	gi|359493993|ref|XR_139880.1|	797	0	PREDICTED: Vitis vinifera probable LRR receptor-like serine/threonine-protein kinase At1g53440-like (LOC100260595), miscRNA	sp|C0LGG8|Y5343_ARATH	1246	0	Probable LRR receptor-like serine/threonine-protein kinase At1g53430 OS=Arabidopsis thaliana GN=At1g53430 PE=1 SV=1	alr0124_1	102	7e-22	COG4886	Leucine-rich repeat (LRR) protein	K04733	7e-76	254	smo:SELMODRAFT_230241	interleukin-1 receptor-associated kinase 4 [EC:2.7.11.1]	GO:0006468//protein phosphorylation	GO:0005524//ATP binding;GO:0004674//protein serine/threonine kinase activity	-
CL10180.Contig34_All	3296	gi|595894322|ref|XP_007213689.1|	1373.6	0	hypothetical protein PRUPE_ppa000854mg [Prunus persica] >gi|462409554|gb|EMJ14888.1| hypothetical protein PRUPE_ppa000854mg [Prunus persica]	gi|590610838|ref|XM_007021871.1|	731	0	Theobroma cacao Leucine-rich repeat transmembrane protein kinase isoform 1 (TCM_032036) mRNA, complete cds	sp|C0LGG8|Y5343_ARATH	1226	0	Probable LRR receptor-like serine/threonine-protein kinase At1g53430 OS=Arabidopsis thaliana GN=At1g53430 PE=1 SV=1	BH2504_1	97.1	7e-21	COG0515	Serine/threonine protein kinase	K04733	3e-75	252	smo:SELMODRAFT_230241	interleukin-1 receptor-associated kinase 4 [EC:2.7.11.1]	GO:0006468//protein phosphorylation	GO:0005524//ATP binding;GO:0004674//protein serine/threonine kinase activity	-
[truncated: 64,807 more rows]
