# Supplementary material for: De novo leaf and root transcriptome analysis to identify putative genes involved in triterpenoid saponins biosynthesis in Hedera helix L
Source: PLoS One. 2017 Aug 3;12(8):e0182243. doi: 10.1371/journal.pone.0182243 (PMC5542655; doi:10.1371/journal.pone.0182243)
Supplement: S4 Table — (XLS) [file pone.0182243.s008.xls]

## Sheet: All-Unigene GO analysis
S4 Table. All-Unigene GO analysis
geneID	GO
CL1.Contig2_All	GO:0009506	GO:0046658	GO:0005739
CL10.Contig1_All	GO:0008152	GO:0016787
CL10.Contig3_All	GO:0008152	GO:0016787
CL10.Contig4_All	GO:0008152	GO:0016787
CL10.Contig5_All	GO:0008152	GO:0016787
CL10.Contig6_All	GO:0008152	GO:0016787
CL10.Contig7_All	GO:0008152	GO:0016787
CL100.Contig1_All	GO:0046872	GO:0070006	GO:0070084	GO:0009507	GO:0006508
CL100.Contig2_All	GO:0046872	GO:0070006	GO:0070084	GO:0009507	GO:0006508
CL100.Contig3_All	GO:0046872	GO:0070006	GO:0019243	GO:0031365	GO:0070084	GO:0009507	GO:0006508	GO:0005739
CL100.Contig4_All	GO:0046872	GO:0070006	GO:0070084	GO:0009507	GO:0006508
CL1000.Contig1_All	GO:0010207	GO:0009706	GO:0005739
CL1000.Contig2_All	GO:0010207	GO:0009706	GO:0005739
CL1000.Contig3_All	GO:0010207	GO:0009706	GO:0005739
CL10001.Contig1_All	GO:0080106	GO:0055114	GO:0080104	GO:0033506	GO:0080107	GO:0080102	GO:0080105	GO:0050660	GO:0050661	GO:0005773	GO:0004499	GO:0050832	GO:0080103
CL10001.Contig2_All	GO:0016705	GO:0004497	GO:0000166	GO:0050662	GO:0019761
CL10001.Contig3_All	GO:0050660	GO:0019761	GO:0050661	GO:0004499	GO:0005634	GO:0080107	GO:0055114
CL10001.Contig4_All	GO:0019761	GO:0004499	GO:0080107
CL10001.Contig5_All	GO:0080106	GO:0055114	GO:0080104	GO:0033506	GO:0080107	GO:0080102	GO:0080105	GO:0050660	GO:0050661	GO:0005773	GO:0004499	GO:0050832	GO:0080103
CL10007.Contig1_All	GO:0000785	GO:0003700	GO:0003677	GO:0006333	GO:0003682	GO:0030527	GO:0005634	GO:0006007
CL10007.Contig2_All	GO:0003677
CL10007.Contig3_All	GO:0000785	GO:0003700	GO:0003677	GO:0006333	GO:0003682	GO:0030527	GO:0005634	GO:0006007
CL10009.Contig2_All	GO:0005856	GO:0030833
CL1001.Contig1_All	GO:0051536	GO:0009113	GO:0046872	GO:0009116	GO:0004044	GO:0006189
CL1001.Contig2_All	GO:0009113	GO:0046872	GO:0006541	GO:0009116	GO:0051539	GO:0009507	GO:0004044	GO:0006189
CL1001.Contig3_All	GO:0051536	GO:0009113	GO:0046872	GO:0009116	GO:0004044	GO:0006189
CL10010.Contig1_All	GO:0006457	GO:0005829
CL10010.Contig2_All	GO:0006457	GO:0005829
CL10011.Contig1_All	GO:0005829	GO:0005634	GO:0005886
CL10011.Contig2_All	GO:0005829	GO:0005634	GO:0005886
CL10013.Contig1_All	GO:0008152	GO:0016787
CL10013.Contig4_All	GO:0008152	GO:0016787
CL10013.Contig5_All	GO:0008152	GO:0016787
CL10014.Contig1_All	GO:0005737
CL10016.Contig1_All	GO:0007264	GO:0009960	GO:0000226	GO:0007021	GO:0003924	GO:0009630	GO:0009558	GO:0005794	GO:0005525	GO:0009793
CL10016.Contig2_All	GO:0007264	GO:0009960	GO:0000226	GO:0007021	GO:0003924	GO:0009630	GO:0009558	GO:0005794	GO:0005525	GO:0009793
CL10019.Contig1_All	GO:0016491	GO:0055114
CL10019.Contig2_All	GO:0008152
CL10019.Contig3_All	GO:0016491	GO:0055114
CL10019.Contig4_All	GO:0016491	GO:0055114
CL10019.Contig5_All	GO:0016491	GO:0055114
CL1002.Contig1_All	GO:0016787
CL1002.Contig2_All	GO:0006508	GO:0004190	GO:0006629
CL1002.Contig3_All	GO:0006508	GO:0004190	GO:0006629
CL1002.Contig4_All	GO:0006508	GO:0004190	GO:0006629
CL1002.Contig5_All	GO:0016787
CL1002.Contig6_All	GO:0006508	GO:0004190	GO:0006629
CL10021.Contig1_All	GO:0035246	GO:0008469	GO:0034969	GO:0005829
CL10021.Contig2_All	GO:0035246	GO:0008469	GO:0034969	GO:0005829
CL10025.Contig1_All	GO:0003960	GO:0035671	GO:0009941	GO:0009409	GO:0010319	GO:0009570	GO:0035798	GO:0009579	GO:0008270	GO:0048046	GO:0055114
CL10025.Contig2_All	GO:0003960	GO:0035671	GO:0009941	GO:0009409	GO:0010319	GO:0009570	GO:0035798	GO:0009579	GO:0008270	GO:0048046	GO:0055114
CL10025.Contig3_All	GO:0003960	GO:0035671	GO:0009941	GO:0009409	GO:0010319	GO:0009570	GO:0035798	GO:0009579	GO:0008270	GO:0048046	GO:0055114
CL10027.Contig1_All	GO:0009506
CL10027.Contig2_All	GO:0009506
CL10028.Contig2_All	GO:0003676	GO:0008152	GO:0004386	GO:0008270
CL10029.Contig1_All	GO:0003824
CL10029.Contig2_All	GO:0003824
CL1003.Contig1_All	GO:0006468	GO:0005524	GO:0004674
CL1003.Contig2_All	GO:0030247	GO:0006468	GO:0005524	GO:0004674
CL1003.Contig4_All	GO:0016301
CL1003.Contig6_All	GO:0006468	GO:0005524	GO:0004674
CL1003.Contig7_All	GO:0006468	GO:0005524	GO:0004674
CL1003.Contig8_All	GO:0030247	GO:0006468	GO:0005524	GO:0004674
CL1003.Contig9_All	GO:0005488	GO:0016310	GO:0004672
CL10030.Contig1_All	GO:0050508	GO:0008152
CL10030.Contig2_All	GO:0050508	GO:0008152
CL10030.Contig3_All	GO:0050508	GO:0008152
CL10030.Contig4_All	GO:0016757
CL10031.Contig1_All	GO:0009220	GO:0009507
CL10031.Contig3_All	GO:0009220
CL10032.Contig2_All	GO:0000822	GO:0009734
CL10032.Contig3_All	GO:0000822	GO:0009734
CL10033.Contig1_All	GO:0005524	GO:0000186	GO:0004709
CL10033.Contig2_All	GO:0005524	GO:0000186	GO:0004709
CL10033.Contig3_All	GO:0005524	GO:0000186	GO:0004709
CL10036.Contig2_All	GO:0009941	GO:0006508	GO:0000023	GO:0019252	GO:0009534	GO:0004252	GO:0009840
CL10036.Contig3_All	GO:0009941	GO:0006508	GO:0000023	GO:0019252	GO:0009534	GO:0004252	GO:0009840
CL10036.Contig4_All	GO:0009941	GO:0006508	GO:0000023	GO:0019252	GO:0009534	GO:0004252	GO:0009840
CL10036.Contig5_All	GO:0009941	GO:0006508	GO:0000023	GO:0019252	GO:0009534	GO:0004252	GO:0009840
CL10037.Contig2_All	GO:0016998
CL10038.Contig1_All	GO:0055085	GO:0016021
CL10038.Contig2_All	GO:0055085	GO:0016021
CL10038.Contig3_All	GO:0055085	GO:0016021
CL10038.Contig4_All	GO:0055085	GO:0016021
CL10039.Contig1_All	GO:0051087	GO:0006457	GO:0042542	GO:0005829	GO:0006355	GO:0001671	GO:0034976	GO:0043565	GO:0009644	GO:0009408	GO:0003700	GO:0032781	GO:0005634
CL10039.Contig2_All	GO:0051087	GO:0006457	GO:0042542	GO:0005829	GO:0006355	GO:0001671	GO:0034976	GO:0043565	GO:0009644	GO:0009408	GO:0003700	GO:0032781	GO:0005634
CL10039.Contig3_All	GO:0051087	GO:0006457	GO:0042542	GO:0005829	GO:0006355	GO:0001671	GO:0034976	GO:0043565	GO:0009644	GO:0009408	GO:0003700	GO:0032781	GO:0005634
CL1004.Contig1_All	GO:0003676	GO:0016607	GO:0000166
CL1004.Contig2_All	GO:0097159	GO:1901363
CL1004.Contig3_All	GO:0003676	GO:0016607	GO:0000166
CL1004.Contig4_All	GO:0003676	GO:0016607	GO:0000166
CL1004.Contig5_All	GO:0097159	GO:1901363
CL1004.Contig6_All	GO:0003676	GO:0016607	GO:0000166
CL1004.Contig7_All	GO:0003676	GO:0016607	GO:0000166
CL10040.Contig1_All	GO:0008898	GO:0032259	GO:0005886
CL10040.Contig2_All	GO:0033528	GO:0005886	GO:0008898	GO:0032259
CL10043.Contig1_All	GO:0022626	GO:0016020	GO:0044446
CL10043.Contig2_All	GO:0003735	GO:0009506	GO:0005774	GO:0022625	GO:0006412
CL10044.Contig1_All	GO:0010218	GO:0010541	GO:0009958	GO:0010160	GO:0043481	GO:0010329	GO:0006855	GO:0009640	GO:0010540	GO:0008361	GO:0048527	GO:0009637	GO:0010315	GO:0008559	GO:0016021	GO:0006200	GO:0005524	GO:0048443	GO:0042908
CL10044.Contig2_All	GO:0010218	GO:0010541	GO:0009958	GO:0010160	GO:0043481	GO:0010329	GO:0006855	GO:0009640	GO:0010540	GO:0008361	GO:0048527	GO:0009637	GO:0010315	GO:0008559	GO:0016021	GO:0006200	GO:0005524	GO:0048443	GO:0042908
CL10044.Contig3_All	GO:0010218	GO:0010541	GO:0009958	GO:0010160	GO:0043481	GO:0010329	GO:0009640	GO:0010540	GO:0008361	GO:0048527	GO:0009637	GO:0010315	GO:0016021	GO:0042626	GO:0055085	GO:0006200	GO:0005524	GO:0048443
CL10044.Contig4_All	GO:0010218	GO:0010048	GO:0005515	GO:0010541	GO:0009825	GO:0009958	GO:0010160	GO:0043481	GO:0048767	GO:0010329	GO:0009640	GO:0010540	GO:0008361	GO:0048527	GO:0000271	GO:0010315	GO:0009637	GO:0016021	GO:0042626	GO:0055085	GO:0009932	GO:0006200	GO:0005886	GO:0005524	GO:0048443	GO:0048440	GO:0071555
CL10045.Contig1_All	GO:0048510	GO:0090239	GO:0006355	GO:0010228	GO:0009507	GO:0005634
CL10045.Contig2_All	GO:0048510	GO:0090239	GO:0006355	GO:0010228	GO:0009507	GO:0005634
CL10045.Contig3_All	GO:0048510	GO:0090239	GO:0006355	GO:0005634
CL10047.Contig1_All	GO:0090502	GO:0009658	GO:0006364	GO:0042780	GO:0009507	GO:0016556	GO:0005634	GO:0042781
CL10047.Contig2_All	GO:0090502	GO:0042780	GO:0042781
CL10047.Contig3_All	GO:0090502	GO:0009658	GO:0006364	GO:0042780	GO:0009507	GO:0016556	GO:0005634	GO:0042781
CL1005.Contig1_All	GO:0097159	GO:1901363
CL1005.Contig2_All	GO:0097159	GO:1901363
CL1005.Contig3_All	GO:0003676	GO:0005829	GO:0000166
CL1005.Contig4_All	GO:0003676	GO:0005829	GO:0000166
CL1005.Contig5_All	GO:0003676	GO:0005829	GO:0000166
CL1005.Contig6_All	GO:0097159	GO:1901363
CL1005.Contig7_All	GO:0003676	GO:0005829	GO:0000166
CL1005.Contig8_All	GO:0003676	GO:0000166
CL10050.Contig1_All	GO:0090305	GO:0070918	GO:0003723	GO:0009725	GO:0035195
CL10050.Contig2_All	GO:0090305	GO:0070918	GO:0003723	GO:0009725	GO:0035195
CL10050.Contig3_All	GO:0003002	GO:0003723	GO:0090501	GO:0035196	GO:0009725	GO:0034660
CL10050.Contig4_All	GO:0003002	GO:0003723	GO:0090501	GO:0035196	GO:0009725	GO:0034660
CL10051.Contig1_All	GO:0006511	GO:0004843
CL10051.Contig2_All	GO:0006511	GO:0004843
CL10052.Contig1_All	GO:0005525	GO:0016817	GO:0008152
CL10052.Contig2_All	GO:0005525	GO:0016817	GO:0008152
CL10052.Contig3_All	GO:0005525	GO:0016817	GO:0008152
CL10053.Contig1_All	GO:0006412	GO:0009955	GO:0005730	GO:0003735	GO:0009965	GO:0010015	GO:0009507	GO:0008283	GO:0005773	GO:0022625	GO:0005886	GO:0008097
CL10053.Contig2_All	GO:0006412	GO:0009955	GO:0005730	GO:0003735	GO:0009965	GO:0010015	GO:0009507	GO:0008283	GO:0005773	GO:0022625	GO:0005886	GO:0008097
CL10053.Contig3_All	GO:0006412	GO:0009955	GO:0005730	GO:0003735	GO:0009965	GO:0010015	GO:0009507	GO:0008283	GO:0005773	GO:0022625	GO:0005886	GO:0008097
CL10053.Contig4_All	GO:0006412	GO:0009955	GO:0005730	GO:0003735	GO:0009965	GO:0010015	GO:0009507	GO:0008283	GO:0005773	GO:0022625	GO:0005886	GO:0008097
CL10053.Contig5_All	GO:0006412	GO:0009955	GO:0005730	GO:0003735	GO:0009965	GO:0010015	GO:0009507	GO:0008283	GO:0005773	GO:0022625	GO:0005886	GO:0008097
CL10053.Contig6_All	GO:0006412	GO:0009955	GO:0005730	GO:0003735	GO:0009965	GO:0010015	GO:0009507	GO:0008283	GO:0005773	GO:0022625	GO:0005886	GO:0008097
CL10055.Contig1_All	GO:0016758
CL10055.Contig2_All	GO:0016758
CL10055.Contig3_All	GO:0016758
CL10055.Contig4_All	GO:0047215	GO:0008152
CL10057.Contig1_All	GO:0003677	GO:0006351
CL10057.Contig2_All	GO:0003677	GO:0006351
CL10058.Contig1_All	GO:0005739
CL10058.Contig2_All	GO:0005739
CL10058.Contig3_All	GO:0005739
CL10058.Contig4_All	GO:0005739
CL10058.Contig5_All	GO:0005739
CL10059.Contig1_All	GO:0022626	GO:0005886	GO:0006863	GO:0008514	GO:0016021
CL10059.Contig2_All	GO:0022626	GO:0005886	GO:0006863	GO:0008514	GO:0016021
CL10059.Contig3_All	GO:0022626	GO:0005886	GO:0006863	GO:0008514	GO:0016021
CL1006.Contig1_All	GO:0007205	GO:0030148	GO:0005886	GO:0016310	GO:0003951	GO:0017050	GO:0004143
CL1006.Contig2_All	GO:0007205	GO:0030148	GO:0005886	GO:0016310	GO:0003951	GO:0017050	GO:0004143
CL1006.Contig3_All	GO:0007205	GO:0030148	GO:0005886	GO:0016310	GO:0003951	GO:0017050	GO:0004143
CL1006.Contig4_All	GO:0007205	GO:0030148	GO:0005886	GO:0016310	GO:0003951	GO:0017050	GO:0004143
CL1006.Contig5_All	GO:0007205	GO:0030148	GO:0005886	GO:0016310	GO:0003951	GO:0017050	GO:0004143	GO:0009536
CL1006.Contig7_All	GO:0044763	GO:0016773	GO:0016301	GO:0044237
CL1006.Contig8_All	GO:0007205	GO:0030148	GO:0005886	GO:0016310	GO:0003951	GO:0017050	GO:0004143
CL1006.Contig9_All	GO:0007205	GO:0030148	GO:0005886	GO:0016310	GO:0003951	GO:0017050	GO:0004143
CL10060.Contig1_All	GO:0006629	GO:0004806
CL10060.Contig2_All	GO:0006629
CL10060.Contig3_All	GO:0006629
CL10060.Contig4_All	GO:0006629
CL10060.Contig5_All	GO:0006629
CL10060.Contig6_All	GO:0005576	GO:0016298	GO:0006629
CL10061.Contig1_All	GO:0016021	GO:0015238	GO:0006855	GO:0003156	GO:0017119	GO:0055072	GO:0009624	GO:0015297
CL10061.Contig2_All	GO:0016021	GO:0015238	GO:0006855	GO:0003156	GO:0017119	GO:0055072	GO:0009624	GO:0015297
CL10061.Contig3_All	GO:0016021	GO:0015238	GO:0006855	GO:0003156	GO:0017119	GO:0055072	GO:0009624	GO:0015297
CL10062.Contig1_All	GO:0048573	GO:0044212	GO:0043153	GO:0005634
CL10062.Contig2_All	GO:0009718	GO:0048573	GO:0044212	GO:0043153	GO:0005634	GO:0000166
CL10062.Contig3_All	GO:0048573	GO:0044212	GO:0043153	GO:0005634
CL10064.Contig10_All	GO:0015630	GO:0043234	GO:0044430
CL10064.Contig1_All	GO:0003723	GO:0005730	GO:0008026	GO:0006200	GO:0005524
CL10064.Contig2_All	GO:0003723	GO:0005730	GO:0008026	GO:0006200	GO:0005524
CL10064.Contig3_All	GO:0003723	GO:0005730	GO:0008026	GO:0006200	GO:0005524
CL10064.Contig8_All	GO:0003723	GO:0005730	GO:0008026	GO:0006200	GO:0005524
CL1007.Contig1_All	GO:0006412	GO:0005730	GO:0009506	GO:0003735	GO:0009908	GO:0010229	GO:0016020	GO:0022625
CL1007.Contig2_All	GO:0006412	GO:0005730	GO:0009506	GO:0003735	GO:0009908	GO:0010229	GO:0022625
CL1007.Contig3_All	GO:0006412	GO:0005730	GO:0009506	GO:0003735	GO:0009908	GO:0010229	GO:0022625
CL1007.Contig4_All	GO:0006412	GO:0005730	GO:0009506	GO:0003735	GO:0009908	GO:0010229	GO:0016020	GO:0022625
CL10071.Contig1_All	GO:0016740
CL10071.Contig2_All	GO:0016740
CL10072.Contig1_All	GO:0048467	GO:0048768	GO:0060151	GO:0016459	GO:0009506	GO:0010154	GO:0051301	GO:0005524	GO:0090436	GO:0003774	GO:0003779	GO:0051646	GO:0010091	GO:0051645	GO:0008152
CL10072.Contig2_All	GO:0048467	GO:0048768	GO:0060151	GO:0016459	GO:0009506	GO:0010154	GO:0051301	GO:0005524	GO:0090436	GO:0003774	GO:0003779	GO:0051646	GO:0010091	GO:0051645	GO:0008152
CL10073.Contig1_All	GO:0016020	GO:0015748	GO:0015417	GO:0015716	GO:1902047	GO:0015886	GO:0015416	GO:0006200	GO:0015439	GO:0005524
CL10073.Contig2_All	GO:0016020	GO:0015748	GO:0015417	GO:0015716	GO:1902047	GO:0015886	GO:0015416	GO:0006200	GO:0015439	GO:0005524
CL10074.Contig1_All	GO:0005783	GO:0005794	GO:0016192
CL10074.Contig2_All	GO:0005783	GO:0005794	GO:0016192
CL10076.Contig1_All	GO:0005634	GO:0003677	GO:0009409	GO:0003682
CL10078.Contig1_All	GO:0005769	GO:0005525	GO:0016787	GO:0008152	GO:0007034	GO:0005783	GO:0007264	GO:0015031
CL10078.Contig2_All	GO:0005525	GO:0016787	GO:0008152	GO:0007264	GO:0015031
CL1008.Contig1_All	GO:0000139	GO:0005351	GO:0008643	GO:0015992	GO:0016021
CL1008.Contig2_All	GO:0000139	GO:0005351	GO:0008643	GO:0015992	GO:0016021
CL1008.Contig3_All	GO:0016021	GO:1901679	GO:0000139	GO:0008643	GO:0005351	GO:0015992	GO:0015780	GO:0005338
CL1008.Contig4_All	GO:0016021	GO:1901679	GO:0000139	GO:0008643	GO:0005351	GO:0015992	GO:0015780	GO:0005338
CL1008.Contig5_All	GO:0016021	GO:1901679	GO:0000139	GO:0008643	GO:0005351	GO:0015992	GO:0015780	GO:0005338
CL10080.Contig1_All	GO:0005774	GO:0009941	GO:0042542	GO:0022626	GO:0005759	GO:0051131	GO:0005794	GO:0034976	GO:0009570	GO:0009644	GO:0046686	GO:0009408	GO:0042026	GO:0005886	GO:0005507	GO:0005524	GO:0006626
CL10080.Contig2_All	GO:0005507	GO:0042026	GO:0009941	GO:0009408	GO:0005774	GO:0005524	GO:0009570	GO:0005759	GO:0046686	GO:0022626	GO:0005886
CL10080.Contig5_All	GO:0005507	GO:0042026	GO:0009941	GO:0009408	GO:0005774	GO:0005524	GO:0009570	GO:0005759	GO:0046686	GO:0022626	GO:0005886
CL10080.Contig7_All	GO:0005507	GO:0042026	GO:0034976	GO:0006626	GO:0009408	GO:0005774	GO:0005524	GO:0005759	GO:0051131	GO:0046686	GO:0009644	GO:0042542	GO:0022626	GO:0005794
CL10080.Contig8_All	GO:0009536	GO:0044446	GO:0006950	GO:0009987	GO:0005488
CL10083.Contig1_All	GO:0051536	GO:0010114	GO:0042742	GO:0009773	GO:0009637	GO:0010155	GO:0009744	GO:0009570	GO:0010207	GO:0010218	GO:0009644
CL10083.Contig2_All	GO:0051536	GO:0010114	GO:0042742	GO:0009773	GO:0009637	GO:0010155	GO:0009744	GO:0009570	GO:0010207	GO:0010218	GO:0009644
CL10086.Contig1_All	GO:0005576
CL10086.Contig2_All	GO:0005576
CL1009.Contig1_All	GO:0006629	GO:0016788
CL1009.Contig2_All	GO:0006629	GO:0016788
CL1009.Contig3_All	GO:0006629	GO:0016788
CL10090.Contig1_All	GO:0016301	GO:0016887	GO:0005737	GO:0016310
CL10090.Contig2_All	GO:0016301	GO:0016310
CL10090.Contig3_All	GO:0016301	GO:0016887	GO:0005737	GO:0016310
CL10090.Contig4_All	GO:0016301	GO:0016310
CL10091.Contig1_All	GO:0006997	GO:0009507	GO:0005652
CL10091.Contig2_All	GO:0034399
CL10092.Contig1_All	GO:0009717	GO:0033987	GO:0052689
CL10092.Contig2_All	GO:0009717	GO:0033987	GO:0052689
CL10093.Contig1_All	GO:0003735	GO:0005886	GO:0022625	GO:0006412
CL10093.Contig2_All	GO:0003735	GO:0005886	GO:0022625	GO:0006412
CL10095.Contig1_All	GO:0032502	GO:0003723	GO:0000398	GO:0051302	GO:0005634	GO:0008270	GO:0000166
CL10095.Contig2_All	GO:0032502	GO:0003723	GO:0000398	GO:0051302	GO:0005634	GO:0008270	GO:0000166
CL10095.Contig3_All	GO:0032502	GO:0003723	GO:0000398	GO:0051302	GO:0005634	GO:0008270	GO:0000166
CL10096.Contig1_All	GO:0047213	GO:0009873	GO:0008152
CL10096.Contig2_All	GO:0016758	GO:0008152
CL10097.Contig1_All	GO:0016311	GO:0016791
CL10099.Contig1_All	GO:0051287	GO:0055114	GO:0036439	GO:0009331	GO:0045017	GO:0004367	GO:0009941	GO:0005975	GO:0009627	GO:0047952	GO:0046168	GO:0048653
CL10099.Contig2_All	GO:0051287	GO:0055114	GO:0036439	GO:0009331	GO:0045017	GO:0004367	GO:0009941	GO:0005975	GO:0009627	GO:0047952	GO:0046168	GO:0048653
CL101.Contig1_All	GO:0005089	GO:0005875	GO:0000226	GO:0080147	GO:0009860	GO:0005737	GO:0005634
CL101.Contig2_All	GO:0005089	GO:0005875	GO:0000226	GO:0080147	GO:0009860	GO:0005737	GO:0005634
CL1010.Contig1_All	GO:0006979	GO:0051287	GO:0005507	GO:0005618	GO:0055114	GO:0008270	GO:0005739	GO:0005730	GO:0042742	GO:0016620	GO:0009506	GO:0050661	GO:0006006	GO:0009507	GO:0046686	GO:0005886
CL1010.Contig2_All	GO:0051287	GO:0006006	GO:0004365	GO:0055114	GO:0050661
CL1010.Contig3_All	GO:0005774	GO:0007010	GO:0006098	GO:0006094	GO:0048046	GO:0008270	GO:0051287	GO:0042542	GO:0006833	GO:0051049	GO:0050661	GO:0009651	GO:0010498	GO:0042742	GO:0009507	GO:0005618	GO:0005794	GO:0006972	GO:0009744	GO:0005730	GO:0005829	GO:0019288	GO:0007030	GO:0004365	GO:0006096	GO:0019761	GO:0046686	GO:0005740	GO:0009408	GO:0009506	GO:0051775	GO:0008886	GO:0005886	GO:0005507	GO:0048316
CL1010.Contig4_All	GO:0016620	GO:0055114
CL1010.Contig5_All	GO:0006979	GO:0051287	GO:0005507	GO:0005618	GO:0055114	GO:0008270	GO:0005739	GO:0005730	GO:0042742	GO:0009506	GO:0004365	GO:0050661	GO:0006006	GO:0009507	GO:0046686	GO:0006096	GO:0005886
CL1010.Contig6_All	GO:0016620	GO:0055114
CL10101.Contig1_All	GO:0005739
CL10101.Contig2_All	GO:0005634	GO:0005739
CL10101.Contig3_All	GO:0005739
CL10103.Contig1_All	GO:0090305	GO:0003723	GO:0000178	GO:0004527
CL10103.Contig2_All	GO:0090305	GO:0003723	GO:0000178	GO:0004527
CL10103.Contig3_All	GO:0090305	GO:0003723	GO:0000178	GO:0004527
CL10103.Contig4_All	GO:0090305	GO:0003723	GO:0000178	GO:0004527
CL10103.Contig5_All	GO:0090305	GO:0003723	GO:0000178	GO:0004527
CL10105.Contig1_All	GO:0045271
CL10105.Contig2_All	GO:0005747
CL10105.Contig3_All	GO:0005747
CL10105.Contig4_All	GO:0005747
CL10105.Contig5_All	GO:0005747
CL10105.Contig6_All	GO:0005747
CL10105.Contig7_All	GO:0005747
CL10106.Contig1_All	GO:0003676	GO:0008026	GO:0006200	GO:0005524
CL10106.Contig2_All	GO:0000166	GO:0004386	GO:0008152
CL10107.Contig1_All	GO:0006261	GO:0003887	GO:0003677	GO:0000166
CL10107.Contig2_All	GO:0006261	GO:0003887	GO:0003677	GO:0000166
CL10108.Contig1_All	GO:0005730	GO:0003676	GO:0008270	GO:0005829	GO:0000166
CL10108.Contig2_All	GO:0005730	GO:0003676	GO:0008270	GO:0005829	GO:0000166
CL10108.Contig3_All	GO:0005730	GO:0003676	GO:0008270	GO:0005829	GO:0000166
CL10109.Contig1_All	GO:0005975	GO:0046658	GO:0042973
CL10109.Contig2_All	GO:0005975	GO:0046658	GO:0042973
CL1011.Contig1_All	GO:0016874
CL1011.Contig2_All	GO:0016567	GO:0004842	GO:0000151
CL1011.Contig3_All	GO:0016567	GO:0004842	GO:0000151
CL1011.Contig4_All	GO:0016874
CL1011.Contig5_All	GO:0016874
CL1011.Contig6_All	GO:0016874
CL1011.Contig7_All	GO:0016874
CL10111.Contig1_All	GO:0016021	GO:0016049	GO:0006623	GO:0009651	GO:0000902	GO:0004872	GO:0005774	GO:0006816	GO:0007030	GO:0007033	GO:0048193	GO:0005783	GO:0005794
CL10111.Contig2_All	GO:0012505	GO:0016020	GO:0044444	GO:0043231
CL10111.Contig3_All	GO:0012505	GO:0016020	GO:0044444	GO:0043231
CL10112.Contig1_All	GO:0009910	GO:0004674	GO:0016311	GO:0004722	GO:0000159	GO:0005737	GO:0009407	GO:0005634	GO:0009793
CL10114.Contig1_All	GO:0048544	GO:0006468	GO:0005524	GO:0004674
CL10114.Contig2_All	GO:0048544	GO:0006468	GO:0005524	GO:0004674
CL10114.Contig3_All	GO:0048544	GO:0006468	GO:0005524	GO:0004674
CL10114.Contig4_All	GO:0048544	GO:0006468	GO:0005524	GO:0004674
CL10117.Contig1_All	GO:0008536	GO:0006886	GO:0005634
CL10117.Contig2_All	GO:0008536	GO:0006886	GO:0005634
CL10118.Contig10_All	GO:0004672	GO:0006468	GO:0000166	GO:0044424
CL10118.Contig11_All	GO:0005737	GO:0046777	GO:0005524	GO:0005634	GO:0004674
CL10118.Contig12_All	GO:0005737	GO:0046777	GO:0005524	GO:0005634	GO:0004674
CL10118.Contig1_All	GO:0005737	GO:0046777	GO:0005524	GO:0005634	GO:0004674
CL10118.Contig2_All	GO:0005737	GO:0046777	GO:0005524	GO:0005634	GO:0004674
CL10118.Contig3_All	GO:0005737	GO:0046777	GO:0005524	GO:0005634	GO:0004674
CL10118.Contig4_All	GO:0005737	GO:0046777	GO:0005524	GO:0005634	GO:0004674
CL10118.Contig5_All	GO:0005737	GO:0046777	GO:0005524	GO:0005634	GO:0004674
CL10118.Contig6_All	GO:0005737	GO:0046777	GO:0005524	GO:0005634	GO:0004674
CL10118.Contig7_All	GO:0005737	GO:0046777	GO:0005524	GO:0005634	GO:0004674
CL10118.Contig8_All	GO:0005737	GO:0046777	GO:0005524	GO:0005634	GO:0004674
CL10118.Contig9_All	GO:0005737	GO:0046777	GO:0005524	GO:0005634	GO:0004674
CL10119.Contig1_All	GO:0045893	GO:0009941	GO:0006406	GO:0000124	GO:0015031	GO:0005643	GO:0003713	GO:0070390	GO:0016578	GO:0071819	GO:0006368
CL10119.Contig2_All	GO:0045893	GO:0009941	GO:0006406	GO:0000124	GO:0015031	GO:0005643	GO:0003713	GO:0070390	GO:0016578	GO:0071819	GO:0006368
CL10119.Contig3_All	GO:0045893	GO:0009941	GO:0006406	GO:0000124	GO:0015031	GO:0005643	GO:0003713	GO:0070390	GO:0016578	GO:0071819	GO:0006368
CL10119.Contig4_All	GO:0045893	GO:0009941	GO:0006406	GO:0000124	GO:0015031	GO:0005643	GO:0003713	GO:0070390	GO:0016578	GO:0071819	GO:0006368
CL1012.Contig1_All	GO:0006457	GO:0009644	GO:0051082	GO:0042542	GO:0006972	GO:0009408
CL10120.Contig1_All	GO:0009534	GO:0009570	GO:0046686	GO:0030170	GO:0004648	GO:0006564
CL10120.Contig2_All	GO:0009534	GO:0009570	GO:0046686	GO:0030170	GO:0004648	GO:0006564
CL10121.Contig3_All	GO:0005802	GO:0005576	GO:0005794	GO:0005768
CL10123.Contig2_All	GO:0008152	GO:0009011
CL10124.Contig1_All	GO:0010090	GO:0071555	GO:0009506	GO:0007155	GO:0048765	GO:0031012	GO:0045010	GO:0005773	GO:0005794	GO:0005886
CL10124.Contig2_All	GO:0031012
CL10124.Contig3_All	GO:0010090	GO:0071555	GO:0009506	GO:0007155	GO:0048765	GO:0045010	GO:0005773	GO:0005794	GO:0005886
CL10125.Contig1_All	GO:0006281	GO:0019104
CL10125.Contig2_All	GO:0006979	GO:0009560	GO:0006289	GO:0003684	GO:0008270	GO:0000741	GO:0006284	GO:0000737	GO:0006312	GO:0008534	GO:0005634
CL10125.Contig3_All	GO:0006284	GO:0000737	GO:0003684	GO:0006289	GO:0008270	GO:0008534
CL10125.Contig4_All	GO:0006284	GO:0000737	GO:0003684	GO:0006289	GO:0008270	GO:0008534
CL10125.Contig5_All	GO:0006979	GO:0009560	GO:0006289	GO:0003684	GO:0008270	GO:0000741	GO:0006284	GO:0000737	GO:0006312	GO:0008534	GO:0005634
CL10125.Contig6_All	GO:0006259	GO:0016787
CL10125.Contig7_All	GO:0006284	GO:0000737	GO:0003684	GO:0006289	GO:0008270	GO:0008534
CL10125.Contig8_All	GO:0006284	GO:0000737	GO:0003684	GO:0006289	GO:0008270	GO:0008534
CL10127.Contig4_All	GO:0005829	GO:0051510	GO:0043161	GO:0051788	GO:0009965	GO:0080129	GO:0008541	GO:0042023	GO:0009793
CL10128.Contig1_All	GO:0005576	GO:0004784	GO:0045735	GO:0030145	GO:0055114
CL10128.Contig2_All	GO:0005576	GO:0016491	GO:0045735	GO:0030145
CL10129.Contig1_All	GO:0008152	GO:0030170	GO:0003824
CL10129.Contig2_All	GO:0008152	GO:0031071	GO:0030170
CL1013.Contig1_All	GO:0016021	GO:0010015	GO:0002237
CL1013.Contig3_All	GO:0016021	GO:0010015	GO:0002237
CL1013.Contig4_All	GO:0016021	GO:0010015	GO:0002237
CL1013.Contig5_All	GO:0002237	GO:0010015	GO:0016021	GO:0009507
CL10130.Contig10_All	GO:0004707	GO:0000165	GO:0006468	GO:0005524
CL10130.Contig11_All	GO:0004707	GO:0000165	GO:0006468	GO:0005524
CL10130.Contig12_All	GO:0016310	GO:0004674	GO:0000166
CL10130.Contig13_All	GO:0004707	GO:0000165	GO:0006468	GO:0005524
CL10130.Contig1_All	GO:0004707	GO:0046777	GO:0000165	GO:0005524
CL10130.Contig2_All	GO:0004707	GO:0006468	GO:0005524	GO:0005773	GO:0005886	GO:0000165
CL10130.Contig3_All	GO:0004707	GO:0006468	GO:0005524	GO:0005773	GO:0005886	GO:0000165
CL10130.Contig4_All	GO:0004707	GO:0006468	GO:0005524	GO:0005773	GO:0005886	GO:0000165
CL10130.Contig5_All	GO:0004707	GO:0006468	GO:0005524	GO:0005773	GO:0005886	GO:0000165
CL10130.Contig6_All	GO:0004707	GO:0006468	GO:0005524	GO:0005773	GO:0005886	GO:0000165
CL10130.Contig7_All	GO:0004707	GO:0006468	GO:0005524	GO:0005773	GO:0005886	GO:0000165
CL10130.Contig8_All	GO:0004707	GO:0006468	GO:0005524	GO:0005773	GO:0005886	GO:0000165
CL10130.Contig9_All	GO:0004707	GO:0000165	GO:0006468	GO:0005524
CL10131.Contig2_All	GO:0050660	GO:0048507	GO:0008762	GO:0009823	GO:0055114	GO:0019139
CL10132.Contig1_All	GO:0005576	GO:0043086	GO:0006508	GO:0042802	GO:0004252
CL10132.Contig2_All	GO:0005576	GO:0043086	GO:0006508	GO:0042802	GO:0004252
CL10132.Contig3_All	GO:0005576	GO:0043086	GO:0006508	GO:0042802	GO:0004252
CL10133.Contig1_All	GO:0016020	GO:0006810
CL10133.Contig3_All	GO:0005739
CL10133.Contig5_All	GO:0005739
CL10134.Contig2_All	GO:0001510	GO:0005829	GO:0006164	GO:0005730	GO:0009220	GO:0016020
CL10134.Contig3_All	GO:0001510	GO:0005829	GO:0006164	GO:0005730	GO:0009220	GO:0016020
CL10135.Contig1_All	GO:0016310	GO:0008299	GO:0004496	GO:0005524	GO:0005829
CL10135.Contig2_All	GO:0016310	GO:0008299	GO:0004496	GO:0005524	GO:0005829
CL10135.Contig3_All	GO:0016310	GO:0008299	GO:0004496	GO:0005524	GO:0005829
CL10135.Contig4_All	GO:0016310	GO:0008299	GO:0004496	GO:0005524	GO:0005829
CL10135.Contig5_All	GO:0016310	GO:0008299	GO:0004496	GO:0005524	GO:0005829
CL10139.Contig1_All	GO:0009507
CL10139.Contig2_All	GO:0009507
CL10139.Contig3_All	GO:0009507
CL10139.Contig4_All	GO:0009507
CL10139.Contig5_All	GO:0009507
CL10139.Contig6_All	GO:0009507
CL10140.Contig1_All	GO:0044237	GO:0005777	GO:0003824	GO:0050662
CL10141.Contig1_All	GO:0005737	GO:0000278	GO:0051536	GO:0001510	GO:0006364	GO:0008173
CL10141.Contig2_All	GO:0005737	GO:0000278	GO:0051536	GO:0001510	GO:0006364	GO:0008173
CL10142.Contig2_All	GO:0008152	GO:0016740
CL10143.Contig1_All	GO:0009507
CL10145.Contig1_All	GO:0090305	GO:0003887	GO:0046872	GO:0006303	GO:0001882	GO:0003896	GO:0006297	GO:0003677	GO:0051539	GO:0008408	GO:0006269	GO:0006270	GO:0000166	GO:0019985	GO:0005658	GO:0006273
CL10145.Contig2_All	GO:0090305	GO:0003887	GO:0046872	GO:0006303	GO:0001882	GO:0003896	GO:0006297	GO:0003677	GO:0051539	GO:0008408	GO:0006269	GO:0006270	GO:0000166	GO:0019985	GO:0005658	GO:0006273
CL10146.Contig1_All	GO:0016020
CL10146.Contig2_All	GO:0016020
CL10147.Contig7_All	GO:0006506	GO:0017176
CL10147.Contig8_All	GO:0003677	GO:0003682
CL10148.Contig1_All	GO:0006355
CL1015.Contig1_All	GO:0000910	GO:0051082	GO:0005829	GO:0007021	GO:0005874
CL1015.Contig2_All	GO:0000910	GO:0051082	GO:0005829	GO:0007021	GO:0005874
CL10150.Contig1_All	GO:0019773	GO:0009506	GO:0005886	GO:0006511	GO:0046685	GO:0005634	GO:0005829	GO:0004298
CL10150.Contig2_All	GO:0019773	GO:0009506	GO:0005886	GO:0006511	GO:0046685	GO:0005634	GO:0005829	GO:0004298
CL10150.Contig3_All	GO:0019773	GO:0009506	GO:0005886	GO:0006511	GO:0046685	GO:0005634	GO:0005829	GO:0004298
CL10151.Contig1_All	GO:0043231
CL10152.Contig1_All	GO:0004842	GO:0000151	GO:0016567
CL10153.Contig1_All	GO:0005488
CL10153.Contig2_All	GO:0005488
CL10157.Contig1_All	GO:0016020	GO:0015095	GO:0015693
CL10157.Contig2_All	GO:0016020	GO:0015095	GO:0015693
CL10157.Contig3_All	GO:0016020	GO:0015095	GO:0015693
CL10159.Contig1_All	GO:0005634	GO:0005829
CL10159.Contig2_All	GO:0005634	GO:0005829
CL10161.Contig1_All	GO:0005634
CL10161.Contig2_All	GO:0005634
CL10161.Contig5_All	GO:0005634
CL10161.Contig6_All	GO:0005634
CL10161.Contig8_All	GO:0005634
CL10162.Contig1_All	GO:0005829	GO:0009733	GO:0043248	GO:0043161	GO:0051788	GO:0005838	GO:0009908	GO:0009941	GO:0009647	GO:0009408	GO:0031540	GO:0048825	GO:0009735	GO:0048528
CL10162.Contig2_All	GO:0005829	GO:0009733	GO:0043248	GO:0043161	GO:0051788	GO:0005838	GO:0009908	GO:0009941	GO:0009647	GO:0009408	GO:0031540	GO:0048825	GO:0009735	GO:0048528
CL10163.Contig1_All	GO:0005488
CL10163.Contig2_All	GO:0003676	GO:0046872
CL10163.Contig3_All	GO:0003676	GO:0046872
CL10164.Contig1_All	GO:0006351	GO:0003714	GO:2001141
CL10164.Contig2_All	GO:2001141	GO:0003714	GO:0006351
CL10164.Contig3_All	GO:2001141	GO:0003714	GO:0006351
CL10167.Contig1_All	GO:0030570	GO:0008152
CL10167.Contig2_All	GO:0005576	GO:0030570	GO:0008152
CL10167.Contig3_All	GO:0030570	GO:0008152
CL10167.Contig4_All	GO:0005576	GO:0030570	GO:0008152
CL10169.Contig1_All	GO:0003676	GO:0008026	GO:0006200	GO:0005524
CL10169.Contig2_All	GO:0043247	GO:0010332	GO:0007131	GO:0045492	GO:0045132	GO:0042138	GO:0003676	GO:0032204	GO:0010413	GO:0006200	GO:0007062	GO:0004004	GO:0005634	GO:0005524
CL1017.Contig1_All	GO:0006508	GO:0004252
CL1017.Contig3_All	GO:0006508	GO:0004252
CL1017.Contig4_All	GO:0004252	GO:0009840	GO:0050897	GO:0006508	GO:0008270	GO:0009535
CL1017.Contig5_All	GO:0004252	GO:0009840	GO:0050897	GO:0006508	GO:0008270	GO:0009535
CL1017.Contig6_All	GO:0006508	GO:0004252
CL10170.Contig1_All	GO:0051879	GO:0005737
CL10170.Contig2_All	GO:0051879
CL10171.Contig1_All	GO:0005739	GO:0009507
CL10171.Contig2_All	GO:0009535
CL10171.Contig3_All	GO:0009535	GO:0005739
CL10172.Contig1_All	GO:0006355	GO:0043565	GO:0005634	GO:0046982
CL10172.Contig2_All	GO:0006355	GO:0043565	GO:0005634	GO:0046982
CL10173.Contig1_All	GO:0020037	GO:0004601	GO:0055114	GO:0006979
CL10173.Contig2_All	GO:0020037	GO:0004601	GO:0055114	GO:0006979
CL10173.Contig3_All	GO:0020037	GO:0004601	GO:0055114	GO:0006979
CL10173.Contig4_All	GO:0020037	GO:0004601	GO:0055114	GO:0006979
CL10174.Contig1_All	GO:0045893	GO:0006810	GO:0005515	GO:0035304	GO:0009793	GO:0010207	GO:0009902	GO:0016226	GO:0009570	GO:0006569	GO:0010228	GO:0005215	GO:0009684	GO:0042793	GO:0006364	GO:0048481	GO:0010027
CL10174.Contig2_All	GO:0045893	GO:0006810	GO:0005515	GO:0035304	GO:0009793	GO:0010207	GO:0009902	GO:0016226	GO:0009570	GO:0006569	GO:0010228	GO:0005215	GO:0009684	GO:0042793	GO:0006364	GO:0048481	GO:0010027
CL10176.Contig1_All	GO:0008935	GO:0009234
CL10176.Contig2_All	GO:0008935	GO:0009234
CL10177.Contig1_All	GO:0050660	GO:0002943	GO:0006808	GO:0017150	GO:0055114
CL10177.Contig2_All	GO:0050660	GO:0002943	GO:0006808	GO:0017150	GO:0055114
CL10177.Contig3_All	GO:0050660	GO:0002943	GO:0017150	GO:0055114
CL10179.Contig1_All	GO:0016798	GO:0008152
CL10179.Contig2_All	GO:0044238	GO:0004553	GO:0005488	GO:0071704
CL10180.Contig11_All	GO:0006468	GO:0005524	GO:0004674
CL10180.Contig12_All	GO:0006468	GO:0005524	GO:0004674
CL10180.Contig13_All	GO:0006468	GO:0004674
CL10180.Contig14_All	GO:0006468	GO:0005524	GO:0004674
CL10180.Contig15_All	GO:0006468	GO:0005524	GO:0004674
CL10180.Contig16_All	GO:0004672
CL10180.Contig17_All	GO:0004672
CL10180.Contig18_All	GO:0006468	GO:0004674	GO:0005524
CL10180.Contig19_All	GO:0006468	GO:0044710	GO:0004674
CL10180.Contig1_All	GO:0004672
CL10180.Contig20_All	GO:0016772
CL10180.Contig21_All	GO:0006468	GO:0005524	GO:0004674
CL10180.Contig22_All	GO:0006468	GO:0005524	GO:0004674
CL10180.Contig23_All	GO:0006468	GO:0004674	GO:0016491	GO:0000165
CL10180.Contig24_All	GO:0004672
CL10180.Contig25_All	GO:0006468	GO:0005524	GO:0004674
CL10180.Contig26_All	GO:0055114	GO:0005524	GO:0000186	GO:0004709	GO:0032440
CL10180.Contig27_All	GO:0006468	GO:0004674	GO:0016491	GO:0000165
CL10180.Contig28_All	GO:0006468	GO:0004674	GO:0016491	GO:0005524	GO:0000165
CL10180.Contig2_All	GO:0004715	GO:0016491	GO:0018108	GO:0005524	GO:0004674
CL10180.Contig30_All	GO:0006468	GO:0005524	GO:0004674
CL10180.Contig31_All	GO:0006468	GO:0005524	GO:0004674
CL10180.Contig32_All	GO:0006468	GO:0005524	GO:0004674
CL10180.Contig33_All	GO:0006468	GO:0005524	GO:0004674
CL10180.Contig34_All	GO:0006468	GO:0005524	GO:0004674
CL10180.Contig35_All	GO:0006468	GO:0005524	GO:0004674
CL10180.Contig36_All	GO:0006468	GO:0005524	GO:0004674
CL10180.Contig37_All	GO:0055114	GO:0005524	GO:0000186	GO:0004709	GO:0032440
CL10180.Contig38_All	GO:0006468	GO:0044710	GO:0004674
CL10180.Contig39_All	GO:0006468	GO:0005524	GO:0004674
CL10180.Contig3_All	GO:0004715	GO:0018108	GO:0005524	GO:0032440	GO:0004674	GO:0055114
CL10180.Contig40_All	GO:0006468	GO:0005524	GO:0004674
CL10180.Contig41_All	GO:0006468	GO:0005524	GO:0004674
CL10180.Contig42_All	GO:0006468	GO:0005524	GO:0004674
CL10180.Contig43_All	GO:0016301
CL10180.Contig4_All	GO:0016491	GO:0004672	GO:0006468
CL10180.Contig5_All	GO:0016310	GO:0004672
CL10180.Contig6_All	GO:0004672	GO:0006468
CL10180.Contig7_All	GO:0016491	GO:0004672	GO:0006468
CL10180.Contig8_All	GO:0016772
CL10181.Contig1_All	GO:0033591	GO:0005794	GO:0004190	GO:0006508	GO:0009416
CL10181.Contig2_All	GO:0033591	GO:0005794	GO:0004190	GO:0006508	GO:0009416
CL10181.Contig3_All	GO:0033591	GO:0005794	GO:0004190	GO:0006508	GO:0009416
CL10181.Contig4_All	GO:0033591	GO:0005794	GO:0004190	GO:0006508	GO:0009416
CL10181.Contig5_All	GO:0033591	GO:0005794	GO:0004190	GO:0006508	GO:0009416
CL10182.Contig1_All	GO:0004707	GO:0000165	GO:0006468	GO:0005524
CL10184.Contig1_All	GO:0000042	GO:0005802
CL10186.Contig1_All	GO:0016881	GO:0010099	GO:0008152
CL10186.Contig2_All	GO:0016881	GO:0010099	GO:0008152	GO:0009536
CL10186.Contig3_All	GO:0016881	GO:0008152
CL10188.Contig6_All	GO:0009734	GO:0006355	GO:0003677	GO:0046983	GO:0005634
CL1019.Contig10_All	GO:0045893	GO:0009733	GO:0051302	GO:0010090	GO:0005667	GO:0051446	GO:0003677	GO:0003700	GO:0008284	GO:0005634
CL1019.Contig11_All	GO:0044763	GO:0006355	GO:0048522	GO:0044424
CL1019.Contig12_All	GO:0044763	GO:0005667	GO:0006355	GO:0003677	GO:0048522	GO:0003700	GO:0005634
CL1019.Contig13_All	GO:0006355	GO:0003700	GO:0003677	GO:0005667	GO:0005634
CL1019.Contig1_All	GO:0045893	GO:0009733	GO:0051302	GO:0010090	GO:0005667	GO:0051446	GO:0003677	GO:0003700	GO:0008284	GO:0005634
CL1019.Contig2_All	GO:0044763	GO:0006355	GO:0048522	GO:0044424
CL1019.Contig3_All	GO:0044763	GO:0005667	GO:0006355	GO:0003677	GO:0048522	GO:0003700	GO:0005634
CL1019.Contig4_All	GO:0006351	GO:0044424
CL1019.Contig5_All	GO:0045893	GO:0009733	GO:0051302	GO:0010090	GO:0005667	GO:0051446	GO:0003677	GO:0003700	GO:0008284	GO:0005634
CL1019.Contig6_All	GO:0044763	GO:0005667	GO:0006355	GO:0003677	GO:0048522	GO:0003700	GO:0005634
CL1019.Contig7_All	GO:0044763	GO:0006355	GO:0048522	GO:0044424
CL1019.Contig8_All	GO:0044763	GO:0006355	GO:0048522	GO:0044424
CL1019.Contig9_All	GO:0044763	GO:0005667	GO:0006355	GO:0003677	GO:0048522	GO:0003700	GO:0005634
CL10192.Contig3_All	GO:0005488	GO:0044260	GO:0006139	GO:0010467
CL10192.Contig4_All	GO:0003676	GO:0034645	GO:0090304	GO:0010467
CL10193.Contig1_All	GO:0009734	GO:0006355	GO:0003677	GO:0046983	GO:0005634
CL10193.Contig2_All	GO:0009734	GO:0006355	GO:0003677	GO:0046983	GO:0005634
CL10193.Contig3_All	GO:0009734	GO:0006355	GO:0003677	GO:0046983	GO:0005634
CL10193.Contig4_All	GO:0009734	GO:0009908	GO:0006355	GO:0003677	GO:0046983	GO:0005634
CL10193.Contig5_All	GO:0009734	GO:0006355	GO:0003677	GO:0046983	GO:0005634
CL10193.Contig6_All	GO:0009734	GO:0009908	GO:0006355	GO:0003677	GO:0046983	GO:0005634
CL10193.Contig7_All	GO:0009734	GO:0009908	GO:0006355	GO:0003677	GO:0046983	GO:0005634
CL10194.Contig1_All	GO:0006950	GO:0009570
CL10194.Contig2_All	GO:0006950	GO:0009570
CL10199.Contig1_All	GO:0043484	GO:0008536	GO:0006606	GO:0005634
CL10199.Contig2_All	GO:0043484	GO:0008536	GO:0006606	GO:0005634
CL10199.Contig3_All	GO:0043484	GO:0008536	GO:0006606	GO:0005634
CL102.Contig1_All	GO:0003735	GO:0008137	GO:0015935	GO:0006412	GO:0005739	GO:0055114
CL102.Contig2_All	GO:0003735	GO:0008137	GO:0015935	GO:0006412	GO:0005739	GO:0055114
CL102.Contig3_All	GO:0003735	GO:0008137	GO:0015935	GO:0006412	GO:0005739	GO:0055114
CL1020.Contig1_All	GO:0005506	GO:0016226	GO:0051536
CL1020.Contig2_All	GO:0005506	GO:0016226	GO:0051536
CL10200.Contig1_All	GO:0006397	GO:0000445
CL10200.Contig2_All	GO:0006397	GO:0000445
CL10201.Contig1_All	GO:0050789
CL10201.Contig2_All	GO:0050789
CL10202.Contig1_All	GO:0006979	GO:0030127	GO:0006886	GO:0006888	GO:0008270	GO:0005829
CL10202.Contig2_All	GO:0006979	GO:0030127	GO:0006886	GO:0006888	GO:0008270	GO:0005829
CL10204.Contig1_All	GO:0045454	GO:0008430	GO:0044464
CL10204.Contig2_All	GO:0045454	GO:0008430	GO:0005783	GO:0005886
CL10205.Contig1_All	GO:0030150	GO:0005744
CL10205.Contig2_All	GO:0030150	GO:0005744
CL10205.Contig3_All	GO:0030150	GO:0005744
CL10206.Contig2_All	GO:0016787	GO:0008152
CL10207.Contig1_All	GO:0030931	GO:0048573	GO:0005524	GO:0019252	GO:0009570	GO:0008878	GO:0005978	GO:0048046
CL10207.Contig2_All	GO:0030931	GO:0048573	GO:0005524	GO:0019252	GO:0009570	GO:0008878	GO:0005978	GO:0048046
CL10208.Contig1_All	GO:0005507	GO:0042026	GO:0009941	GO:0009408	GO:0005774	GO:0005524	GO:0009570	GO:0005759	GO:0046686	GO:0022626	GO:0005886
CL10209.Contig1_All	GO:0016758
CL10209.Contig2_All	GO:0016758
CL10209.Contig3_All	GO:0016758
CL1021.Contig1_All	GO:0005737	GO:0005730	GO:0008601	GO:0000159	GO:0007165	GO:0050790
CL1021.Contig2_All	GO:0005737	GO:0005730	GO:0008601	GO:0000159	GO:0007165	GO:0050790
CL1021.Contig3_All	GO:0005737	GO:0005730	GO:0008601	GO:0000159	GO:0007165	GO:0050790
CL1021.Contig4_All	GO:0005737	GO:0005730	GO:0008601	GO:0000159	GO:0007165	GO:0050790
CL1021.Contig5_All	GO:0005737	GO:0005730	GO:0008601	GO:0000159	GO:0007165	GO:0050790
CL1021.Contig6_All	GO:0005737	GO:0005730	GO:0008601	GO:0000159	GO:0007165	GO:0050790
CL1021.Contig7_All	GO:0005737	GO:0005730	GO:0008601	GO:0000159	GO:0007165	GO:0050790
CL10210.Contig1_All	GO:0016020
CL10210.Contig2_All	GO:0005515	GO:0044699	GO:0000166	GO:0016787	GO:0043167	GO:0005886
CL10210.Contig3_All	GO:0044763	GO:0018130	GO:0044464	GO:1901362	GO:0044711	GO:0016887	GO:0019438
CL10211.Contig1_All	GO:0034002	GO:0043693	GO:0033383	GO:0000287	GO:0009570
CL10211.Contig2_All	GO:0046872	GO:0010333	GO:0043693	GO:0033383	GO:0009570
CL10211.Contig3_All	GO:0034002	GO:0033383	GO:0000287
CL10212.Contig2_All	GO:0009941
CL10212.Contig3_All	GO:0009534	GO:0009706
CL10212.Contig4_All	GO:0009534	GO:0009706
CL10213.Contig1_All	GO:0010358	GO:0010073	GO:0003677	GO:0045892	GO:0005634
CL10213.Contig2_All	GO:0010358	GO:0010073	GO:0003677	GO:0045892	GO:0005634
CL10214.Contig1_All	GO:0005524	GO:0016887	GO:0008152	GO:0005886
CL10214.Contig2_All	GO:0006200	GO:0005524	GO:0008568	GO:0005886
CL10214.Contig3_All	GO:0017111	GO:0005524	GO:0008152
CL10214.Contig4_All	GO:0016887	GO:0005886	GO:0005524	GO:0008152
CL10216.Contig1_All	GO:0006979	GO:0009651	GO:0007264	GO:0005774	GO:0008152	GO:0016787	GO:0015031	GO:0005794	GO:0005634	GO:0005525
CL10216.Contig2_All	GO:0006979	GO:0009651	GO:0007264	GO:0005774	GO:0008152	GO:0016787	GO:0015031	GO:0005794	GO:0005634	GO:0005525
CL10217.Contig1_All	GO:0005802	GO:0005794	GO:0005768	GO:0005886
CL10217.Contig2_All	GO:0005802	GO:0005774	GO:0005794	GO:0005768	GO:0005886
CL10217.Contig3_All	GO:0005802	GO:0005774	GO:0005794	GO:0005768	GO:0005886
CL10218.Contig1_All	GO:0005743	GO:0070469	GO:0055114
CL10218.Contig2_All	GO:0005743	GO:0070469	GO:0055114
CL10218.Contig3_All	GO:0005743	GO:0070469	GO:0055114
CL1022.Contig1_All	GO:0005634
CL1022.Contig2_All	GO:0005634
CL10220.Contig1_All	GO:0003824	GO:0008152
CL10220.Contig2_All	GO:0003824	GO:0008152
CL10221.Contig1_All	GO:0009751	GO:0010193	GO:0003684	GO:0010188	GO:0000224	GO:0006289	GO:0005634	GO:0005829
CL10221.Contig2_All	GO:0050896
CL10221.Contig3_All	GO:0005829	GO:0006289	GO:0010193	GO:0003684	GO:0009751	GO:0010188	GO:0000224	GO:0006499	GO:0005634
CL10223.Contig1_All	GO:0009927	GO:0046777	GO:0005524	GO:0007165	GO:0042803
CL10223.Contig2_All	GO:0009927	GO:0046777	GO:0005524	GO:0007165	GO:0042803
CL10224.Contig1_All	GO:0000737	GO:0016888	GO:0005634
CL10224.Contig2_All	GO:0000737	GO:0016888	GO:0005634
CL10224.Contig3_All	GO:0000737	GO:0016888	GO:0005634
CL10224.Contig4_All	GO:0000737	GO:0016888	GO:0005634
CL10224.Contig5_All	GO:0000737	GO:0016888	GO:0005634
CL10228.Contig1_All	GO:0090440	GO:0009624	GO:0005886	GO:0080168	GO:0010119
CL10228.Contig2_All	GO:0090440	GO:0009624	GO:0005886	GO:0080168	GO:0010119
CL10229.Contig1_All	GO:0009506	GO:0005886
CL10229.Contig2_All	GO:0009506	GO:0016192	GO:0009507	GO:0005886
CL1023.Contig1_All	GO:0009611
CL1023.Contig2_All	GO:0009611
CL1023.Contig3_All	GO:0009611
CL10230.Contig1_All	GO:0006546	GO:0005960
CL10230.Contig2_All	GO:0006546	GO:0005960
CL10231.Contig1_All	GO:0005777
CL10231.Contig2_All	GO:0005777
CL10233.Contig1_All	GO:0005739	GO:0009536	GO:0006200	GO:0004176	GO:0004222	GO:0006508	GO:0005524	GO:0008568	GO:0016020
CL10233.Contig2_All	GO:0017111	GO:0004222	GO:0006508	GO:0005524	GO:0016020
CL10234.Contig1_All	GO:0016491	GO:0005543
CL10234.Contig2_All	GO:0005543
CL10236.Contig1_All	GO:0009793	GO:0000166	GO:0009706	GO:0016556	GO:0043167	GO:0009570	GO:0009658	GO:0009416	GO:0003924	GO:0006364	GO:0010027
CL10236.Contig2_All	GO:0009793	GO:0005525	GO:0006184	GO:0009706	GO:0016556	GO:0009570	GO:0000287	GO:0009658	GO:0009416	GO:0003924	GO:0006364	GO:0010027
CL10236.Contig3_All	GO:0009793	GO:0005525	GO:0006184	GO:0009706	GO:0016556	GO:0009570	GO:0000287	GO:0009658	GO:0009416	GO:0003924	GO:0006364	GO:0010027
CL10238.Contig1_All	GO:0016491	GO:0008152
CL10238.Contig2_All	GO:0016491	GO:0008152
CL1024.Contig1_All	GO:0006470	GO:0009414	GO:0046872	GO:0009409	GO:0004722	GO:0061416	GO:0005737	GO:0009737	GO:0005634
CL1024.Contig2_All	GO:0006470	GO:0009414	GO:0046872	GO:0009409	GO:0004722	GO:0061416	GO:0005737	GO:0009737	GO:0005634
CL1024.Contig3_All	GO:0006470	GO:0009414	GO:0046872	GO:0009409	GO:0004722	GO:0061416	GO:0005737	GO:0009737	GO:0005634
CL1024.Contig4_All	GO:0006470	GO:0009414	GO:0046872	GO:0009409	GO:0004722	GO:0061416	GO:0005737	GO:0009737	GO:0005634
CL1024.Contig5_All	GO:0006470	GO:0009414	GO:0046872	GO:0009409	GO:0004722	GO:0061416	GO:0005737	GO:0009737	GO:0005634
CL1024.Contig6_All	GO:0006470	GO:0009414	GO:0046872	GO:0009409	GO:0004722	GO:0061416	GO:0005737	GO:0009737	GO:0005634
CL1024.Contig7_All	GO:0006470	GO:0009414	GO:0046872	GO:0009409	GO:0004722	GO:0061416	GO:0005737	GO:0009737	GO:0005634
CL10240.Contig1_All	GO:0005634	GO:0003676
CL10240.Contig2_All	GO:0005634	GO:0003676
CL10242.Contig1_All	GO:0005488
CL10242.Contig2_All	GO:0003676	GO:0009536
CL10242.Contig3_All	GO:0009536
CL10243.Contig2_All	GO:0045333	GO:0005739	GO:0008270	GO:0015979
CL10243.Contig3_All	GO:0045333	GO:0005739	GO:0008270	GO:0015979
CL10244.Contig1_All	GO:0016021	GO:0006508	GO:0004252
CL10244.Contig2_All	GO:0016021	GO:0009506	GO:0006508	GO:0004252
CL10245.Contig1_All	GO:0016192	GO:0006886	GO:0005634	GO:0030131
CL10245.Contig2_All	GO:0016192	GO:0006886	GO:0005634	GO:0030131
CL10247.Contig1_All	GO:0008152	GO:0005737	GO:0004722
CL10247.Contig2_All	GO:0008152	GO:0005737	GO:0004722
CL10247.Contig3_All	GO:0004722	GO:0005737	GO:0008152
CL10248.Contig1_All	GO:0046907
CL10248.Contig2_All	GO:0046907
CL10250.Contig4_All	GO:0005737	GO:0016874	GO:0010200	GO:0005515
CL10252.Contig1_All	GO:0005730	GO:0003735	GO:0009506	GO:0005886	GO:0005618	GO:0022627	GO:0006412
CL10252.Contig2_All	GO:0005730	GO:0003735	GO:0009506	GO:0005886	GO:0005618	GO:0022627	GO:0006412
CL10254.Contig1_All	GO:0005488	GO:0000785	GO:0007126
CL10254.Contig2_All	GO:0004553	GO:0005975	GO:0005783
CL10254.Contig3_All	GO:0000786	GO:0051307	GO:0003677	GO:0006334	GO:0046982	GO:0009567	GO:0005634
CL10254.Contig4_All	GO:0000786	GO:0051307	GO:0003677	GO:0006334	GO:0046982	GO:0009567	GO:0005634
CL10254.Contig5_All	GO:0005730	GO:0042742	GO:0004739	GO:0005774	GO:0048046	GO:0055114
CL10254.Contig6_All	GO:0004553	GO:0005975	GO:0005783
CL10254.Contig7_All	GO:0071704	GO:0004553	GO:0005783
CL10254.Contig8_All	GO:0004568	GO:0005975	GO:0006032	GO:0005783
CL10256.Contig1_All	GO:0046872	GO:0016760	GO:0005886	GO:0030244	GO:0016021
CL10256.Contig2_All	GO:0009833	GO:0016021	GO:0008270	GO:0030244	GO:0042538	GO:0005768	GO:0016760	GO:0005802	GO:0005794	GO:0005886
CL10256.Contig3_All	GO:0016760	GO:0005886	GO:0030244	GO:0016021	GO:0008270
CL10256.Contig4_All	GO:0016760	GO:0005886	GO:0030244	GO:0016021	GO:0008270
CL10257.Contig1_All	GO:0005758	GO:0046872	GO:0016226	GO:0009055	GO:0032259	GO:0051537	GO:0043066	GO:0008168
CL10257.Contig2_All	GO:0051536	GO:0008152	GO:0006915	GO:0005739
CL10257.Contig3_All	GO:0051536	GO:0008152	GO:0006915	GO:0005739
CL10257.Contig4_All	GO:0051536	GO:0008152	GO:0006915	GO:0005739
CL10257.Contig5_All	GO:0051536	GO:0008152	GO:0006915	GO:0005739
CL10257.Contig6_All	GO:0051536	GO:0008152	GO:0006915	GO:0005739
CL10257.Contig8_All	GO:0051536	GO:0008152	GO:0006915	GO:0005739
CL10258.Contig2_All	GO:0005634
CL10259.Contig1_All	GO:0006413	GO:0003743
CL10262.Contig1_All	GO:0005829	GO:0010498	GO:0009165	GO:0007010	GO:0004812	GO:0006094
CL10262.Contig2_All	GO:0005829	GO:0004819	GO:0006424	GO:0005524	GO:0004818
CL10262.Contig3_All	GO:0005829	GO:0004819	GO:0006424	GO:0005524	GO:0004818
CL10262.Contig4_All	GO:0005829	GO:0004819	GO:0006424	GO:0005524	GO:0004818
CL10264.Contig1_All	GO:0004842	GO:0016567	GO:0008270
CL10264.Contig2_All	GO:0004842	GO:0016567	GO:0008270
CL10264.Contig3_All	GO:0004842	GO:0016567	GO:0008270
CL10264.Contig4_All	GO:0004842	GO:0016567	GO:0008270
CL10264.Contig6_All	GO:0004842	GO:0016567	GO:0008270
CL10264.Contig7_All	GO:0008152	GO:0008270	GO:0016874
CL10264.Contig8_All	GO:0008152	GO:0008270	GO:0016874
CL10265.Contig1_All	GO:0051865	GO:0031624	GO:0004842	GO:0048437	GO:0046621	GO:0008270
CL10265.Contig2_All	GO:0051865	GO:0031624	GO:0004842	GO:0048437	GO:0046621	GO:0008270
CL10265.Contig3_All	GO:0016874	GO:0044707	GO:0008270
CL10266.Contig1_All	GO:0009611	GO:0010363	GO:0002679	GO:0010200	GO:0004672	GO:0006612	GO:0050832	GO:0043069	GO:0009863	GO:0005886	GO:0005488	GO:0006979
CL10266.Contig2_All	GO:0016310	GO:0004672	GO:0000166
CL10266.Contig3_All	GO:0006468	GO:0005524	GO:0004674
CL10268.Contig1_All	GO:0010035	GO:0043231	GO:0016740	GO:0044444	GO:0008152	GO:0006950
CL10268.Contig2_All	GO:0010035	GO:0043231	GO:0016740	GO:0044444	GO:0008152	GO:0006950
CL10269.Contig1_All	GO:0006886	GO:0005741
CL10269.Contig2_All	GO:0006886	GO:0005741
CL1027.Contig1_All	GO:0006355	GO:0043565	GO:0003700	GO:0005737	GO:0005634
CL1027.Contig3_All	GO:0006355	GO:0043565	GO:0003700	GO:0005737	GO:0005634
CL1027.Contig4_All	GO:0006355	GO:0043565	GO:0003700	GO:0005737	GO:0005634
CL1027.Contig5_All	GO:0006355	GO:0043565	GO:0003700	GO:0005737	GO:0005634
CL1027.Contig6_All	GO:0006355	GO:0043565	GO:0003700	GO:0005737	GO:0005634
CL10270.Contig4_All	GO:0008152
CL10271.Contig1_All	GO:0080167	GO:0008152	GO:0009704	GO:0052689
CL10271.Contig2_All	GO:0005737	GO:0009813	GO:0009744	GO:0009704	GO:0010224	GO:0052689	GO:0080167
CL10272.Contig1_All	GO:0009941	GO:0016123	GO:0005506	GO:0020037	GO:0010291	GO:0070330	GO:0055114
CL10272.Contig2_All	GO:0009941	GO:0016123	GO:0005506	GO:0020037	GO:0010291	GO:0070330	GO:0055114
CL10272.Contig3_All	GO:0009941	GO:0016123	GO:0005506	GO:0020037	GO:0010291	GO:0070330	GO:0055114
CL10273.Contig1_All	GO:0003735	GO:0005886	GO:0005774	GO:0022625	GO:0009507	GO:0006412
CL10273.Contig2_All	GO:0003735	GO:0005886	GO:0005774	GO:0022625	GO:0009507	GO:0006412
CL10274.Contig1_All	GO:0005768	GO:0005802	GO:0005794
CL10274.Contig2_All	GO:0005768	GO:0005802	GO:0005794
CL10277.Contig1_All	GO:0080167	GO:0005576	GO:0009506	GO:0009505	GO:0007020
CL10277.Contig2_All	GO:0009506	GO:0009505	GO:0080167
CL10278.Contig1_All	GO:0005488	GO:0009628	GO:0006950
CL10279.Contig1_All	GO:0031957	GO:0001676	GO:0004467	GO:0010025	GO:0010143
CL10279.Contig2_All	GO:0031957	GO:0001676	GO:0004467	GO:0010025	GO:0010143
CL1028.Contig2_All	GO:0016740
CL1028.Contig5_All	GO:0034968	GO:0018024	GO:0005694	GO:0005634	GO:0008270
CL1028.Contig6_All	GO:0034968	GO:0018024	GO:0005694	GO:0005634	GO:0008270
CL1028.Contig7_All	GO:0016740
CL10281.Contig3_All	GO:0005507	GO:0005739	GO:0006457	GO:0009409	GO:0009941	GO:0005524	GO:0009535	GO:0009570	GO:1901671	GO:0046686	GO:0048046
CL10282.Contig16_All	GO:0008270	GO:0005622
CL10282.Contig19_All	GO:0006862	GO:0010363	GO:0015802	GO:0052544	GO:0006612	GO:0050832	GO:0042742	GO:0043069	GO:0005794	GO:0009870	GO:0043090	GO:0009965	GO:0015696	GO:0009556	GO:0006075	GO:0010150	GO:0006888	GO:0009506	GO:0000148	GO:0003843	GO:0009863	GO:0043269
CL10282.Contig23_All	GO:0006979	GO:0005509	GO:0005739	GO:0006457	GO:0009651	GO:0009506	GO:0005774	GO:0005788	GO:0055074	GO:0051082	GO:0009507	GO:0046686	GO:0048046
CL10282.Contig25_All	GO:0006979	GO:0005509	GO:0005739	GO:0006457	GO:0009651	GO:0009506	GO:0005774	GO:0005788	GO:0055074	GO:0051082	GO:0009507	GO:0046686	GO:0048046
CL10282.Contig26_All	GO:0006979	GO:0005509	GO:0005739	GO:0006457	GO:0009651	GO:0009506	GO:0005774	GO:0005788	GO:0055074	GO:0051082	GO:0009507	GO:0046686	GO:0048046
CL10282.Contig27_All	GO:0051208	GO:0005509	GO:0006457	GO:0016023	GO:0005788	GO:0051082	GO:0007275	GO:0005773	GO:0006950
CL10282.Contig28_All	GO:0006979	GO:0005509	GO:0005739	GO:0006457	GO:0009651	GO:0009506	GO:0005774	GO:0005788	GO:0055074	GO:0051082	GO:0009507	GO:0046686	GO:0048046
CL10282.Contig2_All	GO:0006506	GO:0016740
CL10282.Contig31_All	GO:0006457	GO:0005788	GO:0005509	GO:0051082
CL10282.Contig33_All	GO:0006979	GO:0005509	GO:0005739	GO:0006457	GO:0009651	GO:0009506	GO:0005774	GO:0005788	GO:0055074	GO:0051082	GO:0009507	GO:0046686	GO:0048046
CL10282.Contig34_All	GO:0005509	GO:0006457	GO:0005788	GO:0051082	GO:0005773	GO:0006950
CL10282.Contig35_All	GO:0006979	GO:0005509	GO:0005739	GO:0006457	GO:0009651	GO:0009506	GO:0005774	GO:0005788	GO:0055074	GO:0051082	GO:0009507	GO:0046686	GO:0048046
CL10282.Contig36_All	GO:0008270	GO:0005622
CL10282.Contig37_All	GO:0006979	GO:0005509	GO:0005739	GO:0006457	GO:0009651	GO:0009506	GO:0005774	GO:0005788	GO:0055074	GO:0051082	GO:0009507	GO:0046686	GO:0048046
CL10282.Contig39_All	GO:0008270	GO:0005622
CL10282.Contig3_All	GO:0006511	GO:0010387
CL10282.Contig40_All	GO:0008270	GO:0005622
CL10282.Contig4_All	GO:0008270	GO:0005622
CL10282.Contig5_All	GO:0008270	GO:0005622
CL10282.Contig6_All	GO:0008270	GO:0005622
CL10282.Contig7_All	GO:0006457	GO:0005783	GO:0051082	GO:0005509
CL10282.Contig8_All	GO:0006457	GO:0005783	GO:0051082	GO:0005509
CL10286.Contig2_All	GO:0010287	GO:0009941	GO:0009538	GO:0015979	GO:0009535
CL10286.Contig3_All	GO:0010287	GO:0009941	GO:0009538	GO:0015979	GO:0009535
CL10288.Contig1_All	GO:0009987
CL10288.Contig2_All	GO:0006351	GO:0044767	GO:0050789
CL10289.Contig2_All	GO:0016491	GO:0055114
CL10290.Contig1_All	GO:0006310	GO:0006281	GO:0009432	GO:0005739	GO:0006200	GO:0005524	GO:0003697	GO:0008094
CL10290.Contig2_All	GO:0006310	GO:0006281	GO:0009432	GO:0005739	GO:0006200	GO:0005524	GO:0003697	GO:0008094
CL10290.Contig3_All	GO:0008094	GO:0009432	GO:0006310	GO:0003697	GO:0006200	GO:0005524	GO:0005739	GO:0006281
CL10290.Contig4_All	GO:0006310	GO:0006281	GO:0009432	GO:0005739	GO:0006200	GO:0005524	GO:0003697	GO:0008094
CL10290.Contig5_All	GO:0006310	GO:0006281	GO:0009432	GO:0005739	GO:0006200	GO:0005524	GO:0003697	GO:0008094
CL10291.Contig2_All	GO:0032502	GO:0009507
CL10291.Contig4_All	GO:0032502	GO:0009507
CL10291.Contig5_All	GO:0032502
CL10291.Contig6_All	GO:0032502	GO:0009507
CL10293.Contig1_All	GO:0005829	GO:0032508	GO:0003723	GO:0008270	GO:0009414	GO:0010154	GO:0006355	GO:0009631	GO:0009791	GO:0044702	GO:0005634	GO:0043566	GO:0009790
CL10293.Contig2_All	GO:0046872	GO:0003676
CL10294.Contig1_All	GO:0004416	GO:0008152
CL10294.Contig2_All	GO:0004416	GO:0008152
CL10295.Contig2_All	GO:0003824	GO:0008152
CL10296.Contig1_All	GO:0055114	GO:0016706
CL10296.Contig2_All	GO:0016491
CL10297.Contig1_All	GO:0000785	GO:0009506	GO:0003682	GO:0007062	GO:0005524
CL10297.Contig2_All	GO:0000785	GO:0009506	GO:0003682	GO:0007062	GO:0005524
CL10297.Contig4_All	GO:0000785	GO:0009506	GO:0003682	GO:0007062	GO:0005524
CL10298.Contig1_All	GO:0022619	GO:0006357	GO:0001558	GO:0001708	GO:0009567	GO:0008356	GO:0005829	GO:0010090	GO:0003677	GO:2000036	GO:0000082	GO:0009553	GO:0032875	GO:0048366	GO:0051783	GO:0006349	GO:0005634
CL10298.Contig2_All	GO:0022619	GO:0006357	GO:0001558	GO:0001708	GO:0009567	GO:0008356	GO:0005829	GO:0010090	GO:0003677	GO:2000036	GO:0000082	GO:0009553	GO:0032875	GO:0048366	GO:0051783	GO:0006349	GO:0005634
CL103.Contig14_All	GO:0005199	GO:0009664
CL103.Contig1_All	GO:0005199	GO:0009664
CL103.Contig4_All	GO:0005199	GO:0009664
CL103.Contig6_All	GO:0005199	GO:0009664
CL103.Contig9_All	GO:0005199	GO:0009664
CL1030.Contig1_All	GO:0005739
CL1030.Contig2_All	GO:0005739
CL10300.Contig1_All	GO:0020037	GO:0046872
CL10300.Contig2_All	GO:0020037	GO:0046872
CL10303.Contig1_All	GO:0043231
CL10304.Contig1_All	GO:0043231	GO:0044444
CL10304.Contig2_All	GO:0005622
CL10305.Contig1_All	GO:0009507	GO:0005773
CL10305.Contig2_All	GO:0009507	GO:0005773
CL10305.Contig3_All	GO:0009507	GO:0005773
CL10306.Contig1_All	GO:0000139	GO:0006810	GO:0031410
CL10306.Contig2_All	GO:0005886
CL10306.Contig3_All	GO:0005886
CL10306.Contig4_All	GO:0005886
CL10307.Contig1_All	GO:0048868	GO:0010025	GO:0006633	GO:0009416	GO:0009409	GO:0009922	GO:0009826	GO:0016020	GO:0005783
CL10307.Contig2_All	GO:0043447	GO:0010025	GO:0016021	GO:0006633	GO:0055114	GO:0048235	GO:0006723	GO:0016491	GO:0005506	GO:0005886
CL10307.Contig3_All	GO:0043447	GO:0010025	GO:0016021	GO:0006633	GO:0055114	GO:0048235	GO:0006723	GO:0016491	GO:0005506	GO:0005886
CL1031.Contig2_All	GO:0010155	GO:0010218	GO:0048046	GO:0035304	GO:0030095	GO:0010114	GO:0010207	GO:0005509	GO:0009744	GO:0009570	GO:0009637	GO:0009644	GO:0009654	GO:0009657	GO:0009543	GO:0006364	GO:0019898
CL1031.Contig3_All	GO:0009654	GO:0031977	GO:0019898	GO:0005509	GO:0009570	GO:0048046	GO:0015979	GO:0009535
CL10312.Contig1_All	GO:0003904	GO:0009411	GO:0006281
CL10312.Contig2_All	GO:0003904	GO:0009411	GO:0006281
CL10312.Contig3_All	GO:0003904	GO:0009507	GO:0005634	GO:0003914	GO:0009411	GO:0006281
CL10313.Contig1_All	GO:0005681	GO:0000398	GO:0019013	GO:0005829
CL10313.Contig2_All	GO:0005681	GO:0000398	GO:0019013	GO:0005829
CL10314.Contig1_All	GO:0005840	GO:0003735	GO:0006412
CL10314.Contig2_All	GO:0005840	GO:0003735	GO:0006412
CL10315.Contig1_All	GO:0005797	GO:0031204	GO:0000139	GO:0050513	GO:0006487
CL10315.Contig2_All	GO:0005797	GO:0031204	GO:0000139	GO:0006499	GO:0050513	GO:0006487
CL10315.Contig3_All	GO:0005797	GO:0031204	GO:0050513	GO:0006487
CL10315.Contig4_All	GO:0005797	GO:0031204	GO:0000139	GO:0006499	GO:0005576	GO:0050513	GO:0006487
CL10316.Contig1_All	GO:0003677	GO:0003682
CL10316.Contig2_All	GO:0005488
CL10316.Contig3_All	GO:0003677	GO:0003682
CL10317.Contig1_All	GO:0016132	GO:0046872	GO:0005634	GO:0030001
CL10317.Contig2_All	GO:0016132	GO:0046872	GO:0005634
CL10318.Contig1_All	GO:0006855	GO:0016021	GO:0015297	GO:0015238
CL10319.Contig1_All	GO:0005783	GO:0055114	GO:0005886	GO:0004303
CL10319.Contig2_All	GO:0005783	GO:0016491	GO:0055114	GO:0005886
CL10319.Contig3_All	GO:0005783	GO:0055114	GO:0005886	GO:0004303
CL10319.Contig4_All	GO:0005783	GO:0016491	GO:0055114	GO:0005886
CL10319.Contig5_All	GO:0005783	GO:0055114	GO:0005886	GO:0004303
CL10321.Contig1_All	GO:0008017	GO:0033110	GO:0000421	GO:0005634	GO:0006914	GO:0015031
CL10321.Contig2_All	GO:0033110	GO:0000421	GO:0006914	GO:0015031
CL10321.Contig3_All	GO:0033110	GO:0000421	GO:0006914	GO:0015031
CL10322.Contig1_All	GO:0009414	GO:0016161	GO:0005983	GO:0005634	GO:0005829
CL10322.Contig2_All	GO:0009414	GO:0016161	GO:0005983	GO:0005634	GO:0005829
CL10322.Contig3_All	GO:0009653	GO:0044260	GO:0048653	GO:0048589	GO:0005515	GO:0043231	GO:0016798	GO:0048509	GO:0009628	GO:0016043	GO:0030154	GO:0000272	GO:0016049	GO:0044444
CL10323.Contig1_All	GO:0009733	GO:0006164	GO:0004639	GO:0005524	GO:0009570
CL10323.Contig2_All	GO:0006164	GO:0004639	GO:0005524
CL10324.Contig1_All	GO:0045454	GO:0030554	GO:0009651	GO:0050897
CL10324.Contig2_All	GO:0045454	GO:0030554	GO:0009651	GO:0050897
CL10324.Contig3_All	GO:0030554
CL10324.Contig4_All	GO:0045454	GO:0030554	GO:0009651	GO:0050897
CL10324.Contig5_All	GO:0045454	GO:0030554	GO:0009651	GO:0050897
CL10325.Contig1_All	GO:0055114	GO:0051537	GO:0008219	GO:0046872	GO:0010277	GO:0010154	GO:0009908	GO:0009941	GO:0009534	GO:0032441	GO:0009816
CL10325.Contig2_All	GO:0055114	GO:0051537	GO:0008219	GO:0046872	GO:0010277	GO:0010154	GO:0009908	GO:0009941	GO:0009534	GO:0032441	GO:0009816
CL10325.Contig3_All	GO:0055114	GO:0051537	GO:0008219	GO:0046872	GO:0010277	GO:0010154	GO:0009908	GO:0009941	GO:0009534	GO:0032441	GO:0009816
CL10325.Contig4_All	GO:0055114	GO:0051537	GO:0008219	GO:0046872	GO:0010277	GO:0010154	GO:0009908	GO:0009941	GO:0009534	GO:0032441	GO:0009816
CL10325.Contig5_All	GO:0055114	GO:0051537	GO:0008219	GO:0046872	GO:0010277	GO:0010154	GO:0009908	GO:0009941	GO:0009534	GO:0032441	GO:0009816
CL10326.Contig1_All	GO:0016491	GO:0055114	GO:0009507
CL10326.Contig2_All	GO:0016491	GO:0055114	GO:0009507
CL10326.Contig3_All	GO:0016491
CL10326.Contig5_All	GO:0016491	GO:0009507
CL10327.Contig1_All	GO:0003735	GO:0022625	GO:0006412
CL10327.Contig2_All	GO:0003735	GO:0022625	GO:0006412
CL10328.Contig1_All	GO:0004419	GO:0008152
CL10328.Contig2_All	GO:0004419	GO:0008152
CL10328.Contig3_All	GO:0004419	GO:0008152
CL10328.Contig4_All	GO:0004419	GO:0008152
CL10329.Contig1_All	GO:0003682	GO:0009911	GO:0008270	GO:0009845
CL1033.Contig2_All	GO:0003993	GO:0052826	GO:0016311	GO:0005774	GO:0005783
CL10332.Contig2_All	GO:0017111	GO:0008152	GO:0005524
CL10332.Contig3_All	GO:0005488
CL10333.Contig1_All	GO:0006355
CL10333.Contig2_All	GO:0006355
CL10333.Contig3_All	GO:0006355
CL10333.Contig4_All	GO:0006355
CL10335.Contig1_All	GO:0005730	GO:0003735	GO:0009506	GO:0005886	GO:0022627	GO:0006412
CL10335.Contig2_All	GO:0005840	GO:0003735	GO:0006412
CL10335.Contig3_All	GO:0005730	GO:0003735	GO:0009506	GO:0005886	GO:0022627	GO:0006412
CL10338.Contig1_All	GO:0030246	GO:0019318	GO:0004034
CL10338.Contig2_All	GO:0005829	GO:0048046	GO:0030246	GO:0019318	GO:0004034
CL10339.Contig1_All	GO:0003676
CL10339.Contig2_All	GO:0003676
CL1034.Contig1_All	GO:0030140	GO:0008270	GO:0035091	GO:0004672	GO:0009733	GO:0005829	GO:0010051	GO:0009965	GO:0032312	GO:0006468	GO:0006897	GO:0010087	GO:0043547	GO:0005886	GO:0005524	GO:0008060
CL1034.Contig2_All	GO:0030140	GO:0008270	GO:0035091	GO:0004672	GO:0009733	GO:0005829	GO:0010051	GO:0009965	GO:0032312	GO:0006468	GO:0006897	GO:0010087	GO:0043547	GO:0005886	GO:0005524	GO:0008060
CL1034.Contig3_All	GO:0030140	GO:0008270	GO:0035091	GO:0004672	GO:0009733	GO:0005829	GO:0010051	GO:0009965	GO:0032312	GO:0006468	GO:0006897	GO:0010087	GO:0043547	GO:0005886	GO:0005524	GO:0008060
CL1034.Contig4_All	GO:0030140	GO:0008270	GO:0035091	GO:0004672	GO:0009733	GO:0005829	GO:0010051	GO:0009965	GO:0032312	GO:0006468	GO:0006897	GO:0010087	GO:0043547	GO:0005886	GO:0005524	GO:0008060
CL1034.Contig5_All	GO:0016772	GO:0008270	GO:0007275	GO:0032312	GO:0048856	GO:0043168	GO:0043547	GO:0044444	GO:0008060
CL10340.Contig1_All	GO:0010075	GO:0010358	GO:0010305	GO:0009943	GO:0043433	GO:0005634
CL10340.Contig2_All	GO:0010075	GO:0010358	GO:0009062	GO:0010305	GO:0009943	GO:0043433	GO:0005515	GO:0006914	GO:0005634
CL10340.Contig3_All	GO:0008565	GO:0008536	GO:0016558	GO:0006606	GO:0006891	GO:0006869	GO:0010351	GO:0005635	GO:0005737
CL10340.Contig4_All	GO:0005737	GO:0006606	GO:0008536	GO:0005635
CL10340.Contig6_All	GO:0006606	GO:0005886	GO:0008536	GO:0005635	GO:0005829
CL10340.Contig7_All	GO:0005829	GO:0010363	GO:0008565	GO:0008536	GO:0015802	GO:0006606	GO:0015696	GO:0043090	GO:0006862	GO:0006612	GO:0043069	GO:0006888	GO:0005635	GO:0043269	GO:0005886
CL10340.Contig8_All	GO:0008565	GO:0008536	GO:0016558	GO:0006606	GO:0006891	GO:0006869	GO:0010351	GO:0005635	GO:0005737
CL10342.Contig1_All	GO:0008601	GO:0000159	GO:0007165	GO:0050790	GO:0016020
CL10342.Contig2_All	GO:0044763	GO:0016020	GO:0050789
CL10343.Contig4_All	GO:0046686
CL10345.Contig1_All	GO:0005488
CL10346.Contig1_All	GO:0005576	GO:0031225	GO:0005634	GO:0005886
CL10346.Contig2_All	GO:0005886
CL10347.Contig1_All	GO:0009058	GO:0016779
CL10347.Contig2_All	GO:0009058	GO:0016779
CL10349.Contig1_All	GO:0006979	GO:0033588	GO:0005829	GO:0010928	GO:0048530	GO:0080178	GO:0009965	GO:0035265	GO:2000024	GO:0031538	GO:0008284	GO:0009787	GO:0006400
CL10349.Contig2_All	GO:0006979	GO:0033588	GO:0005829	GO:0010928	GO:0048530	GO:0080178	GO:0009965	GO:0035265	GO:2000024	GO:0031538	GO:0008284	GO:0009787	GO:0006400
CL1035.Contig10_All	GO:0016021	GO:0009506	GO:0006508	GO:0004252
CL1035.Contig1_All	GO:0016021	GO:0009506	GO:0006508	GO:0004252
CL1035.Contig2_All	GO:0016787
CL1035.Contig3_All	GO:0016021	GO:0009506	GO:0006508	GO:0004252
CL1035.Contig4_All	GO:0016021	GO:0006508	GO:0004252
CL1035.Contig5_All	GO:0016021	GO:0009506	GO:0006508	GO:0004252
CL1035.Contig6_All	GO:0016021	GO:0009506	GO:0006508	GO:0004252
CL1035.Contig8_All	GO:0004252	GO:0005794	GO:0009506	GO:0016021	GO:0006508	GO:0005634
CL1035.Contig9_All	GO:0016021	GO:0009506	GO:0006508	GO:0004252
CL10352.Contig1_All	GO:0009555	GO:0007140	GO:0007143	GO:0010165	GO:0006281
CL10352.Contig2_All	GO:0044763
CL10356.Contig1_All	GO:0003678	GO:0005829	GO:0032508	GO:0042555	GO:0003677	GO:0005524	GO:0006270	GO:0042127	GO:0010082	GO:0005634	GO:0009790
CL10356.Contig2_All	GO:0003678	GO:0005829	GO:0032508	GO:0042555	GO:0003677	GO:0005524	GO:0006270	GO:0042127	GO:0010082	GO:0005634	GO:0009790
CL10358.Contig1_All	GO:0046872
CL10358.Contig2_All	GO:0046872
CL10359.Contig1_All	GO:0006855	GO:0016021	GO:0015297	GO:0015238
CL10359.Contig2_All	GO:0006855	GO:0016021	GO:0015297	GO:0015238
CL10359.Contig3_All	GO:0006855	GO:0016021	GO:0015297	GO:0015238
CL1036.Contig1_All	GO:0034968	GO:0005739	GO:0009909	GO:0009640	GO:0009220	GO:0010388
CL10362.Contig3_All	GO:0005525
CL10363.Contig1_All	GO:0005488	GO:0048364	GO:0004672	GO:0009791	GO:0016310	GO:0044464
CL10363.Contig2_All	GO:0006468	GO:0004674	GO:0009786	GO:0030139	GO:0009986	GO:0010311	GO:0005524	GO:0048829	GO:0042803	GO:0009793
CL10364.Contig1_All	GO:0003676	GO:0046872
CL10364.Contig2_All	GO:0003676	GO:0046872
CL10365.Contig1_All	GO:0033743	GO:0006979	GO:0009570	GO:0030091	GO:0055114
CL10365.Contig2_All	GO:0033743	GO:0055114	GO:0030091	GO:0006979
CL10365.Contig3_All	GO:0033743	GO:0055114	GO:0030091	GO:0006979
CL10365.Contig4_All	GO:0033743	GO:0055114	GO:0030091	GO:0006979
CL10366.Contig1_All	GO:0030599	GO:0042545	GO:0045330	GO:0005618	GO:0045488
CL10366.Contig2_All	GO:0030599	GO:0042545	GO:0045330	GO:0005618	GO:0045488
CL10368.Contig1_All	GO:0016853	GO:0009451
CL10368.Contig2_All	GO:0009982	GO:0003723	GO:0001522	GO:0008033
CL10368.Contig3_All	GO:0009982	GO:0003723	GO:0001522	GO:0008033
CL10369.Contig1_All	GO:0009628	GO:0009507	GO:0006950
CL10369.Contig2_All	GO:0009941	GO:0042393	GO:0010311	GO:0009617	GO:0009651	GO:0006333	GO:0008283	GO:0044712	GO:1901576	GO:0005829	GO:0009570	GO:0044711	GO:0030154	GO:0046686	GO:0009409	GO:0006725	GO:0009408	GO:0046483	GO:0044723	GO:1901360	GO:0009738	GO:0003682	GO:0005886	GO:0005634
CL1037.Contig1_All	GO:0003676	GO:0046983
CL1037.Contig2_All	GO:0003676	GO:0046983
CL10370.Contig1_All	GO:0005488
CL10371.Contig1_All	GO:0005829	GO:0008270	GO:0004842	GO:0016567	GO:0009788
CL10371.Contig2_All	GO:0005829	GO:0008270	GO:0004842	GO:0016567	GO:0009788
CL10372.Contig1_All	GO:0009535
CL10372.Contig2_All	GO:0009535
CL10372.Contig3_All	GO:0009535
CL10373.Contig1_All	GO:0016829
CL10373.Contig2_All	GO:0010333	GO:0046872	GO:0008152
CL10373.Contig3_All	GO:0010333	GO:0046872	GO:0008152
CL10373.Contig5_All	GO:0010333	GO:0046872	GO:0008152
CL10374.Contig2_All	GO:0006508	GO:0008233
CL10374.Contig3_All	GO:0006508	GO:0008233
CL10375.Contig1_All	GO:0005829	GO:0009507
CL10381.Contig2_All	GO:0055114	GO:0009202	GO:0006260	GO:0005524	GO:0005971	GO:0004748	GO:0046686
CL10382.Contig1_All	GO:0005779	GO:0007031	GO:0005739
CL10382.Contig2_All	GO:0005779	GO:0007031	GO:0005739
CL10384.Contig1_All	GO:0005768	GO:0005802
CL10384.Contig2_All	GO:0005768	GO:0005802
CL10384.Contig3_All	GO:0005768	GO:0005802
CL10386.Contig1_All	GO:0005975	GO:0030246	GO:0004565
CL10386.Contig2_All	GO:0005975	GO:0030246	GO:0004565
CL1039.Contig1_All	GO:0005773	GO:0005634	GO:0002238
CL1039.Contig2_All	GO:0005773	GO:0006950	GO:0005634	GO:0002238
CL1039.Contig3_All	GO:0005773	GO:0006950	GO:0005634	GO:0002238
CL1039.Contig4_All	GO:0005773	GO:0006950	GO:0005634	GO:0002238
CL10390.Contig1_All	GO:0016021	GO:0008152	GO:0008270	GO:0019706
CL10390.Contig2_All	GO:0016021	GO:0008152	GO:0008270	GO:0019706
CL10390.Contig3_All	GO:0016021	GO:0008152	GO:0008270	GO:0019706
CL10391.Contig1_All	GO:0009941	GO:0005886	GO:0055085	GO:0005351	GO:0008643	GO:0016021	GO:0019684
CL10391.Contig2_All	GO:0022891	GO:0009941	GO:0055085	GO:0008643	GO:0032440	GO:0016021	GO:0055114
CL10391.Contig3_All	GO:0022891	GO:0009941	GO:0055085	GO:0008643	GO:0032440	GO:0016021	GO:0055114
CL10392.Contig1_All	GO:0051607	GO:0005886
CL10392.Contig2_All	GO:0051607	GO:0005886
CL10393.Contig1_All	GO:0009954	GO:0009651	GO:0009638	GO:0010227	GO:0006816	GO:0007030	GO:0048439	GO:0005737	GO:0019344	GO:0005634	GO:0005886
CL10393.Contig2_All	GO:0009954	GO:0009651	GO:0009638	GO:0010227	GO:0006816	GO:0007030	GO:0048439	GO:0005737	GO:0019344	GO:0005634	GO:0005886
CL10393.Contig3_All	GO:0005737	GO:0009638
CL10394.Contig1_All	GO:0008479	GO:0008616
CL10394.Contig2_All	GO:0008479	GO:0008616
CL10394.Contig3_All	GO:0008479	GO:0008616
CL10395.Contig1_All	GO:0005634
CL10397.Contig1_All	GO:0004725	GO:0035335
CL10397.Contig2_All	GO:0004725	GO:0035335
CL104.Contig10_All	GO:0019013	GO:0003676	GO:0030529	GO:0000166
CL104.Contig1_All	GO:0019013	GO:0003676	GO:0030529	GO:0000166
CL104.Contig2_All	GO:0019013	GO:0003676	GO:0030529	GO:0000166
CL104.Contig3_All	GO:0019013	GO:0003676	GO:0030529	GO:0000166
CL104.Contig4_All	GO:0019013	GO:0003676	GO:0030529	GO:0000166
CL104.Contig5_All	GO:0019013	GO:0003676	GO:0030529	GO:0000166
CL104.Contig8_All	GO:0019013	GO:0003676	GO:0030529	GO:0000166
CL104.Contig9_All	GO:0019013	GO:0003676	GO:0030529	GO:0000166
CL1040.Contig4_All	GO:0008270
CL1040.Contig5_All	GO:0008270
CL10400.Contig1_All	GO:0005774	GO:0008670	GO:0055114
CL10400.Contig2_All	GO:0016491	GO:0005777	GO:0005774	GO:0006635	GO:0005829
CL10400.Contig3_All	GO:0008670	GO:0005777	GO:0005774	GO:0006635	GO:0005829
CL10400.Contig4_All	GO:0008670	GO:0005777	GO:0005774	GO:0006635	GO:0005829
CL10400.Contig5_All	GO:0008670	GO:0005777	GO:0005774	GO:0006635	GO:0005829
CL10402.Contig1_All	GO:0004356	GO:0006542
CL10402.Contig2_All	GO:0004356	GO:0006542
CL10402.Contig3_All	GO:0004356	GO:0006542
CL10402.Contig4_All	GO:0005829	GO:0008017	GO:0043015	GO:0043621	GO:0006542	GO:0009617	GO:0010311	GO:0048829	GO:0004356	GO:0009737
CL10403.Contig1_All	GO:0030246	GO:0006468	GO:0005524	GO:0004674
CL10403.Contig2_All	GO:0030246	GO:0006468	GO:0005524	GO:0004674
CL10403.Contig3_All	GO:0030246	GO:0006468	GO:0005524	GO:0004674
CL10404.Contig2_All	GO:0006355	GO:0009658	GO:0009570
CL10404.Contig3_All	GO:0006355	GO:0009658	GO:0009570
CL10405.Contig2_All	GO:0005739
CL10406.Contig1_All	GO:0005507	GO:0006412	GO:0032259	GO:0008168
CL10406.Contig2_All	GO:0005507	GO:0006412	GO:0032259	GO:0008168
CL10406.Contig3_All	GO:0005507	GO:0006412	GO:0032259	GO:0008168
CL10406.Contig5_All	GO:0043167	GO:0000166
CL10407.Contig1_All	GO:0003873	GO:0005829	GO:0016311	GO:0004331	GO:0042732	GO:0046835	GO:0005524	GO:0006002	GO:0043609	GO:0006003	GO:0006000	GO:0005634	GO:0005886	GO:2001070
CL10408.Contig1_All	GO:0080167	GO:0044237	GO:0006694	GO:0003854	GO:0050662	GO:0055114	GO:0045552
CL10408.Contig2_All	GO:0044237	GO:0006694	GO:0003854	GO:0050662	GO:0055114	GO:0045552
CL10408.Contig3_All	GO:0044237	GO:0006694	GO:0003854	GO:0050662	GO:0055114	GO:0045552
CL10408.Contig4_All	GO:0006694	GO:0003854	GO:0055114	GO:0045552
CL10409.Contig1_All	GO:0016021	GO:0005774	GO:0016485	GO:0005783
CL10409.Contig2_All	GO:0016021	GO:0005774	GO:0016485	GO:0005783
CL10409.Contig3_All	GO:0016021	GO:0005774	GO:0016485	GO:0005783
CL10409.Contig4_All	GO:0016021	GO:0005774	GO:0016485	GO:0005783
CL10409.Contig5_All	GO:0016021	GO:0005774	GO:0016485	GO:0005783
CL1041.Contig1_All	GO:0006833	GO:0010483	GO:0006007	GO:0009651	GO:0000902	GO:0009791	GO:0050832	GO:0048767	GO:0005576	GO:0006972	GO:0046777	GO:0007030	GO:0006096	GO:0043680	GO:0030244	GO:0004674	GO:0048193	GO:0046686	GO:0009506	GO:0009266	GO:0010193	GO:0005886	GO:0005524
CL1041.Contig2_All	GO:0046777	GO:0018108	GO:0004674	GO:0009506	GO:0043680	GO:0005524	GO:0010483	GO:0009791	GO:0004715	GO:0050832
CL1041.Contig3_All	GO:0004715	GO:0006833	GO:0010483	GO:0006007	GO:0009651	GO:0000902	GO:0009791	GO:0050832	GO:0048767	GO:0005576	GO:0006972	GO:0046777	GO:0007030	GO:0006096	GO:0043680	GO:0030244	GO:0004674	GO:0048193	GO:0018108	GO:0046686	GO:0009506	GO:0009266	GO:0010193	GO:0005886	GO:0005524
CL1041.Contig4_All	GO:0004715	GO:0006833	GO:0010483	GO:0006007	GO:0009651	GO:0000902	GO:0009791	GO:0050832	GO:0048767	GO:0005576	GO:0006972	GO:0046777	GO:0007030	GO:0006096	GO:0043680	GO:0030244	GO:0004674	GO:0048193	GO:0018108	GO:0046686	GO:0009506	GO:0009266	GO:0010193	GO:0005886	GO:0005524
CL1041.Contig5_All	GO:0004715	GO:0006833	GO:0010483	GO:0006007	GO:0009651	GO:0000902	GO:0009791	GO:0050832	GO:0048767	GO:0005576	GO:0006972	GO:0046777	GO:0007030	GO:0006096	GO:0043680	GO:0030244	GO:0004674	GO:0048193	GO:0018108	GO:0046686	GO:0009506	GO:0009266	GO:0010193	GO:0005886	GO:0005524
CL10411.Contig1_All	GO:0006098	GO:0000023	GO:0005515	GO:0019252	GO:0009507
CL10413.Contig1_All	GO:0006355	GO:0003700	GO:0043565
CL10413.Contig2_All	GO:0006355	GO:0003700	GO:0043565
CL10414.Contig1_All	GO:0008152
CL10414.Contig2_All	GO:0008152
CL10420.Contig1_All	GO:0019253	GO:0016984	GO:0004497	GO:0009853	GO:0009507	GO:0055114
CL10420.Contig2_All	GO:0019253	GO:0016984	GO:0004497	GO:0009853	GO:0009507	GO:0055114
CL10422.Contig1_All	GO:0016021
CL10422.Contig2_All	GO:0015114	GO:0005794	GO:0016036	GO:0035435	GO:0016021	GO:0005802
CL10422.Contig4_All	GO:0016021
CL10423.Contig1_All	GO:0005634	GO:0009507
CL10423.Contig2_All	GO:0005634	GO:0009507
CL10425.Contig1_All	GO:0017025	GO:0003676	GO:0005634	GO:0000166
CL10425.Contig2_All	GO:0017025	GO:0003676	GO:0005634	GO:0000166
CL10427.Contig1_All	GO:0044699	GO:0050794	GO:0019222
CL10427.Contig2_All	GO:0044763	GO:0071704	GO:0051171	GO:0050896	GO:0050794	GO:0005488
CL10427.Contig3_All	GO:0071704	GO:0044699	GO:0051171	GO:0050794	GO:0005488
CL10428.Contig1_All	GO:0003746	GO:0046872	GO:0006414	GO:0006355	GO:0005634
CL10428.Contig2_All	GO:0003746	GO:0005634	GO:0006414
CL10428.Contig3_All	GO:0006355	GO:0046872	GO:0005634
CL10428.Contig4_All	GO:0003746	GO:0006414
CL1043.Contig1_All	GO:0008270	GO:0003677	GO:0006950
CL1043.Contig2_All	GO:0008270	GO:0003677
CL1043.Contig3_All	GO:0008270	GO:0003677	GO:0006950
CL1043.Contig4_All	GO:0008270	GO:0003677	GO:0006950
CL1043.Contig5_All	GO:0008270	GO:0003677
CL1043.Contig6_All	GO:0008270	GO:0003677
CL1043.Contig7_All	GO:0008270	GO:0003677
CL1043.Contig8_All	GO:0008270	GO:0003677
CL1043.Contig9_All	GO:0008270	GO:0003677
CL10430.Contig1_All	GO:0016491	GO:0055114	GO:0010181
CL10430.Contig2_All	GO:0055114	GO:0010181	GO:0016629
CL10430.Contig3_All	GO:0016491	GO:0055114	GO:0010181
CL10436.Contig1_All	GO:0016020	GO:0015748	GO:0009651	GO:0015716	GO:0080167	GO:0015416	GO:0010025	GO:0009737	GO:0006200	GO:0005524
CL10436.Contig2_All	GO:0016020	GO:0015748	GO:0009651	GO:0015716	GO:0080167	GO:0015416	GO:0010025	GO:0009737	GO:0006200	GO:0005524
CL10436.Contig3_All	GO:0016020	GO:0015748	GO:0009651	GO:0015716	GO:0080167	GO:0015416	GO:0010025	GO:0009737	GO:0006200	GO:0005524
CL10437.Contig1_All	GO:0006468	GO:0004674	GO:0000166	GO:0000165
CL10437.Contig2_All	GO:0006468	GO:0004674	GO:0000166	GO:0000165
CL10438.Contig1_All	GO:0016758
CL10438.Contig2_All	GO:0016758
CL10438.Contig3_All	GO:0016758
CL10439.Contig1_All	GO:0030246	GO:0005739
CL10439.Contig2_All	GO:0030246	GO:0005739
CL10442.Contig1_All	GO:0004806	GO:0016042
CL10442.Contig2_All	GO:0004806	GO:0016042
CL10442.Contig3_All	GO:0004806	GO:0016042
CL10442.Contig4_All	GO:0004806	GO:0016042
CL10443.Contig1_All	GO:0006351
CL10443.Contig2_All	GO:0009755
CL10443.Contig3_All	GO:0010162	GO:0009873	GO:0006355	GO:0003677	GO:0003700	GO:0009740	GO:0005634
CL10445.Contig1_All	GO:0005739
CL10445.Contig2_All	GO:0016491	GO:0005739	GO:0055114	GO:0010181
CL10446.Contig1_All	GO:0005739
CL10446.Contig2_All	GO:0005739
CL10446.Contig3_All	GO:0005739
CL10446.Contig4_All	GO:0005739
CL10446.Contig5_All	GO:0005739
CL10448.Contig3_All	GO:0006633
CL10448.Contig4_All	GO:0006633
CL10449.Contig2_All	GO:0010200
CL1045.Contig10_All	GO:0004018	GO:0006188	GO:0070626	GO:0009570
CL1045.Contig11_All	GO:0004018	GO:0006188	GO:0070626	GO:0009570
CL1045.Contig12_All	GO:0004018	GO:0006188	GO:0070626	GO:0009570
CL1045.Contig13_All	GO:0016829	GO:0009570
CL1045.Contig14_All	GO:0016842	GO:0009152
CL1045.Contig1_All	GO:0004018	GO:0006188	GO:0070626	GO:0009570
CL1045.Contig2_All	GO:0004018	GO:0006188	GO:0009570
CL1045.Contig3_All	GO:0004018	GO:0006188	GO:0070626	GO:0009570
CL1045.Contig4_All	GO:0009570	GO:0003824
CL1045.Contig5_All	GO:0004018	GO:0009570
CL1045.Contig6_All	GO:0004018	GO:0006188	GO:0070626	GO:0009570
CL1045.Contig7_All	GO:0004018	GO:0006188	GO:0070626	GO:0009570
CL1045.Contig8_All	GO:0004018	GO:0006188	GO:0070626	GO:0009570
CL1045.Contig9_All	GO:0004018	GO:0006188	GO:0070626	GO:0009570
CL10450.Contig1_All	GO:0055085	GO:0016020	GO:0005215
CL10450.Contig2_All	GO:0055085	GO:0016020	GO:0005215
CL10450.Contig3_All	GO:0055085	GO:0016020	GO:0005215
CL10450.Contig4_All	GO:0055085	GO:0016020	GO:0005215
CL10451.Contig2_All	GO:0030001	GO:0016020	GO:0032440	GO:0046873	GO:0055114	GO:0055085
CL10451.Contig3_All	GO:0030001	GO:0016020	GO:0032440	GO:0046873	GO:0055114	GO:0055085
CL10452.Contig1_All	GO:0005739
CL10453.Contig1_All	GO:0005975	GO:0008810
CL10453.Contig2_All	GO:0005975	GO:0008810
CL10454.Contig1_All	GO:0050660	GO:0016614	GO:0004031	GO:0005506	GO:0009055	GO:0051537	GO:0055114
CL10454.Contig2_All	GO:0019760	GO:0031625	GO:0050660	GO:0009055	GO:0005506	GO:0051537	GO:0016614	GO:0018488	GO:0005829	GO:0055114
CL10454.Contig3_All	GO:0019760	GO:0031625	GO:0050660	GO:0009055	GO:0005506	GO:0051537	GO:0016614	GO:0018488	GO:0005829	GO:0055114
CL10454.Contig4_All	GO:0050660	GO:0016614	GO:0004031	GO:0005506	GO:0009055	GO:0051537	GO:0055114
CL10455.Contig1_All	GO:0010439	GO:0009506	GO:0016706	GO:0055114
CL10455.Contig2_All	GO:0019761	GO:0016706	GO:0055114
CL10455.Contig3_All	GO:0016491	GO:0019761
CL10455.Contig4_All	GO:0019761	GO:0016706	GO:0055114
CL10456.Contig1_All	GO:0051607	GO:0005886
CL10456.Contig2_All	GO:0051607	GO:0005886
CL10459.Contig1_All	GO:0018401	GO:0031418	GO:0005506	GO:0004656	GO:0055114
CL10459.Contig2_All	GO:0055114	GO:0005739	GO:0004656	GO:0005768	GO:0031418	GO:0018401	GO:0005802	GO:0005506	GO:0005794
CL10459.Contig3_All	GO:0055114	GO:0005739	GO:0004656	GO:0005768	GO:0031418	GO:0018401	GO:0005802	GO:0005506	GO:0005794
CL1046.Contig1_All	GO:0043424	GO:0005774	GO:0009506	GO:0009507
CL1046.Contig2_All	GO:0016020
CL1046.Contig3_All	GO:0005829	GO:0004672	GO:0010075	GO:0009506	GO:0005774	GO:0043424	GO:0019344	GO:0005794	GO:0005634	GO:0005886
CL1046.Contig4_All	GO:0016020
CL1046.Contig6_All	GO:0005794	GO:0009506	GO:0050832	GO:0005774	GO:0005739	GO:0043424
CL1046.Contig7_All	GO:0009506	GO:0005886	GO:0005774	GO:0009507	GO:0043424
CL1046.Contig8_All	GO:0043424	GO:0005774	GO:0009506	GO:0005794
CL10460.Contig1_All	GO:0003743	GO:0001731	GO:0005829	GO:0016282	GO:0043022	GO:0005852	GO:0033290	GO:0006446
CL10460.Contig2_All	GO:0003743	GO:0001731	GO:0005829	GO:0016282	GO:0043022	GO:0005852	GO:0033290	GO:0006446
CL10461.Contig2_All	GO:0005634
CL10461.Contig3_All	GO:0005634
CL10461.Contig4_All	GO:0005634
CL10462.Contig1_All	GO:0009736	GO:0008152	GO:0005829	GO:0003824
CL10462.Contig2_All	GO:0009736	GO:0008152	GO:0005829	GO:0003824
CL10462.Contig3_All	GO:0009736	GO:0008152	GO:0005829	GO:0003824
CL10462.Contig4_All	GO:0009736	GO:0008152	GO:0005829	GO:0003824
CL10462.Contig5_All	GO:0009736	GO:0008152	GO:0005829	GO:0003824
CL10462.Contig6_All	GO:0009736	GO:0008152	GO:0005829	GO:0003824
CL10462.Contig7_All	GO:0009736	GO:0008152	GO:0005829	GO:0003824
CL10464.Contig1_All	GO:0008289
CL10464.Contig2_All	GO:0008289
CL10464.Contig3_All	GO:0008289
CL10465.Contig1_All	GO:0016021	GO:1902358	GO:0008271
CL10465.Contig2_All	GO:0016021	GO:1902358	GO:0008271
CL10465.Contig3_All	GO:0016021	GO:1902358	GO:0008271
CL10465.Contig4_All	GO:1902358	GO:0016021	GO:0009507	GO:0008271
CL10466.Contig2_All	GO:0005829	GO:0016049	GO:0030955	GO:0010431	GO:0030243	GO:0005524	GO:0004743	GO:0000287	GO:0016310	GO:0009570	GO:0009832	GO:0046686	GO:0006096	GO:0016126
CL1047.Contig1_All	GO:1901601	GO:0010223	GO:0052689
CL1047.Contig2_All	GO:1901601	GO:0009805	GO:0010223	GO:0009611	GO:0052689	GO:0015824	GO:0005737
CL1047.Contig3_All	GO:1901601	GO:0009805	GO:0010223	GO:0009611	GO:0052689	GO:0015824	GO:0005737
CL1047.Contig4_All	GO:1901601	GO:0010223	GO:0052689
CL10470.Contig1_All	GO:0019252	GO:0009507	GO:0008878
CL10470.Contig2_All	GO:0005978	GO:0019252	GO:0009507	GO:0008878
CL10471.Contig10_All	GO:0004615	GO:0005975
CL10471.Contig1_All	GO:0050660	GO:0051791	GO:0005777	GO:0006635	GO:0003995	GO:0003997
CL10471.Contig2_All	GO:0050660	GO:0005777	GO:0006635	GO:0003995	GO:0003997
CL10471.Contig3_All	GO:0050660	GO:0005975	GO:0004615	GO:0005777	GO:0006635	GO:0003995	GO:0003997
CL10471.Contig4_All	GO:0050660	GO:0051791	GO:0005777	GO:0006635	GO:0003995	GO:0003997
CL10471.Contig5_All	GO:0050660	GO:0015036	GO:0031314	GO:0008137	GO:0005509	GO:0055114
CL10471.Contig6_All	GO:0050660	GO:0005777	GO:0006635	GO:0003995	GO:0003997
CL10471.Contig7_All	GO:0005777	GO:0006635	GO:0003997
CL10471.Contig8_All	GO:0004615	GO:0005975
CL10471.Contig9_All	GO:0050660	GO:0051791	GO:0005777	GO:0006635	GO:0003995	GO:0003997
CL10473.Contig1_All	GO:0010155	GO:0009793	GO:0019252	GO:0000023	GO:0009055	GO:0009507	GO:0016556	GO:0016226	GO:0046777	GO:0009637	GO:0019761	GO:0003723	GO:0009073	GO:0005507
CL10473.Contig2_All	GO:0010155	GO:0009793	GO:0019252	GO:0000023	GO:0009507	GO:0016556	GO:0016226	GO:0046777	GO:0009637	GO:0019761	GO:0003723	GO:0009073
CL10474.Contig1_All	GO:0009793	GO:0005747	GO:0055114	GO:0003954
CL10474.Contig2_All	GO:0044699	GO:0016491	GO:0045271	GO:0031966
CL10475.Contig1_All	GO:0020037	GO:0004601	GO:0055114	GO:0006979
CL10477.Contig1_All	GO:0046029	GO:0048046	GO:0055114	GO:0008270
CL10477.Contig2_All	GO:0046029	GO:0048046	GO:0055114	GO:0008270
CL10477.Contig3_All	GO:0046029	GO:0048046	GO:0055114	GO:0008270
CL10478.Contig1_All	GO:0009506	GO:0006614	GO:0005786	GO:0005829	GO:0008312
CL10478.Contig2_All	GO:0009506	GO:0006614	GO:0005786	GO:0005829	GO:0008312
CL10478.Contig3_All	GO:0009506	GO:0006614	GO:0005786	GO:0005829	GO:0008312
CL1048.Contig1_All	GO:0005774	GO:0009536	GO:0004340	GO:0008270	GO:0031307	GO:0046835	GO:0090332	GO:0010148	GO:0012501	GO:0019320	GO:0051156	GO:0008865	GO:0006096	GO:0009747	GO:0010255	GO:0005524
CL1048.Contig2_All	GO:0005774	GO:0009536	GO:0004340	GO:0008270	GO:0031307	GO:0046835	GO:0090332	GO:0010148	GO:0012501	GO:0019320	GO:0051156	GO:0008865	GO:0006096	GO:0009747	GO:0010255	GO:0005524
CL1048.Contig3_All	GO:0005774	GO:0009536	GO:0004340	GO:0008270	GO:0031307	GO:0046835	GO:0090332	GO:0010148	GO:0012501	GO:0019320	GO:0051156	GO:0008865	GO:0006096	GO:0009747	GO:0010255	GO:0005524
CL1048.Contig5_All	GO:0005774	GO:0009536	GO:0004340	GO:0008270	GO:0031307	GO:0046835	GO:0090332	GO:0010148	GO:0012501	GO:0019320	GO:0051156	GO:0008865	GO:0006096	GO:0009747	GO:0010255	GO:0005524
CL10480.Contig1_All	GO:0035251
CL10480.Contig2_All	GO:0016757
CL10481.Contig1_All	GO:0009451
CL10481.Contig2_All	GO:0009451
CL10482.Contig1_All	GO:0005739	GO:0009706
CL10482.Contig2_All	GO:0005739	GO:0009706
CL10484.Contig1_All	GO:0016021	GO:0035349	GO:0005743	GO:0015228
CL10484.Contig2_All	GO:0016021	GO:0035349	GO:0005743	GO:0015228
CL10484.Contig3_All	GO:0016021	GO:0035349	GO:0005743	GO:0015228
CL10484.Contig4_All	GO:0016021	GO:0035349	GO:0005743	GO:0015228
CL10484.Contig5_All	GO:0016021	GO:0006839	GO:0035349	GO:0005743	GO:0015228
CL10489.Contig1_All	GO:0044424
CL10489.Contig2_All	GO:0034399
CL1049.Contig10_All	GO:0005488
CL1049.Contig13_All	GO:0005488
CL1049.Contig3_All	GO:0003677	GO:0003682	GO:0005634	GO:0006351
CL1049.Contig4_All	GO:0003677	GO:0003682	GO:0005634	GO:0006351
CL1049.Contig6_All	GO:0005488
CL10490.Contig1_All	GO:0009813	GO:0045486	GO:0046872	GO:0010224	GO:0031418	GO:0055114
CL10490.Contig2_All	GO:0046872	GO:0031418	GO:0045486	GO:0009813	GO:0055114
CL10491.Contig1_All	GO:0005802	GO:0016021	GO:0005794	GO:0005768
CL10492.Contig1_All	GO:0005524	GO:0016740	GO:0008033
CL10492.Contig2_All	GO:0005524	GO:0008033
CL10492.Contig3_All	GO:0052623	GO:0009824	GO:0008033	GO:0005524	GO:0007131	GO:0009691	GO:0052622	GO:0009507	GO:0005634
CL10494.Contig1_All	GO:0005737	GO:0016311	GO:0009785	GO:0004722	GO:0005634	GO:0009408
CL10495.Contig1_All	GO:0009739	GO:0009911	GO:0005634	GO:0010228
CL10495.Contig2_All	GO:0009739	GO:0009911	GO:0005634	GO:0010228
CL10496.Contig1_All	GO:0008270
CL10497.Contig1_All	GO:0005829	GO:0006508	GO:0009507	GO:0004177
CL10497.Contig2_All	GO:0005829	GO:0006508	GO:0009507	GO:0004177
CL10498.Contig1_All	GO:0090305	GO:0016829	GO:0003676	GO:0006259	GO:0004519	GO:0005622
CL10498.Contig2_All	GO:0042644	GO:0006281	GO:0000737	GO:0003906	GO:0003677
CL10498.Contig3_All	GO:0090305	GO:0016829	GO:0003676	GO:0006259	GO:0004519	GO:0005622
CL10498.Contig4_All	GO:0090305	GO:0016829	GO:0003676	GO:0006259	GO:0004519	GO:0005622
CL10499.Contig1_All	GO:0050896	GO:0046872
CL10499.Contig2_All	GO:0050896	GO:0046872
CL10499.Contig3_All	GO:0050896	GO:0046872
CL10499.Contig4_All	GO:0008270
CL105.Contig1_All	GO:0006261	GO:0003677	GO:0009793	GO:0017111	GO:0005634	GO:0000166
CL105.Contig2_All	GO:0006261	GO:0003677	GO:0009793	GO:0017111	GO:0005634	GO:0000166
CL105.Contig3_All	GO:0006261	GO:0003677	GO:0009793	GO:0017111	GO:0005634	GO:0000166
CL105.Contig4_All	GO:0006261	GO:0003677	GO:0009793	GO:0017111	GO:0005634	GO:0000166
CL1050.Contig1_All	GO:1901700	GO:0046872	GO:0010033	GO:0009719
CL1050.Contig2_All	GO:0010363	GO:0009733	GO:0009414	GO:0009867	GO:0046872	GO:0010286	GO:0009723	GO:0009611	GO:0042538	GO:0009738	GO:0010200	GO:0006612	GO:0009863	GO:0010583	GO:0009407	GO:0005634
CL10502.Contig1_All	GO:0003676	GO:0016706	GO:0002098	GO:0055114	GO:0000166
CL10502.Contig2_All	GO:0003676	GO:0016706	GO:0002098	GO:0055114	GO:0000166
CL10503.Contig1_All	GO:0006468	GO:0005524	GO:0016021	GO:0004674
CL10503.Contig2_All	GO:0006468	GO:0005524	GO:0016021	GO:0004674
CL10503.Contig3_All	GO:0005794	GO:0009506	GO:0005886	GO:0006468	GO:0005524	GO:0016021	GO:0004674
CL10503.Contig4_All	GO:0006468	GO:0005524	GO:0016021	GO:0004674
CL10505.Contig1_All	GO:0043234	GO:0044430	GO:0000166	GO:0015630
CL10505.Contig2_All	GO:0043234	GO:0044430	GO:0000166	GO:0015630
CL10506.Contig1_All	GO:0006114	GO:0016311	GO:0043136	GO:0005829	GO:0007020	GO:0005739
CL10506.Contig2_All	GO:0044237	GO:0016787
CL10506.Contig3_All	GO:0006114	GO:0016311	GO:0043136	GO:0005739
CL10507.Contig1_All	GO:1901700	GO:0005488	GO:0033993	GO:0001101	GO:0009725
CL10507.Contig2_All	GO:0046686	GO:0009737	GO:0009751	GO:0009651	GO:0009723	GO:0009739	GO:0003677	GO:0003682	GO:0009733	GO:0009753
CL10507.Contig3_All	GO:1901700	GO:0005488	GO:0033993	GO:0001101	GO:0009725
CL10507.Contig4_All	GO:1901700	GO:0005488	GO:0033993	GO:0001101	GO:0009725
CL10507.Contig5_All	GO:1901700	GO:0001101	GO:0009725
CL10508.Contig2_All	GO:0005576
CL10509.Contig1_All	GO:0005975	GO:0005773	GO:0033947
CL10509.Contig2_All	GO:0005975	GO:0005773	GO:0033947
CL1051.Contig1_All	GO:0005730	GO:0003676	GO:0000166
CL1051.Contig2_All	GO:0097159	GO:1901363
CL1051.Contig3_All	GO:0005730	GO:0003676	GO:0000166
CL1051.Contig4_All	GO:0005730	GO:0003676	GO:0005739	GO:0000166
CL1051.Contig5_All	GO:0005730	GO:0003676	GO:0005739	GO:0000166
CL10510.Contig1_All	GO:0016706	GO:0055114
CL10510.Contig2_All	GO:0044710	GO:0016706
CL10511.Contig1_All	GO:0006351
CL10511.Contig2_All	GO:0006952	GO:0009873	GO:0009867	GO:0006355	GO:0003677	GO:0003700	GO:0005634
CL10513.Contig1_All	GO:0005737	GO:1901981	GO:0006457	GO:0009628	GO:0006950	GO:0000413	GO:0003755
CL10513.Contig2_All	GO:0006457	GO:0000413	GO:0003755
CL10513.Contig3_All	GO:1901981	GO:0000413	GO:0006457	GO:0009628	GO:0003755	GO:0005528	GO:0005737	GO:0016020	GO:0006950
CL10513.Contig4_All	GO:0006457	GO:0009611	GO:0046686	GO:0006970	GO:0080025	GO:0000413	GO:0005634	GO:0005829	GO:0009408	GO:0003755	GO:0032266	GO:0009845	GO:0071944
CL10513.Contig5_All	GO:0006457	GO:0000413	GO:0016020	GO:0003755	GO:0005528
CL10515.Contig1_All	GO:0004817	GO:0006423	GO:0005524	GO:0046686	GO:0005737
CL10515.Contig2_All	GO:0004817	GO:0006423	GO:0005524	GO:0046686	GO:0005737
CL10515.Contig3_All	GO:0004817	GO:0006423	GO:0005524	GO:0046686	GO:0005737
CL10515.Contig4_All	GO:0004817	GO:0006423	GO:0005524	GO:0046686	GO:0005737
CL10515.Contig5_All	GO:0004817	GO:0006423	GO:0005524	GO:0046686	GO:0005737
CL10516.Contig1_All	GO:0050660	GO:0042744	GO:0002098
CL10516.Contig2_All	GO:0050660	GO:0002098
CL10518.Contig1_All	GO:0045893	GO:0009941	GO:0006406	GO:0000124	GO:0015031	GO:0005643	GO:0003713	GO:0070390	GO:0016578	GO:0071819	GO:0006368
CL10518.Contig2_All	GO:0045893	GO:0009941	GO:0006406	GO:0000124	GO:0015031	GO:0005643	GO:0003713	GO:0070390	GO:0016578	GO:0071819	GO:0006368
CL10520.Contig1_All	GO:0010225	GO:0009506	GO:0043068	GO:0042802	GO:0016540	GO:0010421	GO:0006508	GO:0004197	GO:0009507	GO:0005886
CL10520.Contig2_All	GO:0010225	GO:0009506	GO:0043068	GO:0042802	GO:0016540	GO:0010421	GO:0006508	GO:0004197	GO:0009507	GO:0005886
CL10520.Contig3_All	GO:0010225	GO:0009506	GO:0043068	GO:0042802	GO:0016540	GO:0010421	GO:0006508	GO:0004197	GO:0009507	GO:0005886
CL10520.Contig4_All	GO:0010225	GO:0009506	GO:0043068	GO:0042802	GO:0016540	GO:0010421	GO:0006508	GO:0004197	GO:0009507	GO:0005886
CL10522.Contig1_All	GO:0008270	GO:0008568	GO:0004222	GO:0016021	GO:0006508	GO:0009535	GO:0006200	GO:0005524
CL10522.Contig2_All	GO:0008270	GO:0008568	GO:0004222	GO:0016021	GO:0006508	GO:0009535	GO:0006200	GO:0005524
CL10522.Contig3_All	GO:0008270	GO:0008568	GO:0004222	GO:0016021	GO:0006508	GO:0009535	GO:0006200	GO:0005524
CL10522.Contig4_All	GO:0008270	GO:0008568	GO:0004222	GO:0016021	GO:0006508	GO:0009535	GO:0006200	GO:0005524
CL10522.Contig5_All	GO:0017111	GO:0016021	GO:0008270	GO:0004222	GO:0006508	GO:0005524	GO:0009535
CL10523.Contig1_All	GO:0019904	GO:0005886	GO:0005509	GO:0005634	GO:0005829	GO:0048528
CL10523.Contig2_All	GO:0019904	GO:0005886	GO:0005509	GO:0005634	GO:0005829	GO:0048528
CL10525.Contig2_All	GO:0046983
CL10526.Contig1_All	GO:0016020	GO:0042546	GO:0005829	GO:0009790	GO:0000919	GO:0048528	GO:0005089	GO:0005634	GO:0032319
CL10526.Contig2_All	GO:0016020	GO:0042546	GO:0005829	GO:0009790	GO:0000919	GO:0048528	GO:0005089	GO:0005634	GO:0032319
CL10526.Contig3_All	GO:0044763	GO:0007275	GO:0044424	GO:0044085	GO:0048856
CL10526.Contig4_All	GO:0016020	GO:0042546	GO:0005829	GO:0009790	GO:0000919	GO:0048528	GO:0005089	GO:0005634	GO:0032319
CL10527.Contig2_All	GO:0042221	GO:0051716	GO:0006950
CL10529.Contig1_All	GO:0005829	GO:0046872	GO:0008152	GO:0004619
CL10529.Contig2_All	GO:0005829	GO:0046872	GO:0008152	GO:0004619
CL1053.Contig1_All	GO:0006508	GO:0004252	GO:0009507
CL1053.Contig2_All	GO:0006508	GO:0004252	GO:0009507
CL1053.Contig3_All	GO:0009507
CL1053.Contig4_All	GO:0009507
CL1053.Contig5_All	GO:0009507
CL1053.Contig6_All	GO:0009507
CL1053.Contig7_All	GO:0009507
CL1053.Contig8_All	GO:0009507
CL10531.Contig1_All	GO:0006301	GO:0006850	GO:0005743	GO:0005774	GO:0009060	GO:0009507	GO:0046686	GO:0006096	GO:0005886
CL10531.Contig2_All	GO:0005743	GO:0006850	GO:0005886	GO:0005774
CL10531.Contig3_All	GO:0005743	GO:0006850	GO:0005886	GO:0005774
CL10531.Contig4_All	GO:0005743	GO:0006850	GO:0005886	GO:0005774
CL10531.Contig5_All	GO:0005743	GO:0006850	GO:0005886	GO:0005774
CL10532.Contig1_All	GO:0009793	GO:0010027	GO:0005515	GO:0005634
CL10532.Contig2_All	GO:0009793	GO:0010027	GO:0005515	GO:0005634
CL10533.Contig1_All	GO:0006351
CL10533.Contig2_All	GO:0006351
CL10534.Contig1_All	GO:0005829	GO:0006355	GO:0043565	GO:0016602	GO:0003700	GO:0046982
CL10534.Contig2_All	GO:0005829	GO:0006355	GO:0043565	GO:0016602	GO:0003700	GO:0046982
CL10535.Contig1_All	GO:0000786	GO:0003677	GO:0006334	GO:0046982	GO:0009507	GO:0005634
CL10535.Contig2_All	GO:0000786	GO:0009506	GO:0003677	GO:0006334	GO:0046982	GO:0005634
CL10537.Contig1_All	GO:0046872
CL10537.Contig2_All	GO:0046872
CL10538.Contig1_All	GO:0005488	GO:0043231	GO:0044444	GO:0016020
CL10538.Contig2_All	GO:0016023
CL10539.Contig1_All	GO:0019408	GO:2001289	GO:0008780	GO:0005739
CL10539.Contig2_All	GO:0008780	GO:2001289
CL10539.Contig3_All	GO:0008780	GO:2001289
CL10539.Contig4_All	GO:0019408	GO:2001289	GO:0008780	GO:0005739
CL1054.Contig10_All	GO:0005783	GO:0008152	GO:0048471	GO:0016810	GO:0007346
CL1054.Contig1_All	GO:0005783	GO:0008152	GO:0048471	GO:0016810
CL1054.Contig2_All	GO:0005783	GO:0008152	GO:0048471	GO:0016810
CL1054.Contig3_All	GO:0005783	GO:0008152	GO:0048471	GO:0016810	GO:0007346
CL1054.Contig4_All	GO:0005783	GO:0008152	GO:0048471	GO:0016810
CL1054.Contig5_All	GO:0005783	GO:0008152	GO:0048471	GO:0016810
CL1054.Contig6_All	GO:0005783	GO:0016787	GO:0048471	GO:0007346
CL1054.Contig7_All	GO:0005783	GO:0008152	GO:0048471	GO:0016810
CL1054.Contig8_All	GO:0005783	GO:0008152	GO:0048471	GO:0016810
CL1054.Contig9_All	GO:0005783	GO:0008152	GO:0048471	GO:0016810	GO:0007346
CL10541.Contig1_All	GO:0009611	GO:0009620	GO:0009867	GO:0010363	GO:0009001	GO:0006612	GO:0005829	GO:0006535	GO:0009695	GO:0009863
CL10541.Contig2_All	GO:0009001	GO:0006535	GO:0005829
CL10541.Contig3_All	GO:0009001	GO:0006535	GO:0005829
CL10542.Contig1_All	GO:0003824
CL10547.Contig1_All	GO:0010189	GO:0030170	GO:0004838	GO:0006520	GO:0080130
CL10547.Contig2_All	GO:0010189	GO:0030170	GO:0004838	GO:0006520	GO:0080130
CL10547.Contig3_All	GO:0010189	GO:0030170	GO:0004838	GO:0006520	GO:0080130
CL1055.Contig1_All	GO:0004103	GO:0016310	GO:0004305	GO:0006657
CL1055.Contig2_All	GO:0016310	GO:0004305
CL1055.Contig3_All	GO:0016310	GO:0004305
CL1055.Contig4_All	GO:0016310	GO:0004305
CL1055.Contig5_All	GO:0004103	GO:0016310	GO:0004305	GO:0006657
CL1055.Contig6_All	GO:0016310	GO:0004305
CL1055.Contig7_All	GO:0004103	GO:0016310	GO:0004305	GO:0006657
CL10550.Contig1_All	GO:0044699
CL10550.Contig2_All	GO:0048731
CL10551.Contig1_All	GO:0009506
CL10551.Contig2_All	GO:0009506
CL10552.Contig1_All	GO:0008270
CL10552.Contig2_All	GO:0008270
CL10553.Contig2_All	GO:0016020
CL10553.Contig3_All	GO:0016021	GO:0005794
CL10554.Contig1_All	GO:0006275	GO:0004141	GO:0051567	GO:0008283	GO:0006306	GO:0051726	GO:0030170	GO:0000287	GO:0004015	GO:0006270	GO:0005524	GO:0009102	GO:0005739
CL10554.Contig2_All	GO:0006275	GO:0004141	GO:0051567	GO:0008283	GO:0006306	GO:0051726	GO:0030170	GO:0004015	GO:0006270	GO:0009102	GO:0005739
CL10554.Contig3_All	GO:1901363	GO:0006275	GO:0004141	GO:0051567	GO:0008283	GO:0006306	GO:0051726	GO:0043168	GO:0004015	GO:0097159	GO:0006270	GO:0009102	GO:0005739
CL10555.Contig10_All	GO:0005856	GO:0006909	GO:0042254	GO:0019013	GO:0001522	GO:0031429
CL10555.Contig11_All	GO:0004402	GO:0016573
CL10555.Contig14_All	GO:0005856	GO:0006909
CL10555.Contig1_All	GO:0005488
CL10555.Contig5_All	GO:0016746	GO:0008152
CL10555.Contig8_All	GO:0005856	GO:0006909
CL10556.Contig3_All	GO:0003723
CL10556.Contig4_All	GO:0003723
CL10559.Contig1_All	GO:0008270	GO:0046507	GO:0046506	GO:0008146	GO:0019375	GO:0009570	GO:0050662	GO:0016036
CL10559.Contig2_All	GO:0008270	GO:0046507	GO:0046506	GO:0008146	GO:0019375	GO:0009570	GO:0050662	GO:0016036
CL10560.Contig2_All	GO:0005737	GO:0004364	GO:0009072
CL10560.Contig3_All	GO:0005737	GO:0009072	GO:0016740
CL10561.Contig1_All	GO:0000325	GO:0015700	GO:0071992	GO:0032440	GO:0046685	GO:0071994	GO:0015446	GO:0006812	GO:0016021	GO:0009506	GO:0055114	GO:0006200	GO:0005524
CL10561.Contig2_All	GO:0000325	GO:0015700	GO:0071992	GO:0032440	GO:0046685	GO:0071994	GO:0015446	GO:0006812	GO:0016021	GO:0009506	GO:0055114	GO:0006200	GO:0005524
CL10561.Contig3_All	GO:0000325	GO:0015700	GO:0071992	GO:0032440	GO:0046685	GO:0071994	GO:0015446	GO:0006812	GO:0016021	GO:0009506	GO:0055114	GO:0006200	GO:0005524
CL10561.Contig4_All	GO:0000325	GO:0005774	GO:0015700	GO:0009407	GO:0071992	GO:0032440	GO:0046685	GO:0071994	GO:0015446	GO:0006812	GO:0010583	GO:0016021	GO:0009506	GO:0055114	GO:0006200	GO:0005524
CL10561.Contig5_All	GO:0000325	GO:0015700	GO:0071992	GO:0032440	GO:0046685	GO:0071994	GO:0015446	GO:0006812	GO:0016021	GO:0009506	GO:0055114	GO:0006200	GO:0005524
CL10561.Contig6_All	GO:0000325	GO:0015700	GO:0071992	GO:0032440	GO:0046685	GO:0071994	GO:0015446	GO:0006812	GO:0016021	GO:0009506	GO:0055114	GO:0006200	GO:0005524
CL10561.Contig7_All	GO:0000325	GO:0015700	GO:0071992	GO:0032440	GO:0046685	GO:0071994	GO:0015446	GO:0006812	GO:0016021	GO:0009506	GO:0055114	GO:0006200	GO:0005524
CL10561.Contig8_All	GO:0000325	GO:0015700	GO:0071992	GO:0032440	GO:0046685	GO:0071994	GO:0015446	GO:0006812	GO:0016021	GO:0009506	GO:0055114	GO:0006200	GO:0005524
CL10561.Contig9_All	GO:0000325	GO:0015700	GO:0071992	GO:0032440	GO:0046685	GO:0071994	GO:0015446	GO:0006812	GO:0016021	GO:0009506	GO:0055114	GO:0006200	GO:0005524
CL10563.Contig1_All	GO:0051011	GO:0009524	GO:0005876
CL10563.Contig2_All	GO:0051011	GO:0009524	GO:0005876
CL10563.Contig3_All	GO:0051011	GO:0009524	GO:0005876
CL10564.Contig1_All	GO:0020037	GO:0005506	GO:0016711	GO:0055114
CL10565.Contig1_All	GO:0005737
CL10567.Contig1_All	GO:0006979	GO:0046777	GO:0004674	GO:0009611	GO:0010200	GO:0000166	GO:0019901	GO:0005634
CL10567.Contig2_All	GO:0006979	GO:0046777	GO:0004674	GO:0009611	GO:0010200	GO:0000166	GO:0019901	GO:0005634
CL10568.Contig1_All	GO:0016021
CL10568.Contig2_All	GO:0016021
CL10568.Contig3_All	GO:0016021
CL10568.Contig4_All	GO:0016021
CL10569.Contig2_All	GO:0009560	GO:0046982	GO:0006352	GO:0000394	GO:0005669	GO:0006366
CL10569.Contig3_All	GO:0009560	GO:0046982	GO:0006352	GO:0000394	GO:0005669	GO:0006366
CL1057.Contig1_All	GO:0005739
CL1057.Contig2_All	GO:0005739
CL1057.Contig3_All	GO:0005739
CL10570.Contig1_All	GO:0006120	GO:0008137	GO:0009853	GO:0005747	GO:0009507
CL10570.Contig2_All	GO:0005747	GO:0009536
CL10570.Contig3_All	GO:0006120	GO:0008137	GO:0009853	GO:0005747	GO:0009507
CL10571.Contig1_All	GO:0006629	GO:0016788
CL10571.Contig2_All	GO:0016787
CL10571.Contig3_All	GO:0016787
CL10571.Contig4_All	GO:0016787
CL10572.Contig1_All	GO:0009654	GO:0005509	GO:0019898	GO:0015979
CL10572.Contig2_All	GO:0009654	GO:0005509	GO:0019898	GO:0015979
CL10577.Contig1_All	GO:0003676	GO:0000166
CL10577.Contig2_All	GO:0003676	GO:0000166
CL10577.Contig3_All	GO:0003676	GO:0000166
CL10577.Contig4_All	GO:0003676	GO:0000166
CL10577.Contig5_All	GO:0003676	GO:0000166
CL10577.Contig6_All	GO:0003676	GO:0000166
CL1058.Contig3_All	GO:0046872
CL10580.Contig1_All	GO:0000813	GO:0005634	GO:0005515
CL10580.Contig2_All	GO:0000813	GO:0005634	GO:0005515
CL10580.Contig3_All	GO:0000813	GO:0005634	GO:0005515
CL10581.Contig1_All	GO:0016757	GO:0016020
CL10581.Contig2_All	GO:0016757	GO:0016020
CL10581.Contig3_All	GO:0016757	GO:0016020
CL10584.Contig1_All	GO:0031969	GO:0006631
CL10584.Contig2_All	GO:0031969	GO:0006631
CL10589.Contig1_All	GO:0043086	GO:0006508	GO:0042802	GO:0004252
CL10589.Contig2_All	GO:0043086	GO:0006508	GO:0042802	GO:0004252
CL10589.Contig3_All	GO:0043086	GO:0006508	GO:0042802	GO:0004252
CL10590.Contig1_All	GO:0003743	GO:0006413	GO:0006367	GO:0005672	GO:0006355	GO:0000394
CL10590.Contig2_All	GO:0003743	GO:0006413	GO:0006367	GO:0005672	GO:0006355	GO:0000394
CL10590.Contig3_All	GO:0003743	GO:0006413	GO:0006367	GO:0005672	GO:0006355	GO:0000394
CL10591.Contig1_All	GO:0055114	GO:0005739	GO:0009409	GO:0000737	GO:0003906	GO:0016491	GO:0005524	GO:0050660	GO:0009570	GO:0046686	GO:0010319
CL10592.Contig1_All	GO:0015700	GO:0042344	GO:0071992	GO:0046938	GO:0052544	GO:0046685	GO:0042742	GO:0071994	GO:0005829	GO:0006812	GO:0015446	GO:0046870	GO:0046686	GO:0005507	GO:0016756
CL10592.Contig2_All	GO:0015700	GO:0042344	GO:0071992	GO:0046938	GO:0052544	GO:0046685	GO:0042742	GO:0071994	GO:0005829	GO:0006812	GO:0015446	GO:0046870	GO:0046686	GO:0005507	GO:0016756
CL10593.Contig1_All	GO:0009523	GO:0009534	GO:0042651
CL10593.Contig2_All	GO:0009654	GO:0031977	GO:0019898	GO:0005509	GO:0009570	GO:0009534	GO:0048046	GO:0015979
CL10593.Contig3_All	GO:0009654	GO:0031977	GO:0019898	GO:0005509	GO:0009570	GO:0009534	GO:0048046	GO:0015979
CL10593.Contig4_All	GO:0009654	GO:0031977	GO:0019898	GO:0005509	GO:0009570	GO:0009534	GO:0048046	GO:0015979
CL10593.Contig5_All	GO:0010155	GO:0010218	GO:0048046	GO:0035304	GO:0030095	GO:0010114	GO:0010207	GO:0005509	GO:0009744	GO:0009570	GO:0009637	GO:0009644	GO:0009654	GO:0009657	GO:0009543	GO:0006364	GO:0019898
CL10593.Contig6_All	GO:0009654	GO:0031977	GO:0019898	GO:0005509	GO:0009570	GO:0009534	GO:0048046	GO:0015979
CL10598.Contig1_All	GO:0004843	GO:0006511	GO:0005829
CL10598.Contig2_All	GO:0004843	GO:0006511	GO:0005829
CL10598.Contig3_All	GO:0004843	GO:0006511	GO:0005829
CL10598.Contig4_All	GO:0004843	GO:0006511	GO:0005829
CL10599.Contig1_All	GO:0004045	GO:0008152
CL10599.Contig2_All	GO:0004045	GO:0008152
CL10599.Contig3_All	GO:0016787
CL10599.Contig4_All	GO:0016023	GO:0008152	GO:0004045
CL10599.Contig5_All	GO:0016023	GO:0008152	GO:0004045
CL10599.Contig6_All	GO:0016023	GO:0008152	GO:0004045
CL106.Contig1_All	GO:0009088	GO:0051287	GO:0009086	GO:0055114	GO:0005739	GO:0009089	GO:0004073	GO:0003942	GO:0009097	GO:0046983	GO:0009570	GO:0050661
CL106.Contig2_All	GO:0009088	GO:0051287	GO:0009086	GO:0055114	GO:0005739	GO:0009089	GO:0004073	GO:0003942	GO:0009097	GO:0046983	GO:0009570	GO:0050661
CL1060.Contig1_All	GO:0005730	GO:0007126	GO:0005694
CL1060.Contig2_All	GO:0016021	GO:0005345	GO:0015931
CL1060.Contig3_All	GO:0043229
CL1060.Contig4_All	GO:0005737	GO:0009624	GO:0006863	GO:0015931	GO:0016021	GO:0005345
CL1060.Contig6_All	GO:0005737	GO:0009624	GO:0006863	GO:0015931	GO:0016021	GO:0005345
CL10600.Contig1_All	GO:0005739
CL10600.Contig2_All	GO:0005739
CL10601.Contig1_All	GO:0042545	GO:0005618	GO:0030599	GO:0045330	GO:0004857	GO:0043086	GO:0045490
CL10601.Contig2_All	GO:0016788	GO:0008152	GO:0071944
CL10602.Contig1_All	GO:0046835	GO:0005524	GO:0006012	GO:0004335	GO:0005829	GO:0033858
CL10602.Contig2_All	GO:0046835	GO:0005524	GO:0006012	GO:0004335	GO:0005829	GO:0033858
CL10602.Contig3_All	GO:0046835	GO:0005524	GO:0006012	GO:0004335	GO:0005829	GO:0033858
CL10604.Contig1_All	GO:0005840	GO:0003735	GO:0006412	GO:0005739
CL10604.Contig2_All	GO:0005840	GO:0003735	GO:0006412	GO:0005739
CL10604.Contig3_All	GO:0005840	GO:0003735	GO:0006412	GO:0005739
CL10605.Contig1_All	GO:0043231	GO:0012505	GO:0044444
CL10605.Contig2_All	GO:0005802	GO:0005794	GO:0005768
CL10605.Contig3_All	GO:0005802	GO:0005794	GO:0005768
CL10608.Contig2_All	GO:0009987
CL10608.Contig3_All	GO:0009987
CL10609.Contig1_All	GO:0010208	GO:0006075	GO:0000148	GO:0009556	GO:0080092	GO:0003843	GO:0009846	GO:0030170
CL10609.Contig2_All	GO:0006075	GO:0000148	GO:0010584	GO:0009556	GO:0080092	GO:0003843	GO:0009846	GO:0009827
CL10610.Contig1_All	GO:0016310	GO:0004672
CL10610.Contig2_All	GO:0004672	GO:0006468	GO:0000166
CL10611.Contig1_All	GO:0006355	GO:0003700	GO:0043565
CL10611.Contig2_All	GO:0006355	GO:0003700	GO:0043565
CL10611.Contig3_All	GO:0006355	GO:0003700	GO:0043565
CL10611.Contig4_All	GO:0006355	GO:0003700	GO:0043565
CL10611.Contig5_All	GO:0006355	GO:0003700	GO:0043565
CL10611.Contig6_All	GO:0006355	GO:0003700	GO:0043565
CL10611.Contig7_All	GO:0006355	GO:0003700	GO:0043565
CL10612.Contig1_All	GO:0006812
CL10612.Contig2_All	GO:0006812
CL10614.Contig1_All	GO:0030001	GO:0016023	GO:0046872
CL10614.Contig2_All	GO:0030001	GO:0046872
CL10614.Contig4_All	GO:0030001	GO:0046872
CL10615.Contig2_All	GO:0006950
CL10616.Contig2_All	GO:0009793	GO:0009560	GO:0005739
CL10617.Contig1_All	GO:0005840	GO:0003735	GO:0009507	GO:0006412	GO:0005739
CL10617.Contig2_All	GO:0005840	GO:0003735	GO:0009507	GO:0006412	GO:0005739
CL10619.Contig1_All	GO:0004672	GO:0006468	GO:0000166
CL10619.Contig2_All	GO:0005488	GO:0016310	GO:0004672
CL10619.Contig4_All	GO:0005737	GO:0050660	GO:0004791	GO:0019430	GO:0055114
CL1062.Contig1_All	GO:0006810	GO:0044444	GO:0016020
CL1062.Contig2_All	GO:0005794	GO:0008565	GO:0016192	GO:0006886	GO:0030131
CL1062.Contig3_All	GO:0005794	GO:0008565	GO:0016192	GO:0006886	GO:0030131
CL1062.Contig4_All	GO:0005794	GO:0008565	GO:0016192	GO:0006886	GO:0030131
CL1062.Contig5_All	GO:0005794	GO:0008565	GO:0016192	GO:0006886	GO:0030131
CL1062.Contig6_All	GO:0005794	GO:0008565	GO:0016192	GO:0006886	GO:0030131
CL1062.Contig7_All	GO:0005794	GO:0008565	GO:0016192	GO:0006886	GO:0030131
CL10621.Contig1_All	GO:0009522	GO:0006098	GO:0035304	GO:0030003	GO:0010207	GO:0009507	GO:0070838	GO:0019344	GO:0009657	GO:0009768	GO:0006364	GO:0005739
CL10621.Contig2_All	GO:0009522	GO:0006098	GO:0035304	GO:0030003	GO:0010207	GO:0009507	GO:0070838	GO:0019344	GO:0009657	GO:0009768	GO:0006364	GO:0005739
CL10623.Contig1_All	GO:0005737	GO:0016311	GO:0019509	GO:0000287	GO:0043874	GO:0016829
CL10623.Contig2_All	GO:0046570	GO:0019509	GO:0008270	GO:0016311	GO:0043874	GO:0043716	GO:0000287	GO:0019284	GO:0043715	GO:0005737
CL10623.Contig3_All	GO:0046570	GO:0019509	GO:0008270	GO:0016311	GO:0043874	GO:0043716	GO:0000287	GO:0019284	GO:0043715	GO:0005737
CL10624.Contig1_All	GO:0004617	GO:0051287	GO:0055114
CL10624.Contig2_All	GO:0004617	GO:0051287	GO:0055114
CL10625.Contig10_All	GO:0046872
CL10625.Contig11_All	GO:0009886	GO:0046872	GO:0048608	GO:0044702
CL10625.Contig12_All	GO:0005488	GO:0044707
CL10625.Contig1_All	GO:0008270	GO:0005886
CL10625.Contig2_All	GO:0048482	GO:0005886	GO:0043130	GO:0048317	GO:0046621	GO:0008270
CL10625.Contig3_All	GO:0016705	GO:0055114	GO:0008270
CL10625.Contig4_All	GO:0016705	GO:0055114	GO:0008270	GO:0005886
CL10625.Contig5_All	GO:0016705	GO:0055114	GO:0008270	GO:0005886
CL10625.Contig6_All	GO:0016705	GO:0055114	GO:0008270	GO:0005886
CL10625.Contig7_All	GO:0008270
CL10625.Contig8_All	GO:0046872
CL10625.Contig9_All	GO:0048482	GO:0005886	GO:0043130	GO:0048317	GO:0046621	GO:0008270
CL10626.Contig1_All	GO:0005975	GO:0003796
CL10626.Contig2_All	GO:0005975	GO:0003796
CL10627.Contig1_All	GO:0032508	GO:0006310	GO:0006281	GO:0003676	GO:0004003	GO:0006200	GO:0005524	GO:0005634
CL10627.Contig2_All	GO:0044763	GO:0044710	GO:0006259	GO:0097159	GO:0008026	GO:1901363	GO:0005634
CL10627.Contig3_All	GO:0032508	GO:0006310	GO:0006281	GO:0003676	GO:0004003	GO:0006200	GO:0005524	GO:0005634
CL10627.Contig4_All	GO:0006139	GO:0016787
CL10627.Contig5_All	GO:0032508	GO:0006310	GO:0006281	GO:0003676	GO:0004003	GO:0006200	GO:0005524
CL10627.Contig6_All	GO:0032508	GO:0006310	GO:0006281	GO:0003676	GO:0004003	GO:0006200	GO:0005524
CL10629.Contig1_All	GO:0003899	GO:0006351	GO:0000418	GO:0000419
CL10629.Contig2_All	GO:0003899	GO:0006351	GO:0000418	GO:0000419
CL10629.Contig3_All	GO:0003899	GO:0006351	GO:0000418	GO:0000419
CL1063.Contig1_All	GO:0005737	GO:0043622	GO:0005815	GO:0045298	GO:0009506	GO:0040007	GO:0000922	GO:0007020	GO:0005874
CL1063.Contig2_All	GO:0043622	GO:0005815	GO:0045298	GO:0009506	GO:0003913	GO:0040007	GO:0000922	GO:0007020	GO:0006281
CL1063.Contig3_All	GO:0006629	GO:0016788
CL1063.Contig4_All	GO:0016787
CL1063.Contig5_All	GO:0016787
CL1063.Contig6_All	GO:0016787
CL1063.Contig7_All	GO:0006281	GO:0003904
CL1063.Contig8_All	GO:0016787
CL1063.Contig9_All	GO:0006281	GO:0003904
CL10634.Contig1_All	GO:0005737	GO:0019243	GO:0001510	GO:0008168
CL10634.Contig2_All	GO:0005737	GO:0019243	GO:0001510	GO:0008168
CL10634.Contig3_All	GO:0005737	GO:0019243	GO:0001510	GO:0008168
CL10635.Contig1_All	GO:0010417	GO:0010584	GO:0009834	GO:0042285	GO:0005794
CL10635.Contig2_All	GO:0009987	GO:0071840	GO:0008152	GO:0016757
CL10637.Contig1_All	GO:0010363	GO:0009963	GO:0006612	GO:0005886
CL10637.Contig2_All	GO:0050789	GO:0044699	GO:0005886
CL10638.Contig1_All	GO:0044464
CL10638.Contig2_All	GO:0044464
CL10638.Contig3_All	GO:0044464
CL10638.Contig4_All	GO:0044464
CL10639.Contig1_All	GO:0000278	GO:0010440	GO:0045736	GO:0006661	GO:0051301	GO:0004693	GO:0005515	GO:0042023	GO:0005737	GO:0016538	GO:0005634
CL10639.Contig2_All	GO:0000278	GO:0010440	GO:0045736	GO:0006661	GO:0051301	GO:0004693	GO:0005515	GO:0042023	GO:0005737	GO:0016538	GO:0005634
CL10639.Contig3_All	GO:0000278	GO:0010440	GO:0045736	GO:0006661	GO:0051301	GO:0004693	GO:0005515	GO:0042023	GO:0005737	GO:0016538	GO:0005634
CL10639.Contig4_All	GO:0000278	GO:0010440	GO:0045736	GO:0006661	GO:0051301	GO:0004693	GO:0005515	GO:0042023	GO:0005737	GO:0016538	GO:0005634
CL1064.Contig3_All	GO:0007165	GO:0005622
CL1064.Contig4_All	GO:0007165	GO:0005622
CL1064.Contig5_All	GO:0007165	GO:0005622
CL1064.Contig6_All	GO:0007165	GO:0005622
CL1064.Contig7_All	GO:0007165	GO:0005622
CL10641.Contig1_All	GO:0003723	GO:0008173	GO:0006396	GO:0001510
CL10641.Contig2_All	GO:0003723	GO:0008173	GO:0032259	GO:0006396
CL10642.Contig1_All	GO:0016021
CL10642.Contig2_All	GO:0016021
CL10642.Contig3_All	GO:0016021
CL10644.Contig2_All	GO:0005773	GO:0006508	GO:0008234
CL10644.Contig3_All	GO:0005773	GO:0006508	GO:0008234
CL10644.Contig5_All	GO:0005773	GO:0006508	GO:0008234
CL10644.Contig6_All	GO:0005773	GO:0006508	GO:0008234
CL10644.Contig7_All	GO:0008234	GO:0006508
CL10645.Contig1_All	GO:0005730	GO:0003735	GO:0009506	GO:0005886	GO:0003723	GO:0005774	GO:0022627	GO:0006412
CL10645.Contig2_All	GO:0005730	GO:0003735	GO:0009506	GO:0005886	GO:0003723	GO:0005774	GO:0022627	GO:0006412
CL10648.Contig1_All	GO:0005622
CL10648.Contig2_All	GO:0005622
CL10649.Contig2_All	GO:0003723
CL10649.Contig3_All	GO:0003723
CL10650.Contig1_All	GO:0016021	GO:0005739	GO:0055085
CL10650.Contig2_All	GO:0016021	GO:0005739	GO:0055085
CL10650.Contig3_All	GO:0016021	GO:0005739	GO:0055085
CL10655.Contig1_All	GO:0005768	GO:0005802	GO:0005794
CL10655.Contig2_All	GO:0005768	GO:0005802	GO:0005794
CL10657.Contig1_All	GO:0016846	GO:0008152
CL10657.Contig2_All	GO:0016846	GO:0008152
CL10659.Contig3_All	GO:0097159	GO:1901363
CL10660.Contig1_All	GO:0009507
CL10660.Contig2_All	GO:0009507
CL10660.Contig3_All	GO:0009507
CL10661.Contig1_All	GO:0006633	GO:0030955	GO:0004743	GO:0000287	GO:0016310	GO:0009570	GO:0006096
CL10661.Contig2_All	GO:0006633	GO:0030955	GO:0004743	GO:0000287	GO:0016310	GO:0009570	GO:0006096
CL10661.Contig3_All	GO:0006633	GO:0030955	GO:0004743	GO:0000287	GO:0016310	GO:0009570	GO:0006096
CL10661.Contig4_All	GO:0006633	GO:0030955	GO:0004743	GO:0000287	GO:0016310	GO:0009570	GO:0006096
CL10661.Contig5_All	GO:0006633	GO:0030955	GO:0004743	GO:0000287	GO:0016310	GO:0009570	GO:0006096
CL10663.Contig1_All	GO:0003677	GO:0003682
CL10663.Contig2_All	GO:0003677	GO:0003682
CL10664.Contig1_All	GO:0044444
CL10664.Contig2_All	GO:0005829	GO:0009651	GO:0009507	GO:0005886
CL10665.Contig1_All	GO:0009620	GO:0032101	GO:1901701	GO:0098542	GO:0009725	GO:0009617	GO:0043900	GO:0071310	GO:0044424	GO:0002831	GO:0006468	GO:0004674	GO:0000165	GO:0071229	GO:0009966	GO:0031347
CL10665.Contig2_All	GO:0005524	GO:0000186	GO:0004709
CL10665.Contig3_All	GO:0016772
CL10665.Contig4_All	GO:0009620	GO:0032101	GO:1901701	GO:0098542	GO:0009725	GO:0009617	GO:0043900	GO:0071310	GO:0044424	GO:0002831	GO:0006468	GO:0004674	GO:0000165	GO:0071229	GO:0009966	GO:0031347
CL10665.Contig5_All	GO:0000166	GO:0098542	GO:0010033	GO:0006468	GO:0004674	GO:0001101	GO:0009966	GO:1901700
CL10665.Contig6_All	GO:0009620	GO:0032101	GO:1901701	GO:0098542	GO:0009725	GO:0009617	GO:0043900	GO:0071310	GO:0044424	GO:0002831	GO:0006468	GO:0004674	GO:0000165	GO:0071229	GO:0009966	GO:0031347
CL10665.Contig7_All	GO:0000166	GO:0098542	GO:0010033	GO:0006468	GO:0004674	GO:0001101	GO:0009966	GO:1901700
CL10668.Contig1_All	GO:0004523	GO:0003676	GO:0090502
CL1067.Contig2_All	GO:0009560	GO:0005634
CL1067.Contig3_All	GO:0009560	GO:0005634
CL1067.Contig4_All	GO:0009560	GO:0005634
CL10670.Contig1_All	GO:0009908	GO:0009816	GO:0052544	GO:0050832	GO:0009700	GO:0009753	GO:0009570	GO:0019761	GO:0002213	GO:0046686	GO:0009408	GO:0010193	GO:0006750	GO:0005524	GO:0004357
CL10670.Contig2_All	GO:0009908	GO:0009816	GO:0052544	GO:0050832	GO:0009700	GO:0009753	GO:0009570	GO:0019761	GO:0002213	GO:0046686	GO:0009408	GO:0010193	GO:0006750	GO:0005524	GO:0004357
CL10670.Contig3_All	GO:0009908	GO:0009816	GO:0052544	GO:0050832	GO:0009700	GO:0009753	GO:0009570	GO:0019761	GO:0002213	GO:0046686	GO:0009408	GO:0010193	GO:0006750	GO:0005524	GO:0004357
CL10672.Contig1_All	GO:0009735	GO:0035556	GO:0000160	GO:0003677	GO:0016301	GO:0003682	GO:0016310	GO:0010082	GO:0000156
CL10672.Contig2_All	GO:0005488	GO:0007165
CL10674.Contig1_All	GO:0005488	GO:0044699
CL10674.Contig2_All	GO:0044238	GO:0044260	GO:0046872	GO:0044699
CL10674.Contig3_All	GO:0044238	GO:0044260	GO:0046872	GO:0044699
CL10677.Contig1_All	GO:0016874	GO:0008152
CL10677.Contig2_All	GO:0016874	GO:0008152
CL10678.Contig2_All	GO:0006355	GO:0003677
CL10679.Contig1_All	GO:0046686	GO:0005829	GO:0009506	GO:0000502
CL10679.Contig2_All	GO:0046686	GO:0005829	GO:0009506	GO:0000502
CL10679.Contig3_All	GO:0046686	GO:0005829	GO:0009506	GO:0000502
CL1068.Contig1_All	GO:0046482	GO:0006635	GO:0016787
CL1068.Contig3_All	GO:0046482	GO:0006635	GO:0016787
CL10681.Contig1_All	GO:0000278	GO:0045893	GO:0035061	GO:0000166	GO:0016607	GO:0030422	GO:0005730	GO:0042802	GO:0003723	GO:0035196	GO:0043687	GO:0000398	GO:0005886
CL10681.Contig3_All	GO:0000278	GO:0045893	GO:0035061	GO:0000166	GO:0016607	GO:0030422	GO:0005730	GO:0042802	GO:0003723	GO:0035196	GO:0043687	GO:0000398	GO:0005886
CL10681.Contig4_All	GO:0000278	GO:0045893	GO:0035061	GO:0000166	GO:0016607	GO:0030422	GO:0005730	GO:0042802	GO:0003723	GO:0035196	GO:0043687	GO:0000398	GO:0005886
CL10684.Contig1_All	GO:0046777	GO:0004674	GO:0005730	GO:0005524	GO:0005737	GO:0050832	GO:0052033	GO:0005886
CL10684.Contig2_All	GO:0046777	GO:0004674	GO:0005730	GO:0005524	GO:0005737	GO:0050832	GO:0052033	GO:0005886
CL10685.Contig1_All	GO:0005730	GO:0003735	GO:0009506	GO:0005886	GO:0005618	GO:0022627	GO:0009507	GO:0006412
CL10685.Contig2_All	GO:0005730	GO:0003735	GO:0009506	GO:0005886	GO:0005618	GO:0022627	GO:0009507	GO:0006412
CL10685.Contig3_All	GO:0005730	GO:0003735	GO:0009506	GO:0005886	GO:0005618	GO:0022627	GO:0009507	GO:0006412
CL10686.Contig1_All	GO:0008152	GO:0030170	GO:0003824
CL10686.Contig2_All	GO:0008152	GO:0030170	GO:0003824
CL10686.Contig3_All	GO:0008152	GO:0030170	GO:0003824
CL10686.Contig4_All	GO:0008152	GO:0030170	GO:0003824
CL10687.Contig1_All	GO:0009987	GO:0050896	GO:0050789
CL10687.Contig2_All	GO:0009987	GO:0050896	GO:0050789
CL10687.Contig3_All	GO:0046872	GO:0098542	GO:0019538	GO:0043067
CL10687.Contig4_All	GO:0009987	GO:0050896	GO:0050789
CL10687.Contig5_All	GO:0009987	GO:0050896	GO:0050789
CL10688.Contig1_All	GO:0016226	GO:2000030	GO:0006879	GO:0005524	GO:0009570
CL10688.Contig2_All	GO:0016226	GO:2000030	GO:0006879	GO:0005524	GO:0009570
CL1069.Contig1_All	GO:0005737	GO:0016788	GO:0003676	GO:0006310	GO:0006281
CL1069.Contig2_All	GO:0005737	GO:0016788	GO:0003676	GO:0006310	GO:0006281
CL1069.Contig3_All	GO:0005737	GO:0016788	GO:0003676	GO:0006310	GO:0006281
CL1069.Contig4_All	GO:0005737	GO:0016788	GO:0003676	GO:0006310	GO:0006281
CL10690.Contig1_All	GO:0019013	GO:0005730	GO:0005829	GO:0030529
CL10690.Contig2_All	GO:0019013	GO:0005730	GO:0005829	GO:0030529
CL10691.Contig1_All	GO:0030599	GO:0042545	GO:0008152	GO:0045330	GO:0005618
CL10691.Contig2_All	GO:0030599	GO:0042545	GO:0008152	GO:0045330	GO:0005618
CL10692.Contig1_All	GO:0008094	GO:0007131	GO:0051026	GO:0003677	GO:0006200	GO:0005634	GO:0005524
CL10692.Contig2_All	GO:0006259	GO:0051026	GO:0006200	GO:0003677	GO:0005524	GO:0008094
CL10693.Contig1_All	GO:0005681	GO:0007067	GO:0003824
CL10693.Contig2_All	GO:0005681	GO:0007067	GO:0003824
CL10694.Contig1_All	GO:0009825	GO:0030833	GO:0005885	GO:0016926	GO:0005509	GO:0010090	GO:0010228	GO:0003779	GO:0016301	GO:0005737	GO:0050665	GO:0005886	GO:0004723
CL10694.Contig2_All	GO:0009825	GO:0030833	GO:0005885	GO:0016926	GO:0005509	GO:0010090	GO:0010228	GO:0003779	GO:0016301	GO:0005737	GO:0050665	GO:0005886	GO:0004723
CL10698.Contig1_All	GO:0006355	GO:0003700	GO:0043565
CL107.Contig1_All	GO:0005886
CL107.Contig2_All	GO:0005886
CL107.Contig3_All	GO:0005886
CL107.Contig4_All	GO:0005886
CL107.Contig5_All	GO:0005886
CL107.Contig8_All	GO:0005886
CL1070.Contig1_All	GO:0006468	GO:0004674	GO:0071310	GO:1901701	GO:0071229	GO:0005524
CL1070.Contig2_All	GO:0006468	GO:0071446	GO:0004674	GO:0009611	GO:0009617	GO:0071395	GO:0005524	GO:0005886
CL1070.Contig3_All	GO:0006468	GO:0004674	GO:0071310	GO:1901701	GO:0071229	GO:0005524
CL1070.Contig4_All	GO:0006468	GO:0071446	GO:0004674	GO:0009611	GO:0009617	GO:0071395	GO:0005524	GO:0005886
CL1070.Contig5_All	GO:0009987	GO:0050896	GO:0016301
CL10700.Contig1_All	GO:0006633	GO:0016747
CL10700.Contig2_All	GO:0004315	GO:0006633
CL10700.Contig3_All	GO:0004315	GO:0006633
CL10700.Contig4_All	GO:0006633	GO:0016747
CL10701.Contig1_All	GO:0005802	GO:0005794
CL10701.Contig2_All	GO:0005802	GO:0005794
CL10701.Contig3_All	GO:0005802	GO:0005794
CL10701.Contig4_All	GO:0005802	GO:0005794
CL10704.Contig1_All	GO:0006355	GO:0003677
CL10704.Contig2_All	GO:0006355	GO:0003677
CL10706.Contig1_All	GO:0044212	GO:0007623
CL10706.Contig2_All	GO:0003677
CL10706.Contig3_All	GO:0003677
CL10707.Contig1_All	GO:0000786	GO:0005730	GO:0042742	GO:0009909	GO:0044030	GO:0003677	GO:0016048	GO:0006334	GO:0046982	GO:0005773
CL10707.Contig2_All	GO:0043229	GO:0050789	GO:0043170
CL10707.Contig3_All	GO:0000786	GO:0005730	GO:0042742	GO:0009909	GO:0044030	GO:0003677	GO:0016048	GO:0006334	GO:0046982	GO:0005773
CL10709.Contig1_All	GO:0005829	GO:0000786	GO:0009414	GO:0005739	GO:0005730	GO:0009506	GO:0003677	GO:0005774	GO:0009579	GO:0006334	GO:0046982	GO:0009507	GO:0005794	GO:0005886
CL10709.Contig2_All	GO:0005829	GO:0000786	GO:0009414	GO:0005739	GO:0005730	GO:0009506	GO:0003677	GO:0005774	GO:0009579	GO:0006334	GO:0046982	GO:0009507	GO:0005794	GO:0005886
CL10709.Contig3_All	GO:0005829	GO:0000786	GO:0009414	GO:0005739	GO:0005730	GO:0009506	GO:0003677	GO:0005774	GO:0009579	GO:0006334	GO:0046982	GO:0009507	GO:0005794	GO:0005886
CL10709.Contig4_All	GO:0005829	GO:0000786	GO:0009414	GO:0005739	GO:0005730	GO:0009506	GO:0003677	GO:0005774	GO:0009579	GO:0006334	GO:0046982	GO:0009507	GO:0005794	GO:0005886
CL10709.Contig5_All	GO:0005829	GO:0000786	GO:0009414	GO:0005739	GO:0005730	GO:0009506	GO:0003677	GO:0005774	GO:0009579	GO:0006334	GO:0046982	GO:0009507	GO:0005794	GO:0005886
CL10709.Contig6_All	GO:0005829	GO:0000786	GO:0009414	GO:0005739	GO:0005730	GO:0009506	GO:0003677	GO:0005774	GO:0009579	GO:0006334	GO:0046982	GO:0009507	GO:0005794	GO:0005886
CL10709.Contig7_All	GO:0005829	GO:0000786	GO:0009414	GO:0005739	GO:0005730	GO:0009506	GO:0003677	GO:0005774	GO:0009579	GO:0006334	GO:0046982	GO:0009507	GO:0005794	GO:0005886
CL1071.Contig1_All	GO:0007275
CL1071.Contig2_All	GO:0007275
CL1071.Contig4_All	GO:0048316	GO:0044238	GO:0050789	GO:0044260
CL10711.Contig1_All	GO:0046686	GO:0051920	GO:0004601	GO:0055114	GO:0006979
CL10713.Contig1_All	GO:0008017
CL10713.Contig2_All	GO:0008017
CL10713.Contig3_All	GO:0009958	GO:0008017	GO:0010005	GO:0005815	GO:0009574	GO:0009652	GO:0005634	GO:0005876
CL10715.Contig1_All	GO:0008198	GO:0006725	GO:0055114	GO:0008270	GO:0051213	GO:0016701
CL10715.Contig2_All	GO:0008198	GO:0006725	GO:0055114	GO:0008270	GO:0051213	GO:0016701
CL10719.Contig1_All	GO:0090305	GO:0003676	GO:0004527
CL1072.Contig1_All	GO:0005829	GO:0009966	GO:0009409
CL1072.Contig2_All	GO:0005829	GO:0009966	GO:0009409
CL10720.Contig1_All	GO:0046872	GO:0006099	GO:0051539	GO:0003994	GO:0005739
CL10720.Contig2_All	GO:0046872	GO:0006099	GO:0051539	GO:0003994	GO:0005739
CL10721.Contig1_All	GO:0016592
CL10721.Contig2_All	GO:0016592
CL10722.Contig1_All	GO:0035434	GO:0031224	GO:0005375
CL10722.Contig2_All	GO:0035434	GO:0031224	GO:0005375
CL10725.Contig1_All	GO:0006073	GO:0009733	GO:0009645	GO:0004553	GO:0016762	GO:0009506	GO:0009505	GO:0009826	GO:0009507	GO:0016020	GO:0009612	GO:0048046
CL10725.Contig2_All	GO:0006073	GO:0009733	GO:0009645	GO:0004553	GO:0016762	GO:0009506	GO:0009505	GO:0009826	GO:0009507	GO:0016020	GO:0009612	GO:0048046
CL10726.Contig1_All	GO:0006457	GO:0045454	GO:0006662	GO:0003756	GO:0005829	GO:0015035	GO:0055114
CL10726.Contig2_All	GO:0006457	GO:0045454	GO:0006662	GO:0003756	GO:0005829	GO:0015035	GO:0055114
CL1073.Contig1_All	GO:0016757	GO:0071555	GO:0010417
CL1073.Contig2_All	GO:0071840	GO:0016740	GO:0010413
CL1073.Contig3_All	GO:0016757	GO:0071555	GO:0010417
CL1073.Contig4_All	GO:0016757	GO:0071555	GO:0010417
CL1073.Contig5_All	GO:0016757	GO:0071555	GO:0010417
CL10734.Contig1_All	GO:0016747	GO:0009846	GO:0005777	GO:0005886	GO:0016125	GO:0005829	GO:0009860
CL10734.Contig2_All	GO:0016747	GO:0009846	GO:0005777	GO:0005886	GO:0016125	GO:0005829	GO:0009860
CL10734.Contig3_All	GO:0016747	GO:0009846	GO:0005777	GO:0005886	GO:0016125	GO:0005829	GO:0009860
CL10734.Contig4_All	GO:0016747	GO:0009846	GO:0005777	GO:0005886	GO:0016125	GO:0005829	GO:0009860
CL10734.Contig5_All	GO:0016747	GO:0009846	GO:0005777	GO:0005886	GO:0016125	GO:0005829	GO:0009860
CL10735.Contig1_All	GO:0004715	GO:0018108	GO:0005524	GO:0004674
CL10735.Contig2_All	GO:0004715	GO:0018108	GO:0005524	GO:0004674
CL10735.Contig3_All	GO:0004715	GO:0018108	GO:0005524	GO:0004674
CL10735.Contig4_All	GO:0006468	GO:0005524	GO:0004674
CL10736.Contig1_All	GO:0006355	GO:0003700	GO:0043565	GO:0046982	GO:0042803
CL10736.Contig2_All	GO:0006355	GO:0003700	GO:0043565	GO:0046982	GO:0042803
CL10737.Contig2_All	GO:0008380	GO:0009560	GO:0005739
CL10737.Contig4_All	GO:0008380	GO:0009560	GO:0005739
CL10737.Contig5_All	GO:0008380	GO:0009560	GO:0005739
CL10737.Contig7_All	GO:0008380	GO:0009560	GO:0005739
CL10738.Contig1_All	GO:0043231	GO:0044444
CL10738.Contig2_All	GO:0043231	GO:0044444
CL1074.Contig1_All	GO:0000786	GO:0005730	GO:0042742	GO:0009909	GO:0044030	GO:0003677	GO:0016048	GO:0006334	GO:0046982
CL1074.Contig2_All	GO:0000786	GO:0005730	GO:0042742	GO:0009909	GO:0044030	GO:0003677	GO:0016048	GO:0006334	GO:0046982
CL1074.Contig3_All	GO:0000786	GO:0005730	GO:0042742	GO:0009909	GO:0044030	GO:0003677	GO:0016048	GO:0006334	GO:0046982
CL10740.Contig3_All	GO:0006508	GO:0004197
CL10741.Contig1_All	GO:0090305	GO:0003887	GO:0046872	GO:0043625	GO:0043137	GO:0006297	GO:0003677	GO:0051539	GO:0008408	GO:0045004	GO:0006287	GO:0000166	GO:0019985	GO:0007346
CL10741.Contig2_All	GO:0006260	GO:0003676	GO:0016779
CL10741.Contig3_All	GO:0090305	GO:0003887	GO:0046872	GO:0043625	GO:0043137	GO:0006297	GO:0003677	GO:0051539	GO:0008408	GO:0045004	GO:0006287	GO:0000166	GO:0019985	GO:0007346
CL10743.Contig1_All	GO:0010025	GO:0009506	GO:0010143	GO:0010311	GO:0004467	GO:0001676	GO:0050832	GO:0031957
CL10743.Contig2_All	GO:0031957	GO:0010025	GO:0009506	GO:0010143	GO:0050832	GO:0010311
CL10743.Contig3_All	GO:0010025	GO:0009506	GO:0010143	GO:0010311	GO:0004467	GO:0001676	GO:0050832	GO:0031957
CL10747.Contig1_All	GO:0009941	GO:1900865	GO:0009570
CL10748.Contig1_All	GO:0005525	GO:0009695	GO:0009827	GO:0009965	GO:0004806	GO:0004620	GO:0019344	GO:0016992	GO:0032922	GO:0005759	GO:0005615	GO:0090404	GO:0019288	GO:0006636	GO:0047714	GO:0005886	GO:0009107	GO:0007264	GO:0006766	GO:0030154	GO:0009640	GO:0019748	GO:0009073	GO:0045893	GO:0006733	GO:0003924	GO:0006184	GO:0015995	GO:0016301	GO:0005634	GO:0010183	GO:0009507	GO:0006546
CL10748.Contig2_All	GO:0005525	GO:0009695	GO:0009827	GO:0009965	GO:0004806	GO:0004620	GO:0019344	GO:0016992	GO:0032922	GO:0005759	GO:0005615	GO:0090404	GO:0019288	GO:0006636	GO:0047714	GO:0005886	GO:0009107	GO:0007264	GO:0006766	GO:0030154	GO:0009640	GO:0019748	GO:0009073	GO:0045893	GO:0006733	GO:0003924	GO:0006184	GO:0015995	GO:0016301	GO:0005634	GO:0010183	GO:0009507	GO:0006546
CL10748.Contig3_All	GO:0007264	GO:0009640	GO:0032922	GO:0006184	GO:0003924	GO:0005737	GO:0005525	GO:0005634
CL10749.Contig1_All	GO:0006200	GO:0005524	GO:0008568
CL10749.Contig2_All	GO:0009560	GO:0006200	GO:0051301	GO:0005524	GO:0008568	GO:0005886
CL10749.Contig3_All	GO:0009560	GO:0006200	GO:0051301	GO:0005524	GO:0008568	GO:0005886
CL10749.Contig4_All	GO:0009560	GO:0006200	GO:0051301	GO:0005524	GO:0008568	GO:0005886
CL10749.Contig5_All	GO:0009560	GO:0006200	GO:0051301	GO:0005524	GO:0008568	GO:0005886
CL10749.Contig6_All	GO:0009560	GO:0006200	GO:0051301	GO:0005524	GO:0008568	GO:0005886
CL10749.Contig7_All	GO:0006200	GO:0005524	GO:0008568
CL10749.Contig8_All	GO:0009560	GO:0006200	GO:0051301	GO:0005524	GO:0008568	GO:0005886
CL10750.Contig1_All	GO:0005840	GO:0003735	GO:0006412
CL10750.Contig2_All	GO:0005840	GO:0003735	GO:0006412
CL10751.Contig2_All	GO:0042221	GO:0009860	GO:0050794
CL10752.Contig1_All	GO:0006950
CL10752.Contig2_All	GO:0006950
CL10752.Contig3_All	GO:0006950
CL10752.Contig4_All	GO:0006950
CL10753.Contig1_All	GO:0005774	GO:0010363	GO:0046909	GO:0006816	GO:0009651	GO:0010118	GO:0006612	GO:0009698	GO:0007030	GO:0048193	GO:0006598	GO:0042398	GO:0016021	GO:0046686	GO:0009963	GO:0009737	GO:0005886
CL10753.Contig2_All	GO:0005774	GO:0010363	GO:0046909	GO:0006816	GO:0009651	GO:0010118	GO:0006612	GO:0009698	GO:0007030	GO:0048193	GO:0006598	GO:0042398	GO:0016021	GO:0046686	GO:0009963	GO:0009737	GO:0005886
CL10754.Contig1_All	GO:0005634	GO:0008270
CL10754.Contig2_All	GO:0008270
CL10755.Contig1_All	GO:0044710	GO:0016706
CL10755.Contig2_All	GO:0016706	GO:0055114
CL10761.Contig1_All	GO:0005737	GO:0006526	GO:0016301	GO:0016310	GO:0004042
CL10761.Contig2_All	GO:0005737	GO:0006526	GO:0016301	GO:0016310	GO:0004042
CL10761.Contig3_All	GO:0005737	GO:0006526	GO:0016301	GO:0016310	GO:0004042
CL10761.Contig4_All	GO:0005737	GO:0006526	GO:0016301	GO:0016310	GO:0004042
CL10761.Contig5_All	GO:0005737	GO:0006526	GO:0016301	GO:0016310	GO:0004042
CL10761.Contig6_All	GO:0005737	GO:0006526	GO:0016301	GO:0016310	GO:0004042
CL10761.Contig7_All	GO:0005737	GO:0006526	GO:0016301	GO:0016310	GO:0004042
CL10763.Contig1_All	GO:0016579	GO:0004842	GO:0016567
CL10763.Contig2_All	GO:0004842	GO:0016567
CL10763.Contig3_All	GO:0004842	GO:0016567
CL10764.Contig1_All	GO:0005681	GO:0042752	GO:0031981	GO:0000398	GO:0006355	GO:0003677
CL10764.Contig2_All	GO:0005681	GO:0042752	GO:0031981	GO:0000398	GO:0006355	GO:0003677
CL10766.Contig1_All	GO:0044699	GO:0016874	GO:0071944	GO:0043167	GO:0000166	GO:0006807	GO:0005737
CL10766.Contig2_All	GO:0044699	GO:0016874	GO:0071944	GO:0043167	GO:0000166	GO:0006807	GO:0005737
CL10766.Contig3_All	GO:0009399	GO:0044699	GO:0071944	GO:0004356	GO:0043167	GO:0000166	GO:0005737
CL10766.Contig4_All	GO:0016874	GO:0006807	GO:0000166
CL10767.Contig1_All	GO:0005829	GO:0007264	GO:0009506	GO:0009860	GO:0009555	GO:0006888	GO:0008152	GO:0005773	GO:0046686	GO:0016787	GO:0032588	GO:0015031	GO:0005525	GO:0005886
CL10767.Contig2_All	GO:0005829	GO:0007264	GO:0009506	GO:0006499	GO:0009860	GO:0009555	GO:0005773	GO:0015031	GO:0005794	GO:0005525	GO:0005886
CL10768.Contig1_All	GO:0016020	GO:0005829	GO:0005794	GO:0006886	GO:0005801
CL10768.Contig2_All	GO:0016020	GO:0005829	GO:0005794	GO:0006886	GO:0005801
CL10768.Contig3_All	GO:0016020	GO:0005829	GO:0005794	GO:0006886	GO:0005801
CL10768.Contig4_All	GO:0016020	GO:0005829	GO:0005794	GO:0006886	GO:0005801
CL10769.Contig1_All	GO:0003723	GO:0000373
CL1077.Contig1_All	GO:0008565	GO:0016192	GO:0006886	GO:0030131
CL1077.Contig2_All	GO:0008565	GO:0016192	GO:0006886	GO:0030131
CL1077.Contig3_All	GO:0008565	GO:0016192	GO:0006886	GO:0030131
CL1077.Contig4_All	GO:0008565	GO:0016192	GO:0006886	GO:0030131
CL10770.Contig1_All	GO:0031167	GO:0008168
CL10770.Contig2_All	GO:0031167	GO:0008168
CL10771.Contig10_All	GO:0000166
CL10771.Contig11_All	GO:0050896	GO:0016787	GO:0009987	GO:0043168	GO:0008152	GO:0032559	GO:0032550
CL10771.Contig2_All	GO:0006952	GO:0043531	GO:0005524	GO:0007165	GO:0017111	GO:0008152
CL10771.Contig3_All	GO:0050896	GO:0043168	GO:0032559	GO:0032550
CL10771.Contig4_All	GO:0016787	GO:0000166
CL10771.Contig5_All	GO:0016787	GO:0000166
CL10771.Contig6_All	GO:0000166
CL10771.Contig7_All	GO:0000166
CL10771.Contig8_All	GO:0050896	GO:0043168	GO:0032559	GO:0032550
CL10771.Contig9_All	GO:0050896	GO:0043168	GO:0032559	GO:0032550
CL10772.Contig1_All	GO:0003676	GO:0000166
CL10772.Contig2_All	GO:0003676	GO:0000166
CL10772.Contig3_All	GO:0003676	GO:0000166
CL10774.Contig1_All	GO:0009414	GO:0042538	GO:0003677	GO:0005515	GO:0003700	GO:0010105	GO:0045892	GO:0009737	GO:0005634
CL10774.Contig2_All	GO:0009414	GO:0042538	GO:0003677	GO:0005515	GO:0003700	GO:0010105	GO:0045892	GO:0009737	GO:0005634
CL10775.Contig2_All	GO:0006357	GO:0016788	GO:0032784	GO:0003723
CL10775.Contig3_All	GO:0006357	GO:0016788	GO:0032784	GO:0003723
CL10776.Contig1_All	GO:0009737	GO:0009414	GO:0005737	GO:0016787	GO:0009409	GO:0042538
CL10776.Contig2_All	GO:0016787	GO:0008152	GO:0042546
CL10776.Contig4_All	GO:0008152	GO:0016787
CL10776.Contig6_All	GO:0008152	GO:0016787
CL10776.Contig7_All	GO:0009737	GO:0009414	GO:0005737	GO:0016787	GO:0009409	GO:0042538
CL10776.Contig8_All	GO:0009737	GO:0009414	GO:0008152	GO:0005737	GO:0016787	GO:0009409	GO:0042538
CL10776.Contig9_All	GO:0008152	GO:0047372
CL10777.Contig4_All	GO:0050832	GO:0006914	GO:0004839
CL10778.Contig1_All	GO:0034357
CL10778.Contig2_All	GO:0005516	GO:0009522	GO:0042651	GO:0009507	GO:0015979
CL1078.Contig2_All	GO:0006099	GO:0009514	GO:0004451	GO:0006097
CL10780.Contig1_All	GO:0016020
CL10780.Contig2_All	GO:0005739	GO:0016020
CL10781.Contig1_All	GO:0009987	GO:0016772
CL10781.Contig2_All	GO:0009987	GO:0016772
CL10781.Contig3_All	GO:0016301	GO:0009987
CL10782.Contig1_All	GO:0044763	GO:0030246
CL10782.Contig2_All	GO:0044763	GO:0030246
CL10782.Contig3_All	GO:0010215	GO:0030246	GO:0016049	GO:0031225
CL10782.Contig4_All	GO:0044763	GO:0030246
CL10784.Contig1_All	GO:0005576	GO:0009507
CL10784.Contig3_All	GO:0005794	GO:0019904	GO:0046686	GO:0009506	GO:0005886	GO:0005618	GO:0005524	GO:0009507	GO:0005829	GO:0005739
CL10786.Contig1_All	GO:0031227	GO:0005576	GO:0008152	GO:0016758
CL10786.Contig2_All	GO:0031227	GO:0005576	GO:0008152	GO:0016758
CL10787.Contig1_All	GO:0005524
CL10787.Contig2_All	GO:0005524
CL10787.Contig3_All	GO:0005524
CL10787.Contig4_All	GO:0016226	GO:0005524	GO:0009570
CL10787.Contig5_All	GO:0006098	GO:0016117	GO:0043085	GO:0019252	GO:0009902	GO:0015979	GO:0000023	GO:0015995	GO:0016226	GO:0019288	GO:0009570	GO:0005524	GO:0006364	GO:0010027
CL10789.Contig1_All	GO:0005488
CL10789.Contig2_All	GO:0003677	GO:0003682
CL1079.Contig1_All	GO:0005739
CL1079.Contig2_All	GO:0005739
CL1079.Contig3_All	GO:0016740
CL1079.Contig5_All	GO:0050638	GO:0005737	GO:0008152
CL10791.Contig1_All	GO:0016021	GO:0005743	GO:0005742	GO:0005774	GO:0045040
CL10791.Contig2_All	GO:0016021	GO:0005743	GO:0005742	GO:0005774	GO:0045040
CL10791.Contig3_All	GO:0016021	GO:0005743	GO:0005742	GO:0005774	GO:0045040
CL10791.Contig4_All	GO:0016021	GO:0005743	GO:0005742	GO:0005774	GO:0045040
CL10791.Contig5_All	GO:0015450	GO:0005744	GO:0005742	GO:0046872	GO:0006626	GO:0022626
CL10791.Contig6_All	GO:0046872
CL10792.Contig1_All	GO:0017111	GO:0000166	GO:0008152
CL10792.Contig2_All	GO:0017111	GO:0000166	GO:0008152
CL10792.Contig3_All	GO:0017111	GO:0000166	GO:0008152
CL10794.Contig1_All	GO:0000278	GO:0031047	GO:0006312	GO:0006275	GO:0007131	GO:0006261	GO:0032390	GO:0030983	GO:0045132	GO:0000724	GO:0005712	GO:0048825	GO:0042138	GO:0030674	GO:0010564	GO:0009560	GO:0006306	GO:0000795	GO:0016444	GO:0009845	GO:0009555	GO:0000790	GO:0007129	GO:0016887	GO:0009737	GO:0006200	GO:0007062	GO:0032389	GO:0006298	GO:0005524	GO:0016568	GO:0010162
CL10794.Contig2_All	GO:0000278	GO:0031047	GO:0006312	GO:0006275	GO:0007131	GO:0006261	GO:0032390	GO:0030983	GO:0045132	GO:0000724	GO:0005712	GO:0048825	GO:0042138	GO:0030674	GO:0010564	GO:0009560	GO:0006306	GO:0000795	GO:0016444	GO:0009845	GO:0009555	GO:0000790	GO:0007129	GO:0016887	GO:0009737	GO:0006200	GO:0007062	GO:0032389	GO:0006298	GO:0005524	GO:0016568	GO:0010162
CL10796.Contig1_All	GO:0009941
CL10796.Contig2_All	GO:0009941
CL10797.Contig1_All	GO:0033388	GO:0006527	GO:0005739	GO:0042742	GO:0050897	GO:0006570	GO:0006591	GO:0004053	GO:0006560	GO:0008783	GO:0009507	GO:0050832
CL10797.Contig2_All	GO:0006527	GO:0005739	GO:0030145	GO:0009445	GO:0042742	GO:0050897	GO:0006570	GO:0000050	GO:0006591	GO:0004053	GO:0006560	GO:0008783	GO:0009507	GO:0050832
CL108.Contig1_All	GO:0003677	GO:0004402	GO:0016573
CL108.Contig2_All	GO:0003677	GO:0004402	GO:0016573
CL1080.Contig10_All	GO:0048046	GO:0005515	GO:0006275	GO:0000186	GO:0051567	GO:0043622	GO:0008283	GO:0032440	GO:0009524	GO:0046777	GO:0006306	GO:0051726	GO:0005856	GO:0004709	GO:0016572	GO:0055114	GO:0000919	GO:0006270	GO:0006952	GO:0005634	GO:0005524
CL1080.Contig11_All	GO:0080090	GO:0048046	GO:0005515	GO:0000166	GO:0016570	GO:0043622	GO:0031323	GO:0009524	GO:0046777	GO:0004674	GO:0043414	GO:0000919	GO:0005634	GO:0060255	GO:0006260
CL1080.Contig12_All	GO:0005515	GO:0000166	GO:0009524	GO:0050896	GO:0006468	GO:0004674	GO:0044710	GO:0000919	GO:0005634
CL1080.Contig13_All	GO:0005515	GO:0004672	GO:0009524	GO:0006468	GO:0000919	GO:0005634
CL1080.Contig1_All	GO:0016301	GO:0005515	GO:0009524	GO:0016310	GO:0000919	GO:0005634
CL1080.Contig2_All	GO:0005515	GO:0004672	GO:0009524	GO:0050896	GO:0006468	GO:0044710	GO:0000919	GO:0005634
CL1080.Contig3_All	GO:0005515	GO:0000166	GO:0009524	GO:0050896	GO:0006468	GO:0004674	GO:0044710	GO:0000919	GO:0005634
CL1080.Contig4_All	GO:0005515	GO:0000166	GO:0009524	GO:0050896	GO:0006468	GO:0004674	GO:0044710	GO:0000919	GO:0005634
CL1080.Contig5_All	GO:0005515	GO:0004672	GO:0009524	GO:0006468	GO:0000919	GO:0005634
CL1080.Contig6_All	GO:0005515	GO:0004672	GO:0009524	GO:0006468	GO:0044710	GO:0000919	GO:0005634
CL1080.Contig7_All	GO:0048046	GO:0000166	GO:0016570	GO:0043622	GO:0046777	GO:0004674	GO:0043414	GO:0050794	GO:0060255	GO:0006260	GO:0007049
CL1080.Contig8_All	GO:0005515	GO:0004672	GO:0009524	GO:0006468	GO:0000919	GO:0005634
CL1080.Contig9_All	GO:0048046	GO:0005515	GO:0043622	GO:0009524	GO:0050896	GO:0046777	GO:0004674	GO:0044710	GO:0000919	GO:0005634	GO:0005524
CL10801.Contig1_All	GO:0016311	GO:0004721	GO:0004672	GO:0006468	GO:0005524	GO:0016021
CL10801.Contig2_All	GO:0016311	GO:0004721	GO:0004672	GO:0006468	GO:0005524	GO:0016021
CL10801.Contig3_All	GO:0016311	GO:0004721	GO:0004672	GO:0006468	GO:0005524	GO:0016021
CL10802.Contig10_All	GO:0006464	GO:0008641
CL10802.Contig11_All	GO:0006464	GO:0008641
CL10802.Contig12_All	GO:0003824	GO:0008152
CL10802.Contig13_All	GO:0010162	GO:0008270	GO:0033523	GO:0010390	GO:0009965	GO:0016874	GO:0010228	GO:0042803
CL10802.Contig1_All	GO:0019948	GO:0005634	GO:0016925	GO:0005515
CL10802.Contig2_All	GO:0019948	GO:0005634	GO:0016925	GO:0005515
CL10802.Contig3_All	GO:0006464	GO:0008641
CL10802.Contig4_All	GO:0006464	GO:0008641
CL10802.Contig5_All	GO:0006464	GO:0008641
CL10802.Contig6_All	GO:0006464	GO:0008641
CL10802.Contig7_All	GO:0006464	GO:0008641
CL10802.Contig8_All	GO:0006464	GO:0008641
CL10802.Contig9_All	GO:0008152	GO:0003824
CL10804.Contig1_All	GO:0006629	GO:0009873	GO:0016298	GO:0004607	GO:0046027	GO:0009507
CL10804.Contig2_All	GO:0008374	GO:0046027	GO:0006629	GO:0016298
CL10805.Contig1_All	GO:0008270
CL10805.Contig2_All	GO:0008270
CL10806.Contig1_All	GO:0009617	GO:0008308	GO:0005886	GO:0055085	GO:0044070	GO:0005741
CL10806.Contig2_All	GO:0009617	GO:0008308	GO:0005886	GO:0055085	GO:0044070	GO:0005741
CL10806.Contig3_All	GO:0009617	GO:0008308	GO:0005886	GO:0055085	GO:0044070	GO:0005741
CL10806.Contig4_All	GO:0009617	GO:0008308	GO:0005886	GO:0055085	GO:0044070	GO:0005741
CL10806.Contig5_All	GO:0009617	GO:0008308	GO:0005886	GO:0055085	GO:0044070	GO:0005741
CL10806.Contig6_All	GO:0009617	GO:0008308	GO:0005886	GO:0055085	GO:0044070	GO:0005741
CL10807.Contig1_All	GO:0044765
CL10807.Contig2_All	GO:0016020	GO:0015562	GO:0008324	GO:0006812
CL10808.Contig1_All	GO:0042626	GO:0055085	GO:0005524	GO:0016740	GO:0016021	GO:0008152
CL10808.Contig2_All	GO:0042626	GO:0016757	GO:0055085	GO:0005524	GO:0016021	GO:0008152	GO:0005739
CL1081.Contig1_All	GO:0005515	GO:0006661	GO:0015824	GO:0005739
CL1081.Contig2_All	GO:0005515	GO:0006661	GO:0015824	GO:0005739
CL1081.Contig3_All	GO:0005515	GO:0006661	GO:0015824	GO:0005739
CL10811.Contig1_All	GO:0046855	GO:0080008	GO:0052658	GO:0046856	GO:0004445	GO:0004518	GO:0005198	GO:0005634
CL10811.Contig2_All	GO:0046855	GO:0048364	GO:0009611	GO:0007584	GO:0010087	GO:0009637	GO:0052658	GO:0046856	GO:0010252	GO:0005198	GO:0010182	GO:0009737	GO:0005634
CL10811.Contig3_All	GO:0044238	GO:0044763	GO:0044710	GO:0048856	GO:0016311	GO:0019637	GO:0065007	GO:0009743
CL10811.Contig4_All	GO:0046855	GO:0048364	GO:0009611	GO:0007584	GO:0010087	GO:0009637	GO:0052658	GO:0046856	GO:0010252	GO:0005198	GO:0010182	GO:0009737	GO:0005634
CL10811.Contig5_All	GO:0044763	GO:1901700	GO:0010033
CL10811.Contig6_All	GO:0044238	GO:0044763	GO:0044710	GO:0048856	GO:0016311	GO:0019637	GO:0065007	GO:0009743
CL10812.Contig1_All	GO:0055085	GO:0044070	GO:0031359	GO:0015288	GO:0005739	GO:0034426	GO:0008308
CL10812.Contig2_All	GO:0055085	GO:0044070	GO:0031359	GO:0015288	GO:0005739	GO:0034426	GO:0008308	GO:0046930
CL10815.Contig1_All	GO:0005507	GO:0052716	GO:0048046	GO:0046274	GO:0055114
CL10815.Contig2_All	GO:0005507	GO:0052716	GO:0048046	GO:0046274	GO:0055114
CL10815.Contig3_All	GO:0005507	GO:0052716	GO:0048046	GO:0046274	GO:0055114
CL10815.Contig4_All	GO:0005507	GO:0052716	GO:0048046	GO:0046274	GO:0055114
CL10817.Contig1_All	GO:0070887	GO:0010035
CL10817.Contig2_All	GO:0070887	GO:0010035
CL10819.Contig1_All	GO:0008253	GO:0046872	GO:0016311	GO:0051604	GO:0009507
CL10819.Contig2_All	GO:0008253	GO:0046872	GO:0016311	GO:0051604	GO:0009507
CL1082.Contig4_All	GO:0005634
CL10821.Contig2_All	GO:0008234	GO:0006508
CL10821.Contig3_All	GO:0008233
CL10822.Contig1_All	GO:0009648
CL10823.Contig1_All	GO:0006886	GO:0016021	GO:0009507	GO:0005783
CL10823.Contig2_All	GO:0006886	GO:0016021	GO:0009507	GO:0005783
CL10824.Contig1_All	GO:0009234	GO:0000287	GO:0009063	GO:0016836
CL10824.Contig2_All	GO:0009234	GO:0000287	GO:0009063	GO:0016787	GO:0016836
CL10824.Contig3_All	GO:0030976	GO:0070204	GO:0009234	GO:0052689	GO:0000287	GO:0009063	GO:0016836
CL10826.Contig1_All	GO:0016021	GO:0005471	GO:0015867	GO:0005524	GO:0015866	GO:0009507	GO:0005886
CL10826.Contig2_All	GO:0015868	GO:0015711	GO:0015858	GO:0009507	GO:0051503	GO:0005886
CL10827.Contig1_All	GO:0072546	GO:0005794	GO:0005886	GO:0005774
CL10827.Contig2_All	GO:0072546	GO:0005794	GO:0005886	GO:0005774
CL10827.Contig3_All	GO:0072546	GO:0005794	GO:0005886	GO:0005774
CL10828.Contig1_All	GO:0006200	GO:0005524	GO:0008568
CL10828.Contig2_All	GO:0006200	GO:0005524	GO:0008568
CL10828.Contig3_All	GO:0006200	GO:0005524	GO:0008568
CL10829.Contig1_All	GO:0005975	GO:0009505	GO:0010214	GO:0048046	GO:0008422
CL10829.Contig2_All	GO:0005975	GO:0009505	GO:0010214	GO:0048046	GO:0008422
CL1083.Contig10_All	GO:0051704	GO:0048367	GO:0000079	GO:0006355	GO:0019901	GO:0005634
CL1083.Contig11_All	GO:0048731	GO:0080090	GO:0044763	GO:0031323	GO:0044260	GO:0060255
CL1083.Contig12_All	GO:0051704	GO:0048367	GO:0000079	GO:0006355	GO:0019901	GO:0005634
CL1083.Contig13_All	GO:0009615	GO:0050792	GO:0010090	GO:0000079	GO:0009908	GO:0006355	GO:0048366	GO:0019901	GO:0005634
CL1083.Contig1_All	GO:0080090	GO:0044763	GO:0031323	GO:0044260	GO:0051704	GO:0048367	GO:0060255
CL1083.Contig2_All	GO:0080090	GO:0044763	GO:0031323	GO:0044260	GO:0051704	GO:0048367	GO:0060255
CL1083.Contig3_All	GO:0009615	GO:0050792	GO:0010090	GO:0000079	GO:0009908	GO:0006355	GO:0051301	GO:0048366	GO:0019901	GO:0005634
CL1083.Contig4_All	GO:0048731	GO:0080090	GO:0044763	GO:0031323	GO:0044260	GO:0060255
CL1083.Contig5_All	GO:0080090	GO:0044763	GO:0031323	GO:0044260	GO:0051704	GO:0048367	GO:0060255
CL1083.Contig6_All	GO:0080090	GO:0044763	GO:0031323	GO:0044260	GO:0051704	GO:0048367	GO:0060255
CL1083.Contig7_All	GO:0009908	GO:0009615	GO:0050792	GO:0019901	GO:0051301	GO:0006355	GO:0000079	GO:0010090	GO:0004674	GO:0016021	GO:0048366	GO:0005634	GO:0005524
CL1083.Contig8_All	GO:0048731	GO:0080090	GO:0044763	GO:0031323	GO:0044260	GO:0060255
CL1083.Contig9_All	GO:0080090	GO:0044763	GO:0031323	GO:0044260	GO:0051704	GO:0048367	GO:0060255
CL10830.Contig1_All	GO:0090304	GO:0004518
CL10830.Contig2_All	GO:0006310	GO:0006281	GO:0033557	GO:0000737	GO:0017108
CL10831.Contig1_All	GO:0006468	GO:0005524	GO:0004674
CL10831.Contig2_All	GO:0006468	GO:0005524	GO:0004674
CL10832.Contig1_All	GO:0044424
CL10832.Contig2_All	GO:0090435	GO:0005515	GO:0005635	GO:0005783
CL10833.Contig1_All	GO:0016787
CL10833.Contig2_All	GO:0017111	GO:0005524	GO:0008152
CL10833.Contig3_All	GO:0006200	GO:0005524	GO:0008568
CL10833.Contig4_All	GO:0006200	GO:0005524	GO:0008568
CL10833.Contig5_All	GO:0017111	GO:0005524	GO:0008152
CL10834.Contig2_All	GO:0005622	GO:0006810
CL10836.Contig1_All	GO:0055085	GO:0015819	GO:0016021	GO:0005476	GO:0005290	GO:0006839	GO:0005743	GO:0000064	GO:0015189	GO:0015817	GO:0015822	GO:0006972	GO:0043091	GO:0006561	GO:0015181
CL10836.Contig2_All	GO:0055085	GO:0015819	GO:0016021	GO:0005476	GO:0005290	GO:0006839	GO:0005743	GO:0000064	GO:0015189	GO:0015817	GO:0015822	GO:0006972	GO:0043091	GO:0006561	GO:0015181
CL10836.Contig3_All	GO:0055085	GO:0015819	GO:0016021	GO:0005476	GO:0005290	GO:0006839	GO:0005743	GO:0000064	GO:0015189	GO:0015817	GO:0015822	GO:0006972	GO:0043091	GO:0006561	GO:0015181
CL10836.Contig4_All	GO:0055085	GO:0015819	GO:0016021	GO:0005476	GO:0005290	GO:0006839	GO:0005743	GO:0000064	GO:0015189	GO:0015817	GO:0015822	GO:0006972	GO:0043091	GO:0006561	GO:0015181
CL10836.Contig5_All	GO:0055085	GO:0015819	GO:0016021	GO:0005290	GO:0000064	GO:0015189	GO:0015817	GO:0015822	GO:0006972	GO:0043091	GO:0006561	GO:0015181
CL10837.Contig1_All	GO:0006098	GO:0019288	GO:0009941	GO:0016117	GO:0010027	GO:0010020	GO:0050662	GO:0003824
CL10837.Contig2_All	GO:0006098	GO:0019288	GO:0009941	GO:0016117	GO:0010027	GO:0010020	GO:0050662	GO:0003824
CL10838.Contig2_All	GO:0005488	GO:0009888	GO:0007275	GO:0009755
CL10838.Contig3_All	GO:0005488	GO:0009888	GO:0007275	GO:0009755
CL10839.Contig1_All	GO:0016655	GO:0055114
CL10839.Contig2_All	GO:0016655	GO:0055114
CL1084.Contig1_All	GO:0005507	GO:0005739	GO:0009651	GO:0044699	GO:0016491	GO:0009535	GO:0009853
CL10840.Contig1_All	GO:0006413	GO:0003743	GO:0016020	GO:0005829
CL10840.Contig2_All	GO:0006413	GO:0003743	GO:0016020	GO:0005829
CL10842.Contig1_All	GO:0016021	GO:0019829	GO:0005524	GO:0045332	GO:0000287	GO:0008152	GO:0004012	GO:0006812
CL10842.Contig2_All	GO:0016021	GO:0019829	GO:0005524	GO:0045332	GO:0000287	GO:0008152	GO:0004012	GO:0006812
CL10843.Contig1_All	GO:0005730	GO:0009409	GO:0003735	GO:0005886	GO:0005774	GO:0022625	GO:0009507	GO:0006412
CL10843.Contig2_All	GO:0005730	GO:0009409	GO:0003735	GO:0005886	GO:0005774	GO:0022625	GO:0009507	GO:0006412
CL10843.Contig3_All	GO:0005730	GO:0009409	GO:0003735	GO:0005886	GO:0005774	GO:0022625	GO:0009507	GO:0006412
CL10843.Contig4_All	GO:0005730	GO:0009409	GO:0003735	GO:0005886	GO:0005774	GO:0022625	GO:0009507	GO:0006412
CL10847.Contig1_All	GO:0005634
CL10848.Contig1_All	GO:0009733	GO:0005488	GO:0044699	GO:0050794	GO:0006351
CL10849.Contig1_All	GO:0010197	GO:0008152	GO:0016787	GO:0008270
CL10849.Contig3_All	GO:0010197	GO:0008152	GO:0016787	GO:0008270
CL10852.Contig1_All	GO:0009507
CL10853.Contig1_All	GO:0080005	GO:0006470	GO:0009767	GO:0005730	GO:0046872	GO:0009579	GO:0004722	GO:0009570
CL10853.Contig2_All	GO:0080005	GO:0006470	GO:0009767	GO:0005730	GO:0046872	GO:0009579	GO:0004722	GO:0009570
CL10853.Contig3_All	GO:0016311	GO:0044446	GO:0015979	GO:0009507	GO:0004721	GO:0005634
CL10853.Contig4_All	GO:0080005	GO:0006470	GO:0009767	GO:0005730	GO:0046872	GO:0009579	GO:0004722	GO:0009570
CL10853.Contig5_All	GO:0016311	GO:0044446	GO:0015979	GO:0009507	GO:0004721	GO:0005634
CL10853.Contig6_All	GO:0080005	GO:0006470	GO:0009767	GO:0005730	GO:0046872	GO:0009579	GO:0004722	GO:0009570
CL10853.Contig7_All	GO:0003824	GO:0044424
CL10853.Contig8_All	GO:0043231	GO:0016311	GO:0004721	GO:0005737
CL10853.Contig9_All	GO:0080005	GO:0006470	GO:0009767	GO:0005730	GO:0046872	GO:0009579	GO:0004722	GO:0009570
CL10856.Contig1_All	GO:0016021	GO:0006633	GO:0055114	GO:0005789	GO:0050046	GO:0005506	GO:0016126
CL10856.Contig2_All	GO:0016021	GO:0006633	GO:0055114	GO:0005789	GO:0050046	GO:0005506	GO:0016126
CL1086.Contig1_All	GO:0046686	GO:0002229	GO:0034635	GO:0009536
CL1086.Contig2_All	GO:0046686	GO:0002229	GO:0034635	GO:0009536
CL10861.Contig1_All	GO:0005774	GO:0009615	GO:0048046	GO:0042542	GO:0090332	GO:0022626	GO:0050832	GO:0042742	GO:0009507	GO:0005618	GO:0005794	GO:0005730	GO:0031625	GO:0016567	GO:0009644	GO:0046686	GO:0002020	GO:0009409	GO:0009408	GO:0010187	GO:0009506	GO:0005886	GO:0005524	GO:0005739
CL10861.Contig2_All	GO:0032440	GO:0005524	GO:0006950	GO:0055114
CL10862.Contig1_All	GO:0016021	GO:0005743	GO:0005742	GO:0005774	GO:0045040
CL10862.Contig2_All	GO:0016021	GO:0005743	GO:0005742	GO:0005774	GO:0045040
CL10862.Contig3_All	GO:0016021	GO:0005743	GO:0005742	GO:0005774	GO:0045040
CL10863.Contig1_All	GO:0016021	GO:0009744	GO:0009725
CL10863.Contig2_All	GO:0016021	GO:0009744	GO:0009725
CL10863.Contig3_All	GO:0016021	GO:0009744	GO:0009725
CL10863.Contig4_All	GO:0016021	GO:0009744	GO:0009725
CL10864.Contig1_All	GO:0016021
CL10864.Contig2_All	GO:0016021
CL10864.Contig3_All	GO:0016021
CL10865.Contig1_All	GO:0009535	GO:0009941	GO:0009570	GO:0031977
CL10866.Contig3_All	GO:0005634
CL10869.Contig1_All	GO:0080167	GO:0005576	GO:0016020	GO:0009664	GO:0006949	GO:0005618
CL10869.Contig2_All	GO:0080167	GO:0005576	GO:0016020	GO:0009664	GO:0006949	GO:0005618
CL1087.Contig1_All	GO:0016021	GO:0005774
CL1087.Contig2_All	GO:0016021	GO:0005774
CL10872.Contig1_All	GO:0016740
CL10872.Contig2_All	GO:0016740
CL10873.Contig1_All	GO:0005774	GO:0035435	GO:0015415	GO:0006200	GO:0005886	GO:0005524
CL10873.Contig2_All	GO:0005774	GO:0035435	GO:0015415	GO:0006200	GO:0005886	GO:0005524
CL10874.Contig1_All	GO:0050897	GO:0016651	GO:0006970	GO:0005747	GO:0009631	GO:0022900
CL10874.Contig2_All	GO:0050897	GO:0006970	GO:0005747	GO:0009631	GO:0022900	GO:0003954
CL10875.Contig1_All	GO:0035335	GO:0009733	GO:0000188	GO:0004725	GO:0008138	GO:0033549	GO:0009737
CL10875.Contig2_All	GO:0050896	GO:0016311	GO:0006464	GO:0004721
CL10876.Contig1_All	GO:0007015	GO:0003779	GO:0071203	GO:0008290	GO:0009408
CL10876.Contig2_All	GO:0007015	GO:0003779	GO:0071203	GO:0008290	GO:0009408
CL10877.Contig1_All	GO:0044699
CL10878.Contig1_All	GO:0004519	GO:0009269	GO:0009409	GO:0005634	GO:0009651	GO:0009737
CL1088.Contig1_All	GO:0006457
CL1088.Contig2_All	GO:0006457
CL10880.Contig1_All	GO:0098542
CL10880.Contig4_All	GO:0006950
CL10880.Contig5_All	GO:0006950
CL10880.Contig6_All	GO:0098542
CL10880.Contig9_All	GO:0006950
CL10882.Contig1_All	GO:0006626	GO:0003824	GO:0005739
CL10882.Contig2_All	GO:0006626	GO:0003824	GO:0005739
CL10883.Contig1_All	GO:0016630	GO:0055114
CL10883.Contig2_All	GO:0016630	GO:0055114
CL10883.Contig3_All	GO:0016491	GO:0055114
CL10884.Contig1_All	GO:0044249	GO:1901576	GO:0044238	GO:0044763	GO:0044710	GO:0009628	GO:0042221	GO:0016765	GO:0006950
CL10884.Contig2_All	GO:0044249	GO:1901576	GO:0044238	GO:0044763	GO:0044710	GO:0009628	GO:0042221	GO:0016765	GO:0006950
CL10884.Contig3_All	GO:0009645	GO:0009414	GO:0045547	GO:0019408	GO:0030968	GO:0006487
CL10885.Contig1_All	GO:0005829	GO:0019948	GO:0016925	GO:0009506	GO:0005524	GO:0005515	GO:0005634	GO:0009793
CL10885.Contig2_All	GO:0008641	GO:0006464	GO:0005524
CL10885.Contig3_All	GO:0005829	GO:0019948	GO:0016925	GO:0009506	GO:0005524	GO:0005515	GO:0005634	GO:0009793
CL10885.Contig4_All	GO:0005829	GO:0019948	GO:0016925	GO:0009506	GO:0005524	GO:0005515	GO:0005634	GO:0009793
CL10886.Contig1_All	GO:0000373	GO:0009507
CL10886.Contig2_All	GO:0003723	GO:0000373	GO:0009507
CL10887.Contig1_All	GO:0016021	GO:0006508	GO:0004252
CL10887.Contig2_All	GO:0016021	GO:0006508	GO:0004252
CL10889.Contig1_All	GO:0044699	GO:0050896	GO:0004659	GO:0009987	GO:0016021	GO:0008152
CL10889.Contig2_All	GO:0010176	GO:0031347	GO:0071555	GO:0006636	GO:0009915	GO:0016021	GO:0009266
CL10889.Contig3_All	GO:0044699	GO:0050896	GO:0004659	GO:0009987	GO:0008152
CL10889.Contig4_All	GO:0044699	GO:0050896	GO:0004659	GO:0009987	GO:0008152
CL10889.Contig5_All	GO:0010176	GO:0031347	GO:0071555	GO:0006636	GO:0009915	GO:0016021	GO:0009266
CL10889.Contig6_All	GO:0010176	GO:0031347	GO:0071555	GO:0006636	GO:0009915	GO:0016021	GO:0009266
CL1089.Contig5_All	GO:0005774	GO:0005739
CL10890.Contig1_All	GO:0016311	GO:0016312	GO:0046854	GO:0008441	GO:0006790
CL10890.Contig2_All	GO:0016311	GO:0016312	GO:0046854	GO:0008441	GO:0006790
CL10892.Contig1_All	GO:0016881	GO:0008152
CL10892.Contig2_All	GO:0016881	GO:0008152
CL10893.Contig3_All	GO:0042176	GO:0016023	GO:0030234	GO:0000502	GO:0050790
CL10893.Contig5_All	GO:0042176	GO:0009751	GO:0009506	GO:0005886	GO:0051726	GO:0043130	GO:0030234	GO:0000502	GO:0050790	GO:0005829
CL10893.Contig6_All	GO:0042176	GO:0009751	GO:0009506	GO:0005886	GO:0051726	GO:0043130	GO:0030234	GO:0000502	GO:0050790	GO:0005829
CL10897.Contig1_All	GO:0016023
CL10897.Contig2_All	GO:0016023
CL10898.Contig1_All	GO:0005634
CL10898.Contig2_All	GO:0009888	GO:0016926	GO:0045132	GO:0033044	GO:0009887	GO:0010228	GO:0042138	GO:0007062	GO:0007131	GO:0031048	GO:0050665	GO:0010638	GO:0005634
CL10899.Contig1_All	GO:0006351
CL10899.Contig2_All	GO:0006355	GO:0003700	GO:0003677	GO:0005634
[truncated: 48,481 more rows]
[truncated: 15 more columns]
