# Supplementary material for: De novo leaf and root transcriptome analysis to identify putative genes involved in triterpenoid saponins biosynthesis in Hedera helix L
Source: PLoS One. 2017 Aug 3;12(8):e0182243. doi: 10.1371/journal.pone.0182243 (PMC5542655; doi:10.1371/journal.pone.0182243)
Supplement: S5 Table — (XLS) [file pone.0182243.s009.xls]

## Sheet: All-Unigene COG classification
S5 Table. All-Unigene COG classification
Code	Functional-Categories	Gene-Number	Genes
A	RNA processing and modification	591	CL2231.Contig1_All,COG5147	CL2231.Contig2_All,COG5147	CL2242.Contig1_All,COG5176	CL2242.Contig2_All,COG5176	CL2242.Contig3_All,COG5176	CL2242.Contig4_All,COG5176	CL2242.Contig5_All,COG5176	CL2242.Contig6_All,COG5176	CL2242.Contig8_All,COG5176	CL2242.Contig9_All,COG5176	CL2242.Contig11_All,COG5176	CL2242.Contig12_All,COG5176	CL2248.Contig1_All,COG5228	CL2248.Contig2_All,COG5228	CL2248.Contig3_All,COG5228	CL2248.Contig4_All,COG5228	CL2350.Contig1_All,COG5239	CL2350.Contig2_All,COG5239	CL2350.Contig3_All,COG5239	CL2350.Contig4_All,COG5239	CL2350.Contig5_All,COG5239	CL2350.Contig6_All,COG5239	CL2350.Contig7_All,COG5239	CL2401.Contig1_All,COG5049	CL2401.Contig2_All,COG5049	CL2401.Contig3_All,COG5049	CL2401.Contig4_All,COG5049	CL2401.Contig5_All,COG5049	CL2401.Contig6_All,COG5049	CL2401.Contig7_All,COG5049	CL2401.Contig8_All,COG5049	CL2401.Contig9_All,COG5049	CL2401.Contig10_All,COG5049	CL2401.Contig11_All,COG5049	CL2401.Contig12_All,COG5049	CL2695.Contig1_All,COG5186	CL2695.Contig2_All,COG5186	CL2695.Contig3_All,COG5186	CL2695.Contig4_All,COG5186	CL2719.Contig1_All,COG5178	CL2739.Contig1_All,COG5147	CL2739.Contig2_All,COG5147	CL2739.Contig3_All,COG5147	CL2739.Contig4_All,COG5147	CL3288.Contig1_All,COG5107	CL3288.Contig3_All,COG5107	CL3288.Contig4_All,COG5107
B	Chromatin structure and dynamics	749	CL2243.Contig1_All,COG5076	CL2243.Contig2_All,COG5076	CL2243.Contig3_All,COG5076	CL2243.Contig4_All,COG5076	CL2243.Contig5_All,COG5076	CL2243.Contig6_All,COG5076	CL2243.Contig7_All,COG5076	CL2243.Contig8_All,COG5076	CL2243.Contig9_All,COG5076	CL2243.Contig10_All,COG5076	CL2243.Contig11_All,COG5076	CL2243.Contig12_All,COG5076	CL2339.Contig9_All,COG5137	CL2348.Contig1_All,COG5262	CL2348.Contig2_All,COG5262	CL2348.Contig3_All,COG5262	CL2348.Contig4_All,COG5262	CL2348.Contig5_All,COG5262	CL2668.Contig2_All,COG5648	CL2733.Contig1_All,COG5076	CL2733.Contig2_All,COG5076	CL2733.Contig3_All,COG5076	CL2733.Contig4_All,COG5076	CL2743.Contig1_All,COG5034	CL2783.Contig1_All,COG2036	CL2783.Contig2_All,COG2036	CL2813.Contig4_All,COG5648	CL2813.Contig5_All,COG5648	CL2813.Contig6_All,COG5648	CL2813.Contig7_All,COG5648	CL2813.Contig8_All,COG5648	CL2813.Contig9_All,COG5648	CL2813.Contig10_All,COG5648	CL2854.Contig6_All,COG5137	CL2854.Contig8_All,COG5137	CL2880.Contig5_All,COG5076	CL2929.Contig2_All,COG5648	CL3089.Contig1_All,COG5648	CL3089.Contig2_All,COG5648	CL3089.Contig3_All,COG5648	CL3089.Contig5_All,COG5648	CL3211.Contig9_All,COG5137	CL3272.Contig1_All,COG5076	CL3272.Contig5_All,COG5076	CL3525.Contig1_All,COG5137	CL3544.Contig5_All,COG5648	CL3544.Contig6_All,COG5648
C	Energy production and conversion	1729	CL2210.Contig1_All,COG1905	CL2210.Contig2_All,COG1905	CL2210.Contig3_All,COG1905	CL2210.Contig4_All,COG1905	CL2210.Contig5_All,COG1905	CL2210.Contig6_All,COG1905	CL2227.Contig1_All,COG1413	CL2227.Contig2_All,COG1413	CL2265.Contig2_All,COG1304	CL2265.Contig6_All,COG1304	CL2265.Contig8_All,COG1304	CL2285.Contig1_All,COG1819	CL2285.Contig2_All,COG1819	CL2285.Contig3_All,COG1819	CL2285.Contig4_All,COG1819	CL2285.Contig5_All,COG1819	CL2285.Contig6_All,COG1819	CL2285.Contig7_All,COG1819	CL2303.Contig1_All,COG1012	CL2303.Contig2_All,COG1012	CL2313.Contig1_All,COG1048	CL2313.Contig2_All,COG1048	CL2313.Contig3_All,COG1048	CL2313.Contig4_All,COG1048	CL2313.Contig5_All,COG1048	CL2313.Contig6_All,COG1048	CL2377.Contig1_All,COG4654	CL2377.Contig5_All,COG4654	CL2384.Contig1_All,COG0526	CL2384.Contig2_All,COG0526	CL2456.Contig1_All,COG0473	CL2456.Contig2_All,COG0473	CL2456.Contig3_All,COG0473	CL2456.Contig4_All,COG0473	CL2456.Contig5_All,COG0473	CL2456.Contig6_All,COG0473	CL2456.Contig7_All,COG0473	CL2456.Contig8_All,COG0473	CL2474.Contig1_All,COG1254	CL2474.Contig2_All,COG1254	CL2496.Contig1_All,COG0567	CL2496.Contig2_All,COG0567	CL2496.Contig4_All,COG0567	CL2496.Contig5_All,COG0567	CL2497.Contig1_All,COG0584	CL2497.Contig2_All,COG0584	CL2497.Contig3_All,COG0584
D	Cell cycle control, cell division, chromosome partitioning	2511	CL2218.Contig1_All,COG0455	CL2218.Contig2_All,COG0455	CL2218.Contig3_All,COG0455	CL2218.Contig6_All,COG0455	CL2231.Contig1_All,COG5147	CL2231.Contig2_All,COG5147	CL2242.Contig1_All,COG0455	CL2242.Contig2_All,COG0455	CL2242.Contig3_All,COG0455	CL2242.Contig4_All,COG0455	CL2242.Contig6_All,COG0455	CL2242.Contig9_All,COG0455	CL2242.Contig11_All,COG0455	CL2242.Contig12_All,COG0455	CL2310.Contig2_All,COG0455	CL2310.Contig4_All,COG0455	CL2316.Contig1_All,COG5126	CL2316.Contig2_All,COG5126	CL2333.Contig1_All,COG5126	CL2337.Contig1_All,COG5126	CL2337.Contig2_All,COG5126	CL2337.Contig3_All,COG5126	CL2339.Contig1_All,COG1196	CL2339.Contig3_All,COG1196	CL2339.Contig5_All,COG1196	CL2339.Contig9_All,COG1196	CL2379.Contig1_All,COG1196	CL2379.Contig2_All,COG1196	CL2401.Contig1_All,COG5049	CL2401.Contig2_All,COG5049	CL2401.Contig3_All,COG5049	CL2401.Contig4_All,COG5049	CL2401.Contig5_All,COG5049	CL2401.Contig6_All,COG5049	CL2401.Contig7_All,COG5049	CL2401.Contig8_All,COG5049	CL2401.Contig9_All,COG5049	CL2401.Contig10_All,COG5049	CL2401.Contig11_All,COG5049	CL2401.Contig12_All,COG5049	CL2410.Contig1_All,COG1196	CL2442.Contig4_All,COG1674	CL2452.Contig3_All,COG1196	CL2452.Contig6_All,COG1196	CL2475.Contig1_All,COG0455	CL2475.Contig1_All,COG1674	CL2475.Contig2_All,COG0455
E	Amino acid transport and metabolism	2418	CL2206.Contig1_All,COG1506	CL2206.Contig2_All,COG1506	CL2206.Contig4_All,COG1506	CL2224.Contig1_All,COG0685	CL2224.Contig2_All,COG0685	CL2224.Contig3_All,COG0685	CL2224.Contig4_All,COG0685	CL2226.Contig1_All,COG0477	CL2226.Contig2_All,COG0477	CL2226.Contig3_All,COG0477	CL2226.Contig4_All,COG0477	CL2226.Contig5_All,COG0477	CL2226.Contig6_All,COG0477	CL2226.Contig7_All,COG0477	CL2226.Contig8_All,COG0477	CL2226.Contig9_All,COG0477	CL2270.Contig1_All,COG0334	CL2270.Contig2_All,COG0334	CL2270.Contig3_All,COG0334	CL2270.Contig4_All,COG0334	CL2270.Contig5_All,COG0334	CL2286.Contig1_All,COG0076	CL2286.Contig2_All,COG0076	CL2286.Contig3_All,COG0076	CL2294.Contig1_All,COG0028	CL2294.Contig2_All,COG0028	CL2294.Contig3_All,COG0028	CL2318.Contig2_All,COG0520	CL2318.Contig4_All,COG0520	CL2318.Contig5_All,COG0520	CL2318.Contig6_All,COG0520	CL2378.Contig2_All,COG0477	CL2378.Contig3_All,COG0477	CL2402.Contig1_All,COG0339	CL2402.Contig2_All,COG0339	CL2402.Contig3_All,COG0339	CL2402.Contig4_All,COG0339	CL2402.Contig5_All,COG0339	CL2402.Contig6_All,COG0339	CL2402.Contig7_All,COG0339	CL2402.Contig8_All,COG0339	CL2402.Contig9_All,COG0339	CL2433.Contig1_All,COG0006	CL2433.Contig2_All,COG0006	CL2433.Contig3_All,COG0006	CL2433.Contig4_All,COG0006	CL2433.Contig5_All,COG0006
F	Nucleotide transport and metabolism	545	CL2331.Contig1_All,COG0590	CL2331.Contig2_All,COG0590	CL2365.Contig1_All,COG2759	CL2365.Contig2_All,COG2759	CL2365.Contig3_All,COG2759	CL2388.Contig1_All,COG0150	CL2388.Contig2_All,COG0150	CL2388.Contig3_All,COG0150	CL2388.Contig4_All,COG0150	CL2388.Contig5_All,COG0150	CL2491.Contig1_All,COG0044	CL2491.Contig2_All,COG0044	CL2524.Contig1_All,COG0105	CL2524.Contig2_All,COG0105	CL2524.Contig3_All,COG0105	CL2524.Contig4_All,COG0105	CL2596.Contig1_All,COG0194	CL2596.Contig2_All,COG0194	CL2596.Contig3_All,COG0194	CL2596.Contig4_All,COG0194	CL2596.Contig5_All,COG0194	CL2596.Contig6_All,COG0194	CL2596.Contig7_All,COG0194	CL2596.Contig8_All,COG0194	CL2596.Contig9_All,COG0194	CL2645.Contig4_All,COG1051	CL2766.Contig3_All,COG0418	CL2766.Contig4_All,COG0418	CL2766.Contig5_All,COG0418	CL2766.Contig6_All,COG0418	CL2817.Contig4_All,COG0737	CL2902.Contig3_All,COG0563	CL2902.Contig4_All,COG0563	CL2902.Contig5_All,COG0563	CL2902.Contig6_All,COG0563	CL3315.Contig1_All,COG0295	CL3315.Contig2_All,COG0295	CL3315.Contig3_All,COG0295	CL3411.Contig1_All,COG0207	CL3411.Contig2_All,COG0207	CL3411.Contig3_All,COG0207	CL3411.Contig4_All,COG0207	CL3411.Contig5_All,COG0207	CL3411.Contig7_All,COG0207	CL3416.Contig1_All,COG0284	CL3416.Contig1_All,COG0461	CL3416.Contig2_All,COG0284
G	Carbohydrate transport and metabolism	3792	CL2218.Contig1_All,COG2730	CL2218.Contig2_All,COG2730	CL2218.Contig3_All,COG2730	CL2218.Contig5_All,COG2730	CL2218.Contig6_All,COG2730	CL2226.Contig1_All,COG0477	CL2226.Contig2_All,COG0477	CL2226.Contig2_All,COG2814	CL2226.Contig2_All,COG2271	CL2226.Contig3_All,COG0477	CL2226.Contig3_All,COG2271	CL2226.Contig3_All,COG2814	CL2226.Contig4_All,COG0477	CL2226.Contig5_All,COG0477	CL2226.Contig6_All,COG0477	CL2226.Contig6_All,COG2814	CL2226.Contig6_All,COG2271	CL2226.Contig7_All,COG0477	CL2226.Contig7_All,COG2814	CL2226.Contig7_All,COG2271	CL2226.Contig8_All,COG0477	CL2226.Contig8_All,COG2814	CL2226.Contig8_All,COG2271	CL2226.Contig9_All,COG0477	CL2226.Contig9_All,COG2814	CL2226.Contig9_All,COG2271	CL2230.Contig1_All,COG0021	CL2230.Contig2_All,COG0021	CL2230.Contig4_All,COG0021	CL2230.Contig5_All,COG0021	CL2230.Contig6_All,COG0021	CL2247.Contig2_All,COG5297	CL2285.Contig1_All,COG1819	CL2285.Contig2_All,COG1819	CL2285.Contig3_All,COG1819	CL2285.Contig4_All,COG1819	CL2285.Contig5_All,COG1819	CL2285.Contig6_All,COG1819	CL2285.Contig7_All,COG1819	CL2292.Contig1_All,COG0380	CL2292.Contig2_All,COG0380	CL2339.Contig1_All,COG5297	CL2339.Contig3_All,COG5297	CL2339.Contig4_All,COG5297	CL2339.Contig5_All,COG5297	CL2339.Contig8_All,COG5297	CL2339.Contig9_All,COG5297
H	Coenzyme transport and metabolism	1185	CL2294.Contig1_All,COG0028	CL2294.Contig2_All,COG0028	CL2294.Contig3_All,COG0028	CL2395.Contig1_All,COG0476	CL2395.Contig2_All,COG0476	CL2395.Contig3_All,COG0476	CL2395.Contig4_All,COG0476	CL2395.Contig5_All,COG0476	CL2395.Contig6_All,COG0476	CL2395.Contig7_All,COG0476	CL2395.Contig8_All,COG0476	CL2395.Contig9_All,COG0476	CL2395.Contig10_All,COG0476	CL2395.Contig11_All,COG0476	CL2395.Contig12_All,COG0476	CL2395.Contig13_All,COG0476	CL2405.Contig1_All,COG0452	CL2405.Contig2_All,COG0452	CL2408.Contig1_All,COG0452	CL2408.Contig2_All,COG0452	CL2408.Contig3_All,COG0452	CL2482.Contig5_All,COG1239	CL2482.Contig6_All,COG1239	CL2575.Contig1_All,COG0654	CL2575.Contig2_All,COG0654	CL2575.Contig3_All,COG0654	CL2575.Contig4_All,COG0654	CL2575.Contig5_All,COG0654	CL2587.Contig1_All,COG0285	CL2587.Contig2_All,COG0285	CL2587.Contig3_All,COG0285	CL2587.Contig4_All,COG0285	CL2587.Contig5_All,COG0285	CL2587.Contig6_All,COG0285	CL2587.Contig7_All,COG0285	CL2587.Contig8_All,COG0285	CL2587.Contig9_All,COG0285	CL2587.Contig10_All,COG0285	CL2587.Contig11_All,COG0285	CL2587.Contig12_All,COG0285	CL2619.Contig2_All,COG1232	CL2623.Contig1_All,COG0156	CL2623.Contig2_All,COG0156	CL2668.Contig2_All,COG0452	CL2681.Contig2_All,COG0452	CL2734.Contig1_All,COG1429	CL2734.Contig1_All,COG0452
I	Lipid transport and metabolism	1532	CL2315.Contig1_All,COG2267	CL2315.Contig2_All,COG2267	CL2315.Contig3_All,COG2267	CL2315.Contig4_All,COG2267	CL2329.Contig2_All,COG0318	CL2329.Contig3_All,COG0318	CL2391.Contig1_All,COG1946	CL2391.Contig2_All,COG1946	CL2391.Contig3_All,COG1946	CL2391.Contig6_All,COG1946	CL2420.Contig2_All,COG3675	CL2420.Contig3_All,COG3675	CL2420.Contig4_All,COG3675	CL2420.Contig5_All,COG3675	CL2472.Contig1_All,COG0204	CL2472.Contig2_All,COG0204	CL2472.Contig3_All,COG0204	CL2472.Contig4_All,COG0204	CL2472.Contig5_All,COG0204	CL2472.Contig6_All,COG0204	CL2472.Contig7_All,COG0204	CL2487.Contig1_All,COG1028	CL2487.Contig2_All,COG1028	CL2487.Contig3_All,COG1028	CL2532.Contig1_All,COG0204	CL2532.Contig6_All,COG0204	CL2578.Contig1_All,COG3240	CL2578.Contig2_All,COG3240	CL2755.Contig1_All,COG3890	CL2755.Contig2_All,COG3890	CL2755.Contig3_All,COG3890	CL2755.Contig4_All,COG3890	CL2817.Contig1_All,COG2267	CL2817.Contig2_All,COG2267	CL2817.Contig4_All,COG2267	CL2838.Contig2_All,COG1028	CL2865.Contig1_All,COG2084	CL2865.Contig2_All,COG2084	CL2865.Contig3_All,COG2084	CL2865.Contig4_All,COG2084	CL2865.Contig5_All,COG2084	CL2928.Contig4_All,COG2267	CL3001.Contig1_All,COG3000	CL3001.Contig2_All,COG3000	CL3017.Contig7_All,COG1028	CL3026.Contig1_All,COG1562	CL3026.Contig2_All,COG1562
J	Translation, ribosomal structure and biogenesis	3667	CL2218.Contig1_All,COG1889	CL2218.Contig2_All,COG1889	CL2218.Contig2_All,COG0532	CL2218.Contig2_All,COG3277	CL2218.Contig3_All,COG1889	CL2218.Contig5_All,COG3277	CL2218.Contig5_All,COG0532	CL2218.Contig5_All,COG1889	CL2218.Contig6_All,COG3277	CL2218.Contig6_All,COG1889	CL2262.Contig1_All,COG0016	CL2262.Contig2_All,COG0016	CL2263.Contig1_All,COG0532	CL2263.Contig1_All,COG1498	CL2263.Contig1_All,COG1530	CL2263.Contig2_All,COG1498	CL2263.Contig2_All,COG0532	CL2263.Contig3_All,COG1498	CL2263.Contig3_All,COG0532	CL2265.Contig3_All,COG0199	CL2265.Contig5_All,COG0199	CL2323.Contig1_All,COG1503	CL2323.Contig2_All,COG1503	CL2323.Contig3_All,COG1503	CL2323.Contig4_All,COG1503	CL2323.Contig5_All,COG1503	CL2323.Contig6_All,COG1503	CL2331.Contig1_All,COG0590	CL2331.Contig2_All,COG0590	CL2339.Contig1_All,COG0532	CL2339.Contig3_All,COG0532	CL2339.Contig4_All,COG0532	CL2339.Contig5_All,COG0532	CL2339.Contig8_All,COG0532	CL2339.Contig9_All,COG0532	CL2373.Contig1_All,COG0513	CL2373.Contig2_All,COG0513	CL2377.Contig1_All,COG0130	CL2377.Contig5_All,COG0130	CL2382.Contig3_All,COG1889	CL2434.Contig1_All,COG0751	CL2434.Contig2_All,COG0752	CL2434.Contig3_All,COG0751	CL2434.Contig4_All,COG0751	CL2434.Contig4_All,COG0752	CL2434.Contig5_All,COG0751	CL2442.Contig1_All,COG0532
K	Transcription	6459	CL2213.Contig1_All,COG1958	CL2213.Contig2_All,COG1958	CL2231.Contig1_All,COG5147	CL2231.Contig2_All,COG5147	CL2239.Contig1_All,COG0553	CL2239.Contig2_All,COG0553	CL2239.Contig3_All,COG0553	CL2239.Contig4_All,COG0553	CL2243.Contig1_All,COG5076	CL2243.Contig2_All,COG5076	CL2243.Contig3_All,COG5076	CL2243.Contig4_All,COG5076	CL2243.Contig5_All,COG5076	CL2243.Contig6_All,COG5076	CL2243.Contig7_All,COG5076	CL2243.Contig8_All,COG5076	CL2243.Contig9_All,COG5076	CL2243.Contig10_All,COG5076	CL2243.Contig11_All,COG5076	CL2243.Contig12_All,COG5076	CL2250.Contig1_All,COG1644	CL2250.Contig2_All,COG1644	CL2250.Contig3_All,COG1644	CL2250.Contig4_All,COG1644	CL2254.Contig2_All,COG0515	CL2254.Contig3_All,COG0515	CL2254.Contig4_All,COG0515	CL2254.Contig5_All,COG0515	CL2254.Contig7_All,COG0515	CL2254.Contig8_All,COG0515	CL2254.Contig9_All,COG0515	CL2266.Contig1_All,COG0515	CL2276.Contig1_All,COG0515	CL2276.Contig3_All,COG0515	CL2276.Contig4_All,COG0515	CL2276.Contig5_All,COG0515	CL2276.Contig6_All,COG0515	CL2291.Contig2_All,COG5175	CL2291.Contig5_All,COG5175	CL2291.Contig6_All,COG5175	CL2291.Contig7_All,COG5175	CL2308.Contig3_All,COG0571	CL2308.Contig4_All,COG0571	CL2320.Contig3_All,COG0553	CL2320.Contig4_All,COG0553	CL2320.Contig5_All,COG0553	CL2339.Contig9_All,COG5137
L	Replication, recombination and repair	5560	CL2209.Contig1_All,COG1643	CL2209.Contig2_All,COG1643	CL2218.Contig2_All,COG0629	CL2218.Contig3_All,COG0629	CL2218.Contig5_All,COG0629	CL2234.Contig2_All,COG0417	CL2234.Contig3_All,COG0417	CL2234.Contig6_All,COG0417	CL2239.Contig1_All,COG0553	CL2239.Contig2_All,COG0553	CL2239.Contig3_All,COG0553	CL2239.Contig4_All,COG0553	CL2254.Contig2_All,COG0515	CL2254.Contig3_All,COG0515	CL2254.Contig4_All,COG0515	CL2254.Contig5_All,COG0515	CL2254.Contig7_All,COG0515	CL2254.Contig8_All,COG0515	CL2254.Contig9_All,COG0515	CL2260.Contig1_All,COG0419	CL2260.Contig3_All,COG0419	CL2260.Contig5_All,COG0419	CL2260.Contig7_All,COG0419	CL2260.Contig8_All,COG0419	CL2266.Contig1_All,COG0515	CL2276.Contig1_All,COG0515	CL2276.Contig3_All,COG0515	CL2276.Contig4_All,COG0515	CL2276.Contig5_All,COG0515	CL2276.Contig6_All,COG0515	CL2317.Contig1_All,COG3569	CL2317.Contig2_All,COG3569	CL2317.Contig3_All,COG3569	CL2317.Contig4_All,COG3569	CL2317.Contig5_All,COG3569	CL2317.Contig6_All,COG3569	CL2317.Contig7_All,COG3569	CL2317.Contig8_All,COG3569	CL2320.Contig3_All,COG0553	CL2320.Contig4_All,COG0553	CL2320.Contig5_All,COG0553	CL2326.Contig1_All,COG2801	CL2326.Contig2_All,COG2801	CL2326.Contig3_All,COG2801	CL2326.Contig4_All,COG2801	CL2326.Contig5_All,COG2801	CL2326.Contig6_All,COG2801
M	Cell wall/membrane/envelope biogenesis	2592	CL2218.Contig1_All,COG0810	CL2218.Contig2_All,COG0810	CL2218.Contig2_All,COG3637	CL2218.Contig3_All,COG3637	CL2218.Contig3_All,COG0810	CL2218.Contig5_All,COG3637	CL2218.Contig5_All,COG2885	CL2242.Contig2_All,COG3637	CL2242.Contig4_All,COG3637	CL2242.Contig9_All,COG3637	CL2257.Contig2_All,COG1215	CL2257.Contig3_All,COG1215	CL2257.Contig4_All,COG1215	CL2339.Contig1_All,COG3064	CL2339.Contig4_All,COG3064	CL2339.Contig4_All,COG0810	CL2339.Contig5_All,COG3064	CL2339.Contig6_All,COG3064	CL2339.Contig7_All,COG3064	CL2339.Contig9_All,COG3064	CL2355.Contig1_All,COG0275	CL2355.Contig2_All,COG0275	CL2377.Contig1_All,COG0810	CL2377.Contig1_All,COG0860	CL2377.Contig5_All,COG0810	CL2377.Contig5_All,COG0860	CL2377.Contig6_All,COG0810	CL2410.Contig1_All,COG3637	CL2441.Contig1_All,COG5434	CL2441.Contig2_All,COG5434	CL2441.Contig3_All,COG5434	CL2441.Contig4_All,COG5434	CL2441.Contig5_All,COG5434	CL2441.Contig6_All,COG5434	CL2441.Contig7_All,COG5434	CL2442.Contig1_All,COG3468	CL2442.Contig3_All,COG3468	CL2442.Contig4_All,COG3468	CL2467.Contig2_All,COG0451	CL2475.Contig1_All,COG3206	CL2475.Contig1_All,COG0810	CL2475.Contig2_All,COG3206	CL2475.Contig2_All,COG0810	CL2511.Contig1_All,COG3637	CL2534.Contig1_All,COG3064	CL2540.Contig2_All,COG0810	CL2540.Contig4_All,COG0810
N	Cell motility	596	CL2339.Contig1_All,COG3351	CL2339.Contig3_All,COG3351	CL2339.Contig4_All,COG3351	CL2339.Contig5_All,COG3351	CL2339.Contig8_All,COG3351	CL2339.Contig9_All,COG3351	CL2379.Contig1_All,COG0840	CL2379.Contig2_All,COG0840	CL2553.Contig8_All,COG1705	CL2563.Contig3_All,COG5651	CL2563.Contig5_All,COG3225	CL2563.Contig10_All,COG3225	CL2611.Contig1_All,COG5651	CL2611.Contig1_All,COG3225	CL2611.Contig2_All,COG3225	CL2611.Contig2_All,COG5651	CL2611.Contig3_All,COG5651	CL2611.Contig3_All,COG3225	CL2817.Contig1_All,COG3170	CL3077.Contig1_All,COG3351	CL3157.Contig2_All,COG3351	CL3157.Contig2_All,COG1705	CL3272.Contig5_All,COG3144	CL3293.Contig4_All,COG0840	CL3352.Contig1_All,COG5603	CL3352.Contig2_All,COG5603	CL3352.Contig3_All,COG5603	CL3352.Contig4_All,COG5603	CL3352.Contig5_All,COG5603	CL3352.Contig6_All,COG5603	CL3352.Contig7_All,COG5603	CL3352.Contig8_All,COG5603	CL3352.Contig9_All,COG5603	CL3352.Contig10_All,COG5603	CL3352.Contig11_All,COG5603	CL3352.Contig12_All,COG5603	CL3352.Contig13_All,COG5603	CL3352.Contig16_All,COG5603	CL3352.Contig17_All,COG5603	CL3474.Contig1_All,COG3351	CL3474.Contig1_All,COG0643	CL3474.Contig2_All,COG3351	CL3698.Contig1_All,COG5651	CL3698.Contig2_All,COG5651	CL3698.Contig3_All,COG5651	CL3706.Contig6_All,COG5651	CL3706.Contig7_All,COG5651
O	Posttranslational modification, protein turnover, chaperones	4643	CL2215.Contig1_All,COG0443	CL2215.Contig2_All,COG0443	CL2215.Contig3_All,COG0443	CL2218.Contig3_All,COG1404	CL2220.Contig2_All,COG5539	CL2225.Contig1_All,COG0234	CL2225.Contig2_All,COG0234	CL2242.Contig1_All,COG5082	CL2242.Contig2_All,COG5082	CL2242.Contig3_All,COG5082	CL2242.Contig4_All,COG5082	CL2242.Contig5_All,COG5082	CL2242.Contig6_All,COG5082	CL2242.Contig8_All,COG5082	CL2242.Contig9_All,COG5082	CL2242.Contig11_All,COG5082	CL2242.Contig12_All,COG5082	CL2264.Contig1_All,COG5227	CL2264.Contig2_All,COG5227	CL2275.Contig1_All,COG5243	CL2275.Contig1_All,COG5540	CL2275.Contig2_All,COG5540	CL2277.Contig2_All,COG5540	CL2277.Contig3_All,COG5540	CL2277.Contig4_All,COG5540	CL2330.Contig1_All,COG0625	CL2330.Contig2_All,COG0625	CL2330.Contig4_All,COG0625	CL2342.Contig1_All,COG5272	CL2342.Contig2_All,COG5272	CL2342.Contig3_All,COG5272	CL2342.Contig4_All,COG5272	CL2342.Contig5_All,COG5272	CL2342.Contig6_All,COG5272	CL2342.Contig7_All,COG5272	CL2342.Contig8_All,COG5272	CL2342.Contig9_All,COG5272	CL2342.Contig10_All,COG5272	CL2342.Contig11_All,COG5272	CL2342.Contig12_All,COG5272	CL2342.Contig13_All,COG5272	CL2342.Contig14_All,COG5272	CL2342.Contig15_All,COG5272	CL2342.Contig16_All,COG5272	CL2342.Contig17_All,COG5272	CL2342.Contig18_All,COG5272	CL2342.Contig19_All,COG5272
P	Inorganic ion transport and metabolism	1791	CL2205.Contig1_All,COG0471	CL2205.Contig2_All,COG0471	CL2205.Contig3_All,COG0471	CL2205.Contig4_All,COG0471	CL2205.Contig5_All,COG0471	CL2226.Contig1_All,COG0477	CL2226.Contig1_All,COG2223	CL2226.Contig2_All,COG0477	CL2226.Contig2_All,COG2223	CL2226.Contig3_All,COG0477	CL2226.Contig3_All,COG2223	CL2226.Contig4_All,COG0477	CL2226.Contig4_All,COG2223	CL2226.Contig5_All,COG0477	CL2226.Contig5_All,COG2223	CL2226.Contig6_All,COG0477	CL2226.Contig6_All,COG2223	CL2226.Contig7_All,COG0477	CL2226.Contig7_All,COG2223	CL2226.Contig8_All,COG0477	CL2226.Contig8_All,COG2223	CL2226.Contig9_All,COG0477	CL2226.Contig9_All,COG2223	CL2297.Contig1_All,COG3158	CL2297.Contig2_All,COG3158	CL2297.Contig3_All,COG3158	CL2297.Contig4_All,COG3158	CL2297.Contig5_All,COG3158	CL2297.Contig6_All,COG3158	CL2297.Contig8_All,COG3158	CL2297.Contig9_All,COG3158	CL2347.Contig1_All,COG0475	CL2347.Contig2_All,COG0475	CL2347.Contig3_All,COG0475	CL2347.Contig4_All,COG0475	CL2347.Contig5_All,COG0475	CL2347.Contig5_All,COG4651	CL2347.Contig6_All,COG0475	CL2378.Contig2_All,COG0477	CL2378.Contig3_All,COG0477	CL2424.Contig1_All,COG0607	CL2502.Contig3_All,COG5036	CL2502.Contig5_All,COG5036	CL2502.Contig6_All,COG5036	CL2502.Contig7_All,COG5036	CL2512.Contig1_All,COG0659	CL2512.Contig2_All,COG0659
Q	Secondary metabolites biosynthesis, transport and catabolism	1725	CL2218.Contig1_All,COG2931	CL2218.Contig2_All,COG2931	CL2218.Contig3_All,COG2931	CL2218.Contig5_All,COG2931	CL2218.Contig6_All,COG2931	CL2242.Contig1_All,COG1463	CL2329.Contig2_All,COG0318	CL2329.Contig3_All,COG0318	CL2359.Contig2_All,COG2124	CL2359.Contig3_All,COG2124	CL2359.Contig4_All,COG2124	CL2359.Contig5_All,COG2124	CL2359.Contig6_All,COG2124	CL2428.Contig4_All,COG2124	CL2428.Contig7_All,COG2124	CL2428.Contig8_All,COG2124	CL2428.Contig9_All,COG2124	CL2428.Contig10_All,COG2124	CL2428.Contig11_All,COG2124	CL2428.Contig12_All,COG2124	CL2428.Contig13_All,COG2124	CL2475.Contig1_All,COG2931	CL2475.Contig1_All,COG1463	CL2475.Contig2_All,COG2931	CL2475.Contig2_All,COG1463	CL2487.Contig1_All,COG1028	CL2487.Contig2_All,COG1028	CL2487.Contig3_All,COG1028	CL2556.Contig1_All,COG2124	CL2556.Contig2_All,COG2124	CL2556.Contig3_All,COG2124	CL2556.Contig4_All,COG2124	CL2556.Contig5_All,COG2124	CL2556.Contig6_All,COG2124	CL2563.Contig1_All,COG2931	CL2563.Contig3_All,COG2931	CL2563.Contig3_All,COG1463	CL2563.Contig7_All,COG2931	CL2563.Contig9_All,COG2931	CL2563.Contig9_All,COG1463	CL2563.Contig10_All,COG2931	CL2617.Contig7_All,COG3733	CL2634.Contig1_All,COG2931	CL2634.Contig2_All,COG2931	CL2634.Contig3_All,COG2931	CL2634.Contig4_All,COG2931	CL2634.Contig5_All,COG2931
R	General function prediction only	11547	CL2212.Contig2_All,COG2319	CL2212.Contig3_All,COG2319	CL2212.Contig4_All,COG2319	CL2212.Contig5_All,COG2319	CL2212.Contig6_All,COG2319	CL2212.Contig7_All,COG2319	CL2218.Contig1_All,COG0724	CL2218.Contig2_All,COG0724	CL2218.Contig3_All,COG0724	CL2218.Contig4_All,COG0724	CL2218.Contig6_All,COG0724	CL2226.Contig1_All,COG0477	CL2226.Contig2_All,COG0477	CL2226.Contig3_All,COG0477	CL2226.Contig4_All,COG0477	CL2226.Contig5_All,COG0477	CL2226.Contig6_All,COG0477	CL2226.Contig7_All,COG0477	CL2226.Contig8_All,COG0477	CL2226.Contig9_All,COG0477	CL2242.Contig1_All,COG0724	CL2242.Contig2_All,COG0724	CL2242.Contig3_All,COG0724	CL2242.Contig4_All,COG0724	CL2242.Contig5_All,COG0724	CL2242.Contig6_All,COG0724	CL2242.Contig8_All,COG0724	CL2242.Contig9_All,COG0724	CL2242.Contig11_All,COG0724	CL2242.Contig12_All,COG0724	CL2244.Contig1_All,COG2520	CL2244.Contig2_All,COG2520	CL2244.Contig3_All,COG2520	CL2244.Contig4_All,COG2520	CL2244.Contig5_All,COG2520	CL2244.Contig6_All,COG2520	CL2245.Contig1_All,COG5038	CL2245.Contig2_All,COG5038	CL2247.Contig1_All,COG2319	CL2247.Contig2_All,COG2319	CL2247.Contig3_All,COG2319	CL2254.Contig2_All,COG0515	CL2254.Contig3_All,COG0515	CL2254.Contig4_All,COG0515	CL2254.Contig5_All,COG0515	CL2254.Contig7_All,COG0515	CL2254.Contig8_All,COG0515
S	Function unknown	3423	CL2218.Contig1_All,COG4371	CL2218.Contig2_All,COG4371	CL2218.Contig2_All,COG1714	CL2218.Contig3_All,COG4371	CL2218.Contig3_All,COG1714	CL2218.Contig5_All,COG1520	CL2218.Contig5_All,COG4371	CL2218.Contig6_All,COG4371	CL2235.Contig1_All,COG1791	CL2235.Contig3_All,COG1791	CL2235.Contig4_All,COG1791	CL2235.Contig5_All,COG1791	CL2235.Contig6_All,COG1791	CL2242.Contig1_All,COG1714	CL2242.Contig1_All,COG5473	CL2242.Contig2_All,COG1714	CL2242.Contig2_All,COG5473	CL2242.Contig3_All,COG1714	CL2242.Contig3_All,COG5473	CL2242.Contig4_All,COG1714	CL2242.Contig4_All,COG5473	CL2242.Contig8_All,COG1714	CL2242.Contig9_All,COG1714	CL2242.Contig9_All,COG5473	CL2242.Contig11_All,COG1714	CL2242.Contig12_All,COG1714	CL2244.Contig2_All,COG1590	CL2244.Contig3_All,COG1590	CL2244.Contig4_All,COG1590	CL2244.Contig5_All,COG1590	CL2244.Contig6_All,COG1590	CL2254.Contig2_All,COG4886	CL2254.Contig3_All,COG4886	CL2254.Contig4_All,COG4886	CL2254.Contig5_All,COG4886	CL2254.Contig8_All,COG4886	CL2254.Contig10_All,COG4886	CL2283.Contig1_All,COG5505	CL2283.Contig2_All,COG5505	CL2339.Contig9_All,COG1322	CL2382.Contig3_All,COG4371	CL2410.Contig1_All,COG1714	CL2410.Contig1_All,COG1340	CL2410.Contig1_All,COG5473	CL2410.Contig6_All,COG1714	CL2452.Contig3_All,COG1340	CL2452.Contig3_All,COG2433
T	Signal transduction mechanisms	4791	CL2254.Contig2_All,COG0515	CL2254.Contig3_All,COG0515	CL2254.Contig4_All,COG0515	CL2254.Contig5_All,COG0515	CL2254.Contig7_All,COG0515	CL2254.Contig8_All,COG0515	CL2254.Contig9_All,COG0515	CL2266.Contig1_All,COG0515	CL2267.Contig1_All,COG5411	CL2267.Contig2_All,COG5411	CL2267.Contig3_All,COG5411	CL2272.Contig2_All,COG0642	CL2272.Contig3_All,COG0642	CL2272.Contig4_All,COG0642	CL2276.Contig1_All,COG0515	CL2276.Contig3_All,COG0515	CL2276.Contig4_All,COG0515	CL2276.Contig5_All,COG0515	CL2276.Contig6_All,COG0515	CL2316.Contig1_All,COG5126	CL2316.Contig2_All,COG5126	CL2333.Contig1_All,COG5126	CL2334.Contig1_All,COG0631	CL2337.Contig1_All,COG5126	CL2337.Contig2_All,COG5126	CL2337.Contig3_All,COG5126	CL2340.Contig1_All,COG0515	CL2340.Contig2_All,COG0515	CL2340.Contig3_All,COG0515	CL2340.Contig4_All,COG0515	CL2340.Contig5_All,COG0515	CL2375.Contig1_All,COG0515	CL2375.Contig2_All,COG0515	CL2375.Contig3_All,COG0515	CL2375.Contig4_All,COG0515	CL2375.Contig6_All,COG0515	CL2375.Contig8_All,COG0515	CL2375.Contig9_All,COG0515	CL2375.Contig10_All,COG0515	CL2375.Contig11_All,COG0515	CL2379.Contig1_All,COG0840	CL2379.Contig2_All,COG0840	CL2394.Contig1_All,COG0515	CL2394.Contig2_All,COG0515	CL2394.Contig3_All,COG0515	CL2394.Contig4_All,COG0515	CL2394.Contig5_All,COG0515
U	Intracellular trafficking, secretion, and vesicular transport	1733	CL2242.Contig1_All,COG5082	CL2242.Contig1_All,COG4796	CL2242.Contig2_All,COG5082	CL2242.Contig2_All,COG4796	CL2242.Contig3_All,COG5082	CL2242.Contig4_All,COG5082	CL2242.Contig4_All,COG4796	CL2242.Contig5_All,COG5082	CL2242.Contig6_All,COG5082	CL2242.Contig8_All,COG5082	CL2242.Contig9_All,COG5082	CL2242.Contig11_All,COG5082	CL2242.Contig12_All,COG5082	CL2301.Contig1_All,COG5080	CL2301.Contig2_All,COG5080	CL2301.Contig3_All,COG5080	CL2301.Contig5_All,COG5080	CL2417.Contig1_All,COG5047	CL2417.Contig2_All,COG5047	CL2417.Contig3_All,COG5047	CL2417.Contig4_All,COG5047	CL2436.Contig1_All,COG0706	CL2436.Contig3_All,COG0706	CL2436.Contig4_All,COG0706	CL2442.Contig1_All,COG3468	CL2442.Contig3_All,COG3468	CL2442.Contig4_All,COG3468	CL2553.Contig8_All,COG1705	CL2611.Contig1_All,COG3468	CL2611.Contig1_All,COG4796	CL2611.Contig2_All,COG3468	CL2611.Contig3_All,COG3468	CL2668.Contig2_All,COG5347	CL2781.Contig1_All,COG5196	CL2781.Contig2_All,COG5196	CL2781.Contig3_All,COG5196	CL2781.Contig4_All,COG5196	CL2786.Contig1_All,COG5215	CL2786.Contig2_All,COG5215	CL2786.Contig3_All,COG5215	CL2786.Contig4_All,COG5215	CL2794.Contig3_All,COG4796	CL2817.Contig1_All,COG4796	CL2817.Contig1_All,COG3170	CL2817.Contig2_All,COG4796	CL2817.Contig4_All,COG4796	CL2829.Contig1_All,COG0541
V	Defense mechanisms	652	CL2203.Contig6_All,COG0534	CL2203.Contig7_All,COG0534	CL2203.Contig8_All,COG0534	CL2203.Contig9_All,COG0534	CL2203.Contig11_All,COG0534	CL2203.Contig12_All,COG0534	CL2203.Contig13_All,COG0534	CL2203.Contig14_All,COG0534	CL2203.Contig15_All,COG0534	CL2203.Contig16_All,COG0534	CL2203.Contig17_All,COG0534	CL2216.Contig2_All,COG1132	CL2216.Contig3_All,COG1132	CL2216.Contig4_All,COG1132	CL2216.Contig5_All,COG1132	CL2563.Contig7_All,COG2720	CL2574.Contig1_All,COG1132	CL2574.Contig2_All,COG1132	CL2574.Contig2_All,COG2274	CL2574.Contig3_All,COG1132	CL2574.Contig3_All,COG2274	CL2574.Contig4_All,COG1132	CL2574.Contig4_All,COG2274	CL2574.Contig5_All,COG1132	CL2574.Contig6_All,COG1132	CL2574.Contig6_All,COG2274	CL2594.Contig1_All,COG0534	CL2594.Contig2_All,COG0534	CL2594.Contig3_All,COG0534	CL2688.Contig1_All,COG3440	CL2688.Contig2_All,COG3440	CL2688.Contig3_All,COG3440	CL2688.Contig4_All,COG3440	CL2688.Contig5_All,COG3440	CL2688.Contig6_All,COG3440	CL2794.Contig5_All,COG1401	CL2947.Contig1_All,COG1132	CL2947.Contig2_All,COG1132	CL2947.Contig2_All,COG2274	CL2947.Contig3_All,COG1132	CL2970.Contig1_All,COG1131	CL2970.Contig2_All,COG1131	CL2970.Contig4_All,COG1131	CL2970.Contig5_All,COG1131	CL2970.Contig6_All,COG1131	CL2970.Contig7_All,COG1131	CL2970.Contig8_All,COG1131
W	Extracellular structures	36	CL3910.Contig1_All,COG5295	CL3910.Contig3_All,COG5295	CL5821.Contig2_All,COG5295	CL7074.Contig1_All,COG5295	CL7074.Contig2_All,COG5295	CL7074.Contig3_All,COG5295	CL8683.Contig1_All,COG5295	CL8683.Contig2_All,COG5295	CL8683.Contig4_All,COG5295	CL9163.Contig1_All,COG5295	CL9163.Contig2_All,COG5295	CL9163.Contig3_All,COG5295	CL9163.Contig4_All,COG5295	CL12193.Contig2_All,COG5295	CL12826.Contig1_All,COG5295	CL12826.Contig4_All,COG5295	CL12826.Contig5_All,COG5295	CL12826.Contig6_All,COG5295	CL12826.Contig8_All,COG5295	Unigene17386_All,COG5295	Unigene23899_All,COG5295	Unigene28966_All,COG5295	Unigene29786_All,COG5295	Unigene34216_All,COG5295	Unigene38275_All,COG5295	Unigene39410_All,COG5295	Unigene40003_All,COG5295	CL1813.Contig1_All,COG5295	CL1813.Contig2_All,COG5295	CL1813.Contig3_All,COG5295	CL1813.Contig4_All,COG5295	CL1813.Contig5_All,COG5295	CL1813.Contig6_All,COG5295	CL1813.Contig7_All,COG5295	CL1813.Contig8_All,COG5295	CL1813.Contig9_All,COG5295
Y	Nuclear structure	8	CL10199.Contig3_All,COG5101	CL12099.Contig1_All,COG5101	CL12099.Contig3_All,COG5101	CL12099.Contig4_All,COG5101	CL12099.Contig5_All,COG5101	CL12099.Contig6_All,COG5101	CL12099.Contig7_All,COG5101	Unigene18234_All,COG5101
Z	Cytoskeleton	866	CL2316.Contig1_All,COG5126	CL2316.Contig2_All,COG5126	CL2333.Contig1_All,COG5126	CL2337.Contig1_All,COG5126	CL2337.Contig2_All,COG5126	CL2337.Contig3_All,COG5126	CL2410.Contig1_All,COG5022	CL2452.Contig3_All,COG5059	CL2452.Contig6_All,COG5059	CL2529.Contig1_All,COG5126	CL2529.Contig2_All,COG5126	CL2529.Contig4_All,COG5126	CL2529.Contig6_All,COG5126	CL2529.Contig8_All,COG5126	CL2529.Contig9_All,COG5126	CL2771.Contig1_All,COG5184	CL2771.Contig2_All,COG5184	CL2771.Contig3_All,COG5184	CL2771.Contig4_All,COG5184	CL2771.Contig5_All,COG5184	CL2771.Contig6_All,COG5184	CL2771.Contig7_All,COG5184	CL2771.Contig8_All,COG5184	CL2784.Contig1_All,COG5022	CL2784.Contig2_All,COG5022	CL2784.Contig3_All,COG5022	CL2918.Contig1_All,COG5217	CL2918.Contig2_All,COG5217	CL3060.Contig1_All,COG5126	CL3060.Contig2_All,COG5126	CL3060.Contig3_All,COG5126	CL3070.Contig1_All,COG5184	CL3070.Contig2_All,COG5184	CL3070.Contig3_All,COG5184	CL3077.Contig2_All,COG5022	CL3077.Contig3_All,COG5022	CL3077.Contig4_All,COG5022	CL3102.Contig1_All,COG5022	CL3119.Contig1_All,COG5022	CL3178.Contig1_All,COG5277	CL3178.Contig2_All,COG5277	CL3178.Contig3_All,COG5277	CL3178.Contig5_All,COG5277	CL3245.Contig1_All,COG5059	CL3245.Contig2_All,COG5059	CL3245.Contig3_All,COG5059	CL3245.Contig4_All,COG5059
[truncated: 206 more columns]
