# Supplementary material for: De novo leaf and root transcriptome analysis to identify putative genes involved in triterpenoid saponins biosynthesis in Hedera helix L
Source: PLoS One. 2017 Aug 3;12(8):e0182243. doi: 10.1371/journal.pone.0182243 (PMC5542655; doi:10.1371/journal.pone.0182243)
Supplement: S6 Table — (XLS) [file pone.0182243.s010.xls]

## Sheet: All-Unigene KEGG analysis
Query_id	Subject_id	Identity	Align_length	Miss_match	Gap	Query_start	Query_end	Subject_start	Subject_end	E_value	Score	Subject_annotation
CL2203.Contig6_All	olu:OSTLU_28350	23.43	367	249	13	1561	557	71	418	6e-06	50.8	MOP(MATE) family transporter: multidrug efflux; K03327 multidrug resistance protein, MATE family
CL2203.Contig8_All	ath:AT5G49130	23.6	356	230	12	1163	222	104	450	6e-06	51.2	mate efflux domain-containing protein; K03327 multidrug resistance protein, MATE family
CL2203.Contig9_All	olu:OSTLU_28350	23.64	368	249	13	1765	758	71	419	1e-06	53.1	MOP(MATE) family transporter: multidrug efflux; K03327 multidrug resistance protein, MATE family
CL2203.Contig9_All	ath:AT5G49130	22.63	380	249	11	1744	740	104	478	9e-06	50.8	mate efflux domain-containing protein; K03327 multidrug resistance protein, MATE family
CL2203.Contig11_All	vvi:100241387	22.13	348	257	8	1247	246	138	476	3e-07	55.1	protein TRANSPARENT TESTA 12-like; K03327 multidrug resistance protein, MATE family
CL2203.Contig12_All	vvi:100241387	22.56	297	216	6	1094	246	192	476	4e-08	56.2	protein TRANSPARENT TESTA 12-like; K03327 multidrug resistance protein, MATE family
CL2203.Contig16_All	vvi:100241387	22.71	273	197	5	1022	246	208	476	5e-06	51.2	protein TRANSPARENT TESTA 12-like; K03327 multidrug resistance protein, MATE family
CL2203.Contig17_All	olu:OSTLU_28350	23.58	369	250	13	1449	2459	71	420	3e-06	52	MOP(MATE) family transporter: multidrug efflux; K03327 multidrug resistance protein, MATE family
CL2205.Contig1_All	pop:POPTR_717389	80.05	386	77	2	1344	187	76	459	0	629	sodium-dicarboxylate cotransporter; K14445 solute carrier family 13 (sodium-dependent dicarboxylate transporter), member 2/3/5
CL2205.Contig1_All	vvi:100255398	76.49	387	91	2	1344	184	145	529	0	614	tonoplast dicarboxylate transporter-like; K14445 solute carrier family 13 (sodium-dependent dicarboxylate transporter), member 2/3/5
CL2205.Contig1_All	aly:ARALYDRAFT_494217	73.45	388	100	2	1344	190	150	536	0	585	ATSDAT; K14445 solute carrier family 13 (sodium-dependent dicarboxylate transporter), member 2/3/5
CL2205.Contig1_All	ath:AT5G47560	72.94	388	102	2	1344	190	150	536	0	578	TDT; tonoplast dicarboxylate transporter; K14445 solute carrier family 13 (sodium-dependent dicarboxylate transporter), member 2/3/5
CL2205.Contig1_All	gmx:100790349	70.05	384	115	1	1344	193	141	523	0	567	tonoplast dicarboxylate transporter-like; K14445 solute carrier family 13 (sodium-dependent dicarboxylate transporter), member 2/3/5
CL2205.Contig1_All	gmx:100808680	69.17	386	119	1	1344	187	148	532	0	564	tonoplast dicarboxylate transporter-like; K14445 solute carrier family 13 (sodium-dependent dicarboxylate transporter), member 2/3/5
CL2205.Contig1_All	mtr:MTR_4g133230	68.65	386	121	1	1344	187	149	533	0	557	Tonoplast malate transporter/sodium dicarboxylate symporter; K14445 solute carrier family 13 (sodium-dependent dicarboxylate transporter), member 2/3/5
CL2205.Contig1_All	osa:4347418	64.56	395	132	3	1344	184	148	541	0	533	Os09g0484900; K14445 solute carrier family 13 (sodium-dependent dicarboxylate transporter), member 2/3/5
CL2205.Contig1_All	mtr:MTR_2g026030	65.44	379	131	1	1344	208	140	517	0	529	Tonoplast dicarboxylate transporter; K14445 solute carrier family 13 (sodium-dependent dicarboxylate transporter), member 2/3/5
CL2205.Contig1_All	bdi:100822173	64.54	392	134	3	1344	184	150	538	0	528	tonoplast dicarboxylate transporter-like; K14445 solute carrier family 13 (sodium-dependent dicarboxylate transporter), member 2/3/5
CL2205.Contig1_All	zma:100383391	62.76	392	140	3	1344	187	148	536	4e-179	514	pco128969; LOC100383391; K14445 solute carrier family 13 (sodium-dependent dicarboxylate transporter), member 2/3/5
CL2205.Contig1_All	bdi:100843185	58.5	400	159	3	1344	166	157	555	8e-171	494	tonoplast dicarboxylate transporter-like; K14445 solute carrier family 13 (sodium-dependent dicarboxylate transporter), member 2/3/5
CL2205.Contig1_All	zma:100281929	59.05	398	151	2	1344	187	158	554	1e-169	491	tonoplast dicarboxylate transporter; K14445 solute carrier family 13 (sodium-dependent dicarboxylate transporter), member 2/3/5
CL2205.Contig1_All	cme:CMP026C	22.7	370	279	9	1314	226	230	562	1e-17	87.4	probable low-affinity phosphate transporter Pho91p; K14430 phosphate transporter
CL2205.Contig1_All	cre:CHLREDRAFT_196076	24.27	375	269	14	1314	235	461	793	7e-16	82	PTC1; low-affinity phosphate transporter; K14430 phosphate transporter
CL2205.Contig2_All	vvi:100255398	66.82	431	143	3	1823	531	3	423	0	573	tonoplast dicarboxylate transporter-like; K14445 solute carrier family 13 (sodium-dependent dicarboxylate transporter), member 2/3/5
CL2205.Contig2_All	aly:ARALYDRAFT_494217	62.53	435	157	4	1817	531	1	432	0	534	ATSDAT; K14445 solute carrier family 13 (sodium-dependent dicarboxylate transporter), member 2/3/5
CL2205.Contig2_All	zma:100383391	60.85	378	146	3	1790	663	13	387	0	479	pco128969; LOC100383391; K14445 solute carrier family 13 (sodium-dependent dicarboxylate transporter), member 2/3/5
CL2205.Contig2_All	ath:AT5G47560	62.07	435	159	4	1817	531	1	432	0	528	TDT; tonoplast dicarboxylate transporter; K14445 solute carrier family 13 (sodium-dependent dicarboxylate transporter), member 2/3/5
CL2205.Contig2_All	pop:POPTR_717389	70.95	358	104	1	1604	531	1	354	7e-179	516	sodium-dicarboxylate cotransporter; K14445 solute carrier family 13 (sodium-dependent dicarboxylate transporter), member 2/3/5
CL2205.Contig2_All	gmx:100790349	58.57	420	174	3	1790	531	6	419	7e-176	511	tonoplast dicarboxylate transporter-like; K14445 solute carrier family 13 (sodium-dependent dicarboxylate transporter), member 2/3/5
CL2205.Contig2_All	gmx:100808680	58.47	419	174	3	1787	531	14	426	1e-174	508	tonoplast dicarboxylate transporter-like; K14445 solute carrier family 13 (sodium-dependent dicarboxylate transporter), member 2/3/5
CL2205.Contig2_All	bdi:100843185	57.89	380	156	2	1790	663	16	395	3e-174	456	tonoplast dicarboxylate transporter-like; K14445 solute carrier family 13 (sodium-dependent dicarboxylate transporter), member 2/3/5
CL2205.Contig2_All	osa:4347418	58.31	427	171	3	1790	531	13	435	4e-173	504	Os09g0484900; K14445 solute carrier family 13 (sodium-dependent dicarboxylate transporter), member 2/3/5
CL2205.Contig2_All	zma:100281929	55.47	393	158	3	1790	663	13	405	2e-172	447	tonoplast dicarboxylate transporter; K14445 solute carrier family 13 (sodium-dependent dicarboxylate transporter), member 2/3/5
CL2205.Contig2_All	mtr:MTR_4g133230	58.37	418	173	4	1781	531	21	427	1e-167	491	Tonoplast malate transporter/sodium dicarboxylate symporter; K14445 solute carrier family 13 (sodium-dependent dicarboxylate transporter), member 2/3/5
CL2205.Contig2_All	mtr:MTR_2g026030	56.6	424	184	2	1802	531	1	418	2e-167	490	Tonoplast dicarboxylate transporter; K14445 solute carrier family 13 (sodium-dependent dicarboxylate transporter), member 2/3/5
CL2205.Contig2_All	bdi:100822173	57.48	421	178	2	1790	531	14	432	3e-167	489	tonoplast dicarboxylate transporter-like; K14445 solute carrier family 13 (sodium-dependent dicarboxylate transporter), member 2/3/5
CL2205.Contig2_All	cre:CHLREDRAFT_196076	26.84	231	154	6	1607	960	363	576	7e-13	73.2	PTC1; low-affinity phosphate transporter; K14430 phosphate transporter
CL2205.Contig2_All	cme:CMP026C	23.1	290	210	6	1619	789	131	395	5e-12	70.1	probable low-affinity phosphate transporter Pho91p; K14430 phosphate transporter
CL2205.Contig3_All	vvi:100255398	69.18	318	98	3	88	1041	3	310	0	440	tonoplast dicarboxylate transporter-like; K14445 solute carrier family 13 (sodium-dependent dicarboxylate transporter), member 2/3/5
CL2205.Contig3_All	aly:ARALYDRAFT_494217	64.6	322	108	4	94	1041	1	319	0	410	ATSDAT; K14445 solute carrier family 13 (sodium-dependent dicarboxylate transporter), member 2/3/5
CL2205.Contig3_All	ath:AT5G47560	63.98	322	110	4	94	1041	1	319	0	405	TDT; tonoplast dicarboxylate transporter; K14445 solute carrier family 13 (sodium-dependent dicarboxylate transporter), member 2/3/5
CL2205.Contig3_All	pop:POPTR_717389	75.1	245	61	1	307	1041	1	241	0	382	sodium-dicarboxylate cotransporter; K14445 solute carrier family 13 (sodium-dependent dicarboxylate transporter), member 2/3/5
CL2205.Contig3_All	gmx:100790349	59.93	307	123	3	121	1041	6	306	0	392	tonoplast dicarboxylate transporter-like; K14445 solute carrier family 13 (sodium-dependent dicarboxylate transporter), member 2/3/5
CL2205.Contig3_All	gmx:100808680	60.46	306	121	3	124	1041	14	313	0	392	tonoplast dicarboxylate transporter-like; K14445 solute carrier family 13 (sodium-dependent dicarboxylate transporter), member 2/3/5
CL2205.Contig3_All	mtr:MTR_4g133230	60.98	305	118	4	130	1041	21	314	0	372	Tonoplast malate transporter/sodium dicarboxylate symporter; K14445 solute carrier family 13 (sodium-dependent dicarboxylate transporter), member 2/3/5
CL2205.Contig3_All	mtr:MTR_2g026030	59.16	311	127	2	109	1041	1	305	0	377	Tonoplast dicarboxylate transporter; K14445 solute carrier family 13 (sodium-dependent dicarboxylate transporter), member 2/3/5
CL2205.Contig3_All	osa:4347418	58.97	312	123	2	121	1041	13	322	0	383	Os09g0484900; K14445 solute carrier family 13 (sodium-dependent dicarboxylate transporter), member 2/3/5
CL2205.Contig3_All	bdi:100822173	58.12	308	128	2	121	1041	14	319	9e-178	374	tonoplast dicarboxylate transporter-like; K14445 solute carrier family 13 (sodium-dependent dicarboxylate transporter), member 2/3/5
CL2205.Contig3_All	zma:100383391	56.96	309	131	3	121	1041	13	318	1e-176	362	pco128969; LOC100383391; K14445 solute carrier family 13 (sodium-dependent dicarboxylate transporter), member 2/3/5
CL2205.Contig3_All	bdi:100843185	54.34	311	138	2	121	1041	16	326	9e-167	345	tonoplast dicarboxylate transporter-like; K14445 solute carrier family 13 (sodium-dependent dicarboxylate transporter), member 2/3/5
CL2205.Contig3_All	zma:100281929	51.23	324	141	3	121	1041	13	336	9e-164	331	tonoplast dicarboxylate transporter; K14445 solute carrier family 13 (sodium-dependent dicarboxylate transporter), member 2/3/5
CL2205.Contig3_All	cme:CMP026C	24.67	227	158	4	292	933	131	338	3e-18	63.9	probable low-affinity phosphate transporter Pho91p; K14430 phosphate transporter
CL2205.Contig3_All	cre:CHLREDRAFT_196076	26.84	231	154	6	304	951	363	576	7e-13	73.2	PTC1; low-affinity phosphate transporter; K14430 phosphate transporter
CL2205.Contig4_All	vvi:100255398	74.95	527	132	3	1767	187	12	529	0	811	tonoplast dicarboxylate transporter-like; K14445 solute carrier family 13 (sodium-dependent dicarboxylate transporter), member 2/3/5
CL2205.Contig4_All	aly:ARALYDRAFT_494217	70.74	540	152	5	1794	193	1	536	0	769	ATSDAT; K14445 solute carrier family 13 (sodium-dependent dicarboxylate transporter), member 2/3/5
CL2205.Contig4_All	ath:AT5G47560	70	540	156	5	1794	193	1	536	0	759	TDT; tonoplast dicarboxylate transporter; K14445 solute carrier family 13 (sodium-dependent dicarboxylate transporter), member 2/3/5
CL2205.Contig4_All	pop:POPTR_717389	78.88	464	98	2	1581	190	1	459	0	753	sodium-dicarboxylate cotransporter; K14445 solute carrier family 13 (sodium-dependent dicarboxylate transporter), member 2/3/5
CL2205.Contig4_All	gmx:100790349	67.75	524	169	3	1767	196	6	523	0	743	tonoplast dicarboxylate transporter-like; K14445 solute carrier family 13 (sodium-dependent dicarboxylate transporter), member 2/3/5
CL2205.Contig4_All	gmx:100808680	67.24	525	172	3	1764	190	14	532	0	739	tonoplast dicarboxylate transporter-like; K14445 solute carrier family 13 (sodium-dependent dicarboxylate transporter), member 2/3/5
CL2205.Contig4_All	mtr:MTR_4g133230	67.56	524	169	5	1758	190	21	533	0	726	Tonoplast malate transporter/sodium dicarboxylate symporter; K14445 solute carrier family 13 (sodium-dependent dicarboxylate transporter), member 2/3/5
CL2205.Contig4_All	mtr:MTR_2g026030	64.82	523	184	2	1779	211	1	517	0	706	Tonoplast dicarboxylate transporter; K14445 solute carrier family 13 (sodium-dependent dicarboxylate transporter), member 2/3/5
CL2205.Contig4_All	osa:4347418	62.92	534	191	4	1767	187	13	541	0	694	Os09g0484900; K14445 solute carrier family 13 (sodium-dependent dicarboxylate transporter), member 2/3/5
CL2205.Contig4_All	bdi:100822173	62.88	528	195	3	1767	187	14	538	0	684	tonoplast dicarboxylate transporter-like; K14445 solute carrier family 13 (sodium-dependent dicarboxylate transporter), member 2/3/5
CL2205.Contig4_All	zma:100383391	61.67	527	201	3	1767	190	13	536	0	674	pco128969; LOC100383391; K14445 solute carrier family 13 (sodium-dependent dicarboxylate transporter), member 2/3/5
CL2205.Contig4_All	bdi:100843185	56.62	551	231	5	1797	169	7	555	0	635	tonoplast dicarboxylate transporter-like; K14445 solute carrier family 13 (sodium-dependent dicarboxylate transporter), member 2/3/5
CL2205.Contig4_All	zma:100281929	57.09	543	216	4	1767	190	13	554	0	627	tonoplast dicarboxylate transporter; K14445 solute carrier family 13 (sodium-dependent dicarboxylate transporter), member 2/3/5
CL2205.Contig4_All	cre:CHLREDRAFT_196076	24.01	479	334	16	1584	238	363	793	2e-22	103	PTC1; low-affinity phosphate transporter; K14430 phosphate transporter
CL2205.Contig4_All	cme:CMP026C	21.64	476	353	11	1596	229	131	562	6e-22	101	probable low-affinity phosphate transporter Pho91p; K14430 phosphate transporter
CL2205.Contig5_All	vvi:100255398	68.33	562	178	4	1866	181	12	530	0	765	tonoplast dicarboxylate transporter-like; K14445 solute carrier family 13 (sodium-dependent dicarboxylate transporter), member 2/3/5
CL2205.Contig5_All	aly:ARALYDRAFT_494217	65.51	574	192	6	1893	190	1	536	0	726	ATSDAT; K14445 solute carrier family 13 (sodium-dependent dicarboxylate transporter), member 2/3/5
CL2205.Contig5_All	ath:AT5G47560	64.81	574	196	6	1893	190	1	536	0	717	TDT; tonoplast dicarboxylate transporter; K14445 solute carrier family 13 (sodium-dependent dicarboxylate transporter), member 2/3/5
CL2205.Contig5_All	pop:POPTR_717389	71.69	498	141	3	1680	187	1	459	0	711	sodium-dicarboxylate cotransporter; K14445 solute carrier family 13 (sodium-dependent dicarboxylate transporter), member 2/3/5
CL2205.Contig5_All	gmx:100790349	61.29	558	216	4	1866	193	6	523	0	701	tonoplast dicarboxylate transporter-like; K14445 solute carrier family 13 (sodium-dependent dicarboxylate transporter), member 2/3/5
CL2205.Contig5_All	gmx:100808680	61	559	218	4	1863	187	14	532	0	699	tonoplast dicarboxylate transporter-like; K14445 solute carrier family 13 (sodium-dependent dicarboxylate transporter), member 2/3/5
CL2205.Contig5_All	mtr:MTR_4g133230	61.39	562	216	5	1857	175	21	537	0	688	Tonoplast malate transporter/sodium dicarboxylate symporter; K14445 solute carrier family 13 (sodium-dependent dicarboxylate transporter), member 2/3/5
CL2205.Contig5_All	mtr:MTR_2g026030	59.5	558	226	3	1878	205	1	518	0	669	Tonoplast dicarboxylate transporter; K14445 solute carrier family 13 (sodium-dependent dicarboxylate transporter), member 2/3/5
CL2205.Contig5_All	osa:4347418	57.14	567	238	4	1866	181	13	542	0	654	Os09g0484900; K14445 solute carrier family 13 (sodium-dependent dicarboxylate transporter), member 2/3/5
CL2205.Contig5_All	bdi:100822173	56.84	563	242	4	1866	181	14	539	0	639	tonoplast dicarboxylate transporter-like; K14445 solute carrier family 13 (sodium-dependent dicarboxylate transporter), member 2/3/5
CL2205.Contig5_All	zma:100383391	56.38	564	244	5	1866	181	13	538	0	634	pco128969; LOC100383391; K14445 solute carrier family 13 (sodium-dependent dicarboxylate transporter), member 2/3/5
CL2205.Contig5_All	bdi:100843185	52.49	583	272	6	1896	163	7	553	0	602	tonoplast dicarboxylate transporter-like; K14445 solute carrier family 13 (sodium-dependent dicarboxylate transporter), member 2/3/5
CL2205.Contig5_All	zma:100281929	52.33	579	259	5	1866	181	13	556	0	593	tonoplast dicarboxylate transporter; K14445 solute carrier family 13 (sodium-dependent dicarboxylate transporter), member 2/3/5
CL2205.Contig5_All	cme:CMP026C	20.78	510	384	14	1695	226	131	562	3e-17	87	probable low-affinity phosphate transporter Pho91p; K14430 phosphate transporter
CL2205.Contig5_All	cre:CHLREDRAFT_196076	21.65	522	379	16	1683	208	363	804	4e-16	84	PTC1; low-affinity phosphate transporter; K14430 phosphate transporter
CL2206.Contig1_All	mtr:MTR_5g042400	29.07	172	104	4	1037	576	599	767	6e-11	68.2	Acylamino-acid-releasing enzyme; K01303 acylaminoacyl-peptidase [EC:3.4.19.1]
CL2206.Contig1_All	gmx:100803600	28.07	171	105	4	1034	576	598	765	1e-10	67.4	acylamino-acid-releasing enzyme-like; K01303 acylaminoacyl-peptidase [EC:3.4.19.1]
CL2206.Contig1_All	zma:100381646	28.4	257	173	8	1382	645	102	340	1e-10	65.9	pco064771(293); LOC100381646; K01278 dipeptidyl-peptidase 4 [EC:3.4.14.5]
CL2206.Contig1_All	bdi:100822560	26.56	256	178	9	1382	645	535	773	4e-10	65.5	dipeptidyl peptidase 9-like; K01278 dipeptidyl-peptidase 4 [EC:3.4.14.5]
CL2206.Contig1_All	osa:4329059	27.59	261	174	9	1382	645	335	573	1e-09	63.5	Os02g0290600; K01278 dipeptidyl-peptidase 4 [EC:3.4.14.5]
CL2206.Contig1_All	ath:AT4G14570	26.19	168	109	3	1034	576	597	762	8e-09	61.2	acylaminoacyl-peptidase; K01303 acylaminoacyl-peptidase [EC:3.4.19.1]
CL2206.Contig1_All	vvi:100242540	25.11	231	151	6	1202	576	542	769	6e-08	58.5	acylamino-acid-releasing enzyme-like; K01303 acylaminoacyl-peptidase [EC:3.4.19.1]
CL2206.Contig1_All	mtr:MTR_3g091420	24.91	277	191	10	1382	603	506	764	1e-07	57.8	Dipeptidyl peptidase; K01278 dipeptidyl-peptidase 4 [EC:3.4.14.5]
CL2206.Contig1_All	gmx:100812681	25.73	171	110	2	1037	576	589	757	2e-07	57	acylamino-acid-releasing enzyme-like; K01303 acylaminoacyl-peptidase [EC:3.4.19.1]
CL2206.Contig1_All	vvi:100241749	26.32	266	178	10	1388	645	371	614	2e-07	56.6	dipeptidyl peptidase 8-like; K01278 dipeptidyl-peptidase 4 [EC:3.4.14.5]
CL2206.Contig1_All	bdi:100824207	23.08	169	113	3	1034	579	658	824	5e-07	55.5	acylamino-acid-releasing enzyme-like; K01303 acylaminoacyl-peptidase [EC:3.4.19.1]
CL2206.Contig1_All	mtr:MTR_5g042410	25.15	171	111	2	1037	576	641	809	1e-06	54.3	Acylamino-acid-releasing enzyme; K01303 acylaminoacyl-peptidase [EC:3.4.19.1]
CL2206.Contig1_All	gmx:100812178	24.05	262	181	10	1376	645	508	747	3e-06	53.1	dipeptidyl peptidase 8-like; K01278 dipeptidyl-peptidase 4 [EC:3.4.14.5]
CL2206.Contig2_All	mtr:MTR_5g042400	29.07	172	104	4	1037	576	599	767	6e-11	68.2	Acylamino-acid-releasing enzyme; K01303 acylaminoacyl-peptidase [EC:3.4.19.1]
CL2206.Contig2_All	gmx:100803600	28.07	171	105	4	1034	576	598	765	1e-10	67.4	acylamino-acid-releasing enzyme-like; K01303 acylaminoacyl-peptidase [EC:3.4.19.1]
CL2206.Contig2_All	ath:AT4G14570	26.19	168	109	3	1034	576	597	762	9e-09	61.2	acylaminoacyl-peptidase; K01303 acylaminoacyl-peptidase [EC:3.4.19.1]
CL2206.Contig2_All	vvi:100242540	26.9	171	107	4	1034	576	602	769	1e-07	57.8	acylamino-acid-releasing enzyme-like; K01303 acylaminoacyl-peptidase [EC:3.4.19.1]
CL2206.Contig2_All	gmx:100812681	25.73	171	110	2	1037	576	589	757	2e-07	57	acylamino-acid-releasing enzyme-like; K01303 acylaminoacyl-peptidase [EC:3.4.19.1]
CL2206.Contig2_All	zma:100381646	31.3	131	87	3	1028	645	214	340	2e-07	55.8	pco064771(293); LOC100381646; K01278 dipeptidyl-peptidase 4 [EC:3.4.14.5]
CL2206.Contig2_All	bdi:100824207	23.08	169	113	3	1034	579	658	824	5e-07	55.5	acylamino-acid-releasing enzyme-like; K01303 acylaminoacyl-peptidase [EC:3.4.19.1]
CL2206.Contig2_All	mtr:MTR_5g042410	25.15	171	111	2	1037	576	641	809	1e-06	54.3	Acylamino-acid-releasing enzyme; K01303 acylaminoacyl-peptidase [EC:3.4.19.1]
CL2206.Contig4_All	mtr:MTR_5g042400	29.07	172	104	4	970	509	599	767	4e-11	68.2	Acylamino-acid-releasing enzyme; K01303 acylaminoacyl-peptidase [EC:3.4.19.1]
CL2206.Contig4_All	gmx:100803600	28.07	171	105	4	967	509	598	765	8e-11	67.4	acylamino-acid-releasing enzyme-like; K01303 acylaminoacyl-peptidase [EC:3.4.19.1]
CL2206.Contig4_All	zma:100381646	28.4	257	173	8	1315	578	102	340	2e-10	65.1	pco064771(293); LOC100381646; K01278 dipeptidyl-peptidase 4 [EC:3.4.14.5]
CL2206.Contig4_All	bdi:100822560	26.56	256	178	9	1315	578	535	773	5e-10	64.7	dipeptidyl peptidase 9-like; K01278 dipeptidyl-peptidase 4 [EC:3.4.14.5]
CL2206.Contig4_All	osa:4329059	27.59	261	174	9	1315	578	335	573	2e-09	62.8	Os02g0290600; K01278 dipeptidyl-peptidase 4 [EC:3.4.14.5]
CL2206.Contig4_All	ath:AT4G14570	26.19	168	109	3	967	509	597	762	6e-09	61.2	acylaminoacyl-peptidase; K01303 acylaminoacyl-peptidase [EC:3.4.19.1]
CL2206.Contig4_All	vvi:100242540	25.11	231	151	6	1135	509	542	769	4e-08	58.5	acylamino-acid-releasing enzyme-like; K01303 acylaminoacyl-peptidase [EC:3.4.19.1]
CL2206.Contig4_All	gmx:100812681	25.73	171	110	2	970	509	589	757	1e-07	57	acylamino-acid-releasing enzyme-like; K01303 acylaminoacyl-peptidase [EC:3.4.19.1]
CL2206.Contig4_All	mtr:MTR_3g091420	24.91	277	191	10	1315	536	506	764	1e-07	57	Dipeptidyl peptidase; K01278 dipeptidyl-peptidase 4 [EC:3.4.14.5]
CL2206.Contig4_All	vvi:100241749	26.32	266	178	10	1321	578	371	614	3e-07	55.8	dipeptidyl peptidase 8-like; K01278 dipeptidyl-peptidase 4 [EC:3.4.14.5]
CL2206.Contig4_All	bdi:100824207	23.08	169	113	3	967	512	658	824	4e-07	55.5	acylamino-acid-releasing enzyme-like; K01303 acylaminoacyl-peptidase [EC:3.4.19.1]
CL2206.Contig4_All	zma:100285393	25.88	170	108	4	967	512	605	771	5e-07	55.1	pco091746; LOC100285393; K01303 acylaminoacyl-peptidase [EC:3.4.19.1]
CL2206.Contig4_All	mtr:MTR_5g042410	25.15	171	111	2	970	509	641	809	8e-07	54.3	Acylamino-acid-releasing enzyme; K01303 acylaminoacyl-peptidase [EC:3.4.19.1]
CL2206.Contig4_All	gmx:100812178	24.05	262	181	10	1309	578	508	747	2e-06	53.1	dipeptidyl peptidase 8-like; K01278 dipeptidyl-peptidase 4 [EC:3.4.14.5]
CL2206.Contig4_All	osa:4348626	22.49	169	114	3	967	512	606	772	1e-05	50.8	Os10g0415600; K01303 acylaminoacyl-peptidase [EC:3.4.19.1]
CL2209.Contig1_All	gmx:100792823	29.89	522	326	11	3389	1944	191	705	2e-51	198	probable ATP-dependent RNA helicase DHX36-like; K14442 ATP-dependent RNA helicase DHX36 [EC:3.6.4.13]
CL2209.Contig1_All	bdi:100834725	31.22	490	316	13	3281	1875	134	594	5e-51	196	probable ATP-dependent RNA helicase DHX36-like; K14442 ATP-dependent RNA helicase DHX36 [EC:3.6.4.13]
CL2209.Contig1_All	mtr:MTR_1g056490	30.58	497	294	11	3281	1944	272	751	5e-50	194	ATP-dependent RNA helicase Dhx29; K14442 ATP-dependent RNA helicase DHX36 [EC:3.6.4.13]
CL2209.Contig1_All	gmx:100792623	29.83	523	326	11	3389	1944	185	700	5e-50	194	probable ATP-dependent RNA helicase DHX36-like; K14442 ATP-dependent RNA helicase DHX36 [EC:3.6.4.13]
CL2209.Contig1_All	bdi:100835731	30.29	525	350	16	3341	1815	381	850	8e-48	187	probable pre-mRNA-splicing factor ATP-dependent RNA helicase-like; K12818 ATP-dependent RNA helicase DHX8/PRP22 [EC:3.6.4.13]
CL2209.Contig1_All	cre:CHLREDRAFT_127996	33.19	458	288	13	3281	1962	41	450	8e-48	184	SPLH1; DEAH-box nuclear pre-mRNA splicing factor; K12818 ATP-dependent RNA helicase DHX8/PRP22 [EC:3.6.4.13]
CL2209.Contig1_All	ath:AT2G35920	29.51	488	302	12	3281	1944	228	708	1e-46	183	helicase associated domain-containing protein; K14442 ATP-dependent RNA helicase DHX36 [EC:3.6.4.13]
CL2209.Contig1_All	aly:ARALYDRAFT_482562	29.9	495	298	12	3281	1944	227	707	1e-46	183	helicase domain-containing protein; K14442 ATP-dependent RNA helicase DHX36 [EC:3.6.4.13]
CL2209.Contig1_All	vvi:100252028	30	490	299	14	3281	1944	258	737	2e-46	182	probable ATP-dependent RNA helicase DHX36-like; K14442 ATP-dependent RNA helicase DHX36 [EC:3.6.4.13]
CL2209.Contig1_All	ota:Ot03g04590	30.43	516	301	15	3308	1935	439	940	5e-45	179	mRNA splicing factor ATP-dependent RNA helicase (ISS); K13026 ATP-dependent RNA helicase DHX57 [EC:3.6.4.13]
CL2209.Contig1_All	vvi:100241659	30.08	502	338	13	3281	1815	566	1015	7e-45	178	probable pre-mRNA-splicing factor ATP-dependent RNA helicase-like; K12818 ATP-dependent RNA helicase DHX8/PRP22 [EC:3.6.4.13]
CL2209.Contig1_All	vcn:VOLCADRAFT_72914	29.65	452	298	10	3284	1989	51	456	1e-44	174	splh2; DEAH-box nuclear pre-mRNA splicing factor; K12820 pre-mRNA-splicing factor ATP-dependent RNA helicase DHX15/PRP43 [EC:3.6.4.13]
CL2209.Contig1_All	osa:4340964	29.79	527	352	16	3341	1815	411	880	1e-44	177	Os06g0343100; K12818 ATP-dependent RNA helicase DHX8/PRP22 [EC:3.6.4.13]
CL2209.Contig1_All	bdi:100842452	29.9	505	338	16	3281	1815	596	1045	1e-44	177	probable pre-mRNA-splicing factor ATP-dependent RNA helicase-like; K12818 ATP-dependent RNA helicase DHX8/PRP22 [EC:3.6.4.13]
CL2209.Contig1_All	ath:AT3G26560	30.16	504	337	15	3281	1815	515	964	1e-44	177	ATP-dependent RNA helicase DHX8/PRP22; K12818 ATP-dependent RNA helicase DHX8/PRP22 [EC:3.6.4.13]
CL2209.Contig1_All	ota:Ot11g02100	28.11	498	298	12	3281	1968	451	942	2e-44	177	mRNA splicing factor ATP-dependent RNA helicase (ISS); K14442 ATP-dependent RNA helicase DHX36 [EC:3.6.4.13]
CL2209.Contig1_All	gmx:100809559	30.06	489	329	13	3329	1902	389	825	3e-44	176	DHX16; DEAH (Asp-Glu-Ala-His) box polypeptide 16; K12813 pre-mRNA-splicing factor ATP-dependent RNA helicase DHX16 [EC:3.6.4.13]
CL2209.Contig1_All	gmx:100781090	29.48	502	341	13	3281	1815	544	993	3e-44	176	probable pre-mRNA-splicing factor ATP-dependent RNA helicase-like; K12818 ATP-dependent RNA helicase DHX8/PRP22 [EC:3.6.4.13]
CL2209.Contig1_All	gmx:100790809	29.48	502	341	13	3281	1815	550	999	3e-44	176	probable pre-mRNA-splicing factor ATP-dependent RNA helicase-like; K12818 ATP-dependent RNA helicase DHX8/PRP22 [EC:3.6.4.13]
CL2209.Contig1_All	mtr:MTR_6g061840	29.81	483	325	13	3281	1875	322	754	6e-44	174	ATP-dependent RNA helicase dhx8; K12813 pre-mRNA-splicing factor ATP-dependent RNA helicase DHX16 [EC:3.6.4.13]
CL2209.Contig2_All	gmx:100792823	29.89	522	326	11	4	1449	191	705	2e-51	198	probable ATP-dependent RNA helicase DHX36-like; K14442 ATP-dependent RNA helicase DHX36 [EC:3.6.4.13]
CL2209.Contig2_All	bdi:100834725	31.22	490	316	13	112	1518	134	594	4e-51	196	probable ATP-dependent RNA helicase DHX36-like; K14442 ATP-dependent RNA helicase DHX36 [EC:3.6.4.13]
CL2209.Contig2_All	mtr:MTR_1g056490	30.58	497	294	11	112	1449	272	751	4e-50	194	ATP-dependent RNA helicase Dhx29; K14442 ATP-dependent RNA helicase DHX36 [EC:3.6.4.13]
CL2209.Contig2_All	gmx:100792623	29.83	523	326	11	4	1449	185	700	5e-50	194	probable ATP-dependent RNA helicase DHX36-like; K14442 ATP-dependent RNA helicase DHX36 [EC:3.6.4.13]
CL2209.Contig2_All	bdi:100835731	30.29	525	350	16	52	1578	381	850	7e-48	187	probable pre-mRNA-splicing factor ATP-dependent RNA helicase-like; K12818 ATP-dependent RNA helicase DHX8/PRP22 [EC:3.6.4.13]
CL2209.Contig2_All	cre:CHLREDRAFT_127996	33.19	458	288	13	112	1431	41	450	8e-48	184	SPLH1; DEAH-box nuclear pre-mRNA splicing factor; K12818 ATP-dependent RNA helicase DHX8/PRP22 [EC:3.6.4.13]
CL2209.Contig2_All	ath:AT2G35920	28.57	525	333	13	1	1449	197	708	7e-47	184	helicase associated domain-containing protein; K14442 ATP-dependent RNA helicase DHX36 [EC:3.6.4.13]
CL2209.Contig2_All	aly:ARALYDRAFT_482562	29.9	495	298	12	112	1449	227	707	1e-46	183	helicase domain-containing protein; K14442 ATP-dependent RNA helicase DHX36 [EC:3.6.4.13]
CL2209.Contig2_All	vvi:100252028	30	490	299	14	112	1449	258	737	2e-46	182	probable ATP-dependent RNA helicase DHX36-like; K14442 ATP-dependent RNA helicase DHX36 [EC:3.6.4.13]
CL2209.Contig2_All	osa:4340964	28.08	616	424	19	52	1842	411	957	4e-45	179	Os06g0343100; K12818 ATP-dependent RNA helicase DHX8/PRP22 [EC:3.6.4.13]
CL2209.Contig2_All	ota:Ot03g04590	30.43	516	301	15	85	1458	439	940	5e-45	179	mRNA splicing factor ATP-dependent RNA helicase (ISS); K13026 ATP-dependent RNA helicase DHX57 [EC:3.6.4.13]
CL2209.Contig2_All	vvi:100241659	30.08	502	338	13	112	1578	566	1015	6e-45	178	probable pre-mRNA-splicing factor ATP-dependent RNA helicase-like; K12818 ATP-dependent RNA helicase DHX8/PRP22 [EC:3.6.4.13]
CL2209.Contig2_All	vcn:VOLCADRAFT_72914	29.65	452	298	10	109	1404	51	456	1e-44	174	splh2; DEAH-box nuclear pre-mRNA splicing factor; K12820 pre-mRNA-splicing factor ATP-dependent RNA helicase DHX15/PRP43 [EC:3.6.4.13]
CL2209.Contig2_All	bdi:100842452	29.9	505	338	16	112	1578	596	1045	1e-44	177	probable pre-mRNA-splicing factor ATP-dependent RNA helicase-like; K12818 ATP-dependent RNA helicase DHX8/PRP22 [EC:3.6.4.13]
CL2209.Contig2_All	ath:AT3G26560	30.16	504	337	15	112	1578	515	964	1e-44	177	ATP-dependent RNA helicase DHX8/PRP22; K12818 ATP-dependent RNA helicase DHX8/PRP22 [EC:3.6.4.13]
CL2209.Contig2_All	ota:Ot11g02100	28.11	498	298	12	112	1425	451	942	2e-44	177	mRNA splicing factor ATP-dependent RNA helicase (ISS); K14442 ATP-dependent RNA helicase DHX36 [EC:3.6.4.13]
CL2209.Contig2_All	gmx:100809559	30.06	489	329	13	64	1491	389	825	2e-44	176	DHX16; DEAH (Asp-Glu-Ala-His) box polypeptide 16; K12813 pre-mRNA-splicing factor ATP-dependent RNA helicase DHX16 [EC:3.6.4.13]
CL2209.Contig2_All	gmx:100781090	29.48	502	341	13	112	1578	544	993	2e-44	176	probable pre-mRNA-splicing factor ATP-dependent RNA helicase-like; K12818 ATP-dependent RNA helicase DHX8/PRP22 [EC:3.6.4.13]
CL2209.Contig2_All	gmx:100790809	29.48	502	341	13	112	1578	550	999	2e-44	176	probable pre-mRNA-splicing factor ATP-dependent RNA helicase-like; K12818 ATP-dependent RNA helicase DHX8/PRP22 [EC:3.6.4.13]
CL2209.Contig2_All	mtr:MTR_6g061840	29.81	483	325	13	112	1518	322	754	6e-44	174	ATP-dependent RNA helicase dhx8; K12813 pre-mRNA-splicing factor ATP-dependent RNA helicase DHX16 [EC:3.6.4.13]
CL2210.Contig1_All	vvi:100242595	76.35	148	10	2	153	521	1	148	1e-69	212	NADH dehydrogenase [ubiquinone] flavoprotein 2, mitochondrial-like; K03943 NADH dehydrogenase (ubiquinone) flavoprotein 2 [EC:1.6.5.3 1.6.99.3]
CL2210.Contig1_All	mtr:MTR_2g104110	74.48	145	15	1	153	521	1	145	4e-67	206	NADH-ubiquinone oxidoreductase 24 kDa subunit; K03943 NADH dehydrogenase (ubiquinone) flavoprotein 2 [EC:1.6.5.3 1.6.99.3]
CL2210.Contig1_All	gmx:100786050	73.79	145	16	1	153	521	1	145	9e-67	205	NADH dehydrogenase [ubiquinone] flavoprotein 2, mitochondrial-like; K03943 NADH dehydrogenase (ubiquinone) flavoprotein 2 [EC:1.6.5.3 1.6.99.3]
CL2210.Contig1_All	gmx:100306106	73.79	145	16	1	153	521	1	145	9e-67	205	uncharacterized LOC100306106; K03943 NADH dehydrogenase (ubiquinone) flavoprotein 2 [EC:1.6.5.3 1.6.99.3]
CL2210.Contig1_All	ath:AT4G02580	75	148	11	2	153	518	1	148	4e-66	203	NADH dehydrogenase (ubiquinone) flavoprotein 2; K03943 NADH dehydrogenase (ubiquinone) flavoprotein 2 [EC:1.6.5.3 1.6.99.3]
CL2210.Contig1_All	bdi:100845688	71.2	125	14	1	213	521	52	176	1e-56	180	NADH dehydrogenase [ubiquinone] flavoprotein 2, mitochondrial-like; K03943 NADH dehydrogenase (ubiquinone) flavoprotein 2 [EC:1.6.5.3 1.6.99.3]
CL2210.Contig1_All	osa:4339271	68.25	126	18	1	210	521	43	168	8e-55	175	Os05g0509200; K03943 NADH dehydrogenase (ubiquinone) flavoprotein 2 [EC:1.6.5.3 1.6.99.3]
CL2210.Contig1_All	zma:100272681	66.67	126	20	1	210	521	93	218	7e-53	172	uncharacterized LOC100272681; K03943 NADH dehydrogenase (ubiquinone) flavoprotein 2 [EC:1.6.5.3 1.6.99.3]
CL2210.Contig1_All	cre:CHLREDRAFT_127317	60.95	105	40	1	210	521	61	165	2e-41	141	NUO5; NADH:ubiquinone oxidoreductase 24 kDa subunit; K03943 NADH dehydrogenase (ubiquinone) flavoprotein 2 [EC:1.6.5.3 1.6.99.3]
CL2210.Contig1_All	vcn:VOLCADRAFT_120415	63	100	35	1	228	521	67	166	3e-41	140	nuo5; NADH:ubiquinone oxidoreductase 24 kDa subunit; K03943 NADH dehydrogenase (ubiquinone) flavoprotein 2 [EC:1.6.5.3 1.6.99.3]
CL2210.Contig1_All	cme:CMR188C	54.92	122	53	3	144	503	33	151	2e-35	125	NADH dehydrogenase I (Complex I) flavoprotein 24kDa subunit; K03943 NADH dehydrogenase (ubiquinone) flavoprotein 2 [EC:1.6.5.3 1.6.99.3]
CL2210.Contig2_All	vvi:100242595	82.28	254	20	2	127	813	1	254	5e-146	413	NADH dehydrogenase [ubiquinone] flavoprotein 2, mitochondrial-like; K03943 NADH dehydrogenase (ubiquinone) flavoprotein 2 [EC:1.6.5.3 1.6.99.3]
CL2210.Contig2_All	gmx:100786050	79.68	251	29	1	127	813	1	251	1e-142	404	NADH dehydrogenase [ubiquinone] flavoprotein 2, mitochondrial-like; K03943 NADH dehydrogenase (ubiquinone) flavoprotein 2 [EC:1.6.5.3 1.6.99.3]
CL2210.Contig2_All	gmx:100306106	79.28	251	30	1	127	813	1	251	2e-142	404	uncharacterized LOC100306106; K03943 NADH dehydrogenase (ubiquinone) flavoprotein 2 [EC:1.6.5.3 1.6.99.3]
CL2210.Contig2_All	mtr:MTR_2g104110	80.08	251	28	1	127	813	1	251	3e-142	404	NADH-ubiquinone oxidoreductase 24 kDa subunit; K03943 NADH dehydrogenase (ubiquinone) flavoprotein 2 [EC:1.6.5.3 1.6.99.3]
CL2210.Contig2_All	ath:AT4G02580	79.61	255	26	2	127	813	1	255	5e-139	395	NADH dehydrogenase (ubiquinone) flavoprotein 2; K03943 NADH dehydrogenase (ubiquinone) flavoprotein 2 [EC:1.6.5.3 1.6.99.3]
CL2210.Contig2_All	bdi:100845688	77.92	231	29	1	187	813	52	282	6e-130	374	NADH dehydrogenase [ubiquinone] flavoprotein 2, mitochondrial-like; K03943 NADH dehydrogenase (ubiquinone) flavoprotein 2 [EC:1.6.5.3 1.6.99.3]
CL2210.Contig2_All	osa:4339271	76.29	232	33	1	184	813	43	274	1e-127	367	Os05g0509200; K03943 NADH dehydrogenase (ubiquinone) flavoprotein 2 [EC:1.6.5.3 1.6.99.3]
CL2210.Contig2_All	zma:100272681	75.86	232	34	1	184	813	93	324	5e-126	365	uncharacterized LOC100272681; K03943 NADH dehydrogenase (ubiquinone) flavoprotein 2 [EC:1.6.5.3 1.6.99.3]
CL2210.Contig2_All	cre:CHLREDRAFT_127317	53.64	220	91	3	184	810	61	280	1e-82	253	NUO5; NADH:ubiquinone oxidoreductase 24 kDa subunit; K03943 NADH dehydrogenase (ubiquinone) flavoprotein 2 [EC:1.6.5.3 1.6.99.3]
CL2210.Contig2_All	vcn:VOLCADRAFT_120415	53.27	214	89	2	202	810	67	280	9e-81	248	nuo5; NADH:ubiquinone oxidoreductase 24 kDa subunit; K03943 NADH dehydrogenase (ubiquinone) flavoprotein 2 [EC:1.6.5.3 1.6.99.3]
CL2210.Contig2_All	cme:CMR188C	45.89	231	123	5	118	804	33	249	2e-58	190	NADH dehydrogenase I (Complex I) flavoprotein 24kDa subunit; K03943 NADH dehydrogenase (ubiquinone) flavoprotein 2 [EC:1.6.5.3 1.6.99.3]
CL2210.Contig3_All	vvi:100242595	86.61	254	31	1	168	920	1	254	1e-161	454	NADH dehydrogenase [ubiquinone] flavoprotein 2, mitochondrial-like; K03943 NADH dehydrogenase (ubiquinone) flavoprotein 2 [EC:1.6.5.3 1.6.99.3]
CL2210.Contig3_All	mtr:MTR_2g104110	85.66	251	36	0	168	920	1	251	2e-159	448	NADH-ubiquinone oxidoreductase 24 kDa subunit; K03943 NADH dehydrogenase (ubiquinone) flavoprotein 2 [EC:1.6.5.3 1.6.99.3]
CL2210.Contig3_All	gmx:100306106	84.86	251	38	0	168	920	1	251	2e-158	446	uncharacterized LOC100306106; K03943 NADH dehydrogenase (ubiquinone) flavoprotein 2 [EC:1.6.5.3 1.6.99.3]
CL2210.Contig3_All	gmx:100786050	84.46	251	39	0	168	920	1	251	3e-158	445	NADH dehydrogenase [ubiquinone] flavoprotein 2, mitochondrial-like; K03943 NADH dehydrogenase (ubiquinone) flavoprotein 2 [EC:1.6.5.3 1.6.99.3]
CL2210.Contig3_All	ath:AT4G02580	84.31	255	36	1	168	920	1	255	1e-155	439	NADH dehydrogenase (ubiquinone) flavoprotein 2; K03943 NADH dehydrogenase (ubiquinone) flavoprotein 2 [EC:1.6.5.3 1.6.99.3]
CL2210.Contig3_All	bdi:100845688	81.39	231	43	0	228	920	52	282	2e-143	409	NADH dehydrogenase [ubiquinone] flavoprotein 2, mitochondrial-like; K03943 NADH dehydrogenase (ubiquinone) flavoprotein 2 [EC:1.6.5.3 1.6.99.3]
CL2210.Contig3_All	osa:4339271	80.6	232	45	0	225	920	43	274	1e-142	407	Os05g0509200; K03943 NADH dehydrogenase (ubiquinone) flavoprotein 2 [EC:1.6.5.3 1.6.99.3]
CL2210.Contig3_All	zma:100272681	79.74	232	47	0	225	920	93	324	5e-139	399	uncharacterized LOC100272681; K03943 NADH dehydrogenase (ubiquinone) flavoprotein 2 [EC:1.6.5.3 1.6.99.3]
CL2210.Contig3_All	vcn:VOLCADRAFT_120415	48.33	269	130	3	138	917	14	280	4e-91	276	nuo5; NADH:ubiquinone oxidoreductase 24 kDa subunit; K03943 NADH dehydrogenase (ubiquinone) flavoprotein 2 [EC:1.6.5.3 1.6.99.3]
CL2210.Contig3_All	cre:CHLREDRAFT_127317	52.16	232	101	2	252	917	49	280	2e-89	272	NUO5; NADH:ubiquinone oxidoreductase 24 kDa subunit; K03943 NADH dehydrogenase (ubiquinone) flavoprotein 2 [EC:1.6.5.3 1.6.99.3]
CL2210.Contig3_All	cme:CMR188C	44.93	227	125	2	231	911	34	249	2e-63	204	NADH dehydrogenase I (Complex I) flavoprotein 24kDa subunit; K03943 NADH dehydrogenase (ubiquinone) flavoprotein 2 [EC:1.6.5.3 1.6.99.3]
CL2210.Contig4_All	vvi:100242595	77.95	254	20	1	110	763	1	254	5e-138	392	NADH dehydrogenase [ubiquinone] flavoprotein 2, mitochondrial-like; K03943 NADH dehydrogenase (ubiquinone) flavoprotein 2 [EC:1.6.5.3 1.6.99.3]
CL2210.Contig4_All	gmx:100786050	76.1	251	27	1	110	763	1	251	3e-134	383	NADH dehydrogenase [ubiquinone] flavoprotein 2, mitochondrial-like; K03943 NADH dehydrogenase (ubiquinone) flavoprotein 2 [EC:1.6.5.3 1.6.99.3]
CL2210.Contig4_All	gmx:100306106	75.7	251	28	1	110	763	1	251	4e-134	382	uncharacterized LOC100306106; K03943 NADH dehydrogenase (ubiquinone) flavoprotein 2 [EC:1.6.5.3 1.6.99.3]
CL2210.Contig4_All	mtr:MTR_2g104110	76.49	251	26	1	110	763	1	251	6e-134	382	NADH-ubiquinone oxidoreductase 24 kDa subunit; K03943 NADH dehydrogenase (ubiquinone) flavoprotein 2 [EC:1.6.5.3 1.6.99.3]
CL2210.Contig4_All	ath:AT4G02580	76.47	255	23	1	110	763	1	255	4e-133	380	NADH dehydrogenase (ubiquinone) flavoprotein 2; K03943 NADH dehydrogenase (ubiquinone) flavoprotein 2 [EC:1.6.5.3 1.6.99.3]
CL2210.Contig4_All	bdi:100845688	85.5	200	29	0	164	763	83	282	2e-128	369	NADH dehydrogenase [ubiquinone] flavoprotein 2, mitochondrial-like; K03943 NADH dehydrogenase (ubiquinone) flavoprotein 2 [EC:1.6.5.3 1.6.99.3]
CL2210.Contig4_All	osa:4339271	83.58	201	33	0	161	763	74	274	1e-126	364	Os05g0509200; K03943 NADH dehydrogenase (ubiquinone) flavoprotein 2 [EC:1.6.5.3 1.6.99.3]
CL2210.Contig4_All	zma:100272681	82.21	208	36	1	143	763	117	324	2e-125	363	uncharacterized LOC100272681; K03943 NADH dehydrogenase (ubiquinone) flavoprotein 2 [EC:1.6.5.3 1.6.99.3]
CL2210.Contig4_All	cre:CHLREDRAFT_127317	53.85	208	86	2	167	760	73	280	3e-81	249	NUO5; NADH:ubiquinone oxidoreductase 24 kDa subunit; K03943 NADH dehydrogenase (ubiquinone) flavoprotein 2 [EC:1.6.5.3 1.6.99.3]
CL2210.Contig4_All	vcn:VOLCADRAFT_120415	52.86	210	90	1	158	760	71	280	9e-81	248	nuo5; NADH:ubiquinone oxidoreductase 24 kDa subunit; K03943 NADH dehydrogenase (ubiquinone) flavoprotein 2 [EC:1.6.5.3 1.6.99.3]
CL2210.Contig4_All	cme:CMR188C	44.84	223	123	3	86	754	40	249	2e-59	192	NADH dehydrogenase I (Complex I) flavoprotein 24kDa subunit; K03943 NADH dehydrogenase (ubiquinone) flavoprotein 2 [EC:1.6.5.3 1.6.99.3]
CL2210.Contig5_All	vvi:100242595	80.65	279	54	1	167	1003	1	254	2e-162	457	NADH dehydrogenase [ubiquinone] flavoprotein 2, mitochondrial-like; K03943 NADH dehydrogenase (ubiquinone) flavoprotein 2 [EC:1.6.5.3 1.6.99.3]
CL2210.Contig5_All	mtr:MTR_2g104110	77.78	279	62	1	167	1003	1	251	5e-156	441	NADH-ubiquinone oxidoreductase 24 kDa subunit; K03943 NADH dehydrogenase (ubiquinone) flavoprotein 2 [EC:1.6.5.3 1.6.99.3]
CL2210.Contig5_All	gmx:100786050	77.06	279	64	1	167	1003	1	251	4e-155	439	NADH dehydrogenase [ubiquinone] flavoprotein 2, mitochondrial-like; K03943 NADH dehydrogenase (ubiquinone) flavoprotein 2 [EC:1.6.5.3 1.6.99.3]
CL2210.Contig5_All	gmx:100306106	76.7	279	65	1	167	1003	1	251	6e-155	438	uncharacterized LOC100306106; K03943 NADH dehydrogenase (ubiquinone) flavoprotein 2 [EC:1.6.5.3 1.6.99.3]
CL2210.Contig5_All	ath:AT4G02580	78.49	279	60	1	167	1003	1	255	1e-154	437	NADH dehydrogenase (ubiquinone) flavoprotein 2; K03943 NADH dehydrogenase (ubiquinone) flavoprotein 2 [EC:1.6.5.3 1.6.99.3]
CL2210.Contig5_All	bdi:100845688	83.55	231	38	0	311	1003	52	282	2e-147	421	NADH dehydrogenase [ubiquinone] flavoprotein 2, mitochondrial-like; K03943 NADH dehydrogenase (ubiquinone) flavoprotein 2 [EC:1.6.5.3 1.6.99.3]
CL2210.Contig5_All	osa:4339271	81.9	232	42	0	308	1003	43	274	1e-145	416	Os05g0509200; K03943 NADH dehydrogenase (ubiquinone) flavoprotein 2 [EC:1.6.5.3 1.6.99.3]
CL2210.Contig5_All	zma:100272681	70.77	284	76	2	173	1003	49	324	5e-143	411	uncharacterized LOC100272681; K03943 NADH dehydrogenase (ubiquinone) flavoprotein 2 [EC:1.6.5.3 1.6.99.3]
CL2210.Contig5_All	vcn:VOLCADRAFT_120415	50.41	242	111	1	302	1000	39	280	3e-89	272	nuo5; NADH:ubiquinone oxidoreductase 24 kDa subunit; K03943 NADH dehydrogenase (ubiquinone) flavoprotein 2 [EC:1.6.5.3 1.6.99.3]
CL2210.Contig5_All	cre:CHLREDRAFT_127317	52.59	232	100	2	335	1000	49	280	1e-88	271	NUO5; NADH:ubiquinone oxidoreductase 24 kDa subunit; K03943 NADH dehydrogenase (ubiquinone) flavoprotein 2 [EC:1.6.5.3 1.6.99.3]
CL2210.Contig5_All	cme:CMR188C	45.37	227	124	2	314	994	34	249	3e-63	204	NADH dehydrogenase I (Complex I) flavoprotein 24kDa subunit; K03943 NADH dehydrogenase (ubiquinone) flavoprotein 2 [EC:1.6.5.3 1.6.99.3]
CL2210.Contig6_All	vvi:100242595	86.67	135	18	0	660	1064	120	254	8e-79	245	NADH dehydrogenase [ubiquinone] flavoprotein 2, mitochondrial-like; K03943 NADH dehydrogenase (ubiquinone) flavoprotein 2 [EC:1.6.5.3 1.6.99.3]
CL2210.Contig6_All	gmx:100786050	83.7	135	22	0	660	1064	117	251	3e-77	241	NADH dehydrogenase [ubiquinone] flavoprotein 2, mitochondrial-like; K03943 NADH dehydrogenase (ubiquinone) flavoprotein 2 [EC:1.6.5.3 1.6.99.3]
CL2210.Contig6_All	gmx:100306106	82.96	135	23	0	660	1064	117	251	5e-77	241	uncharacterized LOC100306106; K03943 NADH dehydrogenase (ubiquinone) flavoprotein 2 [EC:1.6.5.3 1.6.99.3]
CL2210.Contig6_All	mtr:MTR_2g104110	83.7	135	22	0	660	1064	117	251	2e-76	239	NADH-ubiquinone oxidoreductase 24 kDa subunit; K03943 NADH dehydrogenase (ubiquinone) flavoprotein 2 [EC:1.6.5.3 1.6.99.3]
CL2210.Contig6_All	bdi:100845688	82.96	135	23	0	660	1064	148	282	2e-75	238	NADH dehydrogenase [ubiquinone] flavoprotein 2, mitochondrial-like; K03943 NADH dehydrogenase (ubiquinone) flavoprotein 2 [EC:1.6.5.3 1.6.99.3]
CL2210.Contig6_All	ath:AT4G02580	82.96	135	23	0	660	1064	121	255	3e-74	234	NADH dehydrogenase (ubiquinone) flavoprotein 2; K03943 NADH dehydrogenase (ubiquinone) flavoprotein 2 [EC:1.6.5.3 1.6.99.3]
CL2210.Contig6_All	osa:4339271	81.48	135	25	0	660	1064	140	274	7e-74	233	Os05g0509200; K03943 NADH dehydrogenase (ubiquinone) flavoprotein 2 [EC:1.6.5.3 1.6.99.3]
CL2210.Contig6_All	zma:100272681	81.48	135	25	0	660	1064	190	324	4e-73	233	uncharacterized LOC100272681; K03943 NADH dehydrogenase (ubiquinone) flavoprotein 2 [EC:1.6.5.3 1.6.99.3]
CL2210.Contig6_All	cre:CHLREDRAFT_127317	46.53	144	67	2	660	1061	137	280	2e-39	144	NUO5; NADH:ubiquinone oxidoreductase 24 kDa subunit; K03943 NADH dehydrogenase (ubiquinone) flavoprotein 2 [EC:1.6.5.3 1.6.99.3]
CL2210.Contig6_All	vcn:VOLCADRAFT_120415	44.06	143	71	1	660	1061	138	280	3e-38	140	nuo5; NADH:ubiquinone oxidoreductase 24 kDa subunit; K03943 NADH dehydrogenase (ubiquinone) flavoprotein 2 [EC:1.6.5.3 1.6.99.3]
CL2210.Contig6_All	cme:CMR188C	52	100	48	0	230	529	34	133	4e-27	110	NADH dehydrogenase I (Complex I) flavoprotein 24kDa subunit; K03943 NADH dehydrogenase (ubiquinone) flavoprotein 2 [EC:1.6.5.3 1.6.99.3]
CL2212.Contig1_All	vvi:100258898	34.35	262	172	5	1133	1918	95	306	6e-30	127	protein SPA1-RELATED 3-like; K10143 E3 ubiquitin-protein ligase RFWD2 [EC:6.3.2.19]
CL2212.Contig1_All	gmx:100811457	31.76	318	203	6	1010	1921	39	339	2e-29	126	protein SPA1-RELATED 3-like; K10143 E3 ubiquitin-protein ligase RFWD2 [EC:6.3.2.19]
CL2212.Contig1_All	mtr:MTR_2g085210	30.04	263	184	3	1133	1921	77	325	1e-27	120	SPA1-like protein; K10143 E3 ubiquitin-protein ligase RFWD2 [EC:6.3.2.19]
CL2212.Contig1_All	ath:AT3G15354	31.44	264	180	5	1133	1921	76	287	2e-25	113	SPA3; ubiquitin-protein ligase RFWD2; K10143 E3 ubiquitin-protein ligase RFWD2 [EC:6.3.2.19]
CL2212.Contig2_All	mtr:MTR_2g085210	40.12	845	456	17	999	3383	52	875	5e-180	556	SPA1-like protein; K10143 E3 ubiquitin-protein ligase RFWD2 [EC:6.3.2.19]
CL2212.Contig2_All	gmx:100811457	38.51	831	472	14	1008	3383	82	892	2e-175	545	protein SPA1-RELATED 3-like; K10143 E3 ubiquitin-protein ligase RFWD2 [EC:6.3.2.19]
CL2212.Contig2_All	vvi:100258898	37.94	833	465	18	1041	3383	95	856	4e-161	506	protein SPA1-RELATED 3-like; K10143 E3 ubiquitin-protein ligase RFWD2 [EC:6.3.2.19]
CL2212.Contig2_All	ath:AT3G15354	42.92	643	324	12	1584	3383	206	836	1e-155	491	SPA3; ubiquitin-protein ligase RFWD2; K10143 E3 ubiquitin-protein ligase RFWD2 [EC:6.3.2.19]
CL2212.Contig2_All	gmx:100813745	37.04	575	301	13	1833	3374	119	665	1e-109	362	E3 ubiquitin-protein ligase COP1-like; K10143 E3 ubiquitin-protein ligase RFWD2 [EC:6.3.2.19]
CL2212.Contig2_All	gmx:100788171	38.69	535	284	9	1902	3374	153	671	1e-108	359	E3 ubiquitin-protein ligase COP1-like; K10143 E3 ubiquitin-protein ligase RFWD2 [EC:6.3.2.19]
CL2212.Contig2_All	bdi:100827481	40.72	501	283	10	1914	3374	185	666	4e-108	358	E3 ubiquitin-protein ligase COP1-like; K10143 E3 ubiquitin-protein ligase RFWD2 [EC:6.3.2.19]
CL2212.Contig2_All	vvi:100248310	37.95	527	285	9	1926	3380	164	674	2e-107	356	E3 ubiquitin-protein ligase COP1-like; K10143 E3 ubiquitin-protein ligase RFWD2 [EC:6.3.2.19]
CL2212.Contig2_All	vvi:100246063	38.27	533	287	12	1902	3374	247	763	2e-107	358	E3 ubiquitin-protein ligase COP1-like; K10143 E3 ubiquitin-protein ligase RFWD2 [EC:6.3.2.19]
CL2212.Contig2_All	zma:100286122	38.26	528	285	10	1914	3374	177	689	3e-106	353	ubiquitin ligase protein COP1; K10143 E3 ubiquitin-protein ligase RFWD2 [EC:6.3.2.19]
CL2212.Contig2_All	ath:AT2G32950	37.29	531	293	11	1902	3374	155	671	7e-106	352	COP1; E3 ubiquitin-protein ligase COP1; K10143 E3 ubiquitin-protein ligase RFWD2 [EC:6.3.2.19]
CL2212.Contig2_All	mtr:MTR_5g085250	42.82	411	235	5	2142	3374	372	757	2e-105	353	E3 ubiquitin-protein ligase COP1; K10143 E3 ubiquitin-protein ligase RFWD2 [EC:6.3.2.19]
CL2212.Contig2_All	osa:4330868	38.55	524	285	9	1914	3374	169	681	2e-104	348	Os02g0771100; K10143 E3 ubiquitin-protein ligase RFWD2 [EC:6.3.2.19]
CL2212.Contig2_All	zma:100279342	37.84	510	293	9	1914	3371	170	650	2e-104	347	uncharacterized LOC100279342; K10143 E3 ubiquitin-protein ligase RFWD2 [EC:6.3.2.19]
CL2212.Contig2_All	ota:Ot03g04840	32.14	504	333	6	1896	3380	167	635	5e-76	266	COP1-like protein (ISS); K10143 E3 ubiquitin-protein ligase RFWD2 [EC:6.3.2.19]
CL2212.Contig2_All	cme:CMK039C	39.1	376	200	7	2340	3380	491	854	5e-76	272	photoregulatory zinc-finger protein COP1; K10143 E3 ubiquitin-protein ligase RFWD2 [EC:6.3.2.19]
CL2212.Contig2_All	vvi:100264761	26.74	288	194	7	2433	3245	44	317	2e-15	82.4	U3 small nucleolar RNA-associated protein 15 homolog-like; K14549 U3 small nucleolar RNA-associated protein 15
CL2212.Contig2_All	cre:CHLREDRAFT_112569	26.96	293	196	11	2439	3263	33	305	3e-15	80.1	U5 snRNP-specific protein; K12857 Prp8 binding protein
CL2212.Contig2_All	osa:4327260	28.02	232	158	5	2580	3248	262	486	7e-15	80.5	Os01g0924300; K14791 periodic tryptophan protein 1
CL2212.Contig2_All	zma:100382982	26.87	268	183	11	2433	3197	143	398	1e-14	79.3	uncharacterized LOC100382982; K06666 glucose repression regulatory protein TUP1
CL2212.Contig3_All	mtr:MTR_2g085210	40.69	843	452	17	1058	3442	52	875	0	575	SPA1-like protein; K10143 E3 ubiquitin-protein ligase RFWD2 [EC:6.3.2.19]
CL2212.Contig3_All	gmx:100811457	37.9	847	469	12	1073	3442	84	892	4e-179	555	protein SPA1-RELATED 3-like; K10143 E3 ubiquitin-protein ligase RFWD2 [EC:6.3.2.19]
CL2212.Contig3_All	vvi:100258898	37.58	833	468	16	1100	3442	95	856	1e-163	513	protein SPA1-RELATED 3-like; K10143 E3 ubiquitin-protein ligase RFWD2 [EC:6.3.2.19]
CL2212.Contig3_All	ath:AT3G15354	42.77	643	325	12	1643	3442	206	836	1e-160	504	SPA3; ubiquitin-protein ligase RFWD2; K10143 E3 ubiquitin-protein ligase RFWD2 [EC:6.3.2.19]
CL2212.Contig3_All	gmx:100813745	37.77	564	303	11	1892	3439	119	667	2e-111	367	E3 ubiquitin-protein ligase COP1-like; K10143 E3 ubiquitin-protein ligase RFWD2 [EC:6.3.2.19]
CL2212.Contig3_All	gmx:100788171	38.8	567	296	12	1892	3439	125	673	2e-110	364	E3 ubiquitin-protein ligase COP1-like; K10143 E3 ubiquitin-protein ligase RFWD2 [EC:6.3.2.19]
CL2212.Contig3_All	ath:AT2G32950	37.25	545	307	10	1910	3439	140	673	3e-109	361	COP1; E3 ubiquitin-protein ligase COP1; K10143 E3 ubiquitin-protein ligase RFWD2 [EC:6.3.2.19]
CL2212.Contig3_All	vvi:100246063	37.78	540	285	10	1973	3439	253	765	4e-109	363	E3 ubiquitin-protein ligase COP1-like; K10143 E3 ubiquitin-protein ligase RFWD2 [EC:6.3.2.19]
CL2212.Contig3_All	bdi:100827481	40.56	503	285	10	1973	3439	185	668	1e-108	359	E3 ubiquitin-protein ligase COP1-like; K10143 E3 ubiquitin-protein ligase RFWD2 [EC:6.3.2.19]
CL2212.Contig3_All	vvi:100248310	39.02	528	279	10	1985	3439	164	674	1e-108	359	E3 ubiquitin-protein ligase COP1-like; K10143 E3 ubiquitin-protein ligase RFWD2 [EC:6.3.2.19]
CL2212.Contig3_All	mtr:MTR_5g085250	43.58	413	233	5	2201	3439	372	759	5e-107	357	E3 ubiquitin-protein ligase COP1; K10143 E3 ubiquitin-protein ligase RFWD2 [EC:6.3.2.19]
CL2212.Contig3_All	zma:100286122	38.02	526	289	9	1973	3439	177	691	9e-107	355	ubiquitin ligase protein COP1; K10143 E3 ubiquitin-protein ligase RFWD2 [EC:6.3.2.19]
CL2212.Contig3_All	osa:4330868	39.16	526	283	10	1973	3439	169	683	4e-105	350	Os02g0771100; K10143 E3 ubiquitin-protein ligase RFWD2 [EC:6.3.2.19]
CL2212.Contig3_All	zma:100279342	37.52	509	295	8	1973	3430	170	650	2e-104	347	uncharacterized LOC100279342; K10143 E3 ubiquitin-protein ligase RFWD2 [EC:6.3.2.19]
CL2212.Contig3_All	ota:Ot03g04840	32.1	514	340	6	1925	3439	157	635	1e-77	271	COP1-like protein (ISS); K10143 E3 ubiquitin-protein ligase RFWD2 [EC:6.3.2.19]
CL2212.Contig3_All	cme:CMK039C	39.89	376	197	7	2399	3439	491	854	3e-77	275	photoregulatory zinc-finger protein COP1; K10143 E3 ubiquitin-protein ligase RFWD2 [EC:6.3.2.19]
CL2212.Contig3_All	vvi:100264761	27.08	288	193	7	2492	3304	44	317	1e-15	82.8	U3 small nucleolar RNA-associated protein 15 homolog-like; K14549 U3 small nucleolar RNA-associated protein 15
CL2212.Contig3_All	osa:4327260	28.88	232	156	5	2639	3307	262	486	2e-15	82.4	Os01g0924300; K14791 periodic tryptophan protein 1
CL2212.Contig3_All	zma:100382982	27.24	268	182	11	2492	3256	143	398	3e-15	81.3	uncharacterized LOC100382982; K06666 glucose repression regulatory protein TUP1
CL2212.Contig3_All	gmx:100789793	25.48	263	193	6	2486	3265	63	301	4e-15	79.7	U5 small nuclear ribonucleoprotein 40 kDa protein-like; K12857 Prp8 binding protein
CL2212.Contig4_All	mtr:MTR_2g085210	40.26	842	456	14	3000	616	52	875	5e-178	552	SPA1-like protein; K10143 E3 ubiquitin-protein ligase RFWD2 [EC:6.3.2.19]
CL2212.Contig4_All	gmx:100811457	39.57	834	460	16	2985	616	84	892	3e-173	540	protein SPA1-RELATED 3-like; K10143 E3 ubiquitin-protein ligase RFWD2 [EC:6.3.2.19]
CL2212.Contig4_All	ath:AT3G15354	37.33	825	473	15	2958	616	76	836	2e-158	499	SPA3; ubiquitin-protein ligase RFWD2; K10143 E3 ubiquitin-protein ligase RFWD2 [EC:6.3.2.19]
CL2212.Contig4_All	vvi:100258898	37.64	829	469	18	2958	616	95	856	8e-157	495	protein SPA1-RELATED 3-like; K10143 E3 ubiquitin-protein ligase RFWD2 [EC:6.3.2.19]
CL2212.Contig4_All	gmx:100813745	37.86	552	291	9	2124	625	140	665	2e-110	364	E3 ubiquitin-protein ligase COP1-like; K10143 E3 ubiquitin-protein ligase RFWD2 [EC:6.3.2.19]
CL2212.Contig4_All	bdi:100827481	39.04	520	293	8	2112	625	176	666	3e-110	364	E3 ubiquitin-protein ligase COP1-like; K10143 E3 ubiquitin-protein ligase RFWD2 [EC:6.3.2.19]
CL2212.Contig4_All	vvi:100246063	39.92	526	278	11	2088	625	250	763	1e-109	365	E3 ubiquitin-protein ligase COP1-like; K10143 E3 ubiquitin-protein ligase RFWD2 [EC:6.3.2.19]
CL2212.Contig4_All	gmx:100788171	37.68	552	292	9	2124	625	146	671	6e-109	360	E3 ubiquitin-protein ligase COP1-like; K10143 E3 ubiquitin-protein ligase RFWD2 [EC:6.3.2.19]
CL2212.Contig4_All	ath:AT2G32950	36.91	550	297	9	2124	625	148	671	2e-108	359	COP1; E3 ubiquitin-protein ligase COP1; K10143 E3 ubiquitin-protein ligase RFWD2 [EC:6.3.2.19]
CL2212.Contig4_All	vvi:100248310	37.84	555	305	10	2163	619	134	674	8e-108	357	E3 ubiquitin-protein ligase COP1-like; K10143 E3 ubiquitin-protein ligase RFWD2 [EC:6.3.2.19]
CL2212.Contig4_All	zma:100279342	38.65	520	294	10	2112	628	161	650	1e-106	353	uncharacterized LOC100279342; K10143 E3 ubiquitin-protein ligase RFWD2 [EC:6.3.2.19]
CL2212.Contig4_All	mtr:MTR_5g085250	44.09	440	245	8	1941	625	349	757	7e-106	355	E3 ubiquitin-protein ligase COP1; K10143 E3 ubiquitin-protein ligase RFWD2 [EC:6.3.2.19]
CL2212.Contig4_All	osa:4330868	37.29	539	295	10	2112	625	160	681	1e-105	352	Os02g0771100; K10143 E3 ubiquitin-protein ligase RFWD2 [EC:6.3.2.19]
CL2212.Contig4_All	zma:100286122	37.57	551	289	11	2112	625	168	689	2e-105	352	ubiquitin ligase protein COP1; K10143 E3 ubiquitin-protein ligase RFWD2 [EC:6.3.2.19]
CL2212.Contig4_All	cme:CMK039C	34.62	520	304	13	2070	619	354	854	5e-77	275	photoregulatory zinc-finger protein COP1; K10143 E3 ubiquitin-protein ligase RFWD2 [EC:6.3.2.19]
CL2212.Contig4_All	ota:Ot03g04840	33.6	497	321	8	2082	619	174	635	1e-76	268	COP1-like protein (ISS); K10143 E3 ubiquitin-protein ligase RFWD2 [EC:6.3.2.19]
CL2212.Contig4_All	vvi:100264761	26.74	288	194	7	1566	754	44	317	3e-15	82	U3 small nucleolar RNA-associated protein 15 homolog-like; K14549 U3 small nucleolar RNA-associated protein 15
CL2212.Contig4_All	cre:CHLREDRAFT_112569	26.62	293	197	11	1560	736	33	305	7e-15	79	U5 snRNP-specific protein; K12857 Prp8 binding protein
CL2212.Contig4_All	osa:4327260	27.59	232	159	5	1419	751	262	486	2e-14	79.3	Os01g0924300; K14791 periodic tryptophan protein 1
CL2212.Contig4_All	mtr:MTR_7g086360	25.1	263	194	7	1572	793	63	301	2e-14	77.8	U5 snRNP-specific protein-like factor; K12857 Prp8 binding protein
CL2212.Contig5_All	mtr:MTR_2g085210	39.78	817	456	15	2868	526	77	875	4e-178	551	SPA1-like protein; K10143 E3 ubiquitin-protein ligase RFWD2 [EC:6.3.2.19]
CL2212.Contig5_All	gmx:100811457	38.29	875	487	15	2991	526	39	892	1e-174	543	protein SPA1-RELATED 3-like; K10143 E3 ubiquitin-protein ligase RFWD2 [EC:6.3.2.19]
CL2212.Contig5_All	ath:AT3G15354	38.42	825	464	19	2868	526	76	836	4e-163	510	SPA3; ubiquitin-protein ligase RFWD2; K10143 E3 ubiquitin-protein ligase RFWD2 [EC:6.3.2.19]
CL2212.Contig5_All	vvi:100258898	38.18	833	463	16	2868	526	95	856	5e-163	511	protein SPA1-RELATED 3-like; K10143 E3 ubiquitin-protein ligase RFWD2 [EC:6.3.2.19]
CL2212.Contig5_All	gmx:100813745	37.44	577	300	13	2076	529	119	667	2e-111	366	E3 ubiquitin-protein ligase COP1-like; K10143 E3 ubiquitin-protein ligase RFWD2 [EC:6.3.2.19]
CL2212.Contig5_All	gmx:100788171	39.11	537	283	9	2007	529	153	673	3e-110	363	E3 ubiquitin-protein ligase COP1-like; K10143 E3 ubiquitin-protein ligase RFWD2 [EC:6.3.2.19]
CL2212.Contig5_All	bdi:100827481	41.15	503	282	10	1995	529	185	668	1e-109	362	E3 ubiquitin-protein ligase COP1-like; K10143 E3 ubiquitin-protein ligase RFWD2 [EC:6.3.2.19]
CL2212.Contig5_All	vvi:100248310	38.52	527	282	9	1983	529	164	674	5e-109	360	E3 ubiquitin-protein ligase COP1-like; K10143 E3 ubiquitin-protein ligase RFWD2 [EC:6.3.2.19]
CL2212.Contig5_All	vvi:100246063	38.69	535	286	12	2007	529	247	765	6e-109	363	E3 ubiquitin-protein ligase COP1-like; K10143 E3 ubiquitin-protein ligase RFWD2 [EC:6.3.2.19]
CL2212.Contig5_All	zma:100286122	38.68	530	284	10	1995	529	177	691	1e-107	357	ubiquitin ligase protein COP1; K10143 E3 ubiquitin-protein ligase RFWD2 [EC:6.3.2.19]
CL2212.Contig5_All	ath:AT2G32950	37.71	533	292	11	2007	529	155	673	2e-107	356	COP1; E3 ubiquitin-protein ligase COP1; K10143 E3 ubiquitin-protein ligase RFWD2 [EC:6.3.2.19]
CL2212.Contig5_All	mtr:MTR_5g085250	43.34	413	234	5	1767	529	372	759	5e-107	357	E3 ubiquitin-protein ligase COP1; K10143 E3 ubiquitin-protein ligase RFWD2 [EC:6.3.2.19]
CL2212.Contig5_All	osa:4330868	38.97	526	284	9	1995	529	169	683	6e-106	352	Os02g0771100; K10143 E3 ubiquitin-protein ligase RFWD2 [EC:6.3.2.19]
CL2212.Contig5_All	zma:100279342	38.24	510	291	9	1995	538	170	650	1e-105	350	uncharacterized LOC100279342; K10143 E3 ubiquitin-protein ligase RFWD2 [EC:6.3.2.19]
CL2212.Contig5_All	ota:Ot03g04840	32.34	504	332	6	2013	529	167	635	6e-77	269	COP1-like protein (ISS); K10143 E3 ubiquitin-protein ligase RFWD2 [EC:6.3.2.19]
CL2212.Contig5_All	cme:CMK039C	39.63	376	198	7	1569	529	491	854	6e-77	275	photoregulatory zinc-finger protein COP1; K10143 E3 ubiquitin-protein ligase RFWD2 [EC:6.3.2.19]
CL2212.Contig5_All	vvi:100264761	27.08	288	193	7	1476	664	44	317	1e-15	82.8	U3 small nucleolar RNA-associated protein 15 homolog-like; K14549 U3 small nucleolar RNA-associated protein 15
CL2212.Contig5_All	osa:4327260	28.88	232	156	5	1329	661	262	486	2e-15	82.4	Os01g0924300; K14791 periodic tryptophan protein 1
CL2212.Contig5_All	zma:100382982	27.24	268	182	11	1476	712	143	398	2e-15	81.6	uncharacterized LOC100382982; K06666 glucose repression regulatory protein TUP1
CL2212.Contig5_All	bdi:100827658	29.67	209	138	4	1329	730	262	464	9e-15	80.1	uncharacterized LOC100827658; K14791 periodic tryptophan protein 1
CL2212.Contig6_All	mtr:MTR_2g085210	40.93	843	450	17	1110	3494	52	875	0	579	SPA1-like protein; K10143 E3 ubiquitin-protein ligase RFWD2 [EC:6.3.2.19]
CL2212.Contig6_All	gmx:100811457	38.13	847	467	12	1125	3494	84	892	2e-180	558	protein SPA1-RELATED 3-like; K10143 E3 ubiquitin-protein ligase RFWD2 [EC:6.3.2.19]
CL2212.Contig6_All	vvi:100258898	37.82	833	466	16	1152	3494	95	856	7e-165	516	protein SPA1-RELATED 3-like; K10143 E3 ubiquitin-protein ligase RFWD2 [EC:6.3.2.19]
CL2212.Contig6_All	ath:AT3G15354	42.92	643	324	12	1695	3494	206	836	5e-161	506	SPA3; ubiquitin-protein ligase RFWD2; K10143 E3 ubiquitin-protein ligase RFWD2 [EC:6.3.2.19]
CL2212.Contig6_All	gmx:100813745	37.94	564	302	11	1944	3491	119	667	5e-112	369	E3 ubiquitin-protein ligase COP1-like; K10143 E3 ubiquitin-protein ligase RFWD2 [EC:6.3.2.19]
CL2212.Contig6_All	gmx:100788171	38.98	567	295	12	1944	3491	125	673	6e-111	366	E3 ubiquitin-protein ligase COP1-like; K10143 E3 ubiquitin-protein ligase RFWD2 [EC:6.3.2.19]
CL2212.Contig6_All	ath:AT2G32950	37.43	545	306	10	1962	3491	140	673	1e-109	362	COP1; E3 ubiquitin-protein ligase COP1; K10143 E3 ubiquitin-protein ligase RFWD2 [EC:6.3.2.19]
CL2212.Contig6_All	vvi:100246063	37.96	540	284	10	2025	3491	253	765	1e-109	365	E3 ubiquitin-protein ligase COP1-like; K10143 E3 ubiquitin-protein ligase RFWD2 [EC:6.3.2.19]
CL2212.Contig6_All	bdi:100827481	40.76	503	284	10	2025	3491	185	668	3e-109	361	E3 ubiquitin-protein ligase COP1-like; K10143 E3 ubiquitin-protein ligase RFWD2 [EC:6.3.2.19]
CL2212.Contig6_All	vvi:100248310	39.2	528	278	10	2037	3491	164	674	4e-109	361	E3 ubiquitin-protein ligase COP1-like; K10143 E3 ubiquitin-protein ligase RFWD2 [EC:6.3.2.19]
CL2212.Contig6_All	mtr:MTR_5g085250	43.83	413	232	5	2253	3491	372	759	2e-107	359	E3 ubiquitin-protein ligase COP1; K10143 E3 ubiquitin-protein ligase RFWD2 [EC:6.3.2.19]
CL2212.Contig6_All	zma:100286122	38.21	526	288	9	2025	3491	177	691	3e-107	356	ubiquitin ligase protein COP1; K10143 E3 ubiquitin-protein ligase RFWD2 [EC:6.3.2.19]
CL2212.Contig6_All	osa:4330868	39.35	526	282	10	2025	3491	169	683	1e-105	352	Os02g0771100; K10143 E3 ubiquitin-protein ligase RFWD2 [EC:6.3.2.19]
CL2212.Contig6_All	zma:100279342	37.72	509	294	8	2025	3482	170	650	7e-105	348	uncharacterized LOC100279342; K10143 E3 ubiquitin-protein ligase RFWD2 [EC:6.3.2.19]
CL2212.Contig6_All	ota:Ot03g04840	32.3	514	339	6	1977	3491	157	635	4e-78	273	COP1-like protein (ISS); K10143 E3 ubiquitin-protein ligase RFWD2 [EC:6.3.2.19]
CL2212.Contig6_All	cme:CMK039C	40.16	376	196	7	2451	3491	491	854	1e-77	277	photoregulatory zinc-finger protein COP1; K10143 E3 ubiquitin-protein ligase RFWD2 [EC:6.3.2.19]
CL2212.Contig6_All	vvi:100264761	27.08	288	193	7	2544	3356	44	317	2e-15	82.8	U3 small nucleolar RNA-associated protein 15 homolog-like; K14549 U3 small nucleolar RNA-associated protein 15
CL2212.Contig6_All	osa:4327260	28.88	232	156	5	2691	3359	262	486	2e-15	82.4	Os01g0924300; K14791 periodic tryptophan protein 1
CL2212.Contig6_All	zma:100382982	27.24	268	182	11	2544	3308	143	398	3e-15	81.3	uncharacterized LOC100382982; K06666 glucose repression regulatory protein TUP1
CL2212.Contig6_All	gmx:100789793	25.48	263	193	6	2538	3317	63	301	6e-15	79.3	U5 small nuclear ribonucleoprotein 40 kDa protein-like; K12857 Prp8 binding protein
CL2212.Contig7_All	mtr:MTR_2g085210	40.5	842	450	15	3096	724	52	875	5e-180	558	SPA1-like protein; K10143 E3 ubiquitin-protein ligase RFWD2 [EC:6.3.2.19]
CL2212.Contig7_All	gmx:100811457	38.62	852	457	17	3081	724	84	892	5e-175	545	protein SPA1-RELATED 3-like; K10143 E3 ubiquitin-protein ligase RFWD2 [EC:6.3.2.19]
CL2212.Contig7_All	vvi:100258898	37.77	826	465	17	3054	724	95	856	5e-160	504	protein SPA1-RELATED 3-like; K10143 E3 ubiquitin-protein ligase RFWD2 [EC:6.3.2.19]
CL2212.Contig7_All	ath:AT3G15354	41.68	643	332	11	2523	724	206	836	4e-152	483	SPA3; ubiquitin-protein ligase RFWD2; K10143 E3 ubiquitin-protein ligase RFWD2 [EC:6.3.2.19]
CL2212.Contig7_All	gmx:100813745	37.86	552	291	9	2232	733	140	665	1e-111	368	E3 ubiquitin-protein ligase COP1-like; K10143 E3 ubiquitin-protein ligase RFWD2 [EC:6.3.2.19]
CL2212.Contig7_All	bdi:100827481	38.85	520	294	8	2220	733	176	666	8e-111	366	E3 ubiquitin-protein ligase COP1-like; K10143 E3 ubiquitin-protein ligase RFWD2 [EC:6.3.2.19]
CL2212.Contig7_All	gmx:100788171	37.68	552	292	9	2232	733	146	671	3e-110	364	E3 ubiquitin-protein ligase COP1-like; K10143 E3 ubiquitin-protein ligase RFWD2 [EC:6.3.2.19]
CL2212.Contig7_All	vvi:100246063	39.73	526	279	11	2196	733	250	763	4e-110	367	E3 ubiquitin-protein ligase COP1-like; K10143 E3 ubiquitin-protein ligase RFWD2 [EC:6.3.2.19]
CL2212.Contig7_All	ath:AT2G32950	36.73	550	298	9	2232	733	148	671	3e-109	362	COP1; E3 ubiquitin-protein ligase COP1; K10143 E3 ubiquitin-protein ligase RFWD2 [EC:6.3.2.19]
CL2212.Contig7_All	vvi:100248310	37.84	555	305	10	2271	727	134	674	5e-109	361	E3 ubiquitin-protein ligase COP1-like; K10143 E3 ubiquitin-protein ligase RFWD2 [EC:6.3.2.19]
CL2212.Contig7_All	zma:100279342	38.46	520	295	10	2220	736	161	650	3e-107	355	uncharacterized LOC100279342; K10143 E3 ubiquitin-protein ligase RFWD2 [EC:6.3.2.19]
CL2212.Contig7_All	mtr:MTR_5g085250	44.09	440	245	8	2049	733	349	757	4e-107	358	E3 ubiquitin-protein ligase COP1; K10143 E3 ubiquitin-protein ligase RFWD2 [EC:6.3.2.19]
CL2212.Contig7_All	zma:100286122	37.57	551	289	11	2220	733	168	689	9e-107	355	ubiquitin ligase protein COP1; K10143 E3 ubiquitin-protein ligase RFWD2 [EC:6.3.2.19]
CL2212.Contig7_All	osa:4330868	37.11	539	296	10	2220	733	160	681	3e-106	354	Os02g0771100; K10143 E3 ubiquitin-protein ligase RFWD2 [EC:6.3.2.19]
CL2212.Contig7_All	ota:Ot03g04840	34.41	497	317	8	2190	727	174	635	1e-78	274	COP1-like protein (ISS); K10143 E3 ubiquitin-protein ligase RFWD2 [EC:6.3.2.19]
CL2212.Contig7_All	cme:CMK039C	34.42	520	305	13	2178	727	354	854	5e-76	272	photoregulatory zinc-finger protein COP1; K10143 E3 ubiquitin-protein ligase RFWD2 [EC:6.3.2.19]
CL2212.Contig7_All	vvi:100264761	26.74	288	194	7	1674	862	44	317	9e-16	83.6	U3 small nucleolar RNA-associated protein 15 homolog-like; K14549 U3 small nucleolar RNA-associated protein 15
CL2212.Contig7_All	osa:4327260	28.02	232	158	5	1527	859	262	486	7e-15	80.5	Os01g0924300; K14791 periodic tryptophan protein 1
CL2212.Contig7_All	cre:CHLREDRAFT_112569	30.65	199	130	6	1473	901	91	284	1e-14	78.2	U5 snRNP-specific protein; K12857 Prp8 binding protein
CL2212.Contig7_All	zma:100382982	27.24	268	182	11	1674	910	143	398	2e-14	78.6	uncharacterized LOC100382982; K06666 glucose repression regulatory protein TUP1
CL2213.Contig1_All	mtr:MTR_8g105890	95.37	108	5	0	111	434	1	108	1e-69	209	Small nuclear ribonucleoprotein-like protein; K11096 small nuclear ribonucleoprotein D2
CL2213.Contig1_All	gmx:100792526	95.37	108	5	0	111	434	1	108	1e-69	209	probable small nuclear ribonucleoprotein Sm D2-like; K11096 small nuclear ribonucleoprotein D2
CL2213.Contig1_All	gmx:100500203	93.64	110	7	0	111	440	1	110	2e-69	209	uncharacterized LOC100500203; K11096 small nuclear ribonucleoprotein D2
CL2213.Contig1_All	vvi:100242311	93.52	108	7	1	111	434	1	107	1e-66	202	probable small nuclear ribonucleoprotein Sm D2-like; K11096 small nuclear ribonucleoprotein D2
CL2213.Contig1_All	ath:AT2G47640	91.74	109	8	1	111	434	1	109	2e-66	201	small nuclear ribonucleoprotein D2; K11096 small nuclear ribonucleoprotein D2
CL2213.Contig1_All	zma:100280773	93.27	104	7	0	123	434	1	104	1e-64	196	si606066c12; LOC100280773; K11096 small nuclear ribonucleoprotein D2
CL2213.Contig1_All	zma:100193568	94.17	103	6	0	126	434	3	105	1e-64	196	IDP147; LOC100193568; K11096 small nuclear ribonucleoprotein D2
CL2213.Contig1_All	vvi:100258827	92.31	104	8	0	123	434	1	104	2e-64	196	probable small nuclear ribonucleoprotein Sm D2-like; K11096 small nuclear ribonucleoprotein D2
CL2213.Contig1_All	osa:4338385	93.2	103	7	0	126	434	3	105	8e-64	194	Os05g0314100; K11096 small nuclear ribonucleoprotein D2
CL2213.Contig1_All	bdi:100831115	91.26	103	9	0	126	434	3	105	2e-62	191	probable small nuclear ribonucleoprotein Sm D2-like; K11096 small nuclear ribonucleoprotein D2
CL2213.Contig1_All	ota:Ot02g07600	82.47	97	17	0	144	434	7	103	3e-53	167	small nuclear ribonucleoprotein D2-like protein (ISS); K11096 small nuclear ribonucleoprotein D2
CL2213.Contig1_All	cre:CHLREDRAFT_182571	79.38	97	20	0	144	434	14	110	2e-52	166	SMP4; small nuclear ribonucleoprotein Sm D2; K11096 small nuclear ribonucleoprotein D2
CL2213.Contig1_All	ath:AT1G76860	33.33	90	60	2	150	419	4	90	3e-08	51.2	U6 snRNA-associated Sm-like protein LSm3; K12622 U6 snRNA-associated Sm-like protein LSm3
CL2213.Contig1_All	ath:AT1G21190	30	90	63	2	150	419	4	90	4e-08	50.8	U6 snRNA-associated Sm-like protein; K12622 U6 snRNA-associated Sm-like protein LSm3
CL2213.Contig1_All	gmx:100306547	31.11	90	62	2	150	419	4	90	6e-08	50.4	uncharacterized LOC100306547; K12622 U6 snRNA-associated Sm-like protein LSm3
CL2213.Contig1_All	gmx:100499782	31.11	90	62	2	150	419	4	90	6e-08	50.4	uncharacterized LOC100499782; K12622 U6 snRNA-associated Sm-like protein LSm3
CL2213.Contig1_All	mtr:MTR_4g083170	31.11	90	62	2	150	419	5	91	6e-08	50.4	U6 snRNA-associated Sm-like protein LSm3; K12622 U6 snRNA-associated Sm-like protein LSm3
CL2213.Contig1_All	osa:4325074	32.22	90	61	2	150	419	11	97	1e-07	49.7	Os01g0866700; K12622 U6 snRNA-associated Sm-like protein LSm3
CL2213.Contig1_All	cre:CHLREDRAFT_185131	31.71	82	56	2	174	419	13	91	3e-07	48.5	SMP8; Sm protein; K12622 U6 snRNA-associated Sm-like protein LSm3
CL2213.Contig1_All	bdi:100822834	31.11	90	62	2	150	419	5	91	3e-07	48.5	U6 snRNA-associated Sm-like protein LSm3-like; K12622 U6 snRNA-associated Sm-like protein LSm3
CL2213.Contig2_All	mtr:MTR_8g105890	95.37	108	5	0	165	488	1	108	1e-69	209	Small nuclear ribonucleoprotein-like protein; K11096 small nuclear ribonucleoprotein D2
CL2213.Contig2_All	gmx:100792526	95.37	108	5	0	165	488	1	108	1e-69	209	probable small nuclear ribonucleoprotein Sm D2-like; K11096 small nuclear ribonucleoprotein D2
CL2213.Contig2_All	gmx:100500203	94.44	108	6	0	165	488	1	108	4e-69	209	uncharacterized LOC100500203; K11096 small nuclear ribonucleoprotein D2
CL2213.Contig2_All	vvi:100242311	93.52	108	7	1	165	488	1	107	1e-66	202	probable small nuclear ribonucleoprotein Sm D2-like; K11096 small nuclear ribonucleoprotein D2
CL2213.Contig2_All	ath:AT2G47640	91.74	109	8	1	165	488	1	109	1e-66	202	small nuclear ribonucleoprotein D2; K11096 small nuclear ribonucleoprotein D2
CL2213.Contig2_All	zma:100280773	93.27	104	7	0	177	488	1	104	1e-64	197	si606066c12; LOC100280773; K11096 small nuclear ribonucleoprotein D2
CL2213.Contig2_All	zma:100193568	94.17	103	6	0	180	488	3	105	1e-64	197	IDP147; LOC100193568; K11096 small nuclear ribonucleoprotein D2
CL2213.Contig2_All	vvi:100258827	92.31	104	8	0	177	488	1	104	2e-64	196	probable small nuclear ribonucleoprotein Sm D2-like; K11096 small nuclear ribonucleoprotein D2
CL2213.Contig2_All	osa:4338385	93.2	103	7	0	180	488	3	105	7e-64	195	Os05g0314100; K11096 small nuclear ribonucleoprotein D2
CL2213.Contig2_All	bdi:100831115	91.26	103	9	0	180	488	3	105	2e-62	191	probable small nuclear ribonucleoprotein Sm D2-like; K11096 small nuclear ribonucleoprotein D2
CL2213.Contig2_All	ota:Ot02g07600	82.47	97	17	0	198	488	7	103	4e-53	167	small nuclear ribonucleoprotein D2-like protein (ISS); K11096 small nuclear ribonucleoprotein D2
CL2213.Contig2_All	cre:CHLREDRAFT_182571	79.38	97	20	0	198	488	14	110	3e-52	166	SMP4; small nuclear ribonucleoprotein Sm D2; K11096 small nuclear ribonucleoprotein D2
CL2213.Contig2_All	ath:AT1G76860	33.33	90	60	2	204	473	4	90	3e-08	51.2	U6 snRNA-associated Sm-like protein LSm3; K12622 U6 snRNA-associated Sm-like protein LSm3
CL2213.Contig2_All	ath:AT1G21190	30	90	63	2	204	473	4	90	5e-08	50.8	U6 snRNA-associated Sm-like protein; K12622 U6 snRNA-associated Sm-like protein LSm3
CL2213.Contig2_All	gmx:100306547	31.11	90	62	2	204	473	4	90	6e-08	50.4	uncharacterized LOC100306547; K12622 U6 snRNA-associated Sm-like protein LSm3
CL2213.Contig2_All	gmx:100499782	31.11	90	62	2	204	473	4	90	6e-08	50.4	uncharacterized LOC100499782; K12622 U6 snRNA-associated Sm-like protein LSm3
CL2213.Contig2_All	mtr:MTR_4g083170	31.11	90	62	2	204	473	5	91	6e-08	50.4	U6 snRNA-associated Sm-like protein LSm3; K12622 U6 snRNA-associated Sm-like protein LSm3
CL2213.Contig2_All	osa:4325074	32.22	90	61	2	204	473	11	97	1e-07	49.7	Os01g0866700; K12622 U6 snRNA-associated Sm-like protein LSm3
CL2213.Contig2_All	cre:CHLREDRAFT_185131	31.71	82	56	2	228	473	13	91	3e-07	48.5	SMP8; Sm protein; K12622 U6 snRNA-associated Sm-like protein LSm3
CL2213.Contig2_All	bdi:100822834	31.11	90	62	2	204	473	5	91	3e-07	48.5	U6 snRNA-associated Sm-like protein LSm3-like; K12622 U6 snRNA-associated Sm-like protein LSm3
CL2214.Contig1_All	vvi:100241876	52.27	616	266	9	188	1951	6	567	0	580	E3 ubiquitin-protein ligase RFWD3-like; K15691 E3 ubiquitin-protein ligase RFWD3 [EC:6.3.2.19]
CL2214.Contig1_All	gmx:100818898	45.44	614	322	12	143	1945	26	629	7e-173	511	E3 ubiquitin-protein ligase RFWD3-like; K15691 E3 ubiquitin-protein ligase RFWD3 [EC:6.3.2.19]
CL2214.Contig1_All	ath:AT5G03450	47.74	597	302	11	173	1933	40	624	2e-170	504	transducin/WD40 domain-containing protein; K15691 E3 ubiquitin-protein ligase RFWD3 [EC:6.3.2.19]
CL2214.Contig1_All	aly:ARALYDRAFT_487121	46.77	603	310	12	158	1933	27	617	8e-168	498	zinc finger family protein; K15691 E3 ubiquitin-protein ligase RFWD3 [EC:6.3.2.19]
CL2214.Contig1_All	mtr:MTR_7g102280	44.01	618	339	9	119	1951	35	596	2e-166	493	RING finger and WD repeat domain-containing protein; K15691 E3 ubiquitin-protein ligase RFWD3 [EC:6.3.2.19]
CL2214.Contig1_All	bdi:100841855	38.32	595	361	14	170	1936	5	557	4e-112	352	E3 ubiquitin-protein ligase RFWD3-like; K15691 E3 ubiquitin-protein ligase RFWD3 [EC:6.3.2.19]
CL2214.Contig1_All	zma:100286194	39.13	552	328	12	308	1939	38	565	4e-111	349	cl47266_1b; LOC100286194; K15691 E3 ubiquitin-protein ligase RFWD3 [EC:6.3.2.19]
CL2214.Contig1_All	zma:100194370	33.5	606	389	13	161	1936	41	591	6e-99	318	uncharacterized LOC100194370; K15691 E3 ubiquitin-protein ligase RFWD3 [EC:6.3.2.19]
CL2214.Contig1_All	osa:9271783	34.26	575	354	14	284	1936	27	521	2e-80	267	Os03g0108200; K15691 E3 ubiquitin-protein ligase RFWD3 [EC:6.3.2.19]
CL2214.Contig1_All	bdi:100830699	34.06	508	330	13	428	1936	1	439	7e-76	253	E3 ubiquitin-protein ligase RFWD3-like; K15691 E3 ubiquitin-protein ligase RFWD3 [EC:6.3.2.19]
CL2214.Contig1_All	mtr:MTR_7g038350	26.58	158	80	3	398	763	6	163	2e-07	55.8	Methylenetetrahydrofolate reductase; K11985 TRAF-interacting protein
CL2214.Contig2_All	vvi:100241876	56.25	496	216	4	341	1825	126	567	6e-180	525	E3 ubiquitin-protein ligase RFWD3-like; K15691 E3 ubiquitin-protein ligase RFWD3 [EC:6.3.2.19]
CL2214.Contig2_All	gmx:100818898	47.38	496	258	7	341	1819	143	629	7e-147	442	E3 ubiquitin-protein ligase RFWD3-like; K15691 E3 ubiquitin-protein ligase RFWD3 [EC:6.3.2.19]
CL2214.Contig2_All	ath:AT5G03450	49.8	496	242	8	341	1807	137	624	7e-146	440	transducin/WD40 domain-containing protein; K15691 E3 ubiquitin-protein ligase RFWD3 [EC:6.3.2.19]
CL2214.Contig2_All	mtr:MTR_7g102280	47.18	496	261	6	341	1825	147	596	4e-145	437	RING finger and WD repeat domain-containing protein; K15691 E3 ubiquitin-protein ligase RFWD3 [EC:6.3.2.19]
CL2214.Contig2_All	aly:ARALYDRAFT_487121	49.3	497	244	9	341	1807	130	617	6e-144	435	zinc finger family protein; K15691 E3 ubiquitin-protein ligase RFWD3 [EC:6.3.2.19]
CL2214.Contig2_All	bdi:100841855	40	505	296	12	317	1810	74	557	2e-102	325	E3 ubiquitin-protein ligase RFWD3-like; K15691 E3 ubiquitin-protein ligase RFWD3 [EC:6.3.2.19]
CL2214.Contig2_All	zma:100286194	39.39	495	297	10	338	1813	94	565	1e-100	321	cl47266_1b; LOC100286194; K15691 E3 ubiquitin-protein ligase RFWD3 [EC:6.3.2.19]
CL2214.Contig2_All	zma:100194370	35.59	503	312	11	338	1810	127	591	2e-87	287	uncharacterized LOC100194370; K15691 E3 ubiquitin-protein ligase RFWD3 [EC:6.3.2.19]
CL2214.Contig2_All	osa:9271783	37.09	461	284	10	446	1810	107	521	2e-74	250	Os03g0108200; K15691 E3 ubiquitin-protein ligase RFWD3 [EC:6.3.2.19]
CL2214.Contig2_All	bdi:100830699	39.89	356	209	7	758	1810	89	439	2e-70	237	E3 ubiquitin-protein ligase RFWD3-like; K15691 E3 ubiquitin-protein ligase RFWD3 [EC:6.3.2.19]
CL2214.Contig3_All	vvi:100241876	49.61	649	299	10	2112	250	6	567	0	563	E3 ubiquitin-protein ligase RFWD3-like; K15691 E3 ubiquitin-protein ligase RFWD3 [EC:6.3.2.19]
CL2214.Contig3_All	gmx:100818898	43.12	647	355	13	2157	256	26	629	6e-166	494	E3 ubiquitin-protein ligase RFWD3-like; K15691 E3 ubiquitin-protein ligase RFWD3 [EC:6.3.2.19]
CL2214.Contig3_All	ath:AT5G03450	45.24	630	335	12	2127	268	40	624	1e-163	488	transducin/WD40 domain-containing protein; K15691 E3 ubiquitin-protein ligase RFWD3 [EC:6.3.2.19]
CL2214.Contig3_All	aly:ARALYDRAFT_487121	44.34	636	343	13	2142	268	27	617	6e-161	481	zinc finger family protein; K15691 E3 ubiquitin-protein ligase RFWD3 [EC:6.3.2.19]
CL2214.Contig3_All	mtr:MTR_7g102280	41.78	651	372	10	2181	250	35	596	1e-159	476	RING finger and WD repeat domain-containing protein; K15691 E3 ubiquitin-protein ligase RFWD3 [EC:6.3.2.19]
CL2214.Contig3_All	bdi:100841855	36.46	628	393	15	2130	265	5	557	5e-106	336	E3 ubiquitin-protein ligase RFWD3-like; K15691 E3 ubiquitin-protein ligase RFWD3 [EC:6.3.2.19]
CL2214.Contig3_All	zma:100286194	36.75	585	362	13	1992	262	38	565	2e-104	332	cl47266_1b; LOC100286194; K15691 E3 ubiquitin-protein ligase RFWD3 [EC:6.3.2.19]
CL2214.Contig3_All	zma:100194370	31.92	639	421	14	2139	265	41	591	1e-92	302	uncharacterized LOC100194370; K15691 E3 ubiquitin-protein ligase RFWD3 [EC:6.3.2.19]
CL2214.Contig3_All	osa:9271783	32.73	608	385	16	2016	265	27	521	2e-74	252	Os03g0108200; K15691 E3 ubiquitin-protein ligase RFWD3 [EC:6.3.2.19]
CL2214.Contig3_All	bdi:100830699	32.16	541	362	14	1872	265	1	439	8e-70	237	E3 ubiquitin-protein ligase RFWD3-like; K15691 E3 ubiquitin-protein ligase RFWD3 [EC:6.3.2.19]
CL2214.Contig3_All	mtr:MTR_7g038350	26.58	158	80	3	1902	1537	6	163	2e-07	55.8	Methylenetetrahydrofolate reductase; K11985 TRAF-interacting protein
CL2214.Contig4_All	vvi:100241876	62.43	346	129	2	1284	250	224	567	3e-140	419	E3 ubiquitin-protein ligase RFWD3-like; K15691 E3 ubiquitin-protein ligase RFWD3 [EC:6.3.2.19]
CL2214.Contig4_All	ath:AT5G03450	53.2	344	155	5	1281	268	281	624	1e-105	332	transducin/WD40 domain-containing protein; K15691 E3 ubiquitin-protein ligase RFWD3 [EC:6.3.2.19]
CL2214.Contig4_All	aly:ARALYDRAFT_487121	53.04	345	155	6	1281	268	274	617	1e-104	329	zinc finger family protein; K15691 E3 ubiquitin-protein ligase RFWD3 [EC:6.3.2.19]
CL2214.Contig4_All	gmx:100818898	49.71	346	171	5	1284	256	290	629	9e-104	327	E3 ubiquitin-protein ligase RFWD3-like; K15691 E3 ubiquitin-protein ligase RFWD3 [EC:6.3.2.19]
CL2214.Contig4_All	mtr:MTR_7g102280	49.42	342	172	4	1272	250	271	596	1e-101	321	RING finger and WD repeat domain-containing protein; K15691 E3 ubiquitin-protein ligase RFWD3 [EC:6.3.2.19]
CL2214.Contig4_All	zma:100286194	44.44	342	188	5	1281	262	231	565	9e-81	265	cl47266_1b; LOC100286194; K15691 E3 ubiquitin-protein ligase RFWD3 [EC:6.3.2.19]
CL2214.Contig4_All	bdi:100841855	45.03	342	185	6	1281	265	222	557	4e-79	261	E3 ubiquitin-protein ligase RFWD3-like; K15691 E3 ubiquitin-protein ligase RFWD3 [EC:6.3.2.19]
CL2214.Contig4_All	osa:9271783	41.98	343	196	6	1284	265	185	521	1e-71	240	Os03g0108200; K15691 E3 ubiquitin-protein ligase RFWD3 [EC:6.3.2.19]
CL2214.Contig4_All	bdi:100830699	40.7	344	199	7	1281	265	101	439	4e-71	236	E3 ubiquitin-protein ligase RFWD3-like; K15691 E3 ubiquitin-protein ligase RFWD3 [EC:6.3.2.19]
CL2214.Contig4_All	zma:100194370	39.37	348	202	7	1281	265	249	591	5e-67	229	uncharacterized LOC100194370; K15691 E3 ubiquitin-protein ligase RFWD3 [EC:6.3.2.19]
CL2215.Contig1_All	bdi:100838785	41.9	420	207	6	1583	435	375	790	2e-94	306	heat shock 70 kDa protein 4L-like; K09489 heat shock 70kDa protein 4
CL2215.Contig1_All	osa:4325355	41.53	419	209	8	1583	435	375	790	4e-94	306	Os01g0180800; K09489 heat shock 70kDa protein 4
CL2215.Contig1_All	gmx:100778196	42.45	417	196	6	1583	465	375	789	3e-93	304	97 kDa heat shock protein-like; K09489 heat shock 70kDa protein 4
CL2215.Contig1_All	zma:100281415	41.71	410	212	7	1583	435	375	781	3e-93	303	heat shock 70 kDa protein 4; K09489 heat shock 70kDa protein 4
CL2215.Contig1_All	zma:100285213	41.05	419	211	8	1583	435	375	787	8e-93	302	heat shock 70 kDa protein 4; K09489 heat shock 70kDa protein 4
CL2215.Contig1_All	gmx:100813658	39.47	451	218	9	1583	396	375	823	1e-88	291	97 kDa heat shock protein-like; K09489 heat shock 70kDa protein 4
CL2215.Contig1_All	mtr:MTR_2g102180	40.28	427	210	6	1583	438	375	796	4e-88	290	97 kDa heat shock protein; K09489 heat shock 70kDa protein 4
CL2215.Contig1_All	vvi:100260001	41.31	397	193	7	1535	465	312	703	1e-84	279	97 kDa heat shock protein-like; K09489 heat shock 70kDa protein 4
CL2215.Contig1_All	vcn:VOLCADRAFT_89839	34.17	398	246	8	1583	438	378	761	3e-64	224	hsp70E; heat shock protein Hsp70E; K09489 heat shock 70kDa protein 4
CL2215.Contig1_All	cre:CHLREDRAFT_15589	33.16	389	244	8	1583	465	378	753	6e-60	213	HSP70E; heat shock protein 70E; K09489 heat shock 70kDa protein 4
CL2215.Contig1_All	ota:Ot12g00170	30.81	383	255	6	1583	465	403	728	6e-41	158	heat shock protein 91-Arabidopsis thaliana (ISS); K09489 heat shock 70kDa protein 4
CL2215.Contig1_All	gmx:100786898	25.92	409	261	10	1505	405	445	851	6e-31	129	hypoxia up-regulated protein 1-like; K09486 hypoxia up-regulated 1
CL2215.Contig1_All	gmx:100788296	26.38	398	251	10	1505	438	446	841	5e-30	126	hypoxia up-regulated protein 1-like; K09486 hypoxia up-regulated 1
CL2215.Contig1_All	zma:100279899	24.81	403	267	10	1496	396	451	848	5e-27	117	uncharacterized LOC100279899; K09486 hypoxia up-regulated 1
CL2215.Contig1_All	osa:4330492	24.43	397	262	10	1496	420	455	845	2e-26	115	Os02g0710900; K09486 hypoxia up-regulated 1
CL2215.Contig1_All	bdi:100830517	25.44	397	258	11	1496	420	447	836	4e-25	111	hypoxia up-regulated protein 1-like; K09486 hypoxia up-regulated 1
CL2215.Contig1_All	vvi:100259994	23.06	373	250	8	1508	501	444	816	9e-24	107	hypoxia up-regulated protein 1-like; K09486 hypoxia up-regulated 1
CL2215.Contig1_All	ath:AT4G16660	22.44	401	278	8	1505	402	447	843	2e-23	105	hypoxia up-regulated 1; K09486 hypoxia up-regulated 1
CL2215.Contig1_All	olu:OSTLU_45635	26.27	316	219	9	1310	405	523	827	3e-15	80.5	HSP70F; Heat Shock Protein 70, ER lumen; K09486 hypoxia up-regulated 1
CL2215.Contig1_All	vcn:VOLCADRAFT_103004	20.94	277	207	5	1196	402	686	955	2e-09	62	hsp70G; heat shock protein Hsp70G; K09486 hypoxia up-regulated 1
CL2215.Contig2_All	gmx:100778196	42.69	349	163	5	1032	97	375	721	2e-76	252	97 kDa heat shock protein-like; K09489 heat shock 70kDa protein 4
CL2215.Contig2_All	bdi:100838785	42.11	342	168	5	1032	97	375	712	2e-76	252	heat shock 70 kDa protein 4L-like; K09489 heat shock 70kDa protein 4
CL2215.Contig2_All	osa:4325355	42.82	341	166	7	1032	97	375	712	3e-76	251	Os01g0180800; K09489 heat shock 70kDa protein 4
CL2215.Contig2_All	zma:100281415	42.77	332	170	6	1032	97	375	703	1e-75	249	heat shock 70 kDa protein 4; K09489 heat shock 70kDa protein 4
CL2215.Contig2_All	zma:100285213	41.94	341	169	7	1032	97	375	709	4e-74	246	heat shock 70 kDa protein 4; K09489 heat shock 70kDa protein 4
CL2215.Contig2_All	gmx:100813658	41.36	353	166	6	1032	97	375	725	1e-72	242	97 kDa heat shock protein-like; K09489 heat shock 70kDa protein 4
CL2215.Contig2_All	mtr:MTR_2g102180	40.63	347	169	4	1032	103	375	716	2e-71	239	97 kDa heat shock protein; K09489 heat shock 70kDa protein 4
CL2215.Contig2_All	vvi:100260001	42.25	329	157	6	984	97	312	635	2e-68	229	97 kDa heat shock protein-like; K09489 heat shock 70kDa protein 4
CL2215.Contig2_All	vcn:VOLCADRAFT_89839	34.48	319	200	6	1032	103	378	683	3e-53	188	hsp70E; heat shock protein Hsp70E; K09489 heat shock 70kDa protein 4
CL2215.Contig2_All	cre:CHLREDRAFT_15589	32.35	340	214	8	1032	61	378	704	4e-48	174	HSP70E; heat shock protein 70E; K09489 heat shock 70kDa protein 4
CL2215.Contig2_All	ota:Ot12g00170	31.6	307	205	5	1032	127	403	652	2e-33	132	heat shock protein 91-Arabidopsis thaliana (ISS); K09489 heat shock 70kDa protein 4
CL2215.Contig2_All	gmx:100786898	26.71	337	208	10	954	61	445	779	5e-26	110	hypoxia up-regulated protein 1-like; K09486 hypoxia up-regulated 1
CL2215.Contig2_All	gmx:100788296	26.41	337	209	9	954	61	446	780	4e-25	107	hypoxia up-regulated protein 1-like; K09486 hypoxia up-regulated 1
CL2215.Contig2_All	vvi:100259994	23.76	303	201	7	957	139	444	746	4e-20	92.8	hypoxia up-regulated protein 1-like; K09486 hypoxia up-regulated 1
CL2215.Contig2_All	osa:4330492	23.42	333	217	8	945	61	455	785	6e-20	92.4	Os02g0710900; K09486 hypoxia up-regulated 1
CL2215.Contig2_All	bdi:100830517	24.62	333	213	9	945	61	447	776	1e-19	91.3	hypoxia up-regulated protein 1-like; K09486 hypoxia up-regulated 1
CL2215.Contig2_All	zma:100279899	25.17	298	194	7	945	139	451	747	3e-19	90.1	uncharacterized LOC100279899; K09486 hypoxia up-regulated 1
CL2215.Contig2_All	ath:AT4G16660	22.36	313	217	6	954	94	447	759	4e-18	87	hypoxia up-regulated 1; K09486 hypoxia up-regulated 1
CL2215.Contig2_All	olu:OSTLU_45635	28.16	206	142	7	759	160	523	717	8e-12	67.8	HSP70F; Heat Shock Protein 70, ER lumen; K09486 hypoxia up-regulated 1
CL2215.Contig2_All	vcn:VOLCADRAFT_103004	22.45	196	147	4	645	73	686	874	3e-08	56.6	hsp70G; heat shock protein Hsp70G; K09486 hypoxia up-regulated 1
CL2215.Contig3_All	zma:100285213	40.41	292	145	7	2	790	393	678	6e-70	196	heat shock 70 kDa protein 4; K09489 heat shock 70kDa protein 4
CL2215.Contig3_All	osa:4325355	42.12	292	140	7	2	790	393	681	1e-58	209	Os01g0180800; K09489 heat shock 70kDa protein 4
CL2215.Contig3_All	vvi:100260001	41.36	295	140	6	2	787	314	603	1e-56	202	97 kDa heat shock protein-like; K09489 heat shock 70kDa protein 4
CL2215.Contig3_All	gmx:100778196	40.8	299	140	5	2	787	393	689	1e-56	203	97 kDa heat shock protein-like; K09489 heat shock 70kDa protein 4
CL2215.Contig3_All	bdi:100838785	40.61	293	144	5	2	790	393	681	2e-56	203	heat shock 70 kDa protein 4L-like; K09489 heat shock 70kDa protein 4
CL2215.Contig3_All	zma:100281415	40.99	283	147	6	2	790	393	672	2e-54	197	heat shock 70 kDa protein 4; K09489 heat shock 70kDa protein 4
CL2215.Contig3_All	gmx:100813658	39.27	303	143	6	2	787	393	693	2e-53	194	97 kDa heat shock protein-like; K09489 heat shock 70kDa protein 4
CL2215.Contig3_All	mtr:MTR_2g102180	38.8	299	146	4	2	787	393	686	3e-52	191	97 kDa heat shock protein; K09489 heat shock 70kDa protein 4
CL2215.Contig3_All	vcn:VOLCADRAFT_89839	32.59	270	173	6	2	784	396	652	1e-45	143	hsp70E; heat shock protein Hsp70E; K09489 heat shock 70kDa protein 4
CL2215.Contig3_All	cre:CHLREDRAFT_15589	31.48	270	176	7	2	784	396	652	2e-42	131	HSP70E; heat shock protein 70E; K09489 heat shock 70kDa protein 4
CL2215.Contig3_All	ota:Ot12g00170	27.61	268	189	5	2	790	421	631	5e-26	94.4	heat shock protein 91-Arabidopsis thaliana (ISS); K09489 heat shock 70kDa protein 4
CL2215.Contig3_All	zma:100279899	24.2	281	184	7	35	790	451	730	1e-21	80.1	uncharacterized LOC100279899; K09486 hypoxia up-regulated 1
CL2215.Contig3_All	gmx:100786898	26.48	287	179	8	26	790	445	729	5e-21	98.2	hypoxia up-regulated protein 1-like; K09486 hypoxia up-regulated 1
CL2215.Contig3_All	gmx:100788296	26.83	287	178	8	26	790	446	730	5e-21	98.2	hypoxia up-regulated protein 1-like; K09486 hypoxia up-regulated 1
CL2215.Contig3_All	vvi:100259994	22.38	286	192	7	23	790	444	729	8e-16	82	hypoxia up-regulated protein 1-like; K09486 hypoxia up-regulated 1
CL2215.Contig3_All	osa:4330492	22.61	283	188	7	35	790	455	735	3e-15	80.1	Os02g0710900; K09486 hypoxia up-regulated 1
CL2215.Contig3_All	bdi:100830517	23.67	283	185	8	35	790	447	726	1e-14	78.6	hypoxia up-regulated protein 1-like; K09486 hypoxia up-regulated 1
CL2215.Contig3_All	ath:AT4G16660	21.71	281	194	6	26	790	447	727	2e-14	77.4	hypoxia up-regulated 1; K09486 hypoxia up-regulated 1
CL2215.Contig3_All	olu:OSTLU_45635	27.32	194	135	7	221	784	523	705	7e-11	58.2	HSP70F; Heat Shock Protein 70, ER lumen; K09486 hypoxia up-regulated 1
CL2215.Contig4_All	zma:100281415	36.2	163	89	4	24	467	447	604	3e-21	90.5	heat shock 70 kDa protein 4; K09489 heat shock 70kDa protein 4
CL2215.Contig4_All	osa:4325355	33.89	180	94	6	3	467	439	613	2e-19	85.1	Os01g0180800; K09489 heat shock 70kDa protein 4
CL2215.Contig4_All	zma:100285213	32.2	177	98	5	3	467	439	610	7e-19	83.6	heat shock 70 kDa protein 4; K09489 heat shock 70kDa protein 4
CL2215.Contig4_All	gmx:100778196	32.57	175	93	3	18	467	450	622	2e-18	82.4	97 kDa heat shock protein-like; K09489 heat shock 70kDa protein 4
CL2215.Contig4_All	bdi:100838785	34.78	161	81	4	57	467	455	613	2e-18	82	heat shock 70 kDa protein 4L-like; K09489 heat shock 70kDa protein 4
CL2215.Contig4_All	vvi:100260001	31.82	176	98	4	6	467	364	536	3e-18	81.6	97 kDa heat shock protein-like; K09489 heat shock 70kDa protein 4
CL2215.Contig4_All	mtr:MTR_2g102180	34.1	173	89	6	24	467	452	619	5e-17	78.2	97 kDa heat shock protein; K09489 heat shock 70kDa protein 4
CL2215.Contig4_All	gmx:100813658	34.13	167	80	4	57	467	461	626	3e-16	75.9	97 kDa heat shock protein-like; K09489 heat shock 70kDa protein 4
CL2215.Contig4_All	vcn:VOLCADRAFT_89839	28.97	145	102	4	36	467	454	586	3e-08	52.8	hsp70E; heat shock protein Hsp70E; K09489 heat shock 70kDa protein 4
CL2215.Contig5_All	zma:100281415	30.72	153	50	2	855	565	584	736	2e-18	62.8	heat shock 70 kDa protein 4; K09489 heat shock 70kDa protein 4
CL2215.Contig5_All	zma:100285213	28.1	153	54	2	855	565	590	742	3e-17	58.9	heat shock 70 kDa protein 4; K09489 heat shock 70kDa protein 4
CL2215.Contig5_All	vvi:100260001	28.76	153	53	2	855	565	516	668	5e-16	55.1	97 kDa heat shock protein-like; K09489 heat shock 70kDa protein 4
CL2215.Contig5_All	mtr:MTR_2g102180	27.27	154	56	2	858	565	598	751	6e-16	51.6	97 kDa heat shock protein; K09489 heat shock 70kDa protein 4
CL2215.Contig5_All	gmx:100778196	28.76	153	53	2	855	565	602	754	1e-15	54.7	97 kDa heat shock protein-like; K09489 heat shock 70kDa protein 4
CL2215.Contig5_All	gmx:100813658	28.1	153	54	2	855	565	606	758	2e-14	51.6	97 kDa heat shock protein-like; K09489 heat shock 70kDa protein 4
CL2215.Contig5_All	cre:CHLREDRAFT_15589	24.36	156	62	2	864	565	563	718	2e-09	47	HSP70E; heat shock protein 70E; K09489 heat shock 70kDa protein 4
CL2215.Contig5_All	osa:4325355	43.28	67	34	1	617	429	724	790	2e-07	53.5	Os01g0180800; K09489 heat shock 70kDa protein 4
CL2215.Contig5_All	bdi:100838785	43.33	60	30	1	596	429	731	790	3e-06	49.7	heat shock 70 kDa protein 4L-like; K09489 heat shock 70kDa protein 4
CL2216.Contig2_All	mtr:MTR_6g009200	30.67	388	265	7	552	1703	825	1170	2e-44	174	ABC transporter B family member; K05658 ATP-binding cassette, subfamily B (MDR/TAP), member 1
CL2216.Contig2_All	pop:POPTR_830483	32.47	388	258	6	552	1703	192	535	1e-43	172	multidrug/pheromone exporter, MDR family, ABC transporter family; K05658 ATP-binding cassette, subfamily B (MDR/TAP), member 1
CL2216.Contig2_All	bdi:100842644	30.61	392	264	5	552	1703	821	1165	4e-43	170	ABC transporter B family member 4-like; K05658 ATP-binding cassette, subfamily B (MDR/TAP), member 1
CL2216.Contig2_All	pop:POPTR_572530	31.7	388	261	6	552	1703	190	533	5e-43	169	multidrug/pheromone exporter, MDR family, ABC transporter family; K05658 ATP-binding cassette, subfamily B (MDR/TAP), member 1
CL2216.Contig2_All	ath:AT5G46540	32.9	383	256	9	558	1703	813	1151	9e-43	169	PGP7; ABC transporter B family member 7; K05658 ATP-binding cassette, subfamily B (MDR/TAP), member 1
CL2216.Contig2_All	ppp:PHYPADRAFT_199955	30.33	389	266	7	552	1703	799	1142	1e-42	168	ppabcb11; ATP-binding cassette transporter, subfamily B, member 11, group MDR/PGP protein PpABCB11; K05658 ATP-binding cassette, subfamily B (MDR/TAP), member 1
CL2216.Contig2_All	ppp:PHYPADRAFT_59717	32.88	365	242	6	618	1703	187	507	1e-42	168	ppabcb14; ATP-binding cassette transporter, subfamily B, member 14, group MDR/PGP protein PpABCB14; K05658 ATP-binding cassette, subfamily B (MDR/TAP), member 1
CL2216.Contig2_All	ath:AT4G18050	32.25	369	246	7	609	1703	814	1139	2e-42	168	PGP9; P-glycoprotein 9; K05658 ATP-binding cassette, subfamily B (MDR/TAP), member 1
CL2216.Contig2_All	gmx:100792531	32.97	370	243	9	609	1703	841	1166	2e-42	168	ABC transporter B family member 9-like; K05658 ATP-binding cassette, subfamily B (MDR/TAP), member 1
CL2216.Contig2_All	bdi:100846911	32.89	380	251	11	576	1703	209	529	2e-42	167	ABC transporter B family member 21-like; K05658 ATP-binding cassette, subfamily B (MDR/TAP), member 1
CL2216.Contig2_All	vvi:100244232	32.77	357	238	9	639	1703	228	539	3e-42	167	ABC transporter B family member 11-like; K05658 ATP-binding cassette, subfamily B (MDR/TAP), member 1
CL2216.Contig2_All	osa:9268765	32.99	388	255	10	555	1703	731	1074	4e-42	167	Os01g0534700; K05658 ATP-binding cassette, subfamily B (MDR/TAP), member 1
CL2216.Contig2_All	bdi:100829297	31.7	388	261	7	552	1703	832	1176	4e-42	167	ABC transporter B family member 11-like; K05658 ATP-binding cassette, subfamily B (MDR/TAP), member 1
CL2216.Contig2_All	pop:POPTR_834831	33.33	336	224	5	696	1703	244	535	4e-42	167	multidrug/pheromone exporter, MDR family, ABC transporter family; K05658 ATP-binding cassette, subfamily B (MDR/TAP), member 1
CL2216.Contig2_All	pop:POPTR_571482	31.61	386	260	8	558	1703	157	489	5e-42	166	multidrug/pheromone exporter, MDR family, ABC transporter family; K05658 ATP-binding cassette, subfamily B (MDR/TAP), member 1
CL2216.Contig2_All	pop:POPTR_572531	30.93	388	264	6	552	1703	192	535	5e-42	166	multidrug/pheromone exporter, MDR family, ABC transporter family; K05658 ATP-binding cassette, subfamily B (MDR/TAP), member 1
CL2216.Contig2_All	vvi:100253815	32.52	369	245	8	609	1703	847	1171	7e-42	166	ABC transporter B family member 9-like; K05658 ATP-binding cassette, subfamily B (MDR/TAP), member 1
CL2216.Contig2_All	bdi:100835932	33.68	389	253	11	552	1703	832	1176	7e-42	166	ABC transporter B family member 11-like; K05658 ATP-binding cassette, subfamily B (MDR/TAP), member 1
CL2216.Contig2_All	smo:SELMODRAFT_169182	31.11	389	263	8	552	1703	864	1208	7e-42	156	PGP4A-1; ATP-binding cassette transporter; K05658 ATP-binding cassette, subfamily B (MDR/TAP), member 1
CL2216.Contig2_All	ath:AT2G47000	32.04	362	245	7	621	1703	216	529	7e-42	166	ABCB4; ABC transporter B family member 4; K05658 ATP-binding cassette, subfamily B (MDR/TAP), member 1
CL2216.Contig3_All	pop:POPTR_830483	28.08	317	224	6	947	1885	192	465	3e-23	108	multidrug/pheromone exporter, MDR family, ABC transporter family; K05658 ATP-binding cassette, subfamily B (MDR/TAP), member 1
CL2216.Contig3_All	mtr:MTR_2g018320	28.09	324	229	6	947	1906	161	442	6e-23	107	ABC transporter B family member; K05658 ATP-binding cassette, subfamily B (MDR/TAP), member 1
CL2216.Contig3_All	ppp:PHYPADRAFT_59717	27.91	301	214	5	1013	1906	187	445	1e-22	106	ppabcb14; ATP-binding cassette transporter, subfamily B, member 14, group MDR/PGP protein PpABCB14; K05658 ATP-binding cassette, subfamily B (MDR/TAP), member 1
CL2216.Contig3_All	pop:POPTR_572531	26.54	324	234	5	947	1906	192	473	1e-22	106	multidrug/pheromone exporter, MDR family, ABC transporter family; K05658 ATP-binding cassette, subfamily B (MDR/TAP), member 1
CL2216.Contig3_All	bdi:100846911	28.48	316	222	10	971	1906	209	467	2e-22	105	ABC transporter B family member 21-like; K05658 ATP-binding cassette, subfamily B (MDR/TAP), member 1
CL2216.Contig3_All	pop:POPTR_834831	28.31	272	195	4	1091	1906	244	473	2e-22	105	multidrug/pheromone exporter, MDR family, ABC transporter family; K05658 ATP-binding cassette, subfamily B (MDR/TAP), member 1
CL2216.Contig3_All	pop:POPTR_572530	27.13	317	227	6	947	1885	190	463	4e-22	104	multidrug/pheromone exporter, MDR family, ABC transporter family; K05658 ATP-binding cassette, subfamily B (MDR/TAP), member 1
CL2216.Contig3_All	smo:SELMODRAFT_169182	25.85	325	236	7	947	1906	864	1145	5e-22	92	PGP4A-1; ATP-binding cassette transporter; K05658 ATP-binding cassette, subfamily B (MDR/TAP), member 1
CL2216.Contig3_All	vvi:100244232	27.3	293	211	8	1034	1906	228	477	6e-22	104	ABC transporter B family member 11-like; K05658 ATP-binding cassette, subfamily B (MDR/TAP), member 1
CL2216.Contig3_All	osa:4346344	28.29	304	214	5	1007	1906	172	431	6e-22	103	Os08g0564300; K05658 ATP-binding cassette, subfamily B (MDR/TAP), member 1
CL2216.Contig3_All	aly:ARALYDRAFT_490396	29.54	325	224	11	947	1906	155	436	1e-21	103	PGP5; P-glycoprotein 5; K05658 ATP-binding cassette, subfamily B (MDR/TAP), member 1
CL2216.Contig3_All	vvi:100266576	25.55	317	233	4	965	1906	218	478	1e-21	103	ABC transporter B family member 11-like; K05658 ATP-binding cassette, subfamily B (MDR/TAP), member 1
CL2216.Contig3_All	ath:AT4G01830	27.72	303	218	10	1001	1906	184	436	1e-21	103	PGP5; ABC transporter B family member 5; K05658 ATP-binding cassette, subfamily B (MDR/TAP), member 1
CL2216.Contig3_All	aly:ARALYDRAFT_494323	26.89	305	222	8	995	1906	183	440	2e-21	102	P-GLYCOPROTEIN 7, PGP7; K05658 ATP-binding cassette, subfamily B (MDR/TAP), member 1
CL2216.Contig3_All	ppp:PHYPADRAFT_227047	30.14	282	194	7	1070	1906	169	408	2e-21	102	ppabcb13; ATP-binding cassette transporter, subfamily B, member 13, group MDR/PGP protein PpABCB13; K05658 ATP-binding cassette, subfamily B (MDR/TAP), member 1
CL2216.Contig3_All	pop:POPTR_711431	25.83	302	224	5	1001	1906	155	407	2e-21	102	multidrug/pheromone exporter, MDR family, ABC transporter family; K05658 ATP-binding cassette, subfamily B (MDR/TAP), member 1
CL2216.Contig3_All	aly:ARALYDRAFT_470213	27.69	325	230	10	947	1906	170	451	2e-21	102	PGP12; P-glycoprotein 12; K05658 ATP-binding cassette, subfamily B (MDR/TAP), member 1
CL2216.Contig3_All	aly:ARALYDRAFT_483871	27.18	298	216	6	1016	1906	217	468	2e-21	102	PGP4; P-glycoprotein 4, P-glycoprotein4; K05658 ATP-binding cassette, subfamily B (MDR/TAP), member 1
CL2216.Contig3_All	ath:AT2G47000	27.18	298	216	6	1016	1906	216	467	2e-21	102	ABCB4; ABC transporter B family member 4; K05658 ATP-binding cassette, subfamily B (MDR/TAP), member 1
CL2216.Contig3_All	ath:AT1G02530	28.08	317	224	8	947	1885	170	443	3e-21	102	PGP12; P-glycoprotein 12; K05658 ATP-binding cassette, subfamily B (MDR/TAP), member 1
CL2216.Contig4_All	mtr:MTR_6g009200	36.44	483	301	8	1552	2982	825	1265	8e-76	275	ABC transporter B family member; K05658 ATP-binding cassette, subfamily B (MDR/TAP), member 1
CL2216.Contig4_All	osa:4346344	38.2	466	283	7	1612	2994	172	591	2e-74	267	Os08g0564300; K05658 ATP-binding cassette, subfamily B (MDR/TAP), member 1
CL2216.Contig4_All	bdi:100842644	36.31	482	298	6	1552	2970	821	1255	6e-74	269	ABC transporter B family member 4-like; K05658 ATP-binding cassette, subfamily B (MDR/TAP), member 1
CL2216.Contig4_All	pop:POPTR_777591	37.82	468	284	10	1612	2994	224	646	2e-73	268	multidrug/pheromone exporter, MDR family, ABC transporter family; K05658 ATP-binding cassette, subfamily B (MDR/TAP), member 1
CL2216.Contig4_All	pop:POPTR_830483	37.47	483	297	7	1552	2985	192	630	3e-73	267	multidrug/pheromone exporter, MDR family, ABC transporter family; K05658 ATP-binding cassette, subfamily B (MDR/TAP), member 1
CL2216.Contig4_All	gmx:100814667	37.63	465	284	9	1618	2994	243	662	3e-73	267	ABC transporter B family member 1-like; K05658 ATP-binding cassette, subfamily B (MDR/TAP), member 1
CL2216.Contig4_All	bdi:100846911	38.27	473	287	12	1576	2979	209	622	6e-73	266	ABC transporter B family member 21-like; K05658 ATP-binding cassette, subfamily B (MDR/TAP), member 1
CL2216.Contig4_All	aly:ARALYDRAFT_902817	37.82	468	284	10	1612	2994	189	611	1e-72	265	ATPGP1; K05658 ATP-binding cassette, subfamily B (MDR/TAP), member 1
CL2216.Contig4_All	ppp:PHYPADRAFT_59717	37.83	460	282	7	1618	2985	187	602	2e-72	265	ppabcb14; ATP-binding cassette transporter, subfamily B, member 14, group MDR/PGP protein PpABCB14; K05658 ATP-binding cassette, subfamily B (MDR/TAP), member 1
CL2216.Contig4_All	ath:AT2G36910	37.82	468	284	10	1612	2994	190	612	4e-72	264	ABCB1; ABC transporter B family member 1; K05658 ATP-binding cassette, subfamily B (MDR/TAP), member 1
CL2216.Contig4_All	pop:POPTR_572530	36.85	483	300	7	1552	2985	190	628	4e-72	264	multidrug/pheromone exporter, MDR family, ABC transporter family; K05658 ATP-binding cassette, subfamily B (MDR/TAP), member 1
CL2216.Contig4_All	mtr:MTR_7g102070	36.62	456	286	8	1600	2958	248	658	6e-72	254	ABC transporter-like protein; K05658 ATP-binding cassette, subfamily B (MDR/TAP), member 1
CL2216.Contig4_All	ppp:PHYPADRAFT_110943	38.11	488	287	8	1564	2982	197	621	6e-72	263	ppabcb15; ATP-binding cassette transporter, subfamily B, member 15, group MDR/PGP protein PpABCB15; K05658 ATP-binding cassette, subfamily B (MDR/TAP), member 1
CL2216.Contig4_All	ppp:PHYPADRAFT_199955	35.82	483	303	8	1552	2979	799	1236	8e-72	263	ppabcb11; ATP-binding cassette transporter, subfamily B, member 11, group MDR/PGP protein PpABCB11; K05658 ATP-binding cassette, subfamily B (MDR/TAP), member 1
CL2216.Contig4_All	ppp:PHYPADRAFT_122029	38.89	432	263	7	1693	2985	911	1298	2e-71	262	ppabcb26; ATP-binding cassette transporter, subfamily B, member 26, group MDR/PGP protein PpABCB26; K05658 ATP-binding cassette, subfamily B (MDR/TAP), member 1
CL2216.Contig4_All	ath:AT2G47000	37.36	455	283	8	1621	2979	216	622	9e-71	259	ABCB4; ABC transporter B family member 4; K05658 ATP-binding cassette, subfamily B (MDR/TAP), member 1
CL2216.Contig4_All	vvi:100244232	37.36	455	282	10	1639	2994	228	637	1e-70	259	ABC transporter B family member 11-like; K05658 ATP-binding cassette, subfamily B (MDR/TAP), member 1
CL2216.Contig4_All	vvi:100266576	35.91	479	303	6	1570	2994	218	638	1e-70	259	ABC transporter B family member 11-like; K05658 ATP-binding cassette, subfamily B (MDR/TAP), member 1
CL2216.Contig4_All	vvi:100262262	36.32	468	291	9	1612	2994	254	676	1e-70	259	ABC transporter B family member 1-like; K05658 ATP-binding cassette, subfamily B (MDR/TAP), member 1
CL2216.Contig4_All	ppp:PHYPADRAFT_198750	54.13	242	111	1	2254	2979	1037	1276	1e-70	259	ppabcb12; ATP-binding cassette transporter, subfamily B, member 12, group MDR/PGP protein PpABCB12; K05658 ATP-binding cassette, subfamily B (MDR/TAP), member 1
CL2216.Contig5_All	mtr:MTR_6g009200	29.4	449	311	9	2005	677	770	1170	9e-73	188	ABC transporter B family member; K05658 ATP-binding cassette, subfamily B (MDR/TAP), member 1
CL2216.Contig5_All	pop:POPTR_830483	29.85	479	327	9	2086	677	107	535	1e-70	186	multidrug/pheromone exporter, MDR family, ABC transporter family; K05658 ATP-binding cassette, subfamily B (MDR/TAP), member 1
CL2216.Contig5_All	pop:POPTR_572530	29.44	479	329	9	2086	677	105	533	9e-70	184	multidrug/pheromone exporter, MDR family, ABC transporter family; K05658 ATP-binding cassette, subfamily B (MDR/TAP), member 1
CL2216.Contig5_All	bdi:100846911	30.31	452	306	13	2005	677	132	529	3e-69	179	ABC transporter B family member 21-like; K05658 ATP-binding cassette, subfamily B (MDR/TAP), member 1
CL2216.Contig5_All	ppp:PHYPADRAFT_122029	30.04	446	309	10	2005	677	805	1203	5e-69	175	ppabcb26; ATP-binding cassette transporter, subfamily B, member 26, group MDR/PGP protein PpABCB26; K05658 ATP-binding cassette, subfamily B (MDR/TAP), member 1
CL2216.Contig5_All	ppp:PHYPADRAFT_199955	28.95	456	317	9	2023	677	738	1142	5e-69	182	ppabcb11; ATP-binding cassette transporter, subfamily B, member 11, group MDR/PGP protein PpABCB11; K05658 ATP-binding cassette, subfamily B (MDR/TAP), member 1
CL2216.Contig5_All	vvi:100244232	29.44	479	328	13	2083	677	112	539	4e-68	181	ABC transporter B family member 11-like; K05658 ATP-binding cassette, subfamily B (MDR/TAP), member 1
CL2216.Contig5_All	gmx:100804664	33.11	450	294	14	2005	677	90	489	4e-68	182	ABC transporter B family member 18-like; K05658 ATP-binding cassette, subfamily B (MDR/TAP), member 1
CL2216.Contig5_All	vvi:100262734	28.71	505	348	15	2155	677	52	508	1e-67	169	ABC transporter B family member 19-like; K05658 ATP-binding cassette, subfamily B (MDR/TAP), member 1
CL2216.Contig5_All	aly:ARALYDRAFT_483871	29.08	478	330	11	2083	677	103	530	1e-67	178	PGP4; P-glycoprotein 4, P-glycoprotein4; K05658 ATP-binding cassette, subfamily B (MDR/TAP), member 1
CL2216.Contig5_All	aly:ARALYDRAFT_472995	26.08	579	415	16	2374	677	633	1150	3e-67	178	PGP13; P-glycoprotein 13; K05658 ATP-binding cassette, subfamily B (MDR/TAP), member 1
CL2216.Contig5_All	ath:AT3G28345	27.19	456	325	8	2023	677	736	1142	3e-67	174	ABC transporter B family member 15; K05658 ATP-binding cassette, subfamily B (MDR/TAP), member 1
CL2216.Contig5_All	ath:AT2G47000	28.87	478	331	11	2083	677	102	529	4e-67	176	ABCB4; ABC transporter B family member 4; K05658 ATP-binding cassette, subfamily B (MDR/TAP), member 1
CL2216.Contig5_All	ppp:PHYPADRAFT_198750	27.25	455	325	9	2023	677	783	1184	4e-67	160	ppabcb12; ATP-binding cassette transporter, subfamily B, member 12, group MDR/PGP protein PpABCB12; K05658 ATP-binding cassette, subfamily B (MDR/TAP), member 1
CL2216.Contig5_All	pop:POPTR_778527	27.19	467	330	9	2047	677	717	1131	4e-67	178	multidrug/pheromone exporter, MDR family, ABC transporter family; K05658 ATP-binding cassette, subfamily B (MDR/TAP), member 1
CL2216.Contig5_All	ath:AT5G46540	29.2	500	346	13	2152	677	52	502	6e-67	178	PGP7; ABC transporter B family member 7; K05658 ATP-binding cassette, subfamily B (MDR/TAP), member 1
CL2216.Contig5_All	mtr:MTR_2g018320	28.11	523	364	11	2209	677	32	504	7e-67	179	ABC transporter B family member; K05658 ATP-binding cassette, subfamily B (MDR/TAP), member 1
CL2216.Contig5_All	pop:POPTR_572531	28.39	479	334	9	2086	677	107	535	9e-67	177	multidrug/pheromone exporter, MDR family, ABC transporter family; K05658 ATP-binding cassette, subfamily B (MDR/TAP), member 1
CL2216.Contig5_All	aly:ARALYDRAFT_486718	28.57	476	333	14	2083	677	118	545	9e-67	174	PGP21; P-glycoprotein 21; K05658 ATP-binding cassette, subfamily B (MDR/TAP), member 1
CL2216.Contig5_All	aly:ARALYDRAFT_484610	27.19	456	325	9	2023	677	736	1141	9e-67	172	abc transporter family protein; K05658 ATP-binding cassette, subfamily B (MDR/TAP), member 1
CL2218.Contig1_All	cre:CHLREDRAFT_195849	49.69	163	76	6	144	614	5	153	5e-38	139	SRP35; SR protein factor; K12890 splicing factor, arginine/serine-rich 1/9
CL2218.Contig1_All	osa:4328758	42.16	185	80	3	144	617	156	340	3e-34	130	Os02g0221500; K12741 heterogeneous nuclear ribonucleoprotein A1/A3
CL2218.Contig1_All	ath:AT5G40490	36.07	219	78	5	144	614	131	347	3e-32	125	heterogeneous nuclear ribonucleoprotein A1/A3; K12741 heterogeneous nuclear ribonucleoprotein A1/A3
CL2218.Contig1_All	bdi:100837968	40	165	92	2	144	617	173	336	3e-30	120	heterogeneous nuclear ribonucleoprotein A3 homolog 2-like; K12741 heterogeneous nuclear ribonucleoprotein A1/A3
CL2218.Contig1_All	zma:100382538	38.38	198	96	4	144	659	145	342	3e-30	119	IDP1623; LOC100382538; K12741 heterogeneous nuclear ribonucleoprotein A1/A3
CL2218.Contig1_All	zma:100193339	39.25	186	84	6	144	614	145	327	9e-30	118	cl3001_1a; LOC100193339; K12741 heterogeneous nuclear ribonucleoprotein A1/A3
CL2218.Contig1_All	bdi:100831046	39.01	182	86	5	144	614	155	336	1e-27	112	uncharacterized LOC100831046; K12741 heterogeneous nuclear ribonucleoprotein A1/A3
CL2218.Contig1_All	cre:CHLREDRAFT_181880	47.62	147	71	8	144	566	139	272	3e-26	108	nuclear ribonucleoprotein; K12741 heterogeneous nuclear ribonucleoprotein A1/A3
CL2218.Contig1_All	vvi:100240900	34.33	201	89	7	144	617	107	306	3e-25	105	heterogeneous nuclear ribonucleoprotein A1-like; K12741 heterogeneous nuclear ribonucleoprotein A1/A3
CL2218.Contig1_All	gmx:100813165	36.08	194	87	6	144	614	133	324	3e-25	105	RNA-binding protein Musashi homolog Rbp6-like; K12741 heterogeneous nuclear ribonucleoprotein A1/A3
CL2218.Contig1_All	gmx:100778001	32.19	233	82	5	144	614	2065	2297	9e-25	107	nuclear pore membrane glycoprotein 210-like; K14314 nuclear pore complex protein Nup210
CL2218.Contig1_All	osa:4348867	43.2	125	65	3	144	500	7	126	1e-24	105	Os10g0470900; K14411 RNA-binding protein Musashi
CL2218.Contig1_All	gmx:100779929	47.06	136	69	4	186	584	593	721	3e-24	105	uncharacterized LOC100779929; K11294 nucleolin
CL2218.Contig1_All	gmx:100801373	35.87	184	91	4	144	614	107	286	4e-24	102	DAZ-associated protein 1-like; K12741 heterogeneous nuclear ribonucleoprotein A1/A3
CL2218.Contig1_All	cre:CHLREDRAFT_18730	68.83	77	24	3	384	614	13	82	6e-24	104	AGO3; argonaute-like protein; K11596 argonaute
CL2218.Contig1_All	gmx:100786132	44.06	143	80	6	186	614	598	726	6e-23	101	uncharacterized LOC100786132; K11294 nucleolin
CL2218.Contig1_All	bdi:100836665	43.17	139	72	4	186	581	458	594	7e-23	100	uncharacterized LOC100836665; K11294 nucleolin
CL2218.Contig1_All	vvi:100262769	46.04	139	75	5	186	602	560	684	1e-22	100	uncharacterized LOC100262769; K11294 nucleolin
CL2218.Contig1_All	mtr:MTR_3g082650	33.33	207	88	5	144	614	107	310	1e-21	95.9	RNA-binding protein; K12741 heterogeneous nuclear ribonucleoprotein A1/A3
CL2218.Contig1_All	zma:100280293	34.52	197	90	6	144	617	119	314	2e-21	95.9	pco101966; LOC100280293; K14411 RNA-binding protein Musashi
CL2218.Contig2_All	cre:CHLREDRAFT_195849	54.47	123	52	4	431	787	40	153	1e-32	127	SRP35; SR protein factor; K12890 splicing factor, arginine/serine-rich 1/9
CL2218.Contig2_All	osa:4328758	41.29	155	64	3	407	790	186	340	2e-24	105	Os02g0221500; K12741 heterogeneous nuclear ribonucleoprotein A1/A3
CL2218.Contig2_All	ath:AT5G40490	37.04	189	57	5	407	787	161	347	5e-24	104	heterogeneous nuclear ribonucleoprotein A1/A3; K12741 heterogeneous nuclear ribonucleoprotein A1/A3
CL2218.Contig2_All	cre:CHLREDRAFT_18730	68.83	77	24	3	557	787	13	82	2e-23	104	AGO3; argonaute-like protein; K11596 argonaute
CL2218.Contig2_All	bdi:100837968	40.74	135	73	2	407	790	203	336	6e-22	98.2	heterogeneous nuclear ribonucleoprotein A3 homolog 2-like; K12741 heterogeneous nuclear ribonucleoprotein A1/A3
CL2218.Contig2_All	zma:100382538	39.29	168	76	4	407	832	175	342	1e-21	97.1	IDP1623; LOC100382538; K12741 heterogeneous nuclear ribonucleoprotein A1/A3
CL2218.Contig2_All	zma:100193339	39.74	156	65	6	407	787	175	327	2e-20	93.6	cl3001_1a; LOC100193339; K12741 heterogeneous nuclear ribonucleoprotein A1/A3
CL2218.Contig2_All	gmx:100779929	47.11	121	61	4	404	757	608	721	4e-20	94	uncharacterized LOC100779929; K11294 nucleolin
CL2218.Contig2_All	mtr:MTR_4g074930	46.9	113	57	3	404	733	510	618	5e-20	93.6	RNA-binding protein; K11294 nucleolin
CL2218.Contig2_All	bdi:100831046	39.47	152	67	5	407	787	185	336	3e-19	90.1	uncharacterized LOC100831046; K12741 heterogeneous nuclear ribonucleoprotein A1/A3
CL2218.Contig2_All	cre:CHLREDRAFT_181880	48.67	113	52	6	419	739	170	272	5e-19	89	nuclear ribonucleoprotein; K12741 heterogeneous nuclear ribonucleoprotein A1/A3
CL2218.Contig2_All	vvi:100262769	45.97	124	67	5	404	775	575	684	7e-19	90.1	uncharacterized LOC100262769; K11294 nucleolin
CL2218.Contig2_All	gmx:100786132	43.75	128	72	6	404	787	613	726	7e-19	90.1	uncharacterized LOC100786132; K11294 nucleolin
CL2218.Contig2_All	bdi:100836665	44.17	120	60	4	416	754	477	594	9e-19	89.7	uncharacterized LOC100836665; K11294 nucleolin
CL2218.Contig2_All	cre:CHLREDRAFT_17391	51.49	101	32	4	533	784	1	101	1e-18	89.7	ABH1; mRNA cap-binding protein; K12882 nuclear cap-binding protein subunit 1
CL2218.Contig2_All	zma:100194303	43.55	124	67	6	404	766	131	248	1e-17	84	cl11217_1a; LOC100194303; K11294 nucleolin
CL2218.Contig2_All	ath:AT2G42520	65.08	63	22	1	554	742	566	627	2e-17	85.9	DEAD-box ATP-dependent RNA helicase 37; K11594 ATP-dependent RNA helicase [EC:3.6.4.13]
CL2218.Contig2_All	cre:CHLREDRAFT_196073	48.89	90	45	3	816	550	313	396	3e-17	84	nuclear pre-mRNA splicing factor, component of splicing factor 3b; K12831 splicing factor 3B subunit 4
CL2218.Contig2_All	pop:POPTR_751858	40.16	127	40	5	828	556	25	151	4e-17	84.7	PAFA901; PAF1 complex component; K15174 RNA polymerase II-associated factor 1
CL2218.Contig2_All	gmx:100778001	32.51	203	61	5	407	787	2095	2297	6e-17	84.7	nuclear pore membrane glycoprotein 210-like; K14314 nuclear pore complex protein Nup210
CL2218.Contig3_All	cre:CHLREDRAFT_195849	56.88	109	42	3	537	848	40	148	4e-31	119	SRP35; SR protein factor; K12890 splicing factor, arginine/serine-rich 1/9
CL2218.Contig3_All	osa:4328758	44.29	140	51	4	510	848	185	324	1e-25	105	Os02g0221500; K12741 heterogeneous nuclear ribonucleoprotein A1/A3
CL2218.Contig3_All	ath:AT5G40490	38.65	163	50	4	510	848	160	322	8e-23	98.2	heterogeneous nuclear ribonucleoprotein A1/A3; K12741 heterogeneous nuclear ribonucleoprotein A1/A3
CL2218.Contig3_All	cre:CHLREDRAFT_18730	71.64	67	15	1	660	848	22	88	3e-22	97.8	AGO3; argonaute-like protein; K11596 argonaute
CL2218.Contig3_All	mtr:MTR_4g074930	46.49	114	58	4	507	839	509	618	3e-21	94.7	RNA-binding protein; K11294 nucleolin
CL2218.Contig3_All	zma:100193339	41.04	134	58	4	510	848	174	307	3e-21	93.6	cl3001_1a; LOC100193339; K12741 heterogeneous nuclear ribonucleoprotein A1/A3
CL2218.Contig3_All	gmx:100779929	49.18	122	54	5	507	848	607	724	3e-21	94.7	uncharacterized LOC100779929; K11294 nucleolin
CL2218.Contig3_All	bdi:100837968	39.86	148	53	3	510	845	202	349	3e-21	93.6	heterogeneous nuclear ribonucleoprotein A3 homolog 2-like; K12741 heterogeneous nuclear ribonucleoprotein A1/A3
CL2218.Contig3_All	bdi:100831046	41.79	134	57	5	510	848	184	317	8e-21	92.4	uncharacterized LOC100831046; K12741 heterogeneous nuclear ribonucleoprotein A1/A3
CL2218.Contig3_All	gmx:100786132	49.17	120	55	4	507	848	612	728	3e-20	91.7	uncharacterized LOC100786132; K11294 nucleolin
CL2218.Contig3_All	bdi:100836665	45	120	57	5	507	839	472	586	4e-20	91.3	uncharacterized LOC100836665; K11294 nucleolin
CL2218.Contig3_All	zma:100382538	40	135	59	4	510	848	174	308	8e-20	89.4	IDP1623; LOC100382538; K12741 heterogeneous nuclear ribonucleoprotein A1/A3
CL2218.Contig3_All	zma:100857032	41.1	146	43	6	540	848	17	160	5e-19	85.1	uncharacterized LOC100857032; K09250 cellular nucleic acid-binding protein
CL2218.Contig3_All	cre:CHLREDRAFT_181880	48.18	110	54	4	525	845	170	272	8e-19	86.3	nuclear ribonucleoprotein; K12741 heterogeneous nuclear ribonucleoprotein A1/A3
CL2218.Contig3_All	cre:CHLREDRAFT_196073	54.55	77	23	3	850	656	320	396	2e-18	85.9	nuclear pre-mRNA splicing factor, component of splicing factor 3b; K12831 splicing factor 3B subunit 4
CL2218.Contig3_All	gmx:100813165	37.42	163	54	6	504	848	160	321	6e-18	84	RNA-binding protein Musashi homolog Rbp6-like; K12741 heterogeneous nuclear ribonucleoprotein A1/A3
CL2218.Contig3_All	gmx:100797526	61.9	63	22	2	850	668	81	140	7e-18	84.7	uncharacterized LOC100797526; K15174 RNA polymerase II-associated factor 1
CL2218.Contig3_All	gmx:100778001	41.8	122	63	4	504	845	2092	2213	9e-18	84.7	nuclear pore membrane glycoprotein 210-like; K14314 nuclear pore complex protein Nup210
CL2218.Contig3_All	vvi:100262769	42.74	124	61	4	507	848	574	696	9e-18	84.3	uncharacterized LOC100262769; K11294 nucleolin
CL2218.Contig3_All	zma:100194303	41.41	128	67	6	483	842	122	243	1e-17	82.4	cl11217_1a; LOC100194303; K11294 nucleolin
CL2218.Contig4_All	ath:AT5G47320	53.19	47	22	0	161	21	62	108	4e-09	55.1	RPS19; small subunit ribosomal protein S19; K02965 small subunit ribosomal protein S19
CL2218.Contig4_All	vvi:100259344	40.28	72	42	2	215	3	151	221	7e-08	52.4	nucleolysin TIAR-like; K13201 nucleolysin TIA-1/TIAR
CL2218.Contig4_All	gmx:100792707	49.06	53	27	0	161	3	144	196	2e-07	50.8	splicing factor 3B subunit 4-like; K12831 splicing factor 3B subunit 4
CL2218.Contig4_All	zma:100273020	46.94	49	26	0	161	15	256	304	3e-07	50.4	uncharacterized LOC100273020; K11294 nucleolin
CL2218.Contig4_All	ota:Ot01g05550	35.85	53	34	0	161	3	35	87	4e-07	50.1	FOG: RRM domain (ISS); K14407 cleavage stimulation factor subunit 2
CL2218.Contig4_All	mtr:MTR_3g109090	38.89	72	43	2	215	3	157	227	4e-07	50.1	RNA-binding protein; K13201 nucleolysin TIA-1/TIAR
CL2218.Contig4_All	gmx:100791039	47.17	53	28	0	161	3	144	196	5e-07	49.7	splicing factor 3B subunit 4-like; K12831 splicing factor 3B subunit 4
CL2218.Contig4_All	mtr:MTR_3g065190	47.17	53	28	0	161	3	144	196	6e-07	49.7	Splicing factor 3B subunit; K12831 splicing factor 3B subunit 4
CL2218.Contig4_All	mtr:MTR_8g022050	38.89	72	43	2	215	3	121	191	6e-07	49.7	RNA-binding protein; K13201 nucleolysin TIA-1/TIAR
CL2218.Contig4_All	gmx:100814415	38.89	72	43	2	215	3	150	220	6e-07	49.7	nucleolysin TIAR-like; K13201 nucleolysin TIA-1/TIAR
CL2218.Contig4_All	vvi:100251324	49.06	53	27	0	161	3	144	196	7e-07	49.3	splicing factor 3B subunit 4-like; K12831 splicing factor 3B subunit 4
CL2218.Contig4_All	zma:100283683	43.4	53	30	0	161	3	191	243	8e-07	49.3	TIDP2802; LOC100283683; K13201 nucleolysin TIA-1/TIAR
CL2218.Contig4_All	gmx:100777108	38.89	72	43	2	215	3	153	223	8e-07	49.3	nucleolysin TIAR-like; K13201 nucleolysin TIA-1/TIAR
CL2218.Contig4_All	bdi:100831046	41.51	53	31	0	161	3	185	237	1e-06	48.9	uncharacterized LOC100831046; K12741 heterogeneous nuclear ribonucleoprotein A1/A3
CL2218.Contig4_All	mtr:MTR_4g124940	40	65	38	1	215	24	143	207	1e-06	48.9	RNA-binding protein; K13201 nucleolysin TIA-1/TIAR
CL2218.Contig4_All	osa:4350940	41.51	53	31	0	161	3	195	247	1e-06	48.9	Os11g0620100; K13201 nucleolysin TIA-1/TIAR
CL2218.Contig4_All	zma:100192006	47.17	53	28	0	161	3	144	196	1e-06	48.5	pco143623b; LOC100192006; K12831 splicing factor 3B subunit 4
CL2218.Contig4_All	zma:100501457	47.17	53	28	0	161	3	144	196	1e-06	48.5	uncharacterized LOC100501457; K12831 splicing factor 3B subunit 4
CL2218.Contig4_All	osa:4328758	41.51	53	31	0	161	3	186	238	1e-06	48.5	Os02g0221500; K12741 heterogeneous nuclear ribonucleoprotein A1/A3
CL2218.Contig4_All	gmx:100781227	37.5	72	44	2	215	3	154	224	1e-06	48.5	nucleolysin TIAR-like; K13201 nucleolysin TIA-1/TIAR
CL2218.Contig5_All	cre:CHLREDRAFT_18730	70.83	48	14	1	3	146	43	88	2e-14	72.8	AGO3; argonaute-like protein; K11596 argonaute
CL2218.Contig5_All	cre:CHLREDRAFT_195849	71.11	45	11	1	6	134	107	151	2e-12	66.6	SRP35; SR protein factor; K12890 splicing factor, arginine/serine-rich 1/9
CL2218.Contig5_All	osa:4342669	56.67	60	14	3	6	149	578	637	7e-11	62.4	Os07g0202100; K11594 ATP-dependent RNA helicase [EC:3.6.4.13]
CL2218.Contig5_All	ath:AT2G42520	61.7	47	18	0	3	143	580	626	2e-10	61.2	DEAD-box ATP-dependent RNA helicase 37; K11594 ATP-dependent RNA helicase [EC:3.6.4.13]
CL2218.Contig5_All	osa:4334493	67.44	43	14	2	21	149	597	636	2e-10	61.2	Os03g0805200; K11594 ATP-dependent RNA helicase [EC:3.6.4.13]
CL2218.Contig5_All	osa:4341457	57.14	56	16	3	6	149	386	438	1e-09	58.9	Os06g0602400; K11594 ATP-dependent RNA helicase [EC:3.6.4.13]
CL2218.Contig5_All	vcn:VOLCADRAFT_82970	60.47	43	17	0	6	134	141	183	2e-09	58.2	spl8; splicing factor U2AF, large subunit; K12837 splicing factor U2AF 65 kDa subunit
CL2218.Contig5_All	gmx:100800148	36.67	90	47	2	244	5	51	133	2e-09	58.2	uncharacterized LOC100800148; K15174 RNA polymerase II-associated factor 1
CL2218.Contig5_All	gmx:100797526	41.77	79	31	3	196	5	57	130	2e-09	58.2	uncharacterized LOC100797526; K15174 RNA polymerase II-associated factor 1
CL2218.Contig5_All	bdi:100829994	52.46	61	9	2	3	125	574	634	5e-09	57	DEAD-box ATP-dependent RNA helicase 37-like; K11594 ATP-dependent RNA helicase [EC:3.6.4.13]
CL2218.Contig5_All	cre:CHLREDRAFT_196073	57.45	47	20	2	145	5	354	395	7e-09	56.2	nuclear pre-mRNA splicing factor, component of splicing factor 3b; K12831 splicing factor 3B subunit 4
CL2218.Contig5_All	zma:100273853	66.67	36	12	0	9	116	8	43	8e-09	53.9	uncharacterized LOC100273853; K11128 H/ACA ribonucleoprotein complex subunit 1
CL2218.Contig5_All	bdi:100837495	62.79	43	7	1	6	107	96	138	2e-08	54.7	glycine-rich protein 2b-like; K09250 cellular nucleic acid-binding protein
CL2218.Contig5_All	cre:CHLREDRAFT_181880	63.27	49	17	3	3	146	2	45	2e-08	55.1	nuclear ribonucleoprotein; K12741 heterogeneous nuclear ribonucleoprotein A1/A3
CL2218.Contig5_All	vcn:VOLCADRAFT_76730	58.33	48	16	2	9	140	8	55	2e-08	55.1	dbp2; DEAD-box RNA helicase, ATP-dependent; K12823 ATP-dependent RNA helicase DDX5/DBP2 [EC:3.6.4.13]
CL2218.Contig5_All	olu:OSTLU_118781	63.04	46	17	2	9	146	298	340	2e-08	55.1	CIF2; chloroplast translation initiation factor 2; K02519 translation initiation factor IF-2
CL2218.Contig5_All	cre:CHLREDRAFT_17391	53.33	60	16	3	6	149	9	68	3e-08	54.7	ABH1; mRNA cap-binding protein; K12882 nuclear cap-binding protein subunit 1
CL2218.Contig5_All	cre:CHLREDRAFT_186463	52.73	55	18	1	6	146	19	73	4e-08	53.9	NOP1; nucleolar protein, component of C/D snoRNPs; K14563 rRNA 2'-O-methyltransferase fibrillarin [EC:2.1.1.-]
CL2218.Contig5_All	zma:100282167	57.45	47	20	1	6	146	11	55	5e-08	53.5	pco102583(157); LOC100282167; K14563 rRNA 2'-O-methyltransferase fibrillarin [EC:2.1.1.-]
CL2218.Contig5_All	osa:4350856	50	62	17	3	3	146	555	615	5e-08	53.9	Os11g0599500; K11594 ATP-dependent RNA helicase [EC:3.6.4.13]
CL2218.Contig6_All	cre:CHLREDRAFT_195849	50.64	156	72	5	120	572	5	151	9e-37	139	SRP35; SR protein factor; K12890 splicing factor, arginine/serine-rich 1/9
CL2218.Contig6_All	osa:4328758	43.62	188	73	7	120	584	156	343	2e-33	131	Os02g0221500; K12741 heterogeneous nuclear ribonucleoprotein A1/A3
CL2218.Contig6_All	ath:AT5G40490	37.14	210	77	5	120	584	131	340	6e-31	125	heterogeneous nuclear ribonucleoprotein A1/A3; K12741 heterogeneous nuclear ribonucleoprotein A1/A3
CL2218.Contig6_All	zma:100193339	40.83	169	86	4	120	584	145	310	1e-30	123	cl3001_1a; LOC100193339; K12741 heterogeneous nuclear ribonucleoprotein A1/A3
CL2218.Contig6_All	zma:100382538	39.34	183	83	6	120	584	145	327	9e-29	118	IDP1623; LOC100382538; K12741 heterogeneous nuclear ribonucleoprotein A1/A3
CL2218.Contig6_All	bdi:100837968	41.92	167	81	5	120	572	173	335	1e-28	118	heterogeneous nuclear ribonucleoprotein A3 homolog 2-like; K12741 heterogeneous nuclear ribonucleoprotein A1/A3
CL2218.Contig6_All	bdi:100831046	40.11	182	82	7	120	584	155	336	2e-28	117	uncharacterized LOC100831046; K12741 heterogeneous nuclear ribonucleoprotein A1/A3
CL2218.Contig6_All	gmx:100813165	36.79	193	84	6	120	584	133	324	5e-26	110	RNA-binding protein Musashi homolog Rbp6-like; K12741 heterogeneous nuclear ribonucleoprotein A1/A3
CL2218.Contig6_All	gmx:100779929	50	138	62	5	162	554	593	726	1e-25	111	uncharacterized LOC100779929; K11294 nucleolin
CL2218.Contig6_All	cre:CHLREDRAFT_181880	44.85	165	76	9	120	569	139	299	2e-25	108	nuclear ribonucleoprotein; K12741 heterogeneous nuclear ribonucleoprotein A1/A3
CL2218.Contig6_All	cre:CHLREDRAFT_18730	61.36	88	33	2	324	584	3	88	2e-24	108	AGO3; argonaute-like protein; K11596 argonaute
CL2218.Contig6_All	gmx:100778001	36.36	198	83	6	120	584	2065	2262	3e-24	108	nuclear pore membrane glycoprotein 210-like; K14314 nuclear pore complex protein Nup210
CL2218.Contig6_All	vvi:100240900	33.02	212	85	4	120	584	107	318	3e-24	104	heterogeneous nuclear ribonucleoprotein A1-like; K12741 heterogeneous nuclear ribonucleoprotein A1/A3
CL2218.Contig6_All	gmx:100786132	48.18	137	65	4	162	554	598	730	8e-24	106	uncharacterized LOC100786132; K11294 nucleolin
CL2218.Contig6_All	bdi:100836665	45.58	147	73	6	162	581	458	598	3e-23	104	uncharacterized LOC100836665; K11294 nucleolin
CL2218.Contig6_All	gmx:100801373	36.26	171	94	5	120	587	107	277	4e-22	98.6	DAZ-associated protein 1-like; K12741 heterogeneous nuclear ribonucleoprotein A1/A3
CL2218.Contig6_All	zma:100280293	35.75	179	90	4	120	581	119	296	8e-22	99	pco101966; LOC100280293; K14411 RNA-binding protein Musashi
CL2218.Contig6_All	osa:4348867	40.65	123	73	2	120	488	7	124	2e-21	98.2	Os10g0470900; K14411 RNA-binding protein Musashi
CL2218.Contig6_All	vvi:100262769	46.88	128	63	5	162	530	560	684	2e-21	99	uncharacterized LOC100262769; K11294 nucleolin
CL2218.Contig6_All	zma:100273020	38.57	140	86	1	126	545	334	467	2e-21	97.8	uncharacterized LOC100273020; K11294 nucleolin
CL2220.Contig1_All	gmx:100803170	74.03	181	47	1	1351	809	1	180	2e-82	260	ubiquitin thioesterase otubain-like; K09602 ubiquitin thioesterase protein OTUB1 [EC:3.4.-.-]
CL2220.Contig1_All	vvi:100262625	82.19	146	26	0	1246	809	1	146	2e-75	241	ubiquitin thioesterase otubain-like; K09602 ubiquitin thioesterase protein OTUB1 [EC:3.4.-.-]
CL2220.Contig1_All	ath:AT1G28120	66.85	181	60	2	1351	809	1	177	3e-73	236	ubiquitin thioesterase otubain-like protein; K09602 ubiquitin thioesterase protein OTUB1 [EC:3.4.-.-]
CL2220.Contig1_All	mtr:MTR_2g011420	53.97	252	77	4	1339	701	4	244	9e-71	231	Ubiquitin thioesterase otubain-like protein; K09602 ubiquitin thioesterase protein OTUB1 [EC:3.4.-.-]
CL2220.Contig1_All	osa:4346169	76.23	122	29	1	686	321	99	216	2e-55	187	Os08g0537800; K09602 ubiquitin thioesterase protein OTUB1 [EC:3.4.-.-]
CL2220.Contig2_All	gmx:100803170	76.97	304	70	3	329	1240	1	301	5e-159	455	ubiquitin thioesterase otubain-like; K09602 ubiquitin thioesterase protein OTUB1 [EC:3.4.-.-]
CL2220.Contig2_All	vvi:100262625	79.34	271	54	2	434	1240	1	270	7e-149	428	ubiquitin thioesterase otubain-like; K09602 ubiquitin thioesterase protein OTUB1 [EC:3.4.-.-]
CL2220.Contig2_All	mtr:MTR_2g011420	67.26	339	72	4	341	1240	4	337	3e-148	429	Ubiquitin thioesterase otubain-like protein; K09602 ubiquitin thioesterase protein OTUB1 [EC:3.4.-.-]
CL2220.Contig2_All	ath:AT1G28120	69.33	313	96	5	329	1267	1	301	2e-144	418	ubiquitin thioesterase otubain-like protein; K09602 ubiquitin thioesterase protein OTUB1 [EC:3.4.-.-]
CL2220.Contig2_All	osa:4346169	74.21	221	57	2	578	1240	1	216	5e-112	332	Os08g0537800; K09602 ubiquitin thioesterase protein OTUB1 [EC:3.4.-.-]
CL2220.Contig3_All	mtr:MTR_2g011420	82.95	88	15	1	110	373	251	337	6e-45	150	Ubiquitin thioesterase otubain-like protein; K09602 ubiquitin thioesterase protein OTUB1 [EC:3.4.-.-]
CL2220.Contig3_All	gmx:100803170	79.55	88	18	1	110	373	215	301	1e-42	143	ubiquitin thioesterase otubain-like; K09602 ubiquitin thioesterase protein OTUB1 [EC:3.4.-.-]
CL2220.Contig3_All	vvi:100262625	75	88	22	0	110	373	183	270	5e-41	138	ubiquitin thioesterase otubain-like; K09602 ubiquitin thioesterase protein OTUB1 [EC:3.4.-.-]
CL2220.Contig3_All	ath:AT1G28120	76.14	88	21	1	110	373	212	295	5e-39	134	ubiquitin thioesterase otubain-like protein; K09602 ubiquitin thioesterase protein OTUB1 [EC:3.4.-.-]
CL2220.Contig3_All	osa:4346169	72.73	88	24	1	110	373	133	216	1e-38	130	Os08g0537800; K09602 ubiquitin thioesterase protein OTUB1 [EC:3.4.-.-]
CL2220.Contig4_All	mtr:MTR_2g011420	80.9	89	17	2	222	488	251	337	4e-41	145	Ubiquitin thioesterase otubain-like protein; K09602 ubiquitin thioesterase protein OTUB1 [EC:3.4.-.-]
CL2220.Contig4_All	gmx:100803170	77.53	89	20	2	222	488	215	301	8e-39	138	ubiquitin thioesterase otubain-like; K09602 ubiquitin thioesterase protein OTUB1 [EC:3.4.-.-]
CL2220.Contig4_All	vvi:100262625	73.03	89	24	1	222	488	183	270	2e-37	133	ubiquitin thioesterase otubain-like; K09602 ubiquitin thioesterase protein OTUB1 [EC:3.4.-.-]
CL2220.Contig4_All	ath:AT1G28120	70.41	98	29	3	222	515	212	301	2e-35	129	ubiquitin thioesterase otubain-like protein; K09602 ubiquitin thioesterase protein OTUB1 [EC:3.4.-.-]
CL2220.Contig4_All	osa:4346169	73.03	89	24	2	222	488	133	216	3e-35	126	Os08g0537800; K09602 ubiquitin thioesterase protein OTUB1 [EC:3.4.-.-]
CL2221.Contig1_All	vvi:100250996	69.78	579	174	3	436	2169	1	576	0	798	regulatory protein NPR1-like; K14508 regulatory protein NPR1
CL2221.Contig1_All	pop:POPTR_819262	68.94	586	176	6	436	2175	1	581	0	778	NPR1/NIM1-like regulatory protein; K14508 regulatory protein NPR1
CL2221.Contig1_All	osa:4327315	59.46	560	208	9	544	2166	30	579	0	624	Os01g0194300; K14508 regulatory protein NPR1
CL2221.Contig1_All	aly:ARALYDRAFT_474924	52.28	591	271	6	436	2175	1	584	0	566	non-expressor of PR1; K14508 regulatory protein NPR1
CL2221.Contig1_All	ath:AT1G64280	52.34	577	264	6	454	2151	8	576	0	560	NPR1; Regulatory protein NPR1; K14508 regulatory protein NPR1
CL2221.Contig1_All	zma:100285744	60.91	481	183	7	739	2166	3	476	0	556	umc1814; LOC100285744; K14508 regulatory protein NPR1
CL2221.Contig2_All	vvi:100250996	69.78	579	174	3	1938	205	1	576	0	794	regulatory protein NPR1-like; K14508 regulatory protein NPR1
CL2221.Contig2_All	pop:POPTR_819262	68.94	586	176	6	1938	199	1	581	0	776	NPR1/NIM1-like regulatory protein; K14508 regulatory protein NPR1
CL2221.Contig2_All	osa:4327315	59.82	560	206	9	1830	208	30	579	0	626	Os01g0194300; K14508 regulatory protein NPR1
CL2221.Contig2_All	aly:ARALYDRAFT_474924	52.96	591	267	6	1938	199	1	584	0	574	non-expressor of PR1; K14508 regulatory protein NPR1
CL2221.Contig2_All	ath:AT1G64280	53.03	577	260	6	1920	223	8	576	0	566	NPR1; Regulatory protein NPR1; K14508 regulatory protein NPR1
CL2221.Contig2_All	zma:100285744	61.12	481	182	7	1635	208	3	476	0	557	umc1814; LOC100285744; K14508 regulatory protein NPR1
CL2221.Contig3_All	vvi:100250996	69.71	581	176	3	304	2046	1	576	0	803	regulatory protein NPR1-like; K14508 regulatory protein NPR1
CL2221.Contig3_All	pop:POPTR_819262	68.6	586	181	6	304	2052	1	581	0	772	NPR1/NIM1-like regulatory protein; K14508 regulatory protein NPR1
CL2221.Contig3_All	osa:4327315	60	560	208	9	412	2043	30	579	0	628	Os01g0194300; K14508 regulatory protein NPR1
CL2221.Contig3_All	aly:ARALYDRAFT_474924	52.62	591	272	6	304	2052	1	584	0	577	non-expressor of PR1; K14508 regulatory protein NPR1
CL2221.Contig3_All	ath:AT1G64280	52.69	577	265	6	322	2028	8	576	0	568	NPR1; Regulatory protein NPR1; K14508 regulatory protein NPR1
CL2221.Contig3_All	zma:100285744	60.91	481	183	7	616	2043	3	476	0	557	umc1814; LOC100285744; K14508 regulatory protein NPR1
CL2221.Contig4_All	vvi:100250996	74.71	344	87	1	912	1943	234	576	0	502	regulatory protein NPR1-like; K14508 regulatory protein NPR1
CL2221.Contig4_All	pop:POPTR_819262	75.36	345	84	2	918	1949	238	581	0	498	NPR1/NIM1-like regulatory protein; K14508 regulatory protein NPR1
CL2221.Contig4_All	osa:4327315	68.51	343	106	5	918	1940	246	579	6e-164	438	Os01g0194300; K14508 regulatory protein NPR1
CL2221.Contig4_All	aly:ARALYDRAFT_474924	56.81	345	148	2	918	1949	244	584	3e-148	360	non-expressor of PR1; K14508 regulatory protein NPR1
CL2221.Contig4_All	ath:AT1G64280	55.36	336	150	2	918	1925	246	576	3e-145	342	NPR1; Regulatory protein NPR1; K14508 regulatory protein NPR1
CL2221.Contig4_All	zma:100285744	65.7	344	115	5	918	1940	140	476	2e-143	423	umc1814; LOC100285744; K14508 regulatory protein NPR1
CL2221.Contig5_All	vvi:100250996	70.45	582	171	5	2002	260	1	576	0	808	regulatory protein NPR1-like; K14508 regulatory protein NPR1
CL2221.Contig5_All	pop:POPTR_819262	69.28	586	177	7	2002	254	1	581	0	779	NPR1/NIM1-like regulatory protein; K14508 regulatory protein NPR1
CL2221.Contig5_All	osa:4327315	60.18	560	207	9	1894	263	30	579	0	630	Os01g0194300; K14508 regulatory protein NPR1
CL2221.Contig5_All	aly:ARALYDRAFT_474924	53.46	593	266	6	2002	254	1	584	0	583	non-expressor of PR1; K14508 regulatory protein NPR1
CL2221.Contig5_All	ath:AT1G64280	53.89	579	257	8	1984	278	8	576	0	572	NPR1; Regulatory protein NPR1; K14508 regulatory protein NPR1
CL2221.Contig5_All	zma:100285744	61.33	481	181	7	1690	263	3	476	0	559	umc1814; LOC100285744; K14508 regulatory protein NPR1
CL2221.Contig6_All	vvi:100250996	70.68	590	171	6	1980	217	1	584	0	818	regulatory protein NPR1-like; K14508 regulatory protein NPR1
CL2221.Contig6_All	pop:POPTR_819262	68.94	586	179	7	1980	232	1	581	0	781	NPR1/NIM1-like regulatory protein; K14508 regulatory protein NPR1
CL2221.Contig6_All	osa:4327315	59.61	557	209	9	1872	250	30	576	0	628	Os01g0194300; K14508 regulatory protein NPR1
CL2221.Contig6_All	aly:ARALYDRAFT_474924	53.46	593	266	6	1980	232	1	584	0	592	non-expressor of PR1; K14508 regulatory protein NPR1
CL2221.Contig6_All	ath:AT1G64280	53.71	579	258	8	1962	256	8	576	0	576	NPR1; Regulatory protein NPR1; K14508 regulatory protein NPR1
CL2221.Contig6_All	zma:100285744	60.88	478	182	7	1668	250	3	473	0	562	umc1814; LOC100285744; K14508 regulatory protein NPR1
CL2223.Contig2_All	vvi:100250139	29.13	103	72	1	190	495	596	698	1e-06	48.5	structure-specific endonuclease subunit SLX1 homolog 2-like; K15078 structure-specific endonuclease subunit SLX1 [EC:3.6.1.-]
CL2224.Contig1_All	zma:541794	84.18	196	31	1	258	845	1	192	4e-116	347	csu134, MTHFR; LOC541794 (EC:1.5.1.20); K00297 methylenetetrahydrofolate reductase (NADPH) [EC:1.5.1.20]
CL2224.Contig1_All	vvi:100259124	84.69	196	30	2	258	845	1	192	2e-115	345	probable methylenetetrahydrofolate reductase-like; K00297 methylenetetrahydrofolate reductase (NADPH) [EC:1.5.1.20]
CL2224.Contig1_All	pop:POPTR_654300	81.55	206	28	2	258	845	1	206	5e-115	344	MTHFR1; methylenetetrahydrofolate reductase (EC:1.5.1.20); K00297 methylenetetrahydrofolate reductase (NADPH) [EC:1.5.1.20]
CL2224.Contig1_All	pop:POPTR_828552	81.28	203	31	1	258	845	1	203	9e-115	343	MTHFR2; methylenetetrahydrofolate reductase (EC:1.5.1.20); K00297 methylenetetrahydrofolate reductase (NADPH) [EC:1.5.1.20]
CL2224.Contig1_All	gmx:100782073	80.61	196	38	1	258	845	1	193	1e-112	338	methylenetetrahydrofolate reductase 2-like; K00297 methylenetetrahydrofolate reductase (NADPH) [EC:1.5.1.20]
CL2224.Contig1_All	gmx:100797489	80.61	196	38	1	258	845	1	193	3e-112	337	methylenetetrahydrofolate reductase 2-like; K00297 methylenetetrahydrofolate reductase (NADPH) [EC:1.5.1.20]
CL2224.Contig1_All	aly:ARALYDRAFT_486463	79.08	196	41	1	258	845	1	192	1e-111	335	MTHFR1; K00297 methylenetetrahydrofolate reductase (NADPH) [EC:1.5.1.20]
CL2224.Contig1_All	aly:ARALYDRAFT_483539	81.12	196	37	1	258	845	1	192	1e-111	335	MTHFR2; K00297 methylenetetrahydrofolate reductase (NADPH) [EC:1.5.1.20]
CL2224.Contig1_All	ath:AT2G44160	81.12	196	37	1	258	845	1	192	1e-111	335	MTHFR2; methylenetetrahydrofolate reductase 2; K00297 methylenetetrahydrofolate reductase (NADPH) [EC:1.5.1.20]
CL2224.Contig1_All	bdi:100846793	82.14	196	35	1	258	845	1	192	4e-111	334	probable methylenetetrahydrofolate reductase-like; K00297 methylenetetrahydrofolate reductase (NADPH) [EC:1.5.1.20]
CL2224.Contig1_All	ath:AT3G59970	78.57	196	42	1	258	845	1	192	7e-111	333	MTHFR1; methylenetetrahydrofolate reductase 1; K00297 methylenetetrahydrofolate reductase (NADPH) [EC:1.5.1.20]
CL2224.Contig1_All	osa:4334554	81.12	196	37	1	258	845	1	192	1e-110	333	Os03g0815200; K00297 methylenetetrahydrofolate reductase (NADPH) [EC:1.5.1.20]
CL2224.Contig1_All	cre:CHLREDRAFT_111330	60.71	196	77	3	258	845	1	186	9e-75	240	5,10-methylenetetrahydrofolate reductase (EC:1.5.1.20); K00297 methylenetetrahydrofolate reductase (NADPH) [EC:1.5.1.20]
CL2224.Contig1_All	cme:CMT610C	47.45	196	103	2	258	845	27	217	3e-55	189	methylenetetrahydrofolate reductase; K00297 methylenetetrahydrofolate reductase (NADPH) [EC:1.5.1.20]
CL2224.Contig1_All	mtr:MTR_1g039970	72.97	37	10	0	735	845	6	42	5e-09	57.8	Methylenetetrahydrofolate reductase; K00297 methylenetetrahydrofolate reductase (NADPH) [EC:1.5.1.20]
CL2224.Contig2_All	pop:POPTR_828552	84.88	602	84	1	310	2094	1	602	0	1063	MTHFR2; methylenetetrahydrofolate reductase (EC:1.5.1.20); K00297 methylenetetrahydrofolate reductase (NADPH) [EC:1.5.1.20]
CL2224.Contig2_All	pop:POPTR_654300	84.05	608	87	2	310	2103	1	608	0	1060	MTHFR1; methylenetetrahydrofolate reductase (EC:1.5.1.20); K00297 methylenetetrahydrofolate reductase (NADPH) [EC:1.5.1.20]
CL2224.Contig2_All	gmx:100782073	83.75	597	97	1	310	2100	1	594	0	1049	methylenetetrahydrofolate reductase 2-like; K00297 methylenetetrahydrofolate reductase (NADPH) [EC:1.5.1.20]
CL2224.Contig2_All	vvi:100259124	84.25	597	94	2	310	2100	1	593	0	1048	probable methylenetetrahydrofolate reductase-like; K00297 methylenetetrahydrofolate reductase (NADPH) [EC:1.5.1.20]
CL2224.Contig2_All	gmx:100797489	83.25	597	100	1	310	2100	1	594	0	1045	methylenetetrahydrofolate reductase 2-like; K00297 methylenetetrahydrofolate reductase (NADPH) [EC:1.5.1.20]
CL2224.Contig2_All	zma:541794	82.21	596	106	1	310	2097	1	592	0	1035	csu134, MTHFR; LOC541794 (EC:1.5.1.20); K00297 methylenetetrahydrofolate reductase (NADPH) [EC:1.5.1.20]
CL2224.Contig2_All	osa:4334554	82.78	598	103	1	310	2103	1	594	0	1032	Os03g0815200; K00297 methylenetetrahydrofolate reductase (NADPH) [EC:1.5.1.20]
CL2224.Contig2_All	bdi:100846793	81.94	598	108	1	310	2103	1	594	0	1024	probable methylenetetrahydrofolate reductase-like; K00297 methylenetetrahydrofolate reductase (NADPH) [EC:1.5.1.20]
CL2224.Contig2_All	ath:AT2G44160	79.43	598	123	1	310	2103	1	594	0	1004	MTHFR2; methylenetetrahydrofolate reductase 2; K00297 methylenetetrahydrofolate reductase (NADPH) [EC:1.5.1.20]
CL2224.Contig2_All	aly:ARALYDRAFT_483539	79.43	598	123	1	310	2103	1	594	0	1001	MTHFR2; K00297 methylenetetrahydrofolate reductase (NADPH) [EC:1.5.1.20]
CL2224.Contig2_All	aly:ARALYDRAFT_486463	77.48	595	134	1	310	2094	1	591	0	994	MTHFR1; K00297 methylenetetrahydrofolate reductase (NADPH) [EC:1.5.1.20]
CL2224.Contig2_All	ath:AT3G59970	76.97	595	137	1	310	2094	1	591	0	989	MTHFR1; methylenetetrahydrofolate reductase 1; K00297 methylenetetrahydrofolate reductase (NADPH) [EC:1.5.1.20]
CL2224.Contig2_All	mtr:MTR_1g039970	83.37	433	72	0	787	2085	6	438	0	752	Methylenetetrahydrofolate reductase; K00297 methylenetetrahydrofolate reductase (NADPH) [EC:1.5.1.20]
CL2224.Contig2_All	cre:CHLREDRAFT_111330	57.4	601	249	7	310	2091	1	591	0	704	5,10-methylenetetrahydrofolate reductase (EC:1.5.1.20); K00297 methylenetetrahydrofolate reductase (NADPH) [EC:1.5.1.20]
CL2224.Contig2_All	cme:CMT610C	47.15	615	308	10	310	2103	27	634	0	568	methylenetetrahydrofolate reductase; K00297 methylenetetrahydrofolate reductase (NADPH) [EC:1.5.1.20]
CL2224.Contig2_All	mtr:MTR_7g038350	69.33	75	23	0	1702	1926	575	649	1e-25	109	Methylenetetrahydrofolate reductase; K11985 TRAF-interacting protein
CL2224.Contig3_All	pop:POPTR_828552	84.72	602	85	1	178	1962	1	602	0	1061	MTHFR2; methylenetetrahydrofolate reductase (EC:1.5.1.20); K00297 methylenetetrahydrofolate reductase (NADPH) [EC:1.5.1.20]
CL2224.Contig3_All	pop:POPTR_654300	83.88	608	88	2	178	1971	1	608	0	1058	MTHFR1; methylenetetrahydrofolate reductase (EC:1.5.1.20); K00297 methylenetetrahydrofolate reductase (NADPH) [EC:1.5.1.20]
CL2224.Contig3_All	gmx:100782073	83.75	597	97	1	178	1968	1	594	0	1046	methylenetetrahydrofolate reductase 2-like; K00297 methylenetetrahydrofolate reductase (NADPH) [EC:1.5.1.20]
CL2224.Contig3_All	vvi:100259124	83.92	597	96	2	178	1968	1	593	0	1045	probable methylenetetrahydrofolate reductase-like; K00297 methylenetetrahydrofolate reductase (NADPH) [EC:1.5.1.20]
CL2224.Contig3_All	gmx:100797489	83.25	597	100	1	178	1968	1	594	0	1042	methylenetetrahydrofolate reductase 2-like; K00297 methylenetetrahydrofolate reductase (NADPH) [EC:1.5.1.20]
CL2224.Contig3_All	zma:541794	82.05	596	107	1	178	1965	1	592	0	1033	csu134, MTHFR; LOC541794 (EC:1.5.1.20); K00297 methylenetetrahydrofolate reductase (NADPH) [EC:1.5.1.20]
CL2224.Contig3_All	osa:4334554	82.61	598	104	1	178	1971	1	594	0	1029	Os03g0815200; K00297 methylenetetrahydrofolate reductase (NADPH) [EC:1.5.1.20]
CL2224.Contig3_All	bdi:100846793	81.77	598	109	1	178	1971	1	594	0	1021	probable methylenetetrahydrofolate reductase-like; K00297 methylenetetrahydrofolate reductase (NADPH) [EC:1.5.1.20]
CL2224.Contig3_All	ath:AT2G44160	79.43	598	123	1	178	1971	1	594	0	1003	MTHFR2; methylenetetrahydrofolate reductase 2; K00297 methylenetetrahydrofolate reductase (NADPH) [EC:1.5.1.20]
CL2224.Contig3_All	aly:ARALYDRAFT_483539	79.43	598	123	1	178	1971	1	594	0	1000	MTHFR2; K00297 methylenetetrahydrofolate reductase (NADPH) [EC:1.5.1.20]
CL2224.Contig3_All	aly:ARALYDRAFT_486463	77.98	595	131	1	178	1962	1	591	0	998	MTHFR1; K00297 methylenetetrahydrofolate reductase (NADPH) [EC:1.5.1.20]
CL2224.Contig3_All	ath:AT3G59970	77.48	595	134	1	178	1962	1	591	0	992	MTHFR1; methylenetetrahydrofolate reductase 1; K00297 methylenetetrahydrofolate reductase (NADPH) [EC:1.5.1.20]
CL2224.Contig3_All	mtr:MTR_1g039970	83.37	433	72	0	655	1953	6	438	0	749	Methylenetetrahydrofolate reductase; K00297 methylenetetrahydrofolate reductase (NADPH) [EC:1.5.1.20]
CL2224.Contig3_All	cre:CHLREDRAFT_111330	57.57	601	248	7	178	1959	1	591	0	707	5,10-methylenetetrahydrofolate reductase (EC:1.5.1.20); K00297 methylenetetrahydrofolate reductase (NADPH) [EC:1.5.1.20]
CL2224.Contig3_All	cme:CMT610C	46.99	615	309	9	178	1971	27	634	0	572	methylenetetrahydrofolate reductase; K00297 methylenetetrahydrofolate reductase (NADPH) [EC:1.5.1.20]
CL2224.Contig3_All	mtr:MTR_7g038350	69.33	75	23	0	1570	1794	575	649	1e-25	109	Methylenetetrahydrofolate reductase; K11985 TRAF-interacting protein
CL2224.Contig4_All	vvi:100259124	85.96	57	8	0	407	237	538	594	5e-28	108	probable methylenetetrahydrofolate reductase-like; K00297 methylenetetrahydrofolate reductase (NADPH) [EC:1.5.1.20]
CL2224.Contig4_All	aly:ARALYDRAFT_486463	85.19	54	8	0	407	246	538	591	2e-26	103	MTHFR1; K00297 methylenetetrahydrofolate reductase (NADPH) [EC:1.5.1.20]
CL2224.Contig4_All	ath:AT3G59970	83.33	54	9	0	407	246	538	591	1e-25	102	MTHFR1; methylenetetrahydrofolate reductase 1; K00297 methylenetetrahydrofolate reductase (NADPH) [EC:1.5.1.20]
CL2224.Contig4_All	pop:POPTR_654300	80.7	57	11	0	410	240	551	607	1e-25	102	MTHFR1; methylenetetrahydrofolate reductase (EC:1.5.1.20); K00297 methylenetetrahydrofolate reductase (NADPH) [EC:1.5.1.20]
CL2224.Contig4_All	pop:POPTR_828552	83.64	55	9	0	410	246	548	602	2e-25	101	MTHFR2; methylenetetrahydrofolate reductase (EC:1.5.1.20); K00297 methylenetetrahydrofolate reductase (NADPH) [EC:1.5.1.20]
CL2224.Contig4_All	gmx:100782073	80.7	57	11	0	407	237	539	595	2e-25	101	methylenetetrahydrofolate reductase 2-like; K00297 methylenetetrahydrofolate reductase (NADPH) [EC:1.5.1.20]
CL2224.Contig4_All	gmx:100797489	80.7	57	11	0	407	237	539	595	4e-25	100	methylenetetrahydrofolate reductase 2-like; K00297 methylenetetrahydrofolate reductase (NADPH) [EC:1.5.1.20]
CL2224.Contig4_All	osa:4334554	78.57	56	12	0	407	240	538	593	5e-24	97.4	Os03g0815200; K00297 methylenetetrahydrofolate reductase (NADPH) [EC:1.5.1.20]
CL2224.Contig4_All	ath:AT2G44160	76.79	56	13	0	407	240	538	593	6e-24	97.1	MTHFR2; methylenetetrahydrofolate reductase 2; K00297 methylenetetrahydrofolate reductase (NADPH) [EC:1.5.1.20]
CL2224.Contig4_All	bdi:100846793	76.79	56	13	0	407	240	538	593	2e-23	95.5	probable methylenetetrahydrofolate reductase-like; K00297 methylenetetrahydrofolate reductase (NADPH) [EC:1.5.1.20]
CL2224.Contig4_All	aly:ARALYDRAFT_483539	75	56	14	0	407	240	538	593	3e-23	95.1	MTHFR2; K00297 methylenetetrahydrofolate reductase (NADPH) [EC:1.5.1.20]
CL2224.Contig4_All	mtr:MTR_1g039970	84.31	51	8	0	407	255	388	438	1e-22	93.2	Methylenetetrahydrofolate reductase; K00297 methylenetetrahydrofolate reductase (NADPH) [EC:1.5.1.20]
CL2224.Contig4_All	zma:541794	67.27	55	18	0	407	243	538	592	1e-20	87.8	csu134, MTHFR; LOC541794 (EC:1.5.1.20); K00297 methylenetetrahydrofolate reductase (NADPH) [EC:1.5.1.20]
CL2224.Contig4_All	cre:CHLREDRAFT_111330	58.49	53	22	0	407	249	539	591	5e-15	71.6	5,10-methylenetetrahydrofolate reductase (EC:1.5.1.20); K00297 methylenetetrahydrofolate reductase (NADPH) [EC:1.5.1.20]
CL2224.Contig4_All	cme:CMT610C	33.33	60	34	1	407	246	572	631	1e-08	53.5	methylenetetrahydrofolate reductase; K00297 methylenetetrahydrofolate reductase (NADPH) [EC:1.5.1.20]
CL2225.Contig1_All	cre:CHLREDRAFT_188610	45.22	230	112	7	242	889	8	235	3e-52	174	CPN23; chaperonin 23; K04078 chaperonin GroES
CL2225.Contig1_All	ota:Ot14g01360	38.61	158	90	3	446	898	6	161	3e-29	112	chloroplast chaperonin 21 (ISS); K04078 chaperonin GroES
CL2225.Contig1_All	gmx:100800967	41.3	92	53	2	326	598	5	95	1e-11	62	10 kDa chaperonin-like; K04078 chaperonin GroES
CL2225.Contig1_All	osa:4344071	36.56	93	59	1	620	898	5	96	2e-11	61.6	Os07g0641700; K04078 chaperonin GroES
CL2225.Contig1_All	gmx:100306384	41.3	92	53	2	326	598	5	95	2e-11	61.2	uncharacterized LOC100306384; K04078 chaperonin GroES
CL2225.Contig1_All	gmx:100527505	38.04	92	56	2	326	598	5	95	5e-11	60.1	uncharacterized LOC100527505; K04078 chaperonin GroES
CL2225.Contig1_All	zma:100193174	34.74	95	62	1	614	898	3	96	5e-11	60.1	uncharacterized LOC100193174; K04078 chaperonin GroES
CL2225.Contig1_All	cre:CHLREDRAFT_55098	37.63	93	58	1	620	898	6	97	5e-11	60.1	CPN10; chaperonin 10; K04078 chaperonin GroES
CL2225.Contig1_All	bdi:100843942	35.42	96	62	1	611	898	4	98	1e-10	59.3	10 kDa chaperonin-like; K04078 chaperonin GroES
CL2225.Contig1_All	vvi:100264459	40	95	57	2	614	898	3	95	1e-10	58.9	10 kDa chaperonin-like; K04078 chaperonin GroES
CL2225.Contig1_All	cme:CMF129C	40.86	93	52	4	332	601	10	101	1e-10	58.9	mitochondrial chaperonin hsp10, precursor; K04078 chaperonin GroES
CL2225.Contig1_All	mtr:MTR_042s0012	38.04	92	56	2	326	598	5	95	2e-10	58.2	10 kDa chaperonin; K04078 chaperonin GroES
CL2225.Contig1_All	ath:AT1G14980	36.84	95	59	2	326	607	5	98	3e-10	57.8	CPN10; chaperonin 10; K04078 chaperonin GroES
CL2225.Contig1_All	zma:100285797	33.68	95	63	1	614	898	3	96	5e-10	57.4	pco066521; LOC100285797; K04078 chaperonin GroES
CL2225.Contig1_All	zma:100282681	34.74	95	62	2	614	898	3	95	6e-10	57	chaperonin; K04078 chaperonin GroES
CL2225.Contig1_All	vvi:100254674	35.79	95	61	2	614	898	3	95	1e-09	56.2	10 kDa chaperonin-like; K04078 chaperonin GroES
CL2225.Contig1_All	vvi:100265504	37.89	95	59	2	614	898	3	95	2e-09	55.5	10 kDa chaperonin-like; K04078 chaperonin GroES
CL2225.Contig1_All	ath:AT1G23100	38.04	92	56	2	326	598	5	95	6e-09	54.3	GroES-like protein; K04078 chaperonin GroES
CL2225.Contig1_All	olu:OSTLU_27813	30.43	92	59	3	341	601	2	93	2e-06	47	CPN10; co-chaperonin 10, mitochondrial; K04078 chaperonin GroES
CL2225.Contig2_All	cre:CHLREDRAFT_188610	45.22	230	112	7	287	934	8	235	4e-52	174	CPN23; chaperonin 23; K04078 chaperonin GroES
CL2225.Contig2_All	ota:Ot14g01360	38.61	158	90	3	491	943	6	161	4e-29	112	chloroplast chaperonin 21 (ISS); K04078 chaperonin GroES
CL2225.Contig2_All	gmx:100800967	41.3	92	53	2	371	643	5	95	1e-11	62	10 kDa chaperonin-like; K04078 chaperonin GroES
CL2225.Contig2_All	osa:4344071	36.56	93	59	1	665	943	5	96	2e-11	61.6	Os07g0641700; K04078 chaperonin GroES
CL2225.Contig2_All	gmx:100306384	41.3	92	53	2	371	643	5	95	2e-11	61.2	uncharacterized LOC100306384; K04078 chaperonin GroES
CL2225.Contig2_All	gmx:100527505	38.04	92	56	2	371	643	5	95	5e-11	60.1	uncharacterized LOC100527505; K04078 chaperonin GroES
CL2225.Contig2_All	zma:100193174	34.74	95	62	1	659	943	3	96	6e-11	60.1	uncharacterized LOC100193174; K04078 chaperonin GroES
CL2225.Contig2_All	cre:CHLREDRAFT_55098	37.63	93	58	1	665	943	6	97	6e-11	60.1	CPN10; chaperonin 10; K04078 chaperonin GroES
CL2225.Contig2_All	bdi:100843942	35.42	96	62	1	656	943	4	98	1e-10	59.3	10 kDa chaperonin-like; K04078 chaperonin GroES
CL2225.Contig2_All	vvi:100264459	40	95	57	2	659	943	3	95	1e-10	58.9	10 kDa chaperonin-like; K04078 chaperonin GroES
CL2225.Contig2_All	cme:CMF129C	40.86	93	52	4	377	646	10	101	2e-10	58.9	mitochondrial chaperonin hsp10, precursor; K04078 chaperonin GroES
CL2225.Contig2_All	mtr:MTR_042s0012	38.04	92	56	2	371	643	5	95	3e-10	58.2	10 kDa chaperonin; K04078 chaperonin GroES
CL2225.Contig2_All	ath:AT1G14980	36.84	95	59	2	371	652	5	98	4e-10	57.8	CPN10; chaperonin 10; K04078 chaperonin GroES
CL2225.Contig2_All	zma:100285797	33.68	95	63	1	659	943	3	96	5e-10	57.4	pco066521; LOC100285797; K04078 chaperonin GroES
CL2225.Contig2_All	zma:100282681	34.74	95	62	2	659	943	3	95	7e-10	57	chaperonin; K04078 chaperonin GroES
CL2225.Contig2_All	vvi:100254674	35.79	95	61	2	659	943	3	95	1e-09	56.2	10 kDa chaperonin-like; K04078 chaperonin GroES
CL2225.Contig2_All	vvi:100265504	37.89	95	59	2	659	943	3	95	2e-09	55.5	10 kDa chaperonin-like; K04078 chaperonin GroES
CL2225.Contig2_All	ath:AT1G23100	38.04	92	56	2	371	643	5	95	6e-09	54.3	GroES-like protein; K04078 chaperonin GroES
CL2225.Contig2_All	olu:OSTLU_27813	30.43	92	59	3	386	646	2	93	2e-06	47	CPN10; co-chaperonin 10, mitochondrial; K04078 chaperonin GroES
CL2226.Contig1_All	olu:OSTLU_2927	52.23	157	69	2	285	737	1	157	4e-46	162	MFS family transporter: sugar; K08193 MFS transporter, ACS family, solute carrier family 17 (sodium-dependent inorganic phosphate cotransporter), other
CL2226.Contig1_All	cme:CMP354C	44.58	166	83	2	267	737	166	331	7e-41	150	probable Na+-dependent inorganic phosphate cotransporter; K08193 MFS transporter, ACS family, solute carrier family 17 (sodium-dependent inorganic phosphate cotransporter), other
CL2226.Contig1_All	cre:CHLREDRAFT_130070	48.06	129	62	1	357	728	1	129	5e-31	120	MFT11; major facilitator superfamily protein; K08193 MFS transporter, ACS family, solute carrier family 17 (sodium-dependent inorganic phosphate cotransporter), other
CL2226.Contig2_All	olu:OSTLU_2927	50	280	138	2	1038	205	32	311	3e-96	293	MFS family transporter: sugar; K08193 MFS transporter, ACS family, solute carrier family 17 (sodium-dependent inorganic phosphate cotransporter), other
CL2226.Contig2_All	cme:CMP354C	41.49	282	158	4	1026	202	211	489	3e-69	228	probable Na+-dependent inorganic phosphate cotransporter; K08193 MFS transporter, ACS family, solute carrier family 17 (sodium-dependent inorganic phosphate cotransporter), other
CL2226.Contig2_All	cre:CHLREDRAFT_130070	35.92	284	174	2	1038	211	8	278	2e-61	202	MFT11; major facilitator superfamily protein; K08193 MFS transporter, ACS family, solute carrier family 17 (sodium-dependent inorganic phosphate cotransporter), other
CL2226.Contig3_All	olu:OSTLU_2927	50.67	373	179	3	1148	45	1	373	2e-128	380	MFS family transporter: sugar; K08193 MFS transporter, ACS family, solute carrier family 17 (sodium-dependent inorganic phosphate cotransporter), other
CL2226.Contig3_All	cme:CMP354C	40.78	385	217	5	1166	45	166	547	3e-93	296	probable Na+-dependent inorganic phosphate cotransporter; K08193 MFS transporter, ACS family, solute carrier family 17 (sodium-dependent inorganic phosphate cotransporter), other
CL2226.Contig3_All	cre:CHLREDRAFT_130070	36.08	352	217	3	1076	45	1	328	2e-71	232	MFT11; major facilitator superfamily protein; K08193 MFS transporter, ACS family, solute carrier family 17 (sodium-dependent inorganic phosphate cotransporter), other
CL2226.Contig4_All	olu:OSTLU_2927	55.88	170	72	2	301	801	1	170	6e-56	188	MFS family transporter: sugar; K08193 MFS transporter, ACS family, solute carrier family 17 (sodium-dependent inorganic phosphate cotransporter), other
CL2226.Contig4_All	cme:CMP354C	44.09	186	98	2	283	822	166	351	1e-44	162	probable Na+-dependent inorganic phosphate cotransporter; K08193 MFS transporter, ACS family, solute carrier family 17 (sodium-dependent inorganic phosphate cotransporter), other
CL2226.Contig4_All	cre:CHLREDRAFT_130070	46	150	79	1	373	816	1	150	2e-34	130	MFT11; major facilitator superfamily protein; K08193 MFS transporter, ACS family, solute carrier family 17 (sodium-dependent inorganic phosphate cotransporter), other
CL2226.Contig5_All	olu:OSTLU_2927	58.08	167	69	1	6	503	4	170	2e-63	203	MFS family transporter: sugar; K08193 MFS transporter, ACS family, solute carrier family 17 (sodium-dependent inorganic phosphate cotransporter), other
CL2226.Contig5_All	cme:CMP354C	47.16	176	93	0	3	530	178	353	2e-49	169	probable Na+-dependent inorganic phosphate cotransporter; K08193 MFS transporter, ACS family, solute carrier family 17 (sodium-dependent inorganic phosphate cotransporter), other
CL2226.Contig5_All	cre:CHLREDRAFT_130070	47.33	150	79	0	69	518	1	150	5e-42	146	MFT11; major facilitator superfamily protein; K08193 MFS transporter, ACS family, solute carrier family 17 (sodium-dependent inorganic phosphate cotransporter), other
CL2226.Contig6_All	olu:OSTLU_2927	49.18	427	211	4	1389	127	1	427	9e-142	417	MFS family transporter: sugar; K08193 MFS transporter, ACS family, solute carrier family 17 (sodium-dependent inorganic phosphate cotransporter), other
CL2226.Contig6_All	cme:CMP354C	39.86	439	252	6	1407	127	166	601	1e-104	328	probable Na+-dependent inorganic phosphate cotransporter; K08193 MFS transporter, ACS family, solute carrier family 17 (sodium-dependent inorganic phosphate cotransporter), other
CL2226.Contig6_All	cre:CHLREDRAFT_130070	36.1	410	252	5	1317	118	1	385	1e-82	264	MFT11; major facilitator superfamily protein; K08193 MFS transporter, ACS family, solute carrier family 17 (sodium-dependent inorganic phosphate cotransporter), other
CL2226.Contig7_All	olu:OSTLU_2927	50.54	372	179	3	481	1581	1	372	4e-128	385	MFS family transporter: sugar; K08193 MFS transporter, ACS family, solute carrier family 17 (sodium-dependent inorganic phosphate cotransporter), other
CL2226.Contig7_All	cme:CMP354C	40.36	384	218	5	463	1581	166	546	3e-90	292	probable Na+-dependent inorganic phosphate cotransporter; K08193 MFS transporter, ACS family, solute carrier family 17 (sodium-dependent inorganic phosphate cotransporter), other
CL2226.Contig7_All	cre:CHLREDRAFT_130070	36.18	351	216	3	553	1581	1	327	1e-69	231	MFT11; major facilitator superfamily protein; K08193 MFS transporter, ACS family, solute carrier family 17 (sodium-dependent inorganic phosphate cotransporter), other
CL2226.Contig8_All	olu:OSTLU_2927	48.39	434	218	5	283	1566	1	427	2e-139	411	MFS family transporter: sugar; K08193 MFS transporter, ACS family, solute carrier family 17 (sodium-dependent inorganic phosphate cotransporter), other
CL2226.Contig8_All	cme:CMP354C	39.24	446	259	7	265	1566	166	601	4e-102	321	probable Na+-dependent inorganic phosphate cotransporter; K08193 MFS transporter, ACS family, solute carrier family 17 (sodium-dependent inorganic phosphate cotransporter), other
CL2226.Contig8_All	cre:CHLREDRAFT_130070	35.49	417	259	6	355	1575	1	385	5e-80	257	MFT11; major facilitator superfamily protein; K08193 MFS transporter, ACS family, solute carrier family 17 (sodium-dependent inorganic phosphate cotransporter), other
CL2226.Contig9_All	olu:OSTLU_2927	48.23	367	184	4	1209	127	61	427	1e-115	350	MFS family transporter: sugar; K08193 MFS transporter, ACS family, solute carrier family 17 (sodium-dependent inorganic phosphate cotransporter), other
CL2226.Contig9_All	cme:CMP354C	40.65	369	211	5	1209	127	236	601	1e-83	273	probable Na+-dependent inorganic phosphate cotransporter; K08193 MFS transporter, ACS family, solute carrier family 17 (sodium-dependent inorganic phosphate cotransporter), other
CL2226.Contig9_All	cre:CHLREDRAFT_130070	34.67	375	235	5	1212	118	36	385	1e-66	222	MFT11; major facilitator superfamily protein; K08193 MFS transporter, ACS family, solute carrier family 17 (sodium-dependent inorganic phosphate cotransporter), other
CL2227.Contig1_All	cre:CHLREDRAFT_145770	29.9	291	202	4	4309	3443	43	329	3e-37	155	elongation factor EF-3; K03235 elongation factor 3
CL2227.Contig1_All	ota:Ot15g00640	28.93	242	169	4	4138	3422	82	322	7e-26	119	Peptide exporter, ABC superfamily (ISS); K03235 elongation factor 3
CL2227.Contig1_All	ota:Ot06g03840	26.72	247	176	4	4006	3281	74	319	4e-18	93.2	elongation factor 3 (ISS); K03235 elongation factor 3
CL2227.Contig1_All	ath:AT3G08943	25.94	239	173	4	1237	533	317	544	3e-07	57.8	armadillo/beta-catenin-like repeat-containing protein; K14293 importin subunit beta-1
CL2227.Contig1_All	ath:AT3G08947	25.94	239	173	4	1237	533	317	544	5e-07	57	armadillo/beta-catenin-like repeat-containing protein; K14293 importin subunit beta-1
CL2227.Contig1_All	zma:542211	22.47	454	315	15	2734	1484	354	793	7e-06	53.5	cl3114_1(600), TOR, ZmTOR; LOC542211; K07203 FKBP12-rapamycin complex-associated protein
CL2227.Contig2_All	cre:CHLREDRAFT_145770	31.61	174	118	2	3647	3129	157	329	3e-32	108	elongation factor EF-3; K03235 elongation factor 3
CL2227.Contig2_All	ota:Ot15g00640	27.98	193	137	3	3680	3108	131	322	2e-20	100	Peptide exporter, ABC superfamily (ISS); K03235 elongation factor 3
CL2227.Contig2_All	ota:Ot06g03840	26.18	233	168	3	3653	2967	88	319	1e-16	88.2	elongation factor 3 (ISS); K03235 elongation factor 3
CL2227.Contig2_All	ath:AT3G08943	25.94	239	173	4	923	219	317	544	3e-07	57.8	armadillo/beta-catenin-like repeat-containing protein; K14293 importin subunit beta-1
CL2227.Contig2_All	ath:AT3G08947	25.94	239	173	4	923	219	317	544	5e-07	57	armadillo/beta-catenin-like repeat-containing protein; K14293 importin subunit beta-1
CL2227.Contig2_All	zma:542211	22.47	454	315	15	2420	1170	354	793	7e-06	53.5	cl3114_1(600), TOR, ZmTOR; LOC542211; K07203 FKBP12-rapamycin complex-associated protein
CL2227.Contig3_All	cre:CHLREDRAFT_145770	29.9	291	202	4	4334	3468	43	329	3e-37	155	elongation factor EF-3; K03235 elongation factor 3
CL2227.Contig3_All	ota:Ot15g00640	28.93	242	169	4	4163	3447	82	322	7e-26	119	Peptide exporter, ABC superfamily (ISS); K03235 elongation factor 3
CL2227.Contig3_All	ota:Ot06g03840	26.72	247	176	4	4031	3306	74	319	4e-18	93.2	elongation factor 3 (ISS); K03235 elongation factor 3
CL2227.Contig3_All	ath:AT3G08943	25.94	239	173	4	1237	533	317	544	3e-07	57.8	armadillo/beta-catenin-like repeat-containing protein; K14293 importin subunit beta-1
CL2227.Contig3_All	ath:AT3G08947	25.94	239	173	4	1237	533	317	544	5e-07	57	armadillo/beta-catenin-like repeat-containing protein; K14293 importin subunit beta-1
CL2228.Contig1_All	ath:AT5G65970	57.94	233	94	4	5	691	342	564	3e-83	260	MLO10; MLO-like protein 10; K08472 mlo protein
CL2228.Contig1_All	ath:AT2G17480	54.89	235	100	5	5	691	360	585	4e-75	239	MLO8; MLO-like protein 8; K08472 mlo protein
CL2228.Contig1_All	aly:ARALYDRAFT_480627	60.22	186	68	4	2	541	342	522	7e-68	219	ATMLO7/MLO7; K08472 mlo protein
CL2228.Contig1_All	ath:AT2G17430	60.75	186	67	4	2	541	343	523	2e-67	218	MLO7; MLO-like protein 7; K08472 mlo protein
CL2228.Contig1_All	osa:4349258	48.59	249	104	7	2	676	288	526	6e-65	212	Os10g0541000; K08472 mlo protein
CL2228.Contig1_All	ath:AT2G33670	70.73	123	36	0	2	370	328	450	9e-58	192	MLO5; MLO-like protein 5; K08472 mlo protein
CL2228.Contig1_All	osa:4337999	60.81	148	58	0	2	445	117	264	1e-57	187	Os05g0183300; K08472 mlo protein
CL2228.Contig1_All	ath:AT1G42560	67.48	123	40	0	2	370	335	457	2e-55	185	MLO9; MLO-like protein 9; K08472 mlo protein
CL2228.Contig1_All	ath:AT1G61560	42.13	197	106	4	5	571	342	536	4e-43	155	MLO6; MLO-like protein 6; K08472 mlo protein
CL2228.Contig1_All	osa:4324900	45	160	83	2	2	466	331	488	5e-42	150	Os01g0888600; K08472 mlo protein
CL2228.Contig1_All	ath:AT4G02600	39.01	182	111	0	2	547	341	522	3e-41	149	MLO1; MLO-like protein 1; K08472 mlo protein
CL2228.Contig1_All	osa:4331493	49.01	151	77	1	2	454	333	482	9e-41	148	Os03g0129100; K08472 mlo protein
CL2228.Contig1_All	ath:AT2G44110	50.68	148	71	2	2	439	326	469	1e-39	144	MLO15; MLO-like protein 15; K08472 mlo protein
CL2228.Contig1_All	ath:AT2G39200	44.52	146	81	0	5	442	336	481	2e-37	139	MLO12; MLO-like protein 12; K08472 mlo protein
CL2228.Contig1_All	ath:AT3G45290	45.53	123	67	0	5	373	331	453	4e-35	132	MLO3; MLO-like protein 3; K08472 mlo protein
CL2228.Contig1_All	osa:4341067	40.32	186	111	2	2	559	320	485	7e-32	123	Os06g0486300; K08472 mlo protein
CL2228.Contig1_All	osa:4335950	43.08	130	74	0	2	391	310	439	7e-32	122	Os04g0444400; K08472 mlo protein
CL2228.Contig1_All	ath:AT4G24250	51.46	103	50	0	41	349	342	444	2e-31	121	MLO13; MLO-like protein 13; K08472 mlo protein
CL2228.Contig1_All	ath:AT5G53760	40.32	124	69	1	56	412	358	481	5e-29	115	MLO11; MLO-like protein 11; K08472 mlo protein
CL2228.Contig1_All	ath:AT1G26700	44.34	106	59	0	56	373	353	458	9e-29	115	MLO14; MLO-like protein 14; K08472 mlo protein
CL2228.Contig2_All	ath:AT5G65970	64.71	340	118	7	1198	185	238	564	4e-139	424	MLO10; MLO-like protein 10; K08472 mlo protein
CL2228.Contig2_All	ath:AT2G17480	61	341	130	4	1198	185	256	585	1e-132	409	MLO8; MLO-like protein 8; K08472 mlo protein
CL2228.Contig2_All	aly:ARALYDRAFT_480627	65.87	293	96	3	1198	332	239	522	6e-125	387	ATMLO7/MLO7; K08472 mlo protein
CL2228.Contig2_All	ath:AT2G17430	66.21	293	95	3	1198	332	240	523	1e-124	386	MLO7; MLO-like protein 7; K08472 mlo protein
CL2228.Contig2_All	osa:4349258	51.43	350	153	5	1192	194	187	528	2e-108	343	Os10g0541000; K08472 mlo protein
CL2228.Contig2_All	osa:4337999	64	250	90	1	1192	443	16	264	3e-106	330	Os05g0183300; K08472 mlo protein
CL2228.Contig2_All	ath:AT2G33670	59.27	275	107	1	1195	386	226	500	9e-104	330	MLO5; MLO-like protein 5; K08472 mlo protein
CL2228.Contig2_All	ath:AT1G42560	65.33	225	78	0	1195	521	233	457	2e-99	317	MLO9; MLO-like protein 9; K08472 mlo protein
CL2228.Contig2_All	ath:AT1G61560	48.29	292	141	4	1195	350	237	523	5e-85	283	MLO6; MLO-like protein 6; K08472 mlo protein
CL2228.Contig2_All	osa:4331493	54.22	225	103	0	1192	518	232	456	2e-77	262	Os03g0129100; K08472 mlo protein
CL2228.Contig2_All	ath:AT2G39200	49.6	250	123	2	1195	455	231	480	6e-77	261	MLO12; MLO-like protein 12; K08472 mlo protein
CL2228.Contig2_All	ath:AT3G45290	43.61	266	150	2	1195	398	228	489	3e-75	254	MLO3; MLO-like protein 3; K08472 mlo protein
CL2228.Contig2_All	ath:AT4G02600	48.71	232	119	0	1192	497	240	471	3e-72	247	MLO1; MLO-like protein 1; K08472 mlo protein
CL2228.Contig2_All	osa:4324900	43.94	264	142	1	1192	419	230	493	2e-70	241	Os01g0888600; K08472 mlo protein
CL2228.Contig2_All	osa:4341067	48.22	253	129	2	1192	440	219	459	6e-69	238	Os06g0486300; K08472 mlo protein
CL2228.Contig2_All	ath:AT2G44110	48.43	223	115	0	1192	524	225	447	4e-66	229	MLO15; MLO-like protein 15; K08472 mlo protein
CL2228.Contig2_All	ath:AT1G11310	49.56	226	97	4	2110	1484	6	231	9e-63	218	MLO2; MLO-like protein 2; K08472 mlo protein
CL2228.Contig2_All	ath:AT5G53760	43.81	226	127	2	1195	518	240	463	5e-58	209	MLO11; MLO-like protein 11; K08472 mlo protein
CL2228.Contig2_All	ath:AT4G24250	44.7	217	120	1	1192	542	229	444	1e-56	203	MLO13; MLO-like protein 13; K08472 mlo protein
CL2228.Contig2_All	ath:AT1G26700	43.81	226	127	2	1195	518	235	458	2e-56	204	MLO14; MLO-like protein 14; K08472 mlo protein
CL2228.Contig3_All	ath:AT5G65970	61.17	564	212	8	371	2041	27	564	0	672	MLO10; MLO-like protein 10; K08472 mlo protein
CL2228.Contig3_All	ath:AT2G17480	59.36	561	219	7	386	2041	39	585	0	644	MLO8; MLO-like protein 8; K08472 mlo protein
CL2228.Contig3_All	aly:ARALYDRAFT_480627	60.62	518	197	8	365	1897	25	522	0	606	ATMLO7/MLO7; K08472 mlo protein
CL2228.Contig3_All	ath:AT2G17430	60.81	518	196	8	365	1897	25	523	0	603	MLO7; MLO-like protein 7; K08472 mlo protein
CL2228.Contig3_All	ath:AT2G33670	57.74	478	196	5	359	1774	1	461	0	545	MLO5; MLO-like protein 5; K08472 mlo protein
CL2228.Contig3_All	ath:AT1G42560	58.79	461	181	7	359	1714	1	457	0	527	MLO9; MLO-like protein 9; K08472 mlo protein
CL2228.Contig3_All	osa:4349258	50.55	542	246	10	467	2026	2	526	2e-174	511	Os10g0541000; K08472 mlo protein
CL2228.Contig3_All	osa:4331493	53.25	477	216	6	359	1768	1	474	6e-163	483	Os03g0129100; K08472 mlo protein
CL2228.Contig3_All	ath:AT1G61560	47.49	537	260	10	386	1930	8	532	6e-162	481	MLO6; MLO-like protein 6; K08472 mlo protein
CL2228.Contig3_All	ath:AT2G39200	47.5	480	238	7	386	1783	6	481	2e-149	449	MLO12; MLO-like protein 12; K08472 mlo protein
CL2228.Contig3_All	osa:4341067	47.24	525	271	9	359	1915	1	485	2e-148	445	Os06g0486300; K08472 mlo protein
CL2228.Contig3_All	ath:AT1G11310	52.07	411	181	5	386	1570	8	418	6e-138	414	MLO2; MLO-like protein 2; K08472 mlo protein
CL2228.Contig3_All	ath:AT3G45290	43.65	449	251	4	377	1717	14	453	1e-133	406	MLO3; MLO-like protein 3; K08472 mlo protein
CL2228.Contig3_All	osa:4324900	43.45	458	244	6	392	1720	10	455	2e-123	379	Os01g0888600; K08472 mlo protein
CL2228.Contig3_All	ath:AT4G02600	40.15	533	287	10	377	1879	5	525	3e-122	377	MLO1; MLO-like protein 1; K08472 mlo protein
CL2228.Contig3_All	ath:AT2G44110	41.82	483	264	7	374	1771	2	465	6e-119	367	MLO15; MLO-like protein 15; K08472 mlo protein
CL2228.Contig3_All	ath:AT4G24250	41.54	455	248	7	383	1693	6	444	2e-109	342	MLO13; MLO-like protein 13; K08472 mlo protein
CL2228.Contig3_All	ath:AT5G53760	37.85	465	282	8	344	1717	2	463	4e-106	337	MLO11; MLO-like protein 11; K08472 mlo protein
CL2228.Contig3_All	ath:AT1G26700	37.61	460	280	7	359	1717	1	458	2e-104	332	MLO14; MLO-like protein 14; K08472 mlo protein
CL2228.Contig3_All	osa:4337999	58.21	280	115	3	1016	1849	6	281	4e-103	320	Os05g0183300; K08472 mlo protein
CL2228.Contig4_All	ath:AT5G65970	63.84	318	113	7	1274	327	260	564	0	386	MLO10; MLO-like protein 10; K08472 mlo protein
CL2228.Contig4_All	ath:AT2G17480	58.93	319	128	4	1274	327	278	585	0	364	MLO8; MLO-like protein 8; K08472 mlo protein
CL2228.Contig4_All	aly:ARALYDRAFT_480627	64.21	271	93	3	1274	474	261	522	4e-175	347	ATMLO7/MLO7; K08472 mlo protein
CL2228.Contig4_All	ath:AT2G17430	64.58	271	92	3	1274	474	262	523	1e-173	346	MLO7; MLO-like protein 7; K08472 mlo protein
CL2228.Contig4_All	ath:AT2G33670	57.48	254	103	1	1274	528	247	500	3e-153	293	MLO5; MLO-like protein 5; K08472 mlo protein
CL2228.Contig4_All	ath:AT1G42560	63.73	204	74	0	1274	663	254	457	1e-150	280	MLO9; MLO-like protein 9; K08472 mlo protein
CL2228.Contig4_All	osa:4349258	49.39	330	150	5	1274	336	207	528	1e-143	308	Os10g0541000; K08472 mlo protein
CL2228.Contig4_All	ath:AT1G61560	51.97	254	108	4	2085	1366	6	259	4e-136	261	MLO6; MLO-like protein 6; K08472 mlo protein
CL2228.Contig4_All	osa:4331493	54.86	257	107	6	2106	1363	1	254	1e-131	263	Os03g0129100; K08472 mlo protein
CL2228.Contig4_All	ath:AT2G39200	47.6	250	121	2	2085	1366	4	253	1e-123	241	MLO12; MLO-like protein 12; K08472 mlo protein
CL2228.Contig4_All	osa:4341067	50.4	250	122	4	2106	1363	1	241	2e-117	239	Os06g0486300; K08472 mlo protein
CL2228.Contig4_All	ath:AT1G11310	50.57	261	112	4	2085	1354	6	266	1e-109	251	MLO2; MLO-like protein 2; K08472 mlo protein
CL2228.Contig4_All	ath:AT3G45290	40.41	245	146	2	1274	540	249	489	6e-106	218	MLO3; MLO-like protein 3; K08472 mlo protein
CL2228.Contig4_All	ath:AT4G02600	47.2	214	113	0	1280	639	258	471	3e-99	220	MLO1; MLO-like protein 1; K08472 mlo protein
CL2228.Contig4_All	osa:4324900	42.68	246	135	1	1280	561	248	493	5e-97	217	Os01g0888600; K08472 mlo protein
CL2228.Contig4_All	osa:4337999	63.48	230	84	1	1274	585	36	264	3e-94	298	Os05g0183300; K08472 mlo protein
CL2228.Contig4_All	ath:AT2G44110	48.29	205	106	0	1280	666	243	447	2e-93	205	MLO15; MLO-like protein 15; K08472 mlo protein
CL2228.Contig4_All	ath:AT5G53760	41.03	195	115	1	1244	660	270	463	2e-89	179	MLO11; MLO-like protein 11; K08472 mlo protein
CL2228.Contig4_All	ath:AT4G24250	43.65	197	111	1	1274	684	249	444	4e-86	177	MLO13; MLO-like protein 13; K08472 mlo protein
CL2228.Contig4_All	ath:AT1G11000	37.91	211	131	1	1295	663	249	450	2e-74	168	MLO4; MLO-like protein 4; K08472 mlo protein
CL2228.Contig5_All	ath:AT5G65970	63.69	358	126	3	277	1338	71	415	3e-164	466	MLO10; MLO-like protein 10; K08472 mlo protein
CL2228.Contig5_All	ath:AT2G17480	67.66	337	107	4	331	1335	98	432	5e-159	466	MLO8; MLO-like protein 8; K08472 mlo protein
CL2228.Contig5_All	ath:AT2G17430	62.25	355	130	2	277	1329	68	414	7e-151	445	MLO7; MLO-like protein 7; K08472 mlo protein
CL2228.Contig5_All	aly:ARALYDRAFT_480627	62.82	355	128	3	277	1329	68	413	1e-150	447	ATMLO7/MLO7; K08472 mlo protein
CL2228.Contig5_All	osa:4349258	54.06	357	163	2	271	1338	14	362	5e-128	385	Os10g0541000; K08472 mlo protein
CL2228.Contig5_All	ath:AT2G33670	54.39	353	156	4	295	1338	58	402	3e-124	378	MLO5; MLO-like protein 5; K08472 mlo protein
CL2228.Contig5_All	ath:AT1G42560	54.84	341	149	3	331	1338	73	409	1e-122	372	MLO9; MLO-like protein 9; K08472 mlo protein
CL2228.Contig5_All	osa:4341067	46.91	324	172	4	367	1338	80	382	2e-109	291	Os06g0486300; K08472 mlo protein
CL2228.Contig5_All	ath:AT1G61560	47.44	371	178	6	277	1338	45	415	3e-105	332	MLO6; MLO-like protein 6; K08472 mlo protein
CL2228.Contig5_All	osa:4331493	51.02	343	160	5	367	1371	79	417	3e-104	327	Os03g0129100; K08472 mlo protein
CL2228.Contig5_All	ath:AT1G11310	48.53	340	159	4	367	1338	79	418	6e-104	321	MLO2; MLO-like protein 2; K08472 mlo protein
CL2228.Contig5_All	ath:AT2G39200	44.2	371	190	6	277	1338	43	409	1e-96	309	MLO12; MLO-like protein 12; K08472 mlo protein
CL2228.Contig5_All	ath:AT3G45290	41.92	334	193	3	331	1329	76	401	2e-91	293	MLO3; MLO-like protein 3; K08472 mlo protein
CL2228.Contig5_All	osa:4337999	63.44	186	68	0	781	1338	6	191	6e-85	258	Os05g0183300; K08472 mlo protein
CL2228.Contig5_All	osa:4324900	39.66	358	205	6	331	1371	67	415	5e-80	258	Os01g0888600; K08472 mlo protein
CL2228.Contig5_All	ath:AT2G44110	40.34	352	202	6	307	1338	53	400	2e-78	255	MLO15; MLO-like protein 15; K08472 mlo protein
CL2228.Contig5_All	ath:AT4G02600	38.3	389	216	8	277	1371	45	425	3e-76	254	MLO1; MLO-like protein 1; K08472 mlo protein
CL2228.Contig5_All	ath:AT4G24250	37.85	362	211	7	295	1338	50	403	1e-72	243	MLO13; MLO-like protein 13; K08472 mlo protein
CL2228.Contig5_All	ath:AT5G53760	36.66	371	229	7	277	1371	57	424	2e-68	234	MLO11; MLO-like protein 11; K08472 mlo protein
CL2228.Contig5_All	ath:AT1G26700	36.29	372	230	7	277	1371	51	419	4e-66	225	MLO14; MLO-like protein 14; K08472 mlo protein
CL2228.Contig6_All	ath:AT5G65970	67.68	393	127	2	1843	665	36	415	0	558	MLO10; MLO-like protein 10; K08472 mlo protein
CL2228.Contig6_All	ath:AT2G17480	67.59	398	127	4	1855	668	37	432	0	558	MLO8; MLO-like protein 8; K08472 mlo protein
CL2228.Contig6_All	aly:ARALYDRAFT_480627	64.41	413	147	3	1912	674	11	413	0	535	ATMLO7/MLO7; K08472 mlo protein
CL2228.Contig6_All	ath:AT2G17430	64.16	413	148	2	1912	674	11	414	0	534	MLO7; MLO-like protein 7; K08472 mlo protein
CL2228.Contig6_All	ath:AT2G33670	58.42	404	166	4	1870	665	7	402	1e-160	473	MLO5; MLO-like protein 5; K08472 mlo protein
CL2228.Contig6_All	ath:AT1G42560	58	400	163	3	1849	665	14	409	7e-158	464	MLO9; MLO-like protein 9; K08472 mlo protein
CL2228.Contig6_All	osa:4349258	57.45	369	156	2	1768	665	2	362	2e-146	438	Os10g0541000; K08472 mlo protein
CL2228.Contig6_All	ath:AT1G61560	51.72	408	184	5	1849	665	8	415	5e-140	423	MLO6; MLO-like protein 6; K08472 mlo protein
CL2228.Contig6_All	ath:AT1G11310	51.58	411	183	4	1849	665	8	418	4e-139	414	MLO2; MLO-like protein 2; K08472 mlo protein
CL2228.Contig6_All	osa:4331493	52.25	423	194	6	1876	632	1	417	1e-137	416	Os03g0129100; K08472 mlo protein
CL2228.Contig6_All	ath:AT2G39200	49.02	408	195	5	1849	665	6	409	2e-129	395	MLO12; MLO-like protein 12; K08472 mlo protein
CL2228.Contig6_All	osa:4341067	49.26	404	205	5	1876	665	1	382	4e-125	382	Os06g0486300; K08472 mlo protein
CL2228.Contig6_All	ath:AT3G45290	42.93	396	225	3	1858	674	14	401	8e-116	358	MLO3; MLO-like protein 3; K08472 mlo protein
CL2228.Contig6_All	osa:4324900	42.89	415	226	6	1843	632	10	415	2e-106	333	Os01g0888600; K08472 mlo protein
CL2228.Contig6_All	ath:AT4G02600	42.19	429	228	7	1858	632	5	425	9e-106	332	MLO1; MLO-like protein 1; K08472 mlo protein
CL2228.Contig6_All	ath:AT2G44110	42.43	403	228	5	1861	665	2	400	9e-103	323	MLO15; MLO-like protein 15; K08472 mlo protein
CL2228.Contig6_All	ath:AT4G24250	40.39	406	232	6	1852	665	6	403	1e-97	310	MLO13; MLO-like protein 13; K08472 mlo protein
CL2228.Contig6_All	ath:AT5G53760	39.32	412	244	7	1849	632	16	424	2e-92	299	MLO11; MLO-like protein 11; K08472 mlo protein
CL2228.Contig6_All	osa:4328620	37.84	407	250	5	1876	665	1	367	4e-92	292	Os02g0197200; K08472 mlo protein
CL2228.Contig6_All	ath:AT1G26700	38.86	422	251	7	1876	632	1	419	1e-90	294	MLO14; MLO-like protein 14; K08472 mlo protein
CL2228.Contig7_All	ath:AT2G17480	67.58	364	116	4	1462	377	37	398	4e-173	503	MLO8; MLO-like protein 8; K08472 mlo protein
CL2228.Contig7_All	ath:AT5G65970	67.6	358	116	2	1450	377	36	380	8e-172	499	MLO10; MLO-like protein 10; K08472 mlo protein
CL2228.Contig7_All	ath:AT2G17430	63.78	381	138	2	1519	377	11	382	7e-166	483	MLO7; MLO-like protein 7; K08472 mlo protein
CL2228.Contig7_All	aly:ARALYDRAFT_480627	64.04	381	137	3	1519	377	11	381	2e-165	481	ATMLO7/MLO7; K08472 mlo protein
CL2228.Contig7_All	ath:AT2G33670	58.54	369	151	4	1477	377	7	367	1e-141	419	MLO5; MLO-like protein 5; K08472 mlo protein
CL2228.Contig7_All	ath:AT1G42560	58.08	365	148	3	1456	377	14	374	3e-139	412	MLO9; MLO-like protein 9; K08472 mlo protein
CL2228.Contig7_All	ath:AT1G61560	52.42	372	164	5	1456	380	8	379	3e-126	383	MLO6; MLO-like protein 6; K08472 mlo protein
CL2228.Contig7_All	osa:4331493	53.85	377	166	5	1483	377	1	372	3e-126	382	Os03g0129100; K08472 mlo protein
CL2228.Contig7_All	osa:4349258	56.89	334	143	2	1375	377	2	327	5e-126	380	Os10g0541000; K08472 mlo protein
CL2228.Contig7_All	ath:AT1G11310	52.53	375	162	4	1456	380	8	382	5e-126	376	MLO2; MLO-like protein 2; K08472 mlo protein
CL2228.Contig7_All	osa:4341067	51.48	371	180	4	1483	371	1	361	1e-123	374	Os06g0486300; K08472 mlo protein
CL2228.Contig7_All	ath:AT2G39200	50.27	372	172	5	1456	380	6	373	1e-117	360	MLO12; MLO-like protein 12; K08472 mlo protein
CL2228.Contig7_All	ath:AT3G45290	43.25	363	205	3	1465	380	14	368	8e-104	322	MLO3; MLO-like protein 3; K08472 mlo protein
CL2228.Contig7_All	osa:4324900	43.09	369	199	5	1450	377	10	370	3e-93	295	Os01g0888600; K08472 mlo protein
CL2228.Contig7_All	ath:AT4G02600	42.56	383	200	6	1465	377	5	380	1e-92	294	MLO1; MLO-like protein 1; K08472 mlo protein
CL2228.Contig7_All	ath:AT2G44110	42.43	370	209	5	1468	371	2	367	1e-91	290	MLO15; MLO-like protein 15; K08472 mlo protein
CL2228.Contig7_All	ath:AT4G24250	41.02	373	210	6	1459	371	6	370	8e-87	277	MLO13; MLO-like protein 13; K08472 mlo protein
CL2228.Contig7_All	osa:4328620	38.5	374	227	5	1483	371	1	334	2e-82	263	Os02g0197200; K08472 mlo protein
CL2228.Contig7_All	ath:AT5G53760	39.13	368	218	6	1456	371	16	381	6e-79	259	MLO11; MLO-like protein 11; K08472 mlo protein
CL2228.Contig7_All	ath:AT1G26700	38.03	376	226	6	1483	377	1	374	2e-76	252	MLO14; MLO-like protein 14; K08472 mlo protein
CL2228.Contig8_All	ath:AT5G65970	62.95	556	204	9	1988	327	32	564	0	693	MLO10; MLO-like protein 10; K08472 mlo protein
CL2228.Contig8_All	ath:AT2G17480	62.39	561	202	7	1982	327	39	585	0	682	MLO8; MLO-like protein 8; K08472 mlo protein
CL2228.Contig8_All	aly:ARALYDRAFT_480627	61.65	532	200	5	2057	474	8	522	0	637	ATMLO7/MLO7; K08472 mlo protein
CL2228.Contig8_All	ath:AT2G17430	61.28	532	202	5	2057	474	8	523	0	632	MLO7; MLO-like protein 7; K08472 mlo protein
CL2228.Contig8_All	ath:AT2G33670	57.43	498	206	4	2003	528	7	500	0	562	MLO5; MLO-like protein 5; K08472 mlo protein
CL2228.Contig8_All	ath:AT1G42560	60.48	458	172	5	2009	663	1	457	0	548	MLO9; MLO-like protein 9; K08472 mlo protein
CL2228.Contig8_All	osa:4349258	50.65	541	248	7	1901	336	2	528	7e-180	527	Os10g0541000; K08472 mlo protein
CL2228.Contig8_All	ath:AT1G61560	45.47	574	287	10	1988	345	6	572	1e-169	503	MLO6; MLO-like protein 6; K08472 mlo protein
CL2228.Contig8_All	osa:4331493	53.81	459	203	6	2009	660	1	456	3e-164	488	Os03g0129100; K08472 mlo protein
CL2228.Contig8_All	ath:AT2G39200	46.96	477	240	4	1988	597	4	480	2e-153	461	MLO12; MLO-like protein 12; K08472 mlo protein
CL2228.Contig8_All	osa:4341067	48.33	480	244	6	2009	582	1	459	4e-146	440	Os06g0486300; K08472 mlo protein
CL2228.Contig8_All	ath:AT1G11310	50.61	413	185	5	1988	807	6	418	5e-137	413	MLO2; MLO-like protein 2; K08472 mlo protein
CL2228.Contig8_All	ath:AT3G45290	40.33	486	288	5	1991	540	14	489	5e-131	400	MLO3; MLO-like protein 3; K08472 mlo protein
CL2228.Contig8_All	ath:AT4G02600	42.8	472	249	8	1991	639	5	471	4e-123	381	MLO1; MLO-like protein 1; K08472 mlo protein
CL2228.Contig8_All	osa:4324900	41.15	486	272	6	1976	561	10	493	2e-121	375	Os01g0888600; K08472 mlo protein
CL2228.Contig8_All	ath:AT2G44110	40.81	446	261	2	1994	666	2	447	1e-116	363	MLO15; MLO-like protein 15; K08472 mlo protein
CL2228.Contig8_All	ath:AT5G53760	39.22	464	273	6	2024	660	2	463	4e-109	346	MLO11; MLO-like protein 11; K08472 mlo protein
CL2228.Contig8_All	ath:AT4G24250	41.01	456	248	7	1988	684	5	444	6e-108	340	MLO13; MLO-like protein 13; K08472 mlo protein
CL2228.Contig8_All	osa:4337999	62.69	260	97	1	1364	585	6	264	6e-108	333	Os05g0183300; K08472 mlo protein
CL2228.Contig8_All	ath:AT1G26700	40	460	266	6	2009	660	1	458	7e-107	339	MLO14; MLO-like protein 14; K08472 mlo protein
CL2228.Contig9_All	ath:AT5G65970	62.95	556	204	9	1988	327	32	564	0	693	MLO10; MLO-like protein 10; K08472 mlo protein
CL2228.Contig9_All	ath:AT2G17480	62.39	561	202	7	1982	327	39	585	0	682	MLO8; MLO-like protein 8; K08472 mlo protein
CL2228.Contig9_All	aly:ARALYDRAFT_480627	61.65	532	200	5	2057	474	8	522	0	637	ATMLO7/MLO7; K08472 mlo protein
CL2228.Contig9_All	ath:AT2G17430	61.28	532	202	5	2057	474	8	523	0	632	MLO7; MLO-like protein 7; K08472 mlo protein
CL2228.Contig9_All	ath:AT2G33670	57.43	498	206	4	2003	528	7	500	0	562	MLO5; MLO-like protein 5; K08472 mlo protein
CL2228.Contig9_All	ath:AT1G42560	60.48	458	172	5	2009	663	1	457	0	548	MLO9; MLO-like protein 9; K08472 mlo protein
CL2228.Contig9_All	osa:4349258	50.65	541	248	7	1901	336	2	528	1e-179	527	Os10g0541000; K08472 mlo protein
CL2228.Contig9_All	ath:AT1G61560	45.47	574	287	10	1988	345	6	572	2e-169	503	MLO6; MLO-like protein 6; K08472 mlo protein
CL2228.Contig9_All	osa:4331493	53.81	459	203	6	2009	660	1	456	4e-164	488	Os03g0129100; K08472 mlo protein
CL2228.Contig9_All	ath:AT2G39200	46.96	477	240	4	1988	597	4	480	2e-153	461	MLO12; MLO-like protein 12; K08472 mlo protein
CL2228.Contig9_All	osa:4341067	48.33	480	244	6	2009	582	1	459	6e-146	440	Os06g0486300; K08472 mlo protein
CL2228.Contig9_All	ath:AT1G11310	50.61	413	185	5	1988	807	6	418	6e-137	413	MLO2; MLO-like protein 2; K08472 mlo protein
CL2228.Contig9_All	ath:AT3G45290	40.33	486	288	5	1991	540	14	489	7e-131	400	MLO3; MLO-like protein 3; K08472 mlo protein
CL2228.Contig9_All	ath:AT4G02600	42.8	472	249	8	1991	639	5	471	5e-123	381	MLO1; MLO-like protein 1; K08472 mlo protein
CL2228.Contig9_All	osa:4324900	41.15	486	272	6	1976	561	10	493	3e-121	375	Os01g0888600; K08472 mlo protein
CL2228.Contig9_All	ath:AT2G44110	40.81	446	261	2	1994	666	2	447	2e-116	363	MLO15; MLO-like protein 15; K08472 mlo protein
CL2228.Contig9_All	ath:AT5G53760	39.22	464	273	6	2024	660	2	463	5e-109	346	MLO11; MLO-like protein 11; K08472 mlo protein
CL2228.Contig9_All	ath:AT4G24250	41.01	456	248	7	1988	684	5	444	7e-108	340	MLO13; MLO-like protein 13; K08472 mlo protein
CL2228.Contig9_All	osa:4337999	62.69	260	97	1	1364	585	6	264	8e-108	333	Os05g0183300; K08472 mlo protein
CL2228.Contig9_All	ath:AT1G26700	40	460	266	6	2009	660	1	458	1e-106	339	MLO14; MLO-like protein 14; K08472 mlo protein
CL2228.Contig10_All	ath:AT5G65970	61.08	555	211	7	1851	202	32	564	0	679	MLO10; MLO-like protein 10; K08472 mlo protein
CL2228.Contig10_All	ath:AT2G17480	60.54	560	209	7	1845	202	39	585	0	658	MLO8; MLO-like protein 8; K08472 mlo protein
CL2228.Contig10_All	aly:ARALYDRAFT_480627	60.34	532	204	8	1920	346	8	522	0	618	ATMLO7/MLO7; K08472 mlo protein
CL2228.Contig10_All	ath:AT2G17430	59.96	532	206	8	1920	346	8	523	0	613	MLO7; MLO-like protein 7; K08472 mlo protein
CL2228.Contig10_All	ath:AT2G33670	59.62	468	187	5	1866	469	7	461	0	553	MLO5; MLO-like protein 5; K08472 mlo protein
CL2228.Contig10_All	ath:AT1G42560	60.26	458	172	6	1872	529	1	457	0	540	MLO9; MLO-like protein 9; K08472 mlo protein
CL2228.Contig10_All	osa:4349258	50.28	539	245	9	1764	217	2	526	2e-174	512	Os10g0541000; K08472 mlo protein
CL2228.Contig10_All	ath:AT1G61560	48.61	539	251	10	1851	313	6	532	2e-169	501	MLO6; MLO-like protein 6; K08472 mlo protein
CL2228.Contig10_All	osa:4331493	54.3	477	207	8	1872	475	1	474	8e-168	496	Os03g0129100; K08472 mlo protein
CL2228.Contig10_All	ath:AT2G39200	47.07	478	239	5	1851	460	4	481	2e-153	459	MLO12; MLO-like protein 12; K08472 mlo protein
CL2228.Contig10_All	osa:4341067	48.65	518	263	8	1872	328	1	485	5e-153	457	Os06g0486300; K08472 mlo protein
CL2228.Contig10_All	ath:AT1G11310	52.3	413	177	6	1851	673	6	418	3e-142	425	MLO2; MLO-like protein 2; K08472 mlo protein
CL2228.Contig10_All	ath:AT3G45290	42.38	446	254	4	1854	526	14	453	5e-130	397	MLO3; MLO-like protein 3; K08472 mlo protein
CL2228.Contig10_All	osa:4324900	45.31	448	236	6	1839	523	10	455	1e-126	388	Os01g0888600; K08472 mlo protein
CL2228.Contig10_All	ath:AT4G02600	41.02	529	280	12	1854	364	5	525	6e-124	382	MLO1; MLO-like protein 1; K08472 mlo protein
CL2228.Contig10_All	ath:AT2G44110	42.16	472	263	6	1857	472	2	465	7e-119	367	MLO15; MLO-like protein 15; K08472 mlo protein
CL2228.Contig10_All	ath:AT4G24250	43.38	461	234	8	1851	550	5	444	2e-114	355	MLO13; MLO-like protein 13; K08472 mlo protein
CL2228.Contig10_All	ath:AT5G53760	38.92	465	273	8	1887	526	2	463	5e-107	339	MLO11; MLO-like protein 11; K08472 mlo protein
CL2228.Contig10_All	ath:AT1G26700	39.35	460	268	7	1872	526	1	458	6e-105	333	MLO14; MLO-like protein 14; K08472 mlo protein
CL2228.Contig10_All	osa:4337999	58.63	278	113	3	1221	394	8	281	7e-103	319	Os05g0183300; K08472 mlo protein
CL2228.Contig11_All	ath:AT5G65970	65.02	426	147	4	362	1633	21	436	0	581	MLO10; MLO-like protein 10; K08472 mlo protein
CL2228.Contig11_All	ath:AT2G17480	65.3	438	142	5	350	1633	20	454	0	575	MLO8; MLO-like protein 8; K08472 mlo protein
CL2228.Contig11_All	aly:ARALYDRAFT_480627	60.71	448	174	4	350	1687	16	456	0	542	ATMLO7/MLO7; K08472 mlo protein
CL2228.Contig11_All	ath:AT2G17430	60.27	448	176	4	350	1687	16	457	0	537	MLO7; MLO-like protein 7; K08472 mlo protein
CL2228.Contig11_All	ath:AT2G33670	58.43	421	173	4	377	1633	7	423	9e-170	495	MLO5; MLO-like protein 5; K08472 mlo protein
CL2228.Contig11_All	ath:AT1G42560	58	431	171	6	371	1633	1	430	1e-167	488	MLO9; MLO-like protein 9; K08472 mlo protein
CL2228.Contig11_All	ath:AT1G61560	52.44	431	188	6	392	1633	6	436	4e-153	455	MLO6; MLO-like protein 6; K08472 mlo protein
CL2228.Contig11_All	osa:4331493	53.13	431	192	7	371	1633	1	428	2e-149	445	Os03g0129100; K08472 mlo protein
CL2228.Contig11_All	osa:4349258	55.67	388	169	3	479	1633	2	383	9e-149	442	Os10g0541000; K08472 mlo protein
CL2228.Contig11_All	ath:AT1G11310	51.33	413	181	6	392	1570	6	418	3e-140	416	MLO2; MLO-like protein 2; K08472 mlo protein
CL2228.Contig11_All	ath:AT2G39200	48.01	427	209	4	392	1633	4	430	5e-140	421	MLO12; MLO-like protein 12; K08472 mlo protein
CL2228.Contig11_All	osa:4341067	47.46	453	231	7	371	1708	1	433	9e-134	404	Os06g0486300; K08472 mlo protein
CL2228.Contig11_All	ath:AT3G45290	42.34	418	238	4	389	1633	14	425	3e-122	373	MLO3; MLO-like protein 3; K08472 mlo protein
CL2228.Contig11_All	osa:4324900	43.36	429	224	7	404	1633	10	426	1e-112	348	Os01g0888600; K08472 mlo protein
CL2228.Contig11_All	ath:AT4G02600	42.13	451	239	10	389	1675	5	446	1e-110	344	MLO1; MLO-like protein 1; K08472 mlo protein
CL2228.Contig11_All	ath:AT2G44110	40	420	248	3	386	1633	2	421	6e-106	331	MLO15; MLO-like protein 15; K08472 mlo protein
CL2228.Contig11_All	ath:AT4G24250	41.72	441	230	8	392	1633	5	424	3e-104	326	MLO13; MLO-like protein 13; K08472 mlo protein
CL2228.Contig11_All	ath:AT5G53760	39.36	437	254	8	356	1633	2	435	5e-101	320	MLO11; MLO-like protein 11; K08472 mlo protein
CL2228.Contig11_All	ath:AT1G26700	39.58	432	250	7	371	1633	1	430	8e-98	311	MLO14; MLO-like protein 14; K08472 mlo protein
CL2228.Contig11_All	osa:4328620	37.92	414	256	3	371	1609	1	380	5e-94	296	Os02g0197200; K08472 mlo protein
CL2229.Contig1_All	ath:AT2G05100	73.47	49	13	0	179	33	1	49	2e-15	77.8	LHCB2.1; photosystem II light harvesting complex protein 2.1; K08913 light-harvesting complex II chlorophyll a/b binding protein 2
CL2229.Contig1_All	vvi:100254533	73.47	49	13	0	179	33	1	49	4e-15	76.6	chlorophyll a-b binding protein 151, chloroplastic-like; K08913 light-harvesting complex II chlorophyll a/b binding protein 2
CL2229.Contig1_All	pop:POPTR_664872	75.51	49	12	0	179	33	1	49	5e-15	76.3	Lhcb2-1; light-harvesting complex II protein Lhcb2; K08913 light-harvesting complex II chlorophyll a/b binding protein 2
CL2229.Contig1_All	pop:POPTR_830495	71.43	49	14	0	179	33	1	49	9e-15	75.5	Lhcb2-2; light-harvesting complex II protein Lhcb2; K08913 light-harvesting complex II chlorophyll a/b binding protein 2
CL2229.Contig1_All	aly:ARALYDRAFT_899321	71.43	49	14	0	179	33	1	49	1e-14	75.1	Lhcb2 protein; K08913 light-harvesting complex II chlorophyll a/b binding protein 2
CL2229.Contig1_All	ath:AT2G05070	69.39	49	15	0	179	33	1	49	1e-14	75.1	LHCB2.2; photosystem II light harvesting complex protein 2.2; K08913 light-harvesting complex II chlorophyll a/b binding protein 2
CL2229.Contig1_All	aly:ARALYDRAFT_905021	70	50	14	1	179	33	1	50	3e-13	70.9	LHCB2:4; K08913 light-harvesting complex II chlorophyll a/b binding protein 2
CL2229.Contig1_All	mtr:MTR_5g097280	71.43	49	14	0	179	33	1	49	1e-12	69.3	Chlorophyll a/b binding protein; K08913 light-harvesting complex II chlorophyll a/b binding protein 2
CL2229.Contig1_All	gmx:100793702	69.39	49	15	0	179	33	1	49	2e-12	68.9	chlorophyll a-b binding protein 151, chloroplastic-like; K08913 light-harvesting complex II chlorophyll a/b binding protein 2
CL2229.Contig1_All	ath:AT3G27690	70	50	14	1	179	33	1	50	2e-12	68.9	LHCB2.3; photosystem II light harvesting complex protein 2.3; K08913 light-harvesting complex II chlorophyll a/b binding protein 2
CL2229.Contig1_All	aly:ARALYDRAFT_484556	66	50	16	1	179	33	1	50	4e-12	67.8	LHCB2:4; K08913 light-harvesting complex II chlorophyll a/b binding protein 2
CL2229.Contig1_All	gmx:100815789	65.31	49	17	0	179	33	1	49	2e-11	65.9	chlorophyll a-b binding protein 215, chloroplastic-like; K08913 light-harvesting complex II chlorophyll a/b binding protein 2
CL2229.Contig1_All	smo:SELMODRAFT_158381	52.08	48	23	0	176	33	4	51	2e-07	53.9	Lhcb2-1; light-harvesting complex; K08913 light-harvesting complex II chlorophyll a/b binding protein 2
CL2229.Contig2_All	ath:AT2G05100	72.92	48	13	0	936	1079	1	48	2e-14	73.6	LHCB2.1; photosystem II light harvesting complex protein 2.1; K08913 light-harvesting complex II chlorophyll a/b binding protein 2
CL2229.Contig2_All	vvi:100254533	72.92	48	13	0	936	1079	1	48	6e-14	72.4	chlorophyll a-b binding protein 151, chloroplastic-like; K08913 light-harvesting complex II chlorophyll a/b binding protein 2
CL2229.Contig2_All	pop:POPTR_664872	75	48	12	0	936	1079	1	48	8e-14	72	Lhcb2-1; light-harvesting complex II protein Lhcb2; K08913 light-harvesting complex II chlorophyll a/b binding protein 2
CL2229.Contig2_All	pop:POPTR_830495	70.83	48	14	0	936	1079	1	48	1e-13	71.2	Lhcb2-2; light-harvesting complex II protein Lhcb2; K08913 light-harvesting complex II chlorophyll a/b binding protein 2
CL2229.Contig2_All	aly:ARALYDRAFT_899321	70.83	48	14	0	936	1079	1	48	2e-13	70.9	Lhcb2 protein; K08913 light-harvesting complex II chlorophyll a/b binding protein 2
CL2229.Contig2_All	ath:AT2G05070	68.75	48	15	0	936	1079	1	48	2e-13	70.9	LHCB2.2; photosystem II light harvesting complex protein 2.2; K08913 light-harvesting complex II chlorophyll a/b binding protein 2
CL2229.Contig2_All	aly:ARALYDRAFT_905021	69.39	49	14	1	936	1079	1	49	6e-12	66.6	LHCB2:4; K08913 light-harvesting complex II chlorophyll a/b binding protein 2
CL2229.Contig2_All	mtr:MTR_5g097280	70.83	48	14	0	936	1079	1	48	2e-11	65.1	Chlorophyll a/b binding protein; K08913 light-harvesting complex II chlorophyll a/b binding protein 2
CL2229.Contig2_All	gmx:100793702	68.75	48	15	0	936	1079	1	48	2e-11	64.7	chlorophyll a-b binding protein 151, chloroplastic-like; K08913 light-harvesting complex II chlorophyll a/b binding protein 2
CL2229.Contig2_All	ath:AT3G27690	69.39	49	14	1	936	1079	1	49	2e-11	64.7	LHCB2.3; photosystem II light harvesting complex protein 2.3; K08913 light-harvesting complex II chlorophyll a/b binding protein 2
CL2229.Contig2_All	aly:ARALYDRAFT_484556	65.31	49	16	1	936	1079	1	49	6e-11	63.5	LHCB2:4; K08913 light-harvesting complex II chlorophyll a/b binding protein 2
CL2229.Contig2_All	gmx:100815789	64.58	48	17	0	936	1079	1	48	3e-10	61.6	chlorophyll a-b binding protein 215, chloroplastic-like; K08913 light-harvesting complex II chlorophyll a/b binding protein 2
CL2229.Contig2_All	smo:SELMODRAFT_158381	51.06	47	23	0	939	1079	4	50	3e-06	49.7	Lhcb2-1; light-harvesting complex; K08913 light-harvesting complex II chlorophyll a/b binding protein 2
CL2230.Contig1_All	gmx:100781676	86.54	743	96	3	159	2375	1	741	0	1280	transketolase, chloroplastic-like; K00615 transketolase [EC:2.2.1.1]
CL2230.Contig1_All	gmx:100805786	85.83	741	103	3	159	2375	1	739	0	1272	transketolase, chloroplastic-like; K00615 transketolase [EC:2.2.1.1]
CL2230.Contig1_All	pop:POPTR_552034	85.91	745	99	4	159	2375	1	743	0	1269	transketolase (EC:2.2.1.1); K00615 transketolase [EC:2.2.1.1]
CL2230.Contig1_All	mtr:MTR_1g116120	84.96	738	110	3	165	2375	2	734	0	1249	Transketolase; K00615 transketolase [EC:2.2.1.1]
CL2230.Contig1_All	gmx:100818028	84.5	742	112	5	162	2378	3	731	0	1249	transketolase, chloroplastic-like; K00615 transketolase [EC:2.2.1.1]
CL2230.Contig1_All	ath:AT3G60750	81.59	744	130	3	159	2369	1	738	0	1226	Transketolase; K00615 transketolase [EC:2.2.1.1]
CL2230.Contig1_All	mtr:MTR_4g024630	82.66	738	127	2	168	2378	2	735	0	1222	Transketolase; K00615 transketolase [EC:2.2.1.1]
CL2230.Contig1_All	ath:AT2G45290	80.72	747	137	4	159	2378	1	741	0	1222	Transketolase; K00615 transketolase [EC:2.2.1.1]
CL2230.Contig1_All	osa:4340025	87.02	678	86	1	348	2375	1	678	0	1208	Os06g0133800; K00615 transketolase [EC:2.2.1.1]
CL2230.Contig1_All	aly:ARALYDRAFT_912239	80.19	732	145	1	180	2375	3	733	0	1198	chloroplast transketolase; K00615 transketolase [EC:2.2.1.1]
CL2230.Contig1_All	bdi:100837200	83.74	701	112	2	279	2375	45	741	0	1194	transketolase, chloroplastic-like; K00615 transketolase [EC:2.2.1.1]
CL2230.Contig1_All	pop:POPTR_730849	91.15	633	56	0	477	2375	1	633	0	1177	transketolase (EC:2.2.1.1); K00615 transketolase [EC:2.2.1.1]
CL2230.Contig1_All	vvi:100248004	81.22	735	138	3	165	2369	2	686	0	1169	transketolase, chloroplastic-like; K00615 transketolase [EC:2.2.1.1]
CL2230.Contig1_All	osa:4335330	80.03	661	132	0	393	2375	54	714	0	1111	Os04g0266900; K00615 transketolase [EC:2.2.1.1]
CL2230.Contig1_All	bdi:100841910	79.43	661	136	0	393	2375	61	721	0	1096	transketolase, chloroplastic-like; K00615 transketolase [EC:2.2.1.1]
CL2230.Contig1_All	zma:100279513	88.34	583	68	0	621	2369	37	619	0	1053	uncharacterized LOC100279513; K00615 transketolase [EC:2.2.1.1]
CL2230.Contig1_All	cre:CHLREDRAFT_141319	67.74	685	220	1	318	2369	29	713	0	944	TRK1; transketolase (EC:2.2.1.1); K00615 transketolase [EC:2.2.1.1]
CL2230.Contig1_All	ota:Ot07g04240	63.4	582	210	5	624	2360	167	743	0	735	Transketolase (ISS); K00615 transketolase [EC:2.2.1.1]
CL2230.Contig1_All	pop:POPTR_805600	55.74	653	287	3	426	2378	2	653	0	726	transketolase (EC:2.2.1.1); K00615 transketolase [EC:2.2.1.1]
CL2230.Contig1_All	cme:CMO121C	52.75	690	321	6	318	2372	65	745	0	705	transketolase; K00615 transketolase [EC:2.2.1.1]
CL2230.Contig2_All	zma:100279513	87.14	140	18	0	2	421	481	620	8e-80	249	uncharacterized LOC100279513; K00615 transketolase [EC:2.2.1.1]
CL2230.Contig2_All	osa:4340025	87.94	141	17	0	2	424	538	678	7e-79	248	Os06g0133800; K00615 transketolase [EC:2.2.1.1]
CL2230.Contig2_All	bdi:100837200	85.82	141	20	0	2	424	601	741	2e-78	248	transketolase, chloroplastic-like; K00615 transketolase [EC:2.2.1.1]
CL2230.Contig2_All	pop:POPTR_730849	87.23	141	18	0	2	424	493	633	6e-77	242	transketolase (EC:2.2.1.1); K00615 transketolase [EC:2.2.1.1]
CL2230.Contig2_All	mtr:MTR_1g116120	84.4	141	22	0	2	424	594	734	1e-74	238	Transketolase; K00615 transketolase [EC:2.2.1.1]
CL2230.Contig2_All	gmx:100805786	85.11	141	21	0	2	424	599	739	2e-74	238	transketolase, chloroplastic-like; K00615 transketolase [EC:2.2.1.1]
CL2230.Contig2_All	pop:POPTR_552034	85.11	141	21	0	2	424	603	743	2e-74	238	transketolase (EC:2.2.1.1); K00615 transketolase [EC:2.2.1.1]
CL2230.Contig2_All	gmx:100781676	85.11	141	21	0	2	424	601	741	4e-74	237	transketolase, chloroplastic-like; K00615 transketolase [EC:2.2.1.1]
CL2230.Contig2_All	vvi:100248004	83.69	141	23	0	2	424	548	688	8e-74	235	transketolase, chloroplastic-like; K00615 transketolase [EC:2.2.1.1]
CL2230.Contig2_All	bdi:100841910	79.43	141	29	0	2	424	581	721	2e-72	232	transketolase, chloroplastic-like; K00615 transketolase [EC:2.2.1.1]
CL2230.Contig2_All	gmx:100818028	81.56	141	26	0	2	424	590	730	2e-72	232	transketolase, chloroplastic-like; K00615 transketolase [EC:2.2.1.1]
CL2230.Contig2_All	mtr:MTR_4g024630	82.98	141	24	0	2	424	594	734	7e-72	231	Transketolase; K00615 transketolase [EC:2.2.1.1]
CL2230.Contig2_All	osa:4335330	76.6	141	33	0	2	424	574	714	6e-69	223	Os04g0266900; K00615 transketolase [EC:2.2.1.1]
CL2230.Contig2_All	ath:AT2G45290	77.3	141	32	0	2	424	600	740	6e-69	223	Transketolase; K00615 transketolase [EC:2.2.1.1]
CL2230.Contig2_All	aly:ARALYDRAFT_912239	74.47	141	36	0	2	424	593	733	8e-69	223	chloroplast transketolase; K00615 transketolase [EC:2.2.1.1]
CL2230.Contig2_All	ath:AT3G60750	77.86	140	31	0	2	421	600	739	3e-68	221	Transketolase; K00615 transketolase [EC:2.2.1.1]
CL2230.Contig2_All	cre:CHLREDRAFT_141319	63.31	139	51	0	5	421	576	714	4e-54	183	TRK1; transketolase (EC:2.2.1.1); K00615 transketolase [EC:2.2.1.1]
CL2230.Contig2_All	pop:POPTR_805600	53.28	137	64	0	14	424	516	652	3e-42	150	transketolase (EC:2.2.1.1); K00615 transketolase [EC:2.2.1.1]
CL2230.Contig2_All	ota:Ot07g04240	54.41	136	61	2	5	409	611	743	6e-40	144	Transketolase (ISS); K00615 transketolase [EC:2.2.1.1]
CL2230.Contig2_All	cme:CMO121C	44.76	143	75	4	2	418	605	744	1e-26	106	transketolase; K00615 transketolase [EC:2.2.1.1]
CL2230.Contig3_All	ath:AT3G60750	85.19	27	4	0	515	435	396	422	6e-07	49.7	Transketolase; K00615 transketolase [EC:2.2.1.1]
CL2230.Contig3_All	gmx:100805786	81.48	27	5	0	515	435	395	421	1e-06	48.9	transketolase, chloroplastic-like; K00615 transketolase [EC:2.2.1.1]
CL2230.Contig3_All	vvi:100248004	81.48	27	5	0	515	435	344	370	2e-06	48.1	transketolase, chloroplastic-like; K00615 transketolase [EC:2.2.1.1]
CL2230.Contig3_All	gmx:100781676	77.78	27	6	0	515	435	397	423	3e-06	47.4	transketolase, chloroplastic-like; K00615 transketolase [EC:2.2.1.1]
CL2230.Contig3_All	ath:AT2G45290	77.78	27	6	0	515	435	396	422	8e-06	46.2	Transketolase; K00615 transketolase [EC:2.2.1.1]
CL2230.Contig3_All	pop:POPTR_552034	77.78	27	6	0	515	435	399	425	8e-06	46.2	transketolase (EC:2.2.1.1); K00615 transketolase [EC:2.2.1.1]
CL2230.Contig4_All	gmx:100805786	82.69	104	18	0	944	633	318	421	1e-49	182	transketolase, chloroplastic-like; K00615 transketolase [EC:2.2.1.1]
CL2230.Contig4_All	vvi:100248004	81.73	104	19	0	944	633	267	370	1e-49	182	transketolase, chloroplastic-like; K00615 transketolase [EC:2.2.1.1]
CL2230.Contig4_All	gmx:100781676	81.73	104	19	0	944	633	320	423	2e-49	181	transketolase, chloroplastic-like; K00615 transketolase [EC:2.2.1.1]
CL2230.Contig4_All	pop:POPTR_730849	78.85	104	22	0	944	633	212	315	5e-48	176	transketolase (EC:2.2.1.1); K00615 transketolase [EC:2.2.1.1]
CL2230.Contig4_All	pop:POPTR_552034	79.81	104	21	0	944	633	322	425	8e-48	177	transketolase (EC:2.2.1.1); K00615 transketolase [EC:2.2.1.1]
CL2230.Contig4_All	gmx:100818028	79.81	104	21	0	944	633	309	412	1e-47	176	transketolase, chloroplastic-like; K00615 transketolase [EC:2.2.1.1]
CL2230.Contig4_All	ath:AT2G45290	77.88	104	23	0	944	633	319	422	5e-47	175	Transketolase; K00615 transketolase [EC:2.2.1.1]
CL2230.Contig4_All	mtr:MTR_1g116120	78.85	104	22	0	944	633	313	416	7e-47	174	Transketolase; K00615 transketolase [EC:2.2.1.1]
CL2230.Contig4_All	mtr:MTR_4g024630	76.92	104	24	0	944	633	313	416	3e-46	172	Transketolase; K00615 transketolase [EC:2.2.1.1]
CL2230.Contig4_All	osa:4340025	74.04	104	27	0	944	633	257	360	3e-45	169	Os06g0133800; K00615 transketolase [EC:2.2.1.1]
CL2230.Contig4_All	aly:ARALYDRAFT_912239	74.04	104	27	0	944	633	312	415	4e-45	169	chloroplast transketolase; K00615 transketolase [EC:2.2.1.1]
CL2230.Contig4_All	ath:AT3G60750	74.04	104	27	0	944	633	319	422	6e-45	169	Transketolase; K00615 transketolase [EC:2.2.1.1]
CL2230.Contig4_All	bdi:100837200	74.04	104	27	0	944	633	320	423	1e-44	168	transketolase, chloroplastic-like; K00615 transketolase [EC:2.2.1.1]
CL2230.Contig4_All	zma:100279513	75	104	26	0	944	633	200	303	2e-44	166	uncharacterized LOC100279513; K00615 transketolase [EC:2.2.1.1]
CL2230.Contig4_All	osa:4335330	71.15	104	30	0	944	633	293	396	7e-43	163	Os04g0266900; K00615 transketolase [EC:2.2.1.1]
CL2230.Contig4_All	bdi:100841910	69.23	104	32	0	944	633	300	403	2e-40	155	transketolase, chloroplastic-like; K00615 transketolase [EC:2.2.1.1]
CL2230.Contig4_All	cre:CHLREDRAFT_141319	65.56	90	31	0	271	2	390	479	9e-28	118	TRK1; transketolase (EC:2.2.1.1); K00615 transketolase [EC:2.2.1.1]
CL2230.Contig4_All	ota:Ot07g04240	70.37	81	24	0	244	2	432	512	1e-26	115	Transketolase (ISS); K00615 transketolase [EC:2.2.1.1]
CL2230.Contig4_All	cme:CMO128C	49.04	104	52	1	944	636	323	426	3e-22	101	transketolase; K00615 transketolase [EC:2.2.1.1]
CL2230.Contig4_All	cme:CMO121C	46.15	104	55	1	944	636	323	426	2e-19	92.8	transketolase; K00615 transketolase [EC:2.2.1.1]
CL2230.Contig5_All	osa:4340025	67.37	95	23	2	2	262	70	160	2e-30	113	Os06g0133800; K00615 transketolase [EC:2.2.1.1]
CL2230.Contig5_All	gmx:100805786	67.37	95	23	3	2	262	131	221	4e-30	112	transketolase, chloroplastic-like; K00615 transketolase [EC:2.2.1.1]
CL2230.Contig5_All	pop:POPTR_730849	66.32	95	24	2	2	262	25	115	2e-29	110	transketolase (EC:2.2.1.1); K00615 transketolase [EC:2.2.1.1]
CL2230.Contig5_All	ath:AT2G45290	66.32	95	24	2	2	262	132	222	2e-29	110	Transketolase; K00615 transketolase [EC:2.2.1.1]
CL2230.Contig5_All	bdi:100837200	66.32	95	24	2	2	262	133	223	3e-29	110	transketolase, chloroplastic-like; K00615 transketolase [EC:2.2.1.1]
CL2230.Contig5_All	mtr:MTR_1g116120	66.32	95	24	2	2	262	126	216	4e-29	109	Transketolase; K00615 transketolase [EC:2.2.1.1]
CL2230.Contig5_All	ath:AT3G60750	66.32	95	24	2	2	262	132	222	4e-29	109	Transketolase; K00615 transketolase [EC:2.2.1.1]
CL2230.Contig5_All	vvi:100248004	66.32	95	24	2	2	262	80	170	5e-29	109	transketolase, chloroplastic-like; K00615 transketolase [EC:2.2.1.1]
CL2230.Contig5_All	gmx:100781676	66.32	95	24	3	2	262	133	223	5e-29	109	transketolase, chloroplastic-like; K00615 transketolase [EC:2.2.1.1]
CL2230.Contig5_All	pop:POPTR_552034	65.26	95	25	2	2	262	135	225	9e-29	108	transketolase (EC:2.2.1.1); K00615 transketolase [EC:2.2.1.1]
CL2230.Contig5_All	mtr:MTR_4g024630	67.37	95	23	3	2	262	126	216	2e-28	107	Transketolase; K00615 transketolase [EC:2.2.1.1]
CL2230.Contig5_All	gmx:100818028	63.16	95	27	2	2	262	122	212	6e-28	106	transketolase, chloroplastic-like; K00615 transketolase [EC:2.2.1.1]
CL2230.Contig5_All	aly:ARALYDRAFT_912239	62.11	95	28	2	2	262	125	215	3e-27	104	chloroplast transketolase; K00615 transketolase [EC:2.2.1.1]
CL2230.Contig5_All	osa:4335330	60	95	30	2	2	262	106	196	2e-25	99.4	Os04g0266900; K00615 transketolase [EC:2.2.1.1]
CL2230.Contig5_All	bdi:100841910	59.78	92	29	2	2	253	113	200	9e-24	94.4	transketolase, chloroplastic-like; K00615 transketolase [EC:2.2.1.1]
CL2230.Contig5_All	pop:POPTR_805600	56.04	91	36	2	2	262	43	133	2e-23	93.6	transketolase (EC:2.2.1.1); K00615 transketolase [EC:2.2.1.1]
CL2230.Contig5_All	cre:CHLREDRAFT_141319	51.55	97	34	3	2	253	106	193	2e-20	84.7	TRK1; transketolase (EC:2.2.1.1); K00615 transketolase [EC:2.2.1.1]
CL2230.Contig5_All	cme:CMO128C	48.94	94	40	2	5	262	137	226	2e-17	76.6	transketolase; K00615 transketolase [EC:2.2.1.1]
CL2230.Contig5_All	cme:CMO121C	45.56	90	45	1	5	262	137	226	2e-16	73.6	transketolase; K00615 transketolase [EC:2.2.1.1]
CL2230.Contig5_All	zma:100279513	56.92	65	20	2	92	262	43	103	4e-10	55.5	uncharacterized LOC100279513; K00615 transketolase [EC:2.2.1.1]
CL2230.Contig6_All	gmx:100781676	60.85	258	99	4	126	893	1	228	9e-89	283	transketolase, chloroplastic-like; K00615 transketolase [EC:2.2.1.1]
CL2230.Contig6_All	gmx:100805786	61.24	258	98	5	126	893	1	226	1e-88	282	transketolase, chloroplastic-like; K00615 transketolase [EC:2.2.1.1]
CL2230.Contig6_All	pop:POPTR_552034	60.15	266	96	7	126	893	1	230	2e-84	271	transketolase (EC:2.2.1.1); K00615 transketolase [EC:2.2.1.1]
CL2230.Contig6_All	mtr:MTR_1g116120	59.22	255	103	4	132	893	2	221	1e-81	264	Transketolase; K00615 transketolase [EC:2.2.1.1]
CL2230.Contig6_All	ath:AT3G60750	56.42	257	111	3	126	893	1	227	1e-81	264	Transketolase; K00615 transketolase [EC:2.2.1.1]
CL2230.Contig6_All	ath:AT2G45290	58.24	261	104	4	126	893	1	227	5e-81	262	Transketolase; K00615 transketolase [EC:2.2.1.1]
CL2230.Contig6_All	osa:4340025	68.72	195	59	3	315	893	1	165	5e-76	248	Os06g0133800; K00615 transketolase [EC:2.2.1.1]
CL2230.Contig6_All	bdi:100837200	54.65	269	115	7	108	893	1	228	2e-74	244	transketolase, chloroplastic-like; K00615 transketolase [EC:2.2.1.1]
CL2230.Contig6_All	mtr:MTR_4g024630	54.33	254	115	4	135	893	2	221	3e-74	244	Transketolase; K00615 transketolase [EC:2.2.1.1]
CL2230.Contig6_All	gmx:100818028	53.7	257	117	5	129	893	3	217	1e-73	241	transketolase, chloroplastic-like; K00615 transketolase [EC:2.2.1.1]
CL2230.Contig6_All	aly:ARALYDRAFT_912239	54.76	252	114	4	138	893	2	220	2e-72	237	chloroplast transketolase; K00615 transketolase [EC:2.2.1.1]
CL2230.Contig6_All	osa:4335330	55.12	205	92	3	279	893	29	201	4e-63	209	Os04g0266900; K00615 transketolase [EC:2.2.1.1]
CL2230.Contig6_All	bdi:100841910	50.65	231	99	3	246	893	8	208	2e-61	205	transketolase, chloroplastic-like; K00615 transketolase [EC:2.2.1.1]
CL2230.Contig6_All	pop:POPTR_730849	64	150	54	2	444	893	1	120	1e-54	181	transketolase (EC:2.2.1.1); K00615 transketolase [EC:2.2.1.1]
CL2230.Contig6_All	cre:CHLREDRAFT_141319	46.55	232	123	5	285	977	29	222	4e-52	184	TRK1; transketolase (EC:2.2.1.1); K00615 transketolase [EC:2.2.1.1]
CL2230.Contig6_All	vvi:100248004	43.31	254	144	5	132	893	2	175	5e-49	160	transketolase, chloroplastic-like; K00615 transketolase [EC:2.2.1.1]
CL2230.Contig6_All	cme:CMO121C	42.92	212	121	3	342	977	78	251	5e-46	168	transketolase; K00615 transketolase [EC:2.2.1.1]
CL2230.Contig6_All	cme:CMO128C	42.92	212	121	3	342	977	78	251	1e-45	165	transketolase; K00615 transketolase [EC:2.2.1.1]
CL2230.Contig6_All	pop:POPTR_805600	50.3	167	83	2	393	893	2	138	8e-45	157	transketolase (EC:2.2.1.1); K00615 transketolase [EC:2.2.1.1]
CL2230.Contig6_All	zma:100279513	97.22	36	1	0	786	893	73	108	4e-34	74.7	uncharacterized LOC100279513; K00615 transketolase [EC:2.2.1.1]
CL2231.Contig1_All	vvi:100233128	63.69	336	118	8	130	1125	1	294	2e-135	394	SREBP; sucrose responsive element binding protein; K09422 myb proto-oncogene protein, plant
CL2231.Contig1_All	ath:AT5G67300	54.19	310	141	4	154	1080	3	280	8e-101	305	MYBR1; transcription factor MYB44; K09422 myb proto-oncogene protein, plant
CL2231.Contig1_All	aly:ARALYDRAFT_919978	54.19	310	141	4	154	1080	3	280	2e-100	305	AtMYB44/AtMYBr1; K09422 myb proto-oncogene protein, plant
CL2231.Contig1_All	zma:100284969	52.11	332	138	7	133	1065	11	319	3e-97	298	sucrose responsive element binding protein; K09422 myb proto-oncogene protein, plant
CL2231.Contig1_All	ath:AT4G37260	49.86	349	163	10	130	1140	1	301	4e-95	291	MYB73; myb domain protein 73; K09422 myb proto-oncogene protein, plant
CL2231.Contig1_All	osa:4346379	54.4	318	133	9	148	1065	12	292	4e-94	289	Os09g0106700; K09422 myb proto-oncogene protein, plant
CL2231.Contig1_All	ath:AT2G23290	46.02	352	170	10	142	1137	6	293	5e-83	260	MYB70; myb domain protein 70; K09422 myb proto-oncogene protein, plant
CL2231.Contig1_All	zma:100502222	49.24	331	145	9	142	1065	14	270	1e-82	258	uncharacterized LOC100502222; K09422 myb proto-oncogene protein, plant
CL2231.Contig1_All	ath:AT3G50060	46.36	330	165	9	154	1107	3	279	6e-81	254	MYB77; myb domain protein 77; K09422 myb proto-oncogene protein, plant
CL2231.Contig1_All	aly:ARALYDRAFT_485364	44.51	328	172	8	154	1107	3	273	4e-74	236	myb family transcription factor; K09422 myb proto-oncogene protein, plant
CL2231.Contig1_All	zma:100281240	42.77	332	185	9	148	1128	6	285	5e-71	229	pco081562; LOC100281240; K09422 myb proto-oncogene protein, plant
CL2231.Contig1_All	zma:100273738	45.41	207	95	6	154	720	94	298	9e-48	171	MYB transcription factor; K09422 myb proto-oncogene protein, plant
CL2231.Contig1_All	vvi:100240975	39.41	269	159	6	151	945	37	242	1e-47	169	transcription factor MYB104-like; K09422 myb proto-oncogene protein, plant
CL2231.Contig1_All	vvi:100256309	71.43	105	30	0	154	468	43	147	3e-46	167	uncharacterized LOC100256309; K09422 myb proto-oncogene protein, plant
CL2231.Contig1_All	osa:4324801	46.63	193	86	5	154	681	108	299	6e-46	166	Os01g0850400; K09422 myb proto-oncogene protein, plant
CL2231.Contig1_All	ath:AT3G55730	43.22	199	83	3	157	663	54	252	2e-45	164	MYB109; myb domain protein 109; K09422 myb proto-oncogene protein, plant
CL2231.Contig1_All	aly:ARALYDRAFT_897073	44.83	203	99	4	154	723	49	236	2e-45	164	ATMYB1; K09422 myb proto-oncogene protein, plant
CL2231.Contig1_All	ath:AT3G09230	42.67	225	115	9	154	786	52	260	1e-43	159	MYB1; myb domain protein 1; K09422 myb proto-oncogene protein, plant
CL2231.Contig1_All	ath:AT2G39880	45.56	180	87	3	157	663	48	226	2e-40	150	MYB25; myb domain protein 25; K09422 myb proto-oncogene protein, plant
CL2231.Contig1_All	vvi:100257738	53.77	106	49	0	163	480	4	109	4e-38	139	myb-related protein B-like; K09422 myb proto-oncogene protein, plant
CL2231.Contig2_All	vvi:100233128	62.4	359	126	11	98	1147	1	312	8e-138	399	SREBP; sucrose responsive element binding protein; K09422 myb proto-oncogene protein, plant
CL2231.Contig2_All	ath:AT5G67300	54.69	309	132	4	122	1024	3	280	7e-101	304	MYBR1; transcription factor MYB44; K09422 myb proto-oncogene protein, plant
CL2231.Contig2_All	aly:ARALYDRAFT_919978	54.69	309	132	4	122	1024	3	280	4e-100	302	AtMYB44/AtMYBr1; K09422 myb proto-oncogene protein, plant
CL2231.Contig2_All	ath:AT4G37260	50.14	365	167	12	98	1147	1	320	8e-98	297	MYB73; myb domain protein 73; K09422 myb proto-oncogene protein, plant
CL2231.Contig2_All	zma:100284969	53.01	332	127	9	101	1009	11	319	2e-95	291	sucrose responsive element binding protein; K09422 myb proto-oncogene protein, plant
CL2231.Contig2_All	osa:4346379	53.07	326	125	10	116	1009	12	292	2e-91	281	Os09g0106700; K09422 myb proto-oncogene protein, plant
CL2231.Contig2_All	ath:AT2G23290	44.83	377	179	12	104	1147	4	309	4e-84	261	MYB70; myb domain protein 70; K09422 myb proto-oncogene protein, plant
CL2231.Contig2_All	zma:100502222	48.48	330	140	8	110	1009	14	270	4e-81	253	uncharacterized LOC100502222; K09422 myb proto-oncogene protein, plant
CL2231.Contig2_All	ath:AT3G50060	45.74	352	172	11	122	1120	3	295	5e-79	248	MYB77; myb domain protein 77; K09422 myb proto-oncogene protein, plant
CL2231.Contig2_All	zma:100281240	42.9	352	189	9	116	1135	6	300	2e-75	239	pco081562; LOC100281240; K09422 myb proto-oncogene protein, plant
CL2231.Contig2_All	aly:ARALYDRAFT_485364	57.97	207	73	3	122	700	3	205	3e-72	230	myb family transcription factor; K09422 myb proto-oncogene protein, plant
CL2231.Contig2_All	vvi:100240975	42.15	242	128	4	125	814	39	242	4e-50	175	transcription factor MYB104-like; K09422 myb proto-oncogene protein, plant
CL2231.Contig2_All	zma:100273738	42.92	240	112	6	122	766	94	323	7e-50	175	MYB transcription factor; K09422 myb proto-oncogene protein, plant
CL2231.Contig2_All	vvi:100256309	43.81	226	122	5	122	784	43	257	3e-49	174	uncharacterized LOC100256309; K09422 myb proto-oncogene protein, plant
CL2231.Contig2_All	ath:AT3G55730	45.23	199	72	3	125	610	54	252	3e-47	168	MYB109; myb domain protein 109; K09422 myb proto-oncogene protein, plant
CL2231.Contig2_All	osa:4324801	49.2	187	71	5	122	610	108	294	1e-46	167	Os01g0850400; K09422 myb proto-oncogene protein, plant
CL2231.Contig2_All	aly:ARALYDRAFT_897073	69.23	104	32	0	122	433	49	152	8e-46	164	ATMYB1; K09422 myb proto-oncogene protein, plant
CL2231.Contig2_All	ath:AT3G09230	42.59	216	111	4	122	730	52	260	9e-46	164	MYB1; myb domain protein 1; K09422 myb proto-oncogene protein, plant
CL2231.Contig2_All	ath:AT2G39880	64.08	103	37	0	125	433	48	150	6e-41	150	MYB25; myb domain protein 25; K09422 myb proto-oncogene protein, plant
CL2231.Contig2_All	zma:100382779	37.7	244	136	5	128	811	116	354	4e-39	149	uncharacterized LOC100382779; K09422 myb proto-oncogene protein, plant
CL2232.Contig1_All	vvi:100263836	76.57	175	40	1	97	618	620	794	3e-84	267	probable inactive serine/threonine-protein kinase scy1-like; K08876 SCY1-like
CL2232.Contig1_All	gmx:100789813	70.62	177	48	3	100	618	620	794	3e-78	251	probable inactive serine/threonine-protein kinase scy1-like; K08876 SCY1-like
CL2232.Contig1_All	gmx:100782748	67.78	180	54	4	91	618	618	793	2e-73	238	probable inactive serine/threonine-protein kinase scy1-like; K08876 SCY1-like
CL2232.Contig1_All	ath:AT2G40730	68.05	169	49	3	127	618	631	798	3e-68	224	SCY1-like protein; K08876 SCY1-like
CL2232.Contig1_All	gmx:100792884	66.85	178	54	5	100	618	621	793	6e-68	224	probable inactive serine/threonine-protein kinase scy1-like; K08876 SCY1-like
CL2232.Contig1_All	aly:ARALYDRAFT_903366	67.46	169	50	3	127	618	631	798	9e-68	223	heat repeat-containing protein; K08876 SCY1-like
CL2232.Contig1_All	osa:4327606	48.39	217	77	8	67	612	609	822	7e-51	177	Os01g0819900; K08876 SCY1-like
CL2232.Contig1_All	zma:100279852	52.13	211	65	11	88	612	616	820	2e-48	171	pco102994b; LOC100279852; K08876 SCY1-like
CL2232.Contig1_All	bdi:100839682	50.72	207	65	10	103	612	621	819	1e-46	166	probable inactive serine/threonine-protein kinase scy1-like; K08876 SCY1-like
CL2232.Contig2_All	vvi:100263836	86.06	796	96	4	146	2488	1	794	0	1340	probable inactive serine/threonine-protein kinase scy1-like; K08876 SCY1-like
CL2232.Contig2_All	gmx:100782748	79.97	799	142	7	146	2488	1	793	0	1244	probable inactive serine/threonine-protein kinase scy1-like; K08876 SCY1-like
CL2232.Contig2_All	gmx:100789813	79.75	800	143	7	146	2488	1	794	0	1243	probable inactive serine/threonine-protein kinase scy1-like; K08876 SCY1-like
CL2232.Contig2_All	gmx:100792884	80.1	799	141	8	146	2488	1	793	0	1230	probable inactive serine/threonine-protein kinase scy1-like; K08876 SCY1-like
CL2232.Contig2_All	ath:AT2G40730	78.8	802	149	7	146	2488	1	798	0	1227	SCY1-like protein; K08876 SCY1-like
CL2232.Contig2_All	aly:ARALYDRAFT_903366	78.3	802	153	6	146	2488	1	798	0	1226	heat repeat-containing protein; K08876 SCY1-like
CL2232.Contig2_All	osa:4327606	72.52	826	180	10	146	2482	1	822	0	1145	Os01g0819900; K08876 SCY1-like
CL2232.Contig2_All	bdi:100839682	71.5	828	187	12	146	2482	1	819	0	1122	probable inactive serine/threonine-protein kinase scy1-like; K08876 SCY1-like
CL2232.Contig2_All	zma:100279852	71.22	827	190	13	146	2482	1	820	0	1118	pco102994b; LOC100279852; K08876 SCY1-like
CL2232.Contig2_All	cre:CHLREDRAFT_143516	40.74	837	439	17	146	2485	1	801	0	585	protein kinase; K08876 SCY1-like
CL2232.Contig2_All	mtr:MTR_136s0017	82.97	229	39	1	146	832	1	228	5e-131	395	N-terminal kinase-like protein; K08876 SCY1-like
CL2232.Contig2_All	cme:CMT562C	30.21	629	385	16	194	1918	13	627	1e-63	234	probable telomerase regulation-associated protein; K08876 SCY1-like
CL2232.Contig3_All	vvi:100263836	86.68	796	105	3	141	2525	1	794	0	1358	probable inactive serine/threonine-protein kinase scy1-like; K08876 SCY1-like
CL2232.Contig3_All	gmx:100789813	80	800	155	7	141	2525	1	794	0	1251	probable inactive serine/threonine-protein kinase scy1-like; K08876 SCY1-like
CL2232.Contig3_All	gmx:100782748	79.85	799	157	6	141	2525	1	793	0	1250	probable inactive serine/threonine-protein kinase scy1-like; K08876 SCY1-like
CL2232.Contig3_All	gmx:100792884	79.75	800	157	7	141	2525	1	793	0	1238	probable inactive serine/threonine-protein kinase scy1-like; K08876 SCY1-like
CL2232.Contig3_All	ath:AT2G40730	78.8	802	163	6	141	2525	1	798	0	1229	SCY1-like protein; K08876 SCY1-like
CL2232.Contig3_All	aly:ARALYDRAFT_903366	78.3	802	167	5	141	2525	1	798	0	1228	heat repeat-containing protein; K08876 SCY1-like
CL2232.Contig3_All	osa:4327606	72.29	830	193	9	141	2519	1	822	0	1152	Os01g0819900; K08876 SCY1-like
CL2232.Contig3_All	bdi:100839682	71.08	830	203	11	141	2519	1	819	0	1126	probable inactive serine/threonine-protein kinase scy1-like; K08876 SCY1-like
CL2232.Contig3_All	zma:100279852	71.12	824	207	10	141	2519	1	820	0	1125	pco102994b; LOC100279852; K08876 SCY1-like
CL2232.Contig3_All	cre:CHLREDRAFT_143516	40.43	846	452	17	141	2522	1	801	0	582	protein kinase; K08876 SCY1-like
CL2232.Contig3_All	mtr:MTR_136s0017	82.1	229	41	1	141	827	1	228	9e-129	389	N-terminal kinase-like protein; K08876 SCY1-like
CL2232.Contig3_All	cme:CMT562C	27.36	826	532	20	189	2462	13	822	1e-64	237	probable telomerase regulation-associated protein; K08876 SCY1-like
CL2233.Contig1_All	vvi:100265341	73.68	38	10	0	328	215	817	854	2e-12	63.2	nuclear cap-binding protein subunit 1-like; K12882 nuclear cap-binding protein subunit 1
CL2233.Contig1_All	gmx:100811738	60.53	38	15	0	328	215	815	852	5e-09	53.5	nuclear cap-binding protein subunit 1-like; K12882 nuclear cap-binding protein subunit 1
CL2233.Contig1_All	gmx:100791079	55.26	38	17	0	328	215	825	862	3e-08	51.2	nuclear cap-binding protein subunit 1-like; K12882 nuclear cap-binding protein subunit 1
CL2233.Contig1_All	ath:AT2G13540	60.53	38	14	1	328	218	811	848	1e-07	49.3	ABH1; nuclear cap-binding protein subunit 1; K12882 nuclear cap-binding protein subunit 1
CL2233.Contig1_All	mtr:MTR_7g083840	57.89	38	16	0	328	215	945	982	4e-07	48.1	Nuclear cap-binding protein subunit; K12882 nuclear cap-binding protein subunit 1
CL2233.Contig2_All	vvi:100265341	80.21	864	165	3	2813	240	1	854	0	1399	nuclear cap-binding protein subunit 1-like; K12882 nuclear cap-binding protein subunit 1
CL2233.Contig2_All	gmx:100791079	73.09	862	228	2	2813	240	1	862	0	1295	nuclear cap-binding protein subunit 1-like; K12882 nuclear cap-binding protein subunit 1
CL2233.Contig2_All	gmx:100811738	73.03	864	227	5	2813	240	1	852	0	1285	nuclear cap-binding protein subunit 1-like; K12882 nuclear cap-binding protein subunit 1
CL2233.Contig2_All	ath:AT2G13540	67.59	864	273	6	2813	243	1	848	0	1186	ABH1; nuclear cap-binding protein subunit 1; K12882 nuclear cap-binding protein subunit 1
CL2233.Contig2_All	bdi:100839026	63.89	864	305	6	2810	240	3	863	0	1129	nuclear cap-binding protein subunit 1-like; K12882 nuclear cap-binding protein subunit 1
CL2233.Contig2_All	osa:4332822	63.47	865	308	6	2810	240	3	863	0	1113	Os03g0347200; K12882 nuclear cap-binding protein subunit 1
CL2233.Contig2_All	mtr:MTR_7g083840	70.45	511	146	2	1757	240	472	982	0	725	Nuclear cap-binding protein subunit; K12882 nuclear cap-binding protein subunit 1
CL2233.Contig2_All	ota:Ot07g01400	28.51	733	489	20	2738	645	39	733	1e-76	269	nuclear cap-binding protein CBP80 (ISS); K12882 nuclear cap-binding protein subunit 1
CL2233.Contig2_All	cre:CHLREDRAFT_17391	29.46	353	216	12	2372	1413	212	549	5e-29	127	ABH1; mRNA cap-binding protein; K12882 nuclear cap-binding protein subunit 1
CL2233.Contig2_All	cme:CMJ189C	25.19	389	270	10	1886	783	545	921	5e-20	97.8	probable mRNA cap binding protein 80; K12882 nuclear cap-binding protein subunit 1
CL2233.Contig3_All	vvi:100265341	74.61	445	107	3	1540	224	420	854	0	650	nuclear cap-binding protein subunit 1-like; K12882 nuclear cap-binding protein subunit 1
CL2233.Contig3_All	gmx:100791079	67.72	443	139	2	1540	224	420	862	0	607	nuclear cap-binding protein subunit 1-like; K12882 nuclear cap-binding protein subunit 1
CL2233.Contig3_All	gmx:100811738	67.42	445	139	5	1540	224	420	852	0	595	nuclear cap-binding protein subunit 1-like; K12882 nuclear cap-binding protein subunit 1
CL2233.Contig3_All	mtr:MTR_7g083840	66.67	444	143	2	1540	224	539	982	0	594	Nuclear cap-binding protein subunit; K12882 nuclear cap-binding protein subunit 1
CL2233.Contig3_All	ath:AT2G13540	61.8	445	163	5	1540	227	419	848	2e-180	548	ABH1; nuclear cap-binding protein subunit 1; K12882 nuclear cap-binding protein subunit 1
CL2233.Contig3_All	bdi:100839026	58.97	446	176	3	1540	224	418	863	2e-171	525	nuclear cap-binding protein subunit 1-like; K12882 nuclear cap-binding protein subunit 1
CL2233.Contig3_All	osa:4332822	58.84	447	176	4	1540	224	418	863	5e-168	516	Os03g0347200; K12882 nuclear cap-binding protein subunit 1
CL2233.Contig3_All	ota:Ot07g01400	29.81	322	201	10	2989	2099	39	342	5e-40	114	nuclear cap-binding protein CBP80 (ISS); K12882 nuclear cap-binding protein subunit 1
CL2233.Contig3_All	cre:CHLREDRAFT_17391	35.62	73	47	0	2016	1798	431	503	4e-15	52	ABH1; mRNA cap-binding protein; K12882 nuclear cap-binding protein subunit 1
CL2233.Contig3_All	cme:CMJ189C	22.87	293	198	9	1561	767	651	921	1e-07	57.8	probable mRNA cap binding protein 80; K12882 nuclear cap-binding protein subunit 1
CL2233.Contig4_All	vvi:100265341	73.34	574	147	4	1163	2866	329	854	0	814	nuclear cap-binding protein subunit 1-like; K12882 nuclear cap-binding protein subunit 1
CL2233.Contig4_All	gmx:100791079	66.96	572	185	3	1163	2866	329	862	0	762	nuclear cap-binding protein subunit 1-like; K12882 nuclear cap-binding protein subunit 1
CL2233.Contig4_All	gmx:100811738	66.72	574	185	6	1163	2866	329	852	0	750	nuclear cap-binding protein subunit 1-like; K12882 nuclear cap-binding protein subunit 1
CL2233.Contig4_All	ath:AT2G13540	61.85	574	212	6	1163	2863	328	848	0	693	ABH1; nuclear cap-binding protein subunit 1; K12882 nuclear cap-binding protein subunit 1
CL2233.Contig4_All	bdi:100839026	58.43	575	232	4	1163	2866	327	863	0	661	nuclear cap-binding protein subunit 1-like; K12882 nuclear cap-binding protein subunit 1
CL2233.Contig4_All	osa:4332822	58.85	576	229	5	1163	2866	327	863	0	661	Os03g0347200; K12882 nuclear cap-binding protein subunit 1
CL2233.Contig4_All	mtr:MTR_7g083840	64.85	549	188	3	1235	2866	472	982	0	700	Nuclear cap-binding protein subunit; K12882 nuclear cap-binding protein subunit 1
CL2233.Contig4_All	ota:Ot07g01400	24.65	434	322	8	1175	2461	358	733	7e-63	148	nuclear cap-binding protein CBP80 (ISS); K12882 nuclear cap-binding protein subunit 1
CL2233.Contig4_All	cre:CHLREDRAFT_17391	35.54	121	78	0	1223	1585	431	551	4e-25	85.9	ABH1; mRNA cap-binding protein; K12882 nuclear cap-binding protein subunit 1
CL2233.Contig4_All	cme:CMJ189C	22.74	387	283	11	1211	2323	583	921	3e-14	79	probable mRNA cap binding protein 80; K12882 nuclear cap-binding protein subunit 1
CL2233.Contig5_All	vvi:100265341	68.74	483	145	4	1665	235	420	854	0	632	nuclear cap-binding protein subunit 1-like; K12882 nuclear cap-binding protein subunit 1
CL2233.Contig5_All	gmx:100791079	62.37	481	177	3	1665	235	420	862	0	588	nuclear cap-binding protein subunit 1-like; K12882 nuclear cap-binding protein subunit 1
CL2233.Contig5_All	gmx:100811738	62.11	483	177	6	1665	235	420	852	0	577	nuclear cap-binding protein subunit 1-like; K12882 nuclear cap-binding protein subunit 1
CL2233.Contig5_All	mtr:MTR_7g083840	61.41	482	181	3	1665	235	539	982	0	575	Nuclear cap-binding protein subunit; K12882 nuclear cap-binding protein subunit 1
CL2233.Contig5_All	ath:AT2G13540	56.94	483	201	6	1665	238	419	848	4e-175	529	ABH1; nuclear cap-binding protein subunit 1; K12882 nuclear cap-binding protein subunit 1
CL2233.Contig5_All	bdi:100839026	54.13	484	215	4	1665	235	418	863	2e-165	505	nuclear cap-binding protein subunit 1-like; K12882 nuclear cap-binding protein subunit 1
CL2233.Contig5_All	osa:4332822	54.02	485	215	5	1665	235	418	863	3e-162	496	Os03g0347200; K12882 nuclear cap-binding protein subunit 1
CL2233.Contig5_All	ota:Ot07g01400	20.41	343	272	6	1665	640	448	733	6e-14	77.4	nuclear cap-binding protein CBP80 (ISS); K12882 nuclear cap-binding protein subunit 1
CL2233.Contig5_All	cre:CHLREDRAFT_17391	35.62	73	47	0	2602	2384	431	503	5e-06	52	ABH1; mRNA cap-binding protein; K12882 nuclear cap-binding protein subunit 1
CL2234.Contig2_All	vvi:100250805	79.41	68	7	1	323	141	977	1044	5e-23	97.1	DNA polymerase alpha catalytic subunit-like; K02320 DNA polymerase alpha subunit A [EC:2.7.7.7]
CL2234.Contig2_All	osa:4325052	76.47	68	9	1	323	141	694	761	6e-22	94	Os01g0868300; K02320 DNA polymerase alpha subunit A [EC:2.7.7.7]
CL2234.Contig2_All	bdi:100840820	75	68	10	1	323	141	993	1060	2e-21	92.4	DNA polymerase alpha catalytic subunit-like; K02320 DNA polymerase alpha subunit A [EC:2.7.7.7]
CL2234.Contig2_All	gmx:100798779	76.19	63	8	1	308	141	969	1031	4e-20	88.6	DNA polymerase alpha catalytic subunit-like; K02320 DNA polymerase alpha subunit A [EC:2.7.7.7]
CL2234.Contig2_All	ath:AT5G67100	71.43	63	11	1	308	141	980	1042	1e-17	81.6	ICU2; DNA polymerase alpha catalytic subunit; K02320 DNA polymerase alpha subunit A [EC:2.7.7.7]
CL2234.Contig2_All	mtr:MTR_5g017060	50.48	105	8	2	323	141	26	130	4e-16	77	DNA polymerase; K02320 DNA polymerase alpha subunit A [EC:2.7.7.7]
CL2234.Contig2_All	cre:CHLREDRAFT_177262	67.44	43	7	1	275	168	639	681	9e-08	52.8	POLA1; DNA polymerase alpha subunit one; K02320 DNA polymerase alpha subunit A [EC:2.7.7.7]
CL2234.Contig2_All	cme:CMI176C	45.76	59	25	1	317	162	964	1022	6e-06	47.4	DNA polymerase alpha, subunit A; K02320 DNA polymerase alpha subunit A [EC:2.7.7.7]
CL2234.Contig3_All	vvi:100250805	79.41	68	7	1	323	141	977	1044	7e-23	97.1	DNA polymerase alpha catalytic subunit-like; K02320 DNA polymerase alpha subunit A [EC:2.7.7.7]
CL2234.Contig3_All	osa:4325052	76.47	68	9	1	323	141	694	761	8e-22	94	Os01g0868300; K02320 DNA polymerase alpha subunit A [EC:2.7.7.7]
CL2234.Contig3_All	bdi:100840820	75	68	10	1	323	141	993	1060	3e-21	92.4	DNA polymerase alpha catalytic subunit-like; K02320 DNA polymerase alpha subunit A [EC:2.7.7.7]
CL2234.Contig3_All	gmx:100798779	76.19	63	8	1	308	141	969	1031	6e-20	88.6	DNA polymerase alpha catalytic subunit-like; K02320 DNA polymerase alpha subunit A [EC:2.7.7.7]
CL2234.Contig3_All	ath:AT5G67100	71.43	63	11	1	308	141	980	1042	2e-17	81.6	ICU2; DNA polymerase alpha catalytic subunit; K02320 DNA polymerase alpha subunit A [EC:2.7.7.7]
CL2234.Contig3_All	mtr:MTR_5g017060	50.48	105	8	2	323	141	26	130	5e-16	77	DNA polymerase; K02320 DNA polymerase alpha subunit A [EC:2.7.7.7]
CL2234.Contig3_All	cre:CHLREDRAFT_177262	67.44	43	7	1	275	168	639	681	1e-07	52.8	POLA1; DNA polymerase alpha subunit one; K02320 DNA polymerase alpha subunit A [EC:2.7.7.7]
CL2234.Contig3_All	cme:CMI176C	45.76	59	25	1	317	162	964	1022	7e-06	47.4	DNA polymerase alpha, subunit A; K02320 DNA polymerase alpha subunit A [EC:2.7.7.7]
CL2234.Contig6_All	vvi:100250805	79.41	68	7	1	536	718	977	1044	4e-22	97.1	DNA polymerase alpha catalytic subunit-like; K02320 DNA polymerase alpha subunit A [EC:2.7.7.7]
CL2234.Contig6_All	osa:4325052	76.47	68	9	1	536	718	694	761	5e-21	94	Os01g0868300; K02320 DNA polymerase alpha subunit A [EC:2.7.7.7]
CL2234.Contig6_All	bdi:100840820	75	68	10	1	536	718	993	1060	2e-20	92.4	DNA polymerase alpha catalytic subunit-like; K02320 DNA polymerase alpha subunit A [EC:2.7.7.7]
CL2234.Contig6_All	gmx:100798779	76.19	63	8	1	551	718	969	1031	3e-19	88.6	DNA polymerase alpha catalytic subunit-like; K02320 DNA polymerase alpha subunit A [EC:2.7.7.7]
CL2234.Contig6_All	ath:AT5G67100	71.43	63	11	1	551	718	980	1042	7e-17	81.6	ICU2; DNA polymerase alpha catalytic subunit; K02320 DNA polymerase alpha subunit A [EC:2.7.7.7]
CL2234.Contig6_All	mtr:MTR_5g017060	50.48	105	8	2	536	718	26	130	2e-15	77	DNA polymerase; K02320 DNA polymerase alpha subunit A [EC:2.7.7.7]
CL2234.Contig6_All	cre:CHLREDRAFT_177262	67.44	43	7	1	584	691	639	681	3e-07	52.8	POLA1; DNA polymerase alpha subunit one; K02320 DNA polymerase alpha subunit A [EC:2.7.7.7]
CL2235.Contig1_All	aly:ARALYDRAFT_915377	84	200	32	1	136	735	1	199	3e-129	369	ATARD2; K08967 1,2-dihydroxy-3-keto-5-methylthiopentene dioxygenase [EC:1.13.11.53 1.13.11.54]
CL2235.Contig1_All	ath:AT4G14710	83	200	34	1	136	735	1	199	1e-127	365	ATARD2; 1,2-dihydroxy-3-keto-5-methylthiopentene dioxygenase 3; K08967 1,2-dihydroxy-3-keto-5-methylthiopentene dioxygenase [EC:1.13.11.53 1.13.11.54]
CL2235.Contig1_All	aly:ARALYDRAFT_493429	84.9	192	29	0	136	711	1	192	4e-127	363	ATARD1; K08967 1,2-dihydroxy-3-keto-5-methylthiopentene dioxygenase [EC:1.13.11.53 1.13.11.54]
CL2235.Contig1_All	ath:AT4G14716	84.38	192	30	0	136	711	1	192	5e-125	358	ARD1; 1,2-dihydroxy-3-keto-5-methylthiopentene dioxygenase 2; K08967 1,2-dihydroxy-3-keto-5-methylthiopentene dioxygenase [EC:1.13.11.53 1.13.11.54]
CL2235.Contig1_All	gmx:100812492	79	200	42	0	136	735	1	200	4e-122	351	1,2-dihydroxy-3-keto-5-methylthiopentene dioxygenase 3-like; K08967 1,2-dihydroxy-3-keto-5-methylthiopentene dioxygenase [EC:1.13.11.53 1.13.11.54]
CL2235.Contig1_All	gmx:100306042	77.5	200	45	0	136	735	1	200	7e-122	350	uncharacterized LOC100306042; K08967 1,2-dihydroxy-3-keto-5-methylthiopentene dioxygenase [EC:1.13.11.53 1.13.11.54]
CL2235.Contig1_All	ath:AT2G26400	77.5	200	45	1	136	735	1	199	8e-119	343	ARD3; 1,2-dihydroxy-3-keto-5-methylthiopentene dioxygenase 1; K08967 1,2-dihydroxy-3-keto-5-methylthiopentene dioxygenase [EC:1.13.11.53 1.13.11.54]
CL2235.Contig1_All	osa:4331707	77.27	198	45	1	136	729	1	197	4e-117	338	Os03g0161800; K08967 1,2-dihydroxy-3-keto-5-methylthiopentene dioxygenase [EC:1.13.11.53 1.13.11.54]
CL2235.Contig1_All	bdi:100838941	75.25	198	49	1	136	729	1	197	2e-115	334	1,2-dihydroxy-3-keto-5-methylthiopentene dioxygenase 2-like; K08967 1,2-dihydroxy-3-keto-5-methylthiopentene dioxygenase [EC:1.13.11.53 1.13.11.54]
CL2235.Contig1_All	aly:ARALYDRAFT_481495	76	200	48	1	136	735	1	199	3e-115	333	ARD/ATARD3; K08967 1,2-dihydroxy-3-keto-5-methylthiopentene dioxygenase [EC:1.13.11.53 1.13.11.54]
CL2235.Contig1_All	bdi:100837759	76.68	193	45	1	151	729	6	197	1e-114	332	1,2-dihydroxy-3-keto-5-methylthiopentene dioxygenase 2-like; K08967 1,2-dihydroxy-3-keto-5-methylthiopentene dioxygenase [EC:1.13.11.53 1.13.11.54]
CL2235.Contig1_All	osa:4348646	75.13	197	49	0	136	726	1	197	3e-114	331	Os10g0419400; K08967 1,2-dihydroxy-3-keto-5-methylthiopentene dioxygenase [EC:1.13.11.53 1.13.11.54]
CL2235.Contig1_All	ath:AT5G43850	68.93	177	55	0	172	702	3	179	8e-96	284	ARD4; 1,2-dihydroxy-3-keto-5-methylthiopentene dioxygenase 4; K08967 1,2-dihydroxy-3-keto-5-methylthiopentene dioxygenase [EC:1.13.11.53 1.13.11.54]
CL2235.Contig1_All	aly:ARALYDRAFT_494620	68.36	177	56	0	172	702	3	179	1e-95	283	ATARD4; K08967 1,2-dihydroxy-3-keto-5-methylthiopentene dioxygenase [EC:1.13.11.53 1.13.11.54]
CL2235.Contig1_All	gmx:100500592	63.84	177	64	0	172	702	3	179	2e-85	258	uncharacterized LOC100500592; K08967 1,2-dihydroxy-3-keto-5-methylthiopentene dioxygenase [EC:1.13.11.53 1.13.11.54]
CL2235.Contig1_All	gmx:100500632	63.84	177	64	0	172	702	3	179	3e-85	257	uncharacterized LOC100500632; K08967 1,2-dihydroxy-3-keto-5-methylthiopentene dioxygenase [EC:1.13.11.53 1.13.11.54]
CL2235.Contig1_All	vcn:VOLCADRAFT_106957	60	200	79	1	133	729	9	208	2e-82	250	adi1; aci-reductone dioxygenase; K08967 1,2-dihydroxy-3-keto-5-methylthiopentene dioxygenase [EC:1.13.11.53 1.13.11.54]
CL2235.Contig1_All	bdi:100828612	60.69	173	68	1	169	687	2	169	9e-76	233	1,2-dihydroxy-3-keto-5-methylthiopentene dioxygenase 4-like; K08967 1,2-dihydroxy-3-keto-5-methylthiopentene dioxygenase [EC:1.13.11.53 1.13.11.54]
CL2235.Contig1_All	cre:CHLREDRAFT_137265	58.76	177	73	0	163	693	21	197	3e-75	232	ARD1; aci-reductone dioxygenase; K08967 1,2-dihydroxy-3-keto-5-methylthiopentene dioxygenase [EC:1.13.11.53 1.13.11.54]
CL2235.Contig1_All	zma:100285340	60.23	171	68	1	175	687	4	169	2e-73	226	1,2-dihydroxy-3-keto-5-methylthiopentene dioxygenase 4; K08967 1,2-dihydroxy-3-keto-5-methylthiopentene dioxygenase [EC:1.13.11.53 1.13.11.54]
CL2235.Contig2_All	ath:AT4G14716	87.5	24	3	0	759	830	5	28	2e-06	48.9	ARD1; 1,2-dihydroxy-3-keto-5-methylthiopentene dioxygenase 2; K08967 1,2-dihydroxy-3-keto-5-methylthiopentene dioxygenase [EC:1.13.11.53 1.13.11.54]
CL2235.Contig2_All	ath:AT4G14710	87.5	24	3	0	759	830	5	28	2e-06	48.9	ATARD2; 1,2-dihydroxy-3-keto-5-methylthiopentene dioxygenase 3; K08967 1,2-dihydroxy-3-keto-5-methylthiopentene dioxygenase [EC:1.13.11.53 1.13.11.54]
CL2235.Contig2_All	gmx:100812492	86.96	23	3	0	762	830	6	28	3e-06	48.1	1,2-dihydroxy-3-keto-5-methylthiopentene dioxygenase 3-like; K08967 1,2-dihydroxy-3-keto-5-methylthiopentene dioxygenase [EC:1.13.11.53 1.13.11.54]
CL2235.Contig2_All	aly:ARALYDRAFT_493429	83.33	24	4	0	759	830	5	28	4e-06	47.8	ATARD1; K08967 1,2-dihydroxy-3-keto-5-methylthiopentene dioxygenase [EC:1.13.11.53 1.13.11.54]
CL2235.Contig2_All	bdi:100837759	86.96	23	3	0	762	830	6	28	4e-06	47.8	1,2-dihydroxy-3-keto-5-methylthiopentene dioxygenase 2-like; K08967 1,2-dihydroxy-3-keto-5-methylthiopentene dioxygenase [EC:1.13.11.53 1.13.11.54]
CL2235.Contig2_All	aly:ARALYDRAFT_915377	83.33	24	4	0	759	830	5	28	4e-06	47.8	ATARD2; K08967 1,2-dihydroxy-3-keto-5-methylthiopentene dioxygenase [EC:1.13.11.53 1.13.11.54]
CL2235.Contig2_All	gmx:100306042	82.61	23	4	0	762	830	6	28	8e-06	47	uncharacterized LOC100306042; K08967 1,2-dihydroxy-3-keto-5-methylthiopentene dioxygenase [EC:1.13.11.53 1.13.11.54]
CL2235.Contig3_All	aly:ARALYDRAFT_915377	81.5	200	37	1	136	735	1	199	5e-125	357	ATARD2; K08967 1,2-dihydroxy-3-keto-5-methylthiopentene dioxygenase [EC:1.13.11.53 1.13.11.54]
CL2235.Contig3_All	ath:AT4G14710	80.5	200	39	1	136	735	1	199	2e-123	352	ATARD2; 1,2-dihydroxy-3-keto-5-methylthiopentene dioxygenase 3; K08967 1,2-dihydroxy-3-keto-5-methylthiopentene dioxygenase [EC:1.13.11.53 1.13.11.54]
CL2235.Contig3_All	aly:ARALYDRAFT_493429	82.29	192	34	0	136	711	1	192	7e-123	351	ATARD1; K08967 1,2-dihydroxy-3-keto-5-methylthiopentene dioxygenase [EC:1.13.11.53 1.13.11.54]
CL2235.Contig3_All	ath:AT4G14716	81.77	192	35	0	136	711	1	192	1e-120	345	ARD1; 1,2-dihydroxy-3-keto-5-methylthiopentene dioxygenase 2; K08967 1,2-dihydroxy-3-keto-5-methylthiopentene dioxygenase [EC:1.13.11.53 1.13.11.54]
CL2235.Contig3_All	gmx:100812492	77	200	46	0	136	735	1	200	4e-119	342	1,2-dihydroxy-3-keto-5-methylthiopentene dioxygenase 3-like; K08967 1,2-dihydroxy-3-keto-5-methylthiopentene dioxygenase [EC:1.13.11.53 1.13.11.54]
CL2235.Contig3_All	gmx:100306042	75.5	200	49	0	136	735	1	200	8e-119	341	uncharacterized LOC100306042; K08967 1,2-dihydroxy-3-keto-5-methylthiopentene dioxygenase [EC:1.13.11.53 1.13.11.54]
CL2235.Contig3_All	ath:AT2G26400	76	200	48	1	136	735	1	199	4e-116	334	ARD3; 1,2-dihydroxy-3-keto-5-methylthiopentene dioxygenase 1; K08967 1,2-dihydroxy-3-keto-5-methylthiopentene dioxygenase [EC:1.13.11.53 1.13.11.54]
CL2235.Contig3_All	osa:4331707	76.26	198	47	1	136	729	1	197	1e-115	333	Os03g0161800; K08967 1,2-dihydroxy-3-keto-5-methylthiopentene dioxygenase [EC:1.13.11.53 1.13.11.54]
CL2235.Contig3_All	bdi:100838941	75.25	198	49	1	136	729	1	197	5e-115	331	1,2-dihydroxy-3-keto-5-methylthiopentene dioxygenase 2-like; K08967 1,2-dihydroxy-3-keto-5-methylthiopentene dioxygenase [EC:1.13.11.53 1.13.11.54]
CL2235.Contig3_All	bdi:100837759	76.68	193	45	1	151	729	6	197	4e-114	329	1,2-dihydroxy-3-keto-5-methylthiopentene dioxygenase 2-like; K08967 1,2-dihydroxy-3-keto-5-methylthiopentene dioxygenase [EC:1.13.11.53 1.13.11.54]
CL2235.Contig3_All	osa:4348646	75.13	197	49	0	136	726	1	197	8e-114	328	Os10g0419400; K08967 1,2-dihydroxy-3-keto-5-methylthiopentene dioxygenase [EC:1.13.11.53 1.13.11.54]
CL2235.Contig3_All	aly:ARALYDRAFT_481495	74	200	52	1	136	735	1	199	4e-112	324	ARD/ATARD3; K08967 1,2-dihydroxy-3-keto-5-methylthiopentene dioxygenase [EC:1.13.11.53 1.13.11.54]
CL2235.Contig3_All	ath:AT5G43850	69.49	177	54	0	172	702	3	179	7e-98	287	ARD4; 1,2-dihydroxy-3-keto-5-methylthiopentene dioxygenase 4; K08967 1,2-dihydroxy-3-keto-5-methylthiopentene dioxygenase [EC:1.13.11.53 1.13.11.54]
CL2235.Contig3_All	aly:ARALYDRAFT_494620	68.93	177	55	0	172	702	3	179	1e-97	287	ATARD4; K08967 1,2-dihydroxy-3-keto-5-methylthiopentene dioxygenase [EC:1.13.11.53 1.13.11.54]
CL2235.Contig3_All	gmx:100500592	64.41	177	63	0	172	702	3	179	7e-88	262	uncharacterized LOC100500592; K08967 1,2-dihydroxy-3-keto-5-methylthiopentene dioxygenase [EC:1.13.11.53 1.13.11.54]
CL2235.Contig3_All	gmx:100500632	64.41	177	63	0	172	702	3	179	1e-87	261	uncharacterized LOC100500632; K08967 1,2-dihydroxy-3-keto-5-methylthiopentene dioxygenase [EC:1.13.11.53 1.13.11.54]
CL2235.Contig3_All	vcn:VOLCADRAFT_106957	58.5	200	82	1	133	729	9	208	2e-81	246	adi1; aci-reductone dioxygenase; K08967 1,2-dihydroxy-3-keto-5-methylthiopentene dioxygenase [EC:1.13.11.53 1.13.11.54]
CL2235.Contig3_All	bdi:100828612	60.12	173	69	1	169	687	2	169	1e-76	233	1,2-dihydroxy-3-keto-5-methylthiopentene dioxygenase 4-like; K08967 1,2-dihydroxy-3-keto-5-methylthiopentene dioxygenase [EC:1.13.11.53 1.13.11.54]
CL2235.Contig3_All	cre:CHLREDRAFT_137265	57.63	177	75	0	163	693	21	197	5e-75	230	ARD1; aci-reductone dioxygenase; K08967 1,2-dihydroxy-3-keto-5-methylthiopentene dioxygenase [EC:1.13.11.53 1.13.11.54]
CL2235.Contig3_All	zma:100285340	60.23	171	68	1	175	687	4	169	2e-74	228	1,2-dihydroxy-3-keto-5-methylthiopentene dioxygenase 4; K08967 1,2-dihydroxy-3-keto-5-methylthiopentene dioxygenase [EC:1.13.11.53 1.13.11.54]
CL2235.Contig4_All	aly:ARALYDRAFT_915377	81.5	200	37	1	201	800	1	199	3e-125	357	ATARD2; K08967 1,2-dihydroxy-3-keto-5-methylthiopentene dioxygenase [EC:1.13.11.53 1.13.11.54]
CL2235.Contig4_All	ath:AT4G14710	80.5	200	39	1	201	800	1	199	1e-123	353	ATARD2; 1,2-dihydroxy-3-keto-5-methylthiopentene dioxygenase 3; K08967 1,2-dihydroxy-3-keto-5-methylthiopentene dioxygenase [EC:1.13.11.53 1.13.11.54]
CL2235.Contig4_All	aly:ARALYDRAFT_493429	82.29	192	34	0	201	776	1	192	4e-123	352	ATARD1; K08967 1,2-dihydroxy-3-keto-5-methylthiopentene dioxygenase [EC:1.13.11.53 1.13.11.54]
CL2235.Contig4_All	ath:AT4G14716	81.77	192	35	0	201	776	1	192	6e-121	346	ARD1; 1,2-dihydroxy-3-keto-5-methylthiopentene dioxygenase 2; K08967 1,2-dihydroxy-3-keto-5-methylthiopentene dioxygenase [EC:1.13.11.53 1.13.11.54]
CL2235.Contig4_All	gmx:100812492	77	200	46	0	201	800	1	200	2e-118	340	1,2-dihydroxy-3-keto-5-methylthiopentene dioxygenase 3-like; K08967 1,2-dihydroxy-3-keto-5-methylthiopentene dioxygenase [EC:1.13.11.53 1.13.11.54]
CL2235.Contig4_All	gmx:100306042	75.5	200	49	0	201	800	1	200	4e-118	339	uncharacterized LOC100306042; K08967 1,2-dihydroxy-3-keto-5-methylthiopentene dioxygenase [EC:1.13.11.53 1.13.11.54]
CL2235.Contig4_All	osa:4331707	76.77	198	46	1	201	794	1	197	6e-117	336	Os03g0161800; K08967 1,2-dihydroxy-3-keto-5-methylthiopentene dioxygenase [EC:1.13.11.53 1.13.11.54]
CL2235.Contig4_All	bdi:100838941	75.76	198	48	1	201	794	1	197	3e-116	335	1,2-dihydroxy-3-keto-5-methylthiopentene dioxygenase 2-like; K08967 1,2-dihydroxy-3-keto-5-methylthiopentene dioxygenase [EC:1.13.11.53 1.13.11.54]
CL2235.Contig4_All	ath:AT2G26400	76	200	48	1	201	800	1	199	2e-115	333	ARD3; 1,2-dihydroxy-3-keto-5-methylthiopentene dioxygenase 1; K08967 1,2-dihydroxy-3-keto-5-methylthiopentene dioxygenase [EC:1.13.11.53 1.13.11.54]
CL2235.Contig4_All	bdi:100837759	75.76	198	48	1	201	794	1	197	3e-115	332	1,2-dihydroxy-3-keto-5-methylthiopentene dioxygenase 2-like; K08967 1,2-dihydroxy-3-keto-5-methylthiopentene dioxygenase [EC:1.13.11.53 1.13.11.54]
CL2235.Contig4_All	osa:4348646	75.63	197	48	0	201	791	1	197	4e-115	332	Os10g0419400; K08967 1,2-dihydroxy-3-keto-5-methylthiopentene dioxygenase [EC:1.13.11.53 1.13.11.54]
CL2235.Contig4_All	aly:ARALYDRAFT_481495	74	200	52	1	201	800	1	199	3e-112	324	ARD/ATARD3; K08967 1,2-dihydroxy-3-keto-5-methylthiopentene dioxygenase [EC:1.13.11.53 1.13.11.54]
CL2235.Contig4_All	ath:AT5G43850	69.49	177	54	0	237	767	3	179	8e-98	287	ARD4; 1,2-dihydroxy-3-keto-5-methylthiopentene dioxygenase 4; K08967 1,2-dihydroxy-3-keto-5-methylthiopentene dioxygenase [EC:1.13.11.53 1.13.11.54]
CL2235.Contig4_All	aly:ARALYDRAFT_494620	68.93	177	55	0	237	767	3	179	1e-97	287	ATARD4; K08967 1,2-dihydroxy-3-keto-5-methylthiopentene dioxygenase [EC:1.13.11.53 1.13.11.54]
CL2235.Contig4_All	gmx:100500592	64.41	177	63	0	237	767	3	179	9e-88	262	uncharacterized LOC100500592; K08967 1,2-dihydroxy-3-keto-5-methylthiopentene dioxygenase [EC:1.13.11.53 1.13.11.54]
CL2235.Contig4_All	gmx:100500632	64.41	177	63	0	237	767	3	179	2e-87	261	uncharacterized LOC100500632; K08967 1,2-dihydroxy-3-keto-5-methylthiopentene dioxygenase [EC:1.13.11.53 1.13.11.54]
CL2235.Contig4_All	vcn:VOLCADRAFT_106957	60.75	186	73	0	237	794	23	208	1e-80	244	adi1; aci-reductone dioxygenase; K08967 1,2-dihydroxy-3-keto-5-methylthiopentene dioxygenase [EC:1.13.11.53 1.13.11.54]
CL2235.Contig4_All	bdi:100828612	60.12	173	69	1	234	752	2	169	2e-76	233	1,2-dihydroxy-3-keto-5-methylthiopentene dioxygenase 4-like; K08967 1,2-dihydroxy-3-keto-5-methylthiopentene dioxygenase [EC:1.13.11.53 1.13.11.54]
CL2235.Contig4_All	cre:CHLREDRAFT_137265	57.63	177	75	0	228	758	21	197	6e-75	230	ARD1; aci-reductone dioxygenase; K08967 1,2-dihydroxy-3-keto-5-methylthiopentene dioxygenase [EC:1.13.11.53 1.13.11.54]
CL2235.Contig4_All	zma:100285340	60.23	171	68	1	240	752	4	169	2e-74	228	1,2-dihydroxy-3-keto-5-methylthiopentene dioxygenase 4; K08967 1,2-dihydroxy-3-keto-5-methylthiopentene dioxygenase [EC:1.13.11.53 1.13.11.54]
CL2235.Contig5_All	aly:ARALYDRAFT_915377	81.5	200	37	1	201	800	1	199	9e-125	357	ATARD2; K08967 1,2-dihydroxy-3-keto-5-methylthiopentene dioxygenase [EC:1.13.11.53 1.13.11.54]
CL2235.Contig5_All	ath:AT4G14710	80.5	200	39	1	201	800	1	199	4e-123	353	ATARD2; 1,2-dihydroxy-3-keto-5-methylthiopentene dioxygenase 3; K08967 1,2-dihydroxy-3-keto-5-methylthiopentene dioxygenase [EC:1.13.11.53 1.13.11.54]
CL2235.Contig5_All	aly:ARALYDRAFT_493429	82.29	192	34	0	201	776	1	192	1e-122	352	ATARD1; K08967 1,2-dihydroxy-3-keto-5-methylthiopentene dioxygenase [EC:1.13.11.53 1.13.11.54]
CL2235.Contig5_All	ath:AT4G14716	81.77	192	35	0	201	776	1	192	2e-120	346	ARD1; 1,2-dihydroxy-3-keto-5-methylthiopentene dioxygenase 2; K08967 1,2-dihydroxy-3-keto-5-methylthiopentene dioxygenase [EC:1.13.11.53 1.13.11.54]
CL2235.Contig5_All	gmx:100812492	77	200	46	0	201	800	1	200	7e-118	340	1,2-dihydroxy-3-keto-5-methylthiopentene dioxygenase 3-like; K08967 1,2-dihydroxy-3-keto-5-methylthiopentene dioxygenase [EC:1.13.11.53 1.13.11.54]
CL2235.Contig5_All	gmx:100306042	75.5	200	49	0	201	800	1	200	1e-117	339	uncharacterized LOC100306042; K08967 1,2-dihydroxy-3-keto-5-methylthiopentene dioxygenase [EC:1.13.11.53 1.13.11.54]
CL2235.Contig5_All	osa:4331707	76.77	198	46	1	201	794	1	197	2e-116	336	Os03g0161800; K08967 1,2-dihydroxy-3-keto-5-methylthiopentene dioxygenase [EC:1.13.11.53 1.13.11.54]
CL2235.Contig5_All	bdi:100838941	75.76	198	48	1	201	794	1	197	8e-116	335	1,2-dihydroxy-3-keto-5-methylthiopentene dioxygenase 2-like; K08967 1,2-dihydroxy-3-keto-5-methylthiopentene dioxygenase [EC:1.13.11.53 1.13.11.54]
CL2235.Contig5_All	ath:AT2G26400	76	200	48	1	201	800	1	199	5e-115	333	ARD3; 1,2-dihydroxy-3-keto-5-methylthiopentene dioxygenase 1; K08967 1,2-dihydroxy-3-keto-5-methylthiopentene dioxygenase [EC:1.13.11.53 1.13.11.54]
CL2235.Contig5_All	bdi:100837759	75.76	198	48	1	201	794	1	197	9e-115	332	1,2-dihydroxy-3-keto-5-methylthiopentene dioxygenase 2-like; K08967 1,2-dihydroxy-3-keto-5-methylthiopentene dioxygenase [EC:1.13.11.53 1.13.11.54]
CL2235.Contig5_All	osa:4348646	75.63	197	48	0	201	791	1	197	1e-114	332	Os10g0419400; K08967 1,2-dihydroxy-3-keto-5-methylthiopentene dioxygenase [EC:1.13.11.53 1.13.11.54]
CL2235.Contig5_All	aly:ARALYDRAFT_481495	74	200	52	1	201	800	1	199	1e-111	324	ARD/ATARD3; K08967 1,2-dihydroxy-3-keto-5-methylthiopentene dioxygenase [EC:1.13.11.53 1.13.11.54]
CL2235.Contig5_All	ath:AT5G43850	69.49	177	54	0	237	767	3	179	3e-97	287	ARD4; 1,2-dihydroxy-3-keto-5-methylthiopentene dioxygenase 4; K08967 1,2-dihydroxy-3-keto-5-methylthiopentene dioxygenase [EC:1.13.11.53 1.13.11.54]
CL2235.Contig5_All	aly:ARALYDRAFT_494620	68.93	177	55	0	237	767	3	179	4e-97	287	ATARD4; K08967 1,2-dihydroxy-3-keto-5-methylthiopentene dioxygenase [EC:1.13.11.53 1.13.11.54]
CL2235.Contig5_All	gmx:100500592	64.41	177	63	0	237	767	3	179	3e-87	262	uncharacterized LOC100500592; K08967 1,2-dihydroxy-3-keto-5-methylthiopentene dioxygenase [EC:1.13.11.53 1.13.11.54]
CL2235.Contig5_All	gmx:100500632	64.41	177	63	0	237	767	3	179	5e-87	261	uncharacterized LOC100500632; K08967 1,2-dihydroxy-3-keto-5-methylthiopentene dioxygenase [EC:1.13.11.53 1.13.11.54]
CL2235.Contig5_All	vcn:VOLCADRAFT_106957	60.75	186	73	0	237	794	23	208	3e-80	244	adi1; aci-reductone dioxygenase; K08967 1,2-dihydroxy-3-keto-5-methylthiopentene dioxygenase [EC:1.13.11.53 1.13.11.54]
CL2235.Contig5_All	bdi:100828612	60.12	173	69	1	234	752	2	169	5e-76	233	1,2-dihydroxy-3-keto-5-methylthiopentene dioxygenase 4-like; K08967 1,2-dihydroxy-3-keto-5-methylthiopentene dioxygenase [EC:1.13.11.53 1.13.11.54]
CL2235.Contig5_All	cre:CHLREDRAFT_137265	57.63	177	75	0	228	758	21	197	2e-74	230	ARD1; aci-reductone dioxygenase; K08967 1,2-dihydroxy-3-keto-5-methylthiopentene dioxygenase [EC:1.13.11.53 1.13.11.54]
CL2235.Contig5_All	zma:100285340	60.23	171	68	1	240	752	4	169	6e-74	228	1,2-dihydroxy-3-keto-5-methylthiopentene dioxygenase 4; K08967 1,2-dihydroxy-3-keto-5-methylthiopentene dioxygenase [EC:1.13.11.53 1.13.11.54]
CL2235.Contig6_All	aly:ARALYDRAFT_915377	84	200	32	1	136	735	1	199	6e-130	369	ATARD2; K08967 1,2-dihydroxy-3-keto-5-methylthiopentene dioxygenase [EC:1.13.11.53 1.13.11.54]
CL2235.Contig6_All	ath:AT4G14710	83	200	34	1	136	735	1	199	3e-128	364	ATARD2; 1,2-dihydroxy-3-keto-5-methylthiopentene dioxygenase 3; K08967 1,2-dihydroxy-3-keto-5-methylthiopentene dioxygenase [EC:1.13.11.53 1.13.11.54]
CL2235.Contig6_All	aly:ARALYDRAFT_493429	84.9	192	29	0	136	711	1	192	9e-128	363	ATARD1; K08967 1,2-dihydroxy-3-keto-5-methylthiopentene dioxygenase [EC:1.13.11.53 1.13.11.54]
CL2235.Contig6_All	ath:AT4G14716	84.38	192	30	0	136	711	1	192	1e-125	357	ARD1; 1,2-dihydroxy-3-keto-5-methylthiopentene dioxygenase 2; K08967 1,2-dihydroxy-3-keto-5-methylthiopentene dioxygenase [EC:1.13.11.53 1.13.11.54]
CL2235.Contig6_All	gmx:100812492	79	200	42	0	136	735	1	200	9e-123	350	1,2-dihydroxy-3-keto-5-methylthiopentene dioxygenase 3-like; K08967 1,2-dihydroxy-3-keto-5-methylthiopentene dioxygenase [EC:1.13.11.53 1.13.11.54]
CL2235.Contig6_All	gmx:100306042	77.5	200	45	0	136	735	1	200	2e-122	350	uncharacterized LOC100306042; K08967 1,2-dihydroxy-3-keto-5-methylthiopentene dioxygenase [EC:1.13.11.53 1.13.11.54]
CL2235.Contig6_All	ath:AT2G26400	77.5	200	45	1	136	735	1	199	2e-119	342	ARD3; 1,2-dihydroxy-3-keto-5-methylthiopentene dioxygenase 1; K08967 1,2-dihydroxy-3-keto-5-methylthiopentene dioxygenase [EC:1.13.11.53 1.13.11.54]
CL2235.Contig6_All	osa:4331707	77.78	198	44	1	136	729	1	197	3e-118	339	Os03g0161800; K08967 1,2-dihydroxy-3-keto-5-methylthiopentene dioxygenase [EC:1.13.11.53 1.13.11.54]
CL2235.Contig6_All	bdi:100838941	75.76	198	48	1	136	729	1	197	1e-116	335	1,2-dihydroxy-3-keto-5-methylthiopentene dioxygenase 2-like; K08967 1,2-dihydroxy-3-keto-5-methylthiopentene dioxygenase [EC:1.13.11.53 1.13.11.54]
CL2235.Contig6_All	aly:ARALYDRAFT_481495	76	200	48	1	136	735	1	199	9e-116	333	ARD/ATARD3; K08967 1,2-dihydroxy-3-keto-5-methylthiopentene dioxygenase [EC:1.13.11.53 1.13.11.54]
CL2235.Contig6_All	bdi:100837759	77.2	193	44	1	151	729	6	197	1e-115	332	1,2-dihydroxy-3-keto-5-methylthiopentene dioxygenase 2-like; K08967 1,2-dihydroxy-3-keto-5-methylthiopentene dioxygenase [EC:1.13.11.53 1.13.11.54]
CL2235.Contig6_All	osa:4348646	75.63	197	48	0	136	726	1	197	4e-115	331	Os10g0419400; K08967 1,2-dihydroxy-3-keto-5-methylthiopentene dioxygenase [EC:1.13.11.53 1.13.11.54]
CL2235.Contig6_All	ath:AT5G43850	68.93	177	55	0	172	702	3	179	2e-96	283	ARD4; 1,2-dihydroxy-3-keto-5-methylthiopentene dioxygenase 4; K08967 1,2-dihydroxy-3-keto-5-methylthiopentene dioxygenase [EC:1.13.11.53 1.13.11.54]
CL2235.Contig6_All	aly:ARALYDRAFT_494620	68.36	177	56	0	172	702	3	179	3e-96	283	ATARD4; K08967 1,2-dihydroxy-3-keto-5-methylthiopentene dioxygenase [EC:1.13.11.53 1.13.11.54]
CL2235.Contig6_All	gmx:100500592	63.28	177	65	0	172	702	3	179	5e-86	257	uncharacterized LOC100500592; K08967 1,2-dihydroxy-3-keto-5-methylthiopentene dioxygenase [EC:1.13.11.53 1.13.11.54]
CL2235.Contig6_All	gmx:100500632	63.28	177	65	0	172	702	3	179	1e-85	256	uncharacterized LOC100500632; K08967 1,2-dihydroxy-3-keto-5-methylthiopentene dioxygenase [EC:1.13.11.53 1.13.11.54]
CL2235.Contig6_All	vcn:VOLCADRAFT_106957	60.5	200	78	1	133	729	9	208	3e-83	251	adi1; aci-reductone dioxygenase; K08967 1,2-dihydroxy-3-keto-5-methylthiopentene dioxygenase [EC:1.13.11.53 1.13.11.54]
CL2235.Contig6_All	bdi:100828612	60.12	173	69	1	169	687	2	169	2e-76	232	1,2-dihydroxy-3-keto-5-methylthiopentene dioxygenase 4-like; K08967 1,2-dihydroxy-3-keto-5-methylthiopentene dioxygenase [EC:1.13.11.53 1.13.11.54]
CL2235.Contig6_All	cre:CHLREDRAFT_137265	59.32	177	72	0	163	693	21	197	3e-76	233	ARD1; aci-reductone dioxygenase; K08967 1,2-dihydroxy-3-keto-5-methylthiopentene dioxygenase [EC:1.13.11.53 1.13.11.54]
CL2235.Contig6_All	zma:100285340	59.65	171	69	1	175	687	4	169	5e-74	226	1,2-dihydroxy-3-keto-5-methylthiopentene dioxygenase 4; K08967 1,2-dihydroxy-3-keto-5-methylthiopentene dioxygenase [EC:1.13.11.53 1.13.11.54]
CL2238.Contig3_All	vcn:VOLCADRAFT_104214	26.11	226	161	6	687	28	813	1034	3e-06	52.8	hypothetical protein; K14709 solute carrier family 39 (zinc transporter), member 1/2/3
CL2239.Contig1_All	bdi:100835235	27.37	570	343	18	1864	368	733	1298	1e-48	190	transcriptional regulator ATRX-like; K10779 transcriptional regulator ATRX [EC:3.6.4.12]
CL2239.Contig1_All	ppp:PHYPADRAFT_20076	25.72	591	350	17	1873	368	640	1211	3e-39	160	CHR1547; SNF2 family DNA-dependent ATPase domain-containing protein; K10779 transcriptional regulator ATRX [EC:3.6.4.12]
CL2239.Contig1_All	gmx:100781631	24.74	570	391	17	1891	296	156	697	2e-27	121	DNA repair and recombination protein RAD54-like; K10875 DNA repair and recombination protein RAD54 and RAD54-like protein [EC:3.6.4.-]
CL2239.Contig1_All	mtr:MTR_3g106210	26.68	506	348	17	1855	407	289	743	5e-27	120	Chromatin remodeling complex subunit; K11643 chromodomain-helicase-DNA-binding protein 4 [EC:3.6.4.12]
CL2239.Contig1_All	osa:4343299	24.54	485	355	15	1765	344	3	444	7e-26	115	Os07g0497000; K03580 ATP-dependent helicase HepA [EC:3.6.4.-]
CL2239.Contig1_All	gmx:100790230	25.98	508	351	18	1855	407	286	740	9e-26	116	CHD3-type chromatin-remodeling factor PICKLE-like; K11643 chromodomain-helicase-DNA-binding protein 4 [EC:3.6.4.12]
CL2239.Contig1_All	pop:POPTR_766324	25.56	493	358	15	1858	407	416	859	2e-25	115	CHR917; chromatin remodeling complex subunit; K11647 SWI/SNF-related matrix-associated actin-dependent regulator of chromatin subfamily A member 2/4 [EC:3.6.4.-]
CL2239.Contig1_All	mtr:MTR_5g005840	26.25	499	353	18	1858	407	362	804	4e-25	114	Chromatin remodeling complex subunit; K11647 SWI/SNF-related matrix-associated actin-dependent regulator of chromatin subfamily A member 2/4 [EC:3.6.4.-]
CL2239.Contig1_All	pop:POPTR_261278	26.34	505	350	17	1855	407	287	741	4e-25	114	CHR909; chromatin remodeling complex subunit; K11643 chromodomain-helicase-DNA-binding protein 4 [EC:3.6.4.12]
CL2239.Contig1_All	pop:POPTR_415868	26.09	506	351	17	1855	407	291	745	8e-25	113	CHR911; chromatin remodeling complex subunit; K11643 chromodomain-helicase-DNA-binding protein 4 [EC:3.6.4.12]
CL2239.Contig1_All	gmx:100804203	25.49	506	354	16	1855	407	286	740	8e-25	113	CHD3-type chromatin-remodeling factor PICKLE-like; K11643 chromodomain-helicase-DNA-binding protein 4 [EC:3.6.4.12]
CL2239.Contig1_All	ota:Ot09g03530	21.88	576	420	17	2002	365	178	681	8e-25	112	RA54B_CHICK DNA repair and recombination protein RAD54B (ISS); K10877 DNA repair and recombination protein RAD54B [EC:3.6.4.-]
CL2239.Contig1_All	vvi:100264840	25.76	493	357	17	1858	407	399	842	9e-25	113	transcription regulatory protein SNF2-like; K11647 SWI/SNF-related matrix-associated actin-dependent regulator of chromatin subfamily A member 2/4 [EC:3.6.4.-]
CL2239.Contig1_All	bdi:100838784	22.03	572	418	14	2035	404	357	877	2e-24	112	DNA repair protein rhp26-like; K10841 DNA excision repair protein ERCC-6
CL2239.Contig1_All	ota:Ot02g06050	24.7	506	370	14	1861	377	337	799	2e-24	112	Cockayne syndrome group B (ISS); K10841 DNA excision repair protein ERCC-6
CL2239.Contig1_All	gmx:100775993	25.61	492	358	17	1858	407	370	813	3e-24	111	transcription regulatory protein SNF2-like; K11647 SWI/SNF-related matrix-associated actin-dependent regulator of chromatin subfamily A member 2/4 [EC:3.6.4.-]
CL2239.Contig1_All	gmx:100786280	25.66	491	358	16	1858	407	369	812	3e-24	111	transcription regulatory protein SNF2-like; K11647 SWI/SNF-related matrix-associated actin-dependent regulator of chromatin subfamily A member 2/4 [EC:3.6.4.-]
CL2239.Contig1_All	vvi:100253251	24.06	478	347	10	1789	404	421	873	5e-24	110	DNA excision repair protein ERCC-6-like; K10841 DNA excision repair protein ERCC-6
CL2239.Contig1_All	vvi:100246859	24.07	540	368	15	1855	362	182	684	5e-24	110	DNA repair and recombination protein RAD54-like; K10875 DNA repair and recombination protein RAD54 and RAD54-like protein [EC:3.6.4.-]
CL2239.Contig1_All	bdi:100827866	25.89	506	352	17	1855	407	279	734	5e-24	110	CHD3-type chromatin-remodeling factor PICKLE-like; K11643 chromodomain-helicase-DNA-binding protein 4 [EC:3.6.4.12]
CL2239.Contig2_All	bdi:100835235	27.45	572	342	18	1922	426	733	1298	2e-48	189	transcriptional regulator ATRX-like; K10779 transcriptional regulator ATRX [EC:3.6.4.12]
CL2239.Contig2_All	ppp:PHYPADRAFT_20076	24.53	591	357	16	1931	426	640	1211	8e-37	152	CHR1547; SNF2 family DNA-dependent ATPase domain-containing protein; K10779 transcriptional regulator ATRX [EC:3.6.4.12]
CL2239.Contig2_All	pop:POPTR_766324	25.35	493	359	16	1916	465	416	859	9e-25	113	CHR917; chromatin remodeling complex subunit; K11647 SWI/SNF-related matrix-associated actin-dependent regulator of chromatin subfamily A member 2/4 [EC:3.6.4.-]
CL2239.Contig2_All	ota:Ot02g06050	24.45	544	400	16	2033	435	309	799	9e-25	113	Cockayne syndrome group B (ISS); K10841 DNA excision repair protein ERCC-6
CL2239.Contig2_All	mtr:MTR_5g005840	25.25	499	358	17	1916	465	362	804	1e-24	112	Chromatin remodeling complex subunit; K11647 SWI/SNF-related matrix-associated actin-dependent regulator of chromatin subfamily A member 2/4 [EC:3.6.4.-]
CL2239.Contig2_All	mtr:MTR_3g106210	26.09	506	351	17	1913	465	289	743	1e-24	112	Chromatin remodeling complex subunit; K11643 chromodomain-helicase-DNA-binding protein 4 [EC:3.6.4.12]
CL2239.Contig2_All	ota:Ot09g03530	23.19	552	382	18	1952	423	192	681	1e-24	112	RA54B_CHICK DNA repair and recombination protein RAD54B (ISS); K10877 DNA repair and recombination protein RAD54B [EC:3.6.4.-]
CL2239.Contig2_All	ota:Ot08g03870	23.34	604	393	17	2030	429	128	688	1e-24	112	DNA repair protein RAD54-like (ISS); K10875 DNA repair and recombination protein RAD54 and RAD54-like protein [EC:3.6.4.-]
CL2239.Contig2_All	gmx:100775993	26.02	492	356	17	1916	465	370	813	1e-24	112	transcription regulatory protein SNF2-like; K11647 SWI/SNF-related matrix-associated actin-dependent regulator of chromatin subfamily A member 2/4 [EC:3.6.4.-]
CL2239.Contig2_All	bdi:100838784	22.45	548	388	15	1994	462	390	877	2e-24	112	DNA repair protein rhp26-like; K10841 DNA excision repair protein ERCC-6
CL2239.Contig2_All	vvi:100253251	23.8	563	399	17	2060	462	363	873	3e-24	111	DNA excision repair protein ERCC-6-like; K10841 DNA excision repair protein ERCC-6
CL2239.Contig2_All	osa:4343299	23.29	468	344	13	1823	465	3	423	6e-24	109	Os07g0497000; K03580 ATP-dependent helicase HepA [EC:3.6.4.-]
CL2239.Contig2_All	pop:POPTR_761357	24.64	491	341	12	1847	462	411	871	6e-24	110	CHR901; chromatin remodeling complex subunit; K10841 DNA excision repair protein ERCC-6
CL2239.Contig2_All	pop:POPTR_566361	23.1	580	398	22	2033	438	163	719	9e-24	109	CHR922; chromatin remodeling complex subunit; K14439 SWI/SNF-related matrix-associated actin-dependent regulator of chromatin subfamily A containing DEAD/H box 1 [EC:3.6.4.12]
CL2239.Contig2_All	gmx:100790230	24.55	505	359	17	1913	465	286	740	2e-23	109	CHD3-type chromatin-remodeling factor PICKLE-like; K11643 chromodomain-helicase-DNA-binding protein 4 [EC:3.6.4.12]
CL2239.Contig2_All	gmx:100786280	25.66	491	358	16	1916	465	369	812	2e-23	108	transcription regulatory protein SNF2-like; K11647 SWI/SNF-related matrix-associated actin-dependent regulator of chromatin subfamily A member 2/4 [EC:3.6.4.-]
CL2239.Contig2_All	cre:CHLREDRAFT_145450	23.66	524	384	15	1949	426	155	609	2e-23	108	SWI/SNF chromatin remodeling complex component; K10877 DNA repair and recombination protein RAD54B [EC:3.6.4.-]
CL2239.Contig2_All	vvi:100264840	25.35	493	359	16	1916	465	399	842	3e-23	108	transcription regulatory protein SNF2-like; K11647 SWI/SNF-related matrix-associated actin-dependent regulator of chromatin subfamily A member 2/4 [EC:3.6.4.-]
CL2239.Contig2_All	pop:POPTR_261278	25.35	505	355	17	1913	465	287	741	3e-23	108	CHR909; chromatin remodeling complex subunit; K11643 chromodomain-helicase-DNA-binding protein 4 [EC:3.6.4.12]
CL2239.Contig2_All	gmx:100804203	24.75	505	358	17	1913	465	286	740	5e-23	107	CHD3-type chromatin-remodeling factor PICKLE-like; K11643 chromodomain-helicase-DNA-binding protein 4 [EC:3.6.4.12]
CL2239.Contig3_All	bdi:100835235	27.27	572	343	18	1965	469	733	1298	2e-48	189	transcriptional regulator ATRX-like; K10779 transcriptional regulator ATRX [EC:3.6.4.12]
CL2239.Contig3_All	ppp:PHYPADRAFT_20076	24.53	591	357	16	1974	469	640	1211	7e-37	152	CHR1547; SNF2 family DNA-dependent ATPase domain-containing protein; K10779 transcriptional regulator ATRX [EC:3.6.4.12]
CL2239.Contig3_All	ota:Ot09g03530	21.88	576	420	16	2103	466	178	681	3e-25	114	RA54B_CHICK DNA repair and recombination protein RAD54B (ISS); K10877 DNA repair and recombination protein RAD54B [EC:3.6.4.-]
CL2239.Contig3_All	pop:POPTR_766324	25.35	493	359	16	1959	508	416	859	1e-24	112	CHR917; chromatin remodeling complex subunit; K11647 SWI/SNF-related matrix-associated actin-dependent regulator of chromatin subfamily A member 2/4 [EC:3.6.4.-]
CL2239.Contig3_All	mtr:MTR_3g106210	26.09	506	351	17	1956	508	289	743	2e-24	112	Chromatin remodeling complex subunit; K11643 chromodomain-helicase-DNA-binding protein 4 [EC:3.6.4.12]
CL2239.Contig3_All	mtr:MTR_5g005840	25.45	499	357	17	1959	508	362	804	2e-24	112	Chromatin remodeling complex subunit; K11647 SWI/SNF-related matrix-associated actin-dependent regulator of chromatin subfamily A member 2/4 [EC:3.6.4.-]
CL2239.Contig3_All	gmx:100775993	26.02	492	356	17	1959	508	370	813	2e-24	112	transcription regulatory protein SNF2-like; K11647 SWI/SNF-related matrix-associated actin-dependent regulator of chromatin subfamily A member 2/4 [EC:3.6.4.-]
CL2239.Contig3_All	osa:4343299	23.5	468	343	13	1866	508	3	423	3e-24	110	Os07g0497000; K03580 ATP-dependent helicase HepA [EC:3.6.4.-]
CL2239.Contig3_All	bdi:100838784	21.86	581	417	15	2136	505	357	877	3e-24	111	DNA repair protein rhp26-like; K10841 DNA excision repair protein ERCC-6
CL2239.Contig3_All	ota:Ot02g06050	25	504	369	14	1962	478	337	799	5e-24	110	Cockayne syndrome group B (ISS); K10841 DNA excision repair protein ERCC-6
CL2239.Contig3_All	ota:Ot08g03870	23.71	544	366	13	1956	472	186	688	8e-24	109	DNA repair protein RAD54-like (ISS); K10875 DNA repair and recombination protein RAD54 and RAD54-like protein [EC:3.6.4.-]
CL2239.Contig3_All	vvi:100253251	24.03	491	344	13	1890	505	421	873	9e-24	110	DNA excision repair protein ERCC-6-like; K10841 DNA excision repair protein ERCC-6
CL2239.Contig3_All	pop:POPTR_566361	23.75	539	364	21	1956	481	204	719	1e-23	109	CHR922; chromatin remodeling complex subunit; K14439 SWI/SNF-related matrix-associated actin-dependent regulator of chromatin subfamily A containing DEAD/H box 1 [EC:3.6.4.12]
CL2239.Contig3_All	gmx:100790230	24.55	505	359	17	1956	508	286	740	1e-23	109	CHD3-type chromatin-remodeling factor PICKLE-like; K11643 chromodomain-helicase-DNA-binding protein 4 [EC:3.6.4.12]
CL2239.Contig3_All	pop:POPTR_761357	24.44	491	342	12	1890	505	411	871	2e-23	109	CHR901; chromatin remodeling complex subunit; K10841 DNA excision repair protein ERCC-6
CL2239.Contig3_All	gmx:100786280	25.87	491	357	16	1959	508	369	812	2e-23	108	transcription regulatory protein SNF2-like; K11647 SWI/SNF-related matrix-associated actin-dependent regulator of chromatin subfamily A member 2/4 [EC:3.6.4.-]
CL2239.Contig3_All	pop:POPTR_261278	25.35	505	355	17	1956	508	287	741	4e-23	108	CHR909; chromatin remodeling complex subunit; K11643 chromodomain-helicase-DNA-binding protein 4 [EC:3.6.4.12]
CL2239.Contig3_All	gmx:100804203	24.75	505	358	17	1956	508	286	740	4e-23	108	CHD3-type chromatin-remodeling factor PICKLE-like; K11643 chromodomain-helicase-DNA-binding protein 4 [EC:3.6.4.12]
CL2239.Contig3_All	vvi:100264840	25.35	493	359	16	1959	508	399	842	4e-23	107	transcription regulatory protein SNF2-like; K11647 SWI/SNF-related matrix-associated actin-dependent regulator of chromatin subfamily A member 2/4 [EC:3.6.4.-]
CL2239.Contig3_All	bdi:100827866	25.25	507	355	17	1956	508	279	734	5e-23	107	CHD3-type chromatin-remodeling factor PICKLE-like; K11643 chromodomain-helicase-DNA-binding protein 4 [EC:3.6.4.12]
CL2239.Contig4_All	bdi:100835235	27.54	570	342	18	1848	352	733	1298	7e-49	191	transcriptional regulator ATRX-like; K10779 transcriptional regulator ATRX [EC:3.6.4.12]
CL2239.Contig4_All	ppp:PHYPADRAFT_20076	25.72	591	350	17	1857	352	640	1211	4e-39	159	CHR1547; SNF2 family DNA-dependent ATPase domain-containing protein; K10779 transcriptional regulator ATRX [EC:3.6.4.12]
CL2239.Contig4_All	gmx:100781631	24.74	570	391	17	1875	280	156	697	2e-28	124	DNA repair and recombination protein RAD54-like; K10875 DNA repair and recombination protein RAD54 and RAD54-like protein [EC:3.6.4.-]
CL2239.Contig4_All	mtr:MTR_3g106210	26.33	509	349	17	1839	391	289	743	7e-26	117	Chromatin remodeling complex subunit; K11643 chromodomain-helicase-DNA-binding protein 4 [EC:3.6.4.12]
CL2239.Contig4_All	osa:4343299	24.48	478	357	15	1749	328	3	444	2e-25	114	Os07g0497000; K03580 ATP-dependent helicase HepA [EC:3.6.4.-]
CL2239.Contig4_All	gmx:100790230	26.47	510	348	18	1839	391	286	740	5e-25	114	CHD3-type chromatin-remodeling factor PICKLE-like; K11643 chromodomain-helicase-DNA-binding protein 4 [EC:3.6.4.12]
CL2239.Contig4_All	pop:POPTR_766324	25.76	493	357	16	1842	391	416	859	5e-25	114	CHR917; chromatin remodeling complex subunit; K11647 SWI/SNF-related matrix-associated actin-dependent regulator of chromatin subfamily A member 2/4 [EC:3.6.4.-]
CL2239.Contig4_All	ota:Ot09g03530	22.41	540	389	16	1878	349	192	681	8e-25	112	RA54B_CHICK DNA repair and recombination protein RAD54B (ISS); K10877 DNA repair and recombination protein RAD54B [EC:3.6.4.-]
CL2239.Contig4_All	ota:Ot08g03870	24.17	604	388	18	1956	355	128	688	8e-25	112	DNA repair protein RAD54-like (ISS); K10875 DNA repair and recombination protein RAD54 and RAD54-like protein [EC:3.6.4.-]
CL2239.Contig4_All	vvi:100246859	24.07	540	368	15	1839	346	182	684	1e-24	112	DNA repair and recombination protein RAD54-like; K10875 DNA repair and recombination protein RAD54 and RAD54-like protein [EC:3.6.4.-]
CL2239.Contig4_All	gmx:100804203	26.67	510	347	18	1839	391	286	740	1e-24	112	CHD3-type chromatin-remodeling factor PICKLE-like; K11643 chromodomain-helicase-DNA-binding protein 4 [EC:3.6.4.12]
CL2239.Contig4_All	gmx:100786280	25.87	491	357	17	1842	391	369	812	1e-24	112	transcription regulatory protein SNF2-like; K11647 SWI/SNF-related matrix-associated actin-dependent regulator of chromatin subfamily A member 2/4 [EC:3.6.4.-]
CL2239.Contig4_All	mtr:MTR_5g005840	26.25	499	353	19	1842	391	362	804	2e-24	112	Chromatin remodeling complex subunit; K11647 SWI/SNF-related matrix-associated actin-dependent regulator of chromatin subfamily A member 2/4 [EC:3.6.4.-]
CL2239.Contig4_All	bdi:100827866	25.69	506	353	16	1839	391	279	734	2e-24	112	CHD3-type chromatin-remodeling factor PICKLE-like; K11643 chromodomain-helicase-DNA-binding protein 4 [EC:3.6.4.12]
CL2239.Contig4_All	gmx:100775993	25.81	492	357	17	1842	391	370	813	3e-24	111	transcription regulatory protein SNF2-like; K11647 SWI/SNF-related matrix-associated actin-dependent regulator of chromatin subfamily A member 2/4 [EC:3.6.4.-]
CL2239.Contig4_All	cre:CHLREDRAFT_145450	24.04	520	383	14	1875	352	155	609	3e-24	111	SWI/SNF chromatin remodeling complex component; K10877 DNA repair and recombination protein RAD54B [EC:3.6.4.-]
CL2239.Contig4_All	ota:Ot02g06050	23.61	538	406	13	1959	361	309	799	3e-24	111	Cockayne syndrome group B (ISS); K10841 DNA excision repair protein ERCC-6
CL2239.Contig4_All	vvi:100264840	25.76	493	357	17	1842	391	399	842	3e-24	111	transcription regulatory protein SNF2-like; K11647 SWI/SNF-related matrix-associated actin-dependent regulator of chromatin subfamily A member 2/4 [EC:3.6.4.-]
CL2239.Contig4_All	bdi:100838784	23.53	527	387	13	1920	388	390	877	4e-24	111	DNA repair protein rhp26-like; K10841 DNA excision repair protein ERCC-6
CL2239.Contig4_All	pop:POPTR_261278	25.59	508	353	17	1839	391	287	741	4e-24	111	CHR909; chromatin remodeling complex subunit; K11643 chromodomain-helicase-DNA-binding protein 4 [EC:3.6.4.12]
CL2240.Contig1_All	vvi:100259391	29.98	467	324	2	1049	2440	659	1124	8e-62	232	tRNA (cytosine-5-)-methyltransferase-like; K15336 tRNA (cytosine38-C5)-methyltransferase [EC:2.1.1.204]
CL2240.Contig1_All	vvi:100250139	24.8	379	247	8	1352	2374	456	816	1e-23	109	structure-specific endonuclease subunit SLX1 homolog 2-like; K15078 structure-specific endonuclease subunit SLX1 [EC:3.6.1.-]
CL2240.Contig1_All	ath:AT5G03560	28.33	120	85	1	1787	2143	203	322	4e-10	64.3	nucleobase:cation symporter-1, NCS1 family; K03457 nucleobase:cation symporter-1, NCS1 family
CL2240.Contig2_All	vvi:100259391	29.98	467	324	2	1049	2440	659	1124	3e-61	232	tRNA (cytosine-5-)-methyltransferase-like; K15336 tRNA (cytosine38-C5)-methyltransferase [EC:2.1.1.204]
CL2240.Contig2_All	vvi:100250139	24.8	379	247	8	1352	2374	456	816	2e-23	109	structure-specific endonuclease subunit SLX1 homolog 2-like; K15078 structure-specific endonuclease subunit SLX1 [EC:3.6.1.-]
CL2240.Contig2_All	ath:AT5G03560	28.33	120	85	1	1787	2143	203	322	6e-10	64.3	nucleobase:cation symporter-1, NCS1 family; K03457 nucleobase:cation symporter-1, NCS1 family
CL2240.Contig3_All	vvi:100259391	29.98	467	324	2	1041	2432	659	1124	1e-61	230	tRNA (cytosine-5-)-methyltransferase-like; K15336 tRNA (cytosine38-C5)-methyltransferase [EC:2.1.1.204]
CL2240.Contig3_All	vvi:100250139	24.8	379	247	8	1344	2366	456	816	3e-23	108	structure-specific endonuclease subunit SLX1 homolog 2-like; K15078 structure-specific endonuclease subunit SLX1 [EC:3.6.1.-]
CL2240.Contig3_All	ath:AT5G03560	28.33	120	85	1	1779	2135	203	322	1e-09	62.4	nucleobase:cation symporter-1, NCS1 family; K03457 nucleobase:cation symporter-1, NCS1 family
CL2240.Contig4_All	vvi:100259391	30.7	114	79	0	827	1168	905	1018	2e-10	64.3	tRNA (cytosine-5-)-methyltransferase-like; K15336 tRNA (cytosine38-C5)-methyltransferase [EC:2.1.1.204]
CL2240.Contig7_All	vvi:100259391	29.98	467	324	2	1042	2433	659	1124	7e-62	232	tRNA (cytosine-5-)-methyltransferase-like; K15336 tRNA (cytosine38-C5)-methyltransferase [EC:2.1.1.204]
CL2240.Contig7_All	vvi:100250139	24.8	379	247	8	1345	2367	456	816	1e-23	109	structure-specific endonuclease subunit SLX1 homolog 2-like; K15078 structure-specific endonuclease subunit SLX1 [EC:3.6.1.-]
CL2240.Contig7_All	ath:AT5G03560	28.33	120	85	1	1780	2136	203	322	4e-10	64.3	nucleobase:cation symporter-1, NCS1 family; K03457 nucleobase:cation symporter-1, NCS1 family
CL2240.Contig8_All	vvi:100259391	29.98	467	324	2	976	2367	659	1124	5e-62	232	tRNA (cytosine-5-)-methyltransferase-like; K15336 tRNA (cytosine38-C5)-methyltransferase [EC:2.1.1.204]
CL2240.Contig8_All	vvi:100250139	24.8	379	247	8	1279	2301	456	816	1e-23	109	structure-specific endonuclease subunit SLX1 homolog 2-like; K15078 structure-specific endonuclease subunit SLX1 [EC:3.6.1.-]
CL2240.Contig8_All	ath:AT5G03560	28.33	120	85	1	1714	2070	203	322	4e-10	64.3	nucleobase:cation symporter-1, NCS1 family; K03457 nucleobase:cation symporter-1, NCS1 family
CL2242.Contig1_All	vvi:100267539	68.15	807	232	16	3601	1256	20	794	0	1059	uncharacterized LOC100267539; K13095 splicing factor 1
CL2242.Contig1_All	gmx:100800982	64.82	793	234	17	3499	1256	6	780	0	984	uncharacterized LOC100800982; K13095 splicing factor 1
CL2242.Contig1_All	gmx:100818518	65.11	794	231	19	3499	1256	6	780	0	978	uncharacterized LOC100818518; K13095 splicing factor 1
CL2242.Contig1_All	ath:AT5G51300	59.81	851	277	23	3613	1256	1	804	0	919	splicing factor 1; K13095 splicing factor 1
CL2242.Contig1_All	bdi:100833136	59.36	780	258	21	3418	1256	11	749	0	846	uncharacterized LOC100833136; K13095 splicing factor 1
CL2242.Contig1_All	zma:100383202	62.6	730	239	21	3343	1256	23	714	0	845	uncharacterized LOC100383202; K13095 splicing factor 1
CL2242.Contig1_All	ota:Ot11g00290	38.49	530	288	19	3142	1667	87	581	4e-84	287	Splicing factor 1/branch point binding protein (RRM superfamily) (ISS); K13095 splicing factor 1
CL2242.Contig1_All	cme:CMI292C	31.47	286	188	9	3133	2300	8	257	3e-27	115	branchpoint bridging protein Msl5p; K13095 splicing factor 1
CL2242.Contig1_All	zma:100283658	44.85	136	67	4	2908	2525	127	259	3e-25	108	nucleic acid binding protein; K14945 protein quaking
CL2242.Contig1_All	zma:100272497	45.59	136	66	4	2908	2525	127	259	3e-25	108	uncharacterized LOC100272497; K14945 protein quaking
CL2242.Contig1_All	zma:100282540	44	125	62	3	2875	2525	135	257	1e-24	106	nucleic acid binding protein; K13095 splicing factor 1
CL2242.Contig1_All	bdi:100823908	43.38	136	69	4	2908	2525	131	263	3e-24	105	KH domain-containing protein SPIN1-like; K14945 protein quaking
CL2242.Contig1_All	osa:4334557	44.8	125	61	4	2875	2525	137	259	4e-24	105	Os03g0815700; K13095 splicing factor 1
CL2242.Contig1_All	ath:AT3G08620	44.44	135	67	4	2908	2528	128	259	5e-24	104	RNA-binding KH domain-containing protein; K14945 protein quaking
CL2242.Contig1_All	zma:100273249	47.97	123	58	3	2875	2525	140	262	6e-24	104	IDP89; LOC100273249; K14945 protein quaking
CL2242.Contig1_All	osa:4342758	43.2	125	63	3	2875	2525	142	264	8e-24	104	Os07g0227400; K14945 protein quaking
CL2242.Contig1_All	vvi:100246386	48.33	120	56	3	2866	2525	144	263	8e-24	104	RNA-binding KH domain-containing-like; K14945 protein quaking
CL2242.Contig1_All	aly:ARALYDRAFT_478163	43.7	135	68	4	2908	2528	127	258	2e-23	103	KH domain-containing protein; K14945 protein quaking
CL2242.Contig1_All	gmx:100797384	45.6	125	60	3	2875	2525	136	258	2e-23	102	KH domain-containing protein At2g38610-like; K14945 protein quaking
CL2242.Contig1_All	bdi:100831248	47.5	120	57	3	2866	2525	140	259	2e-23	102	KH domain-containing protein At5g56140-like; K14945 protein quaking
CL2242.Contig2_All	vvi:100267539	67.61	812	228	16	4752	2422	7	794	0	1051	uncharacterized LOC100267539; K13095 splicing factor 1
CL2242.Contig2_All	gmx:100800982	64.24	811	254	17	4746	2422	2	780	0	989	uncharacterized LOC100800982; K13095 splicing factor 1
CL2242.Contig2_All	gmx:100818518	65.32	793	229	18	4662	2422	6	780	0	983	uncharacterized LOC100818518; K13095 splicing factor 1
CL2242.Contig2_All	ath:AT5G51300	60.47	850	271	22	4776	2422	1	804	0	927	splicing factor 1; K13095 splicing factor 1
CL2242.Contig2_All	bdi:100833136	59.59	777	258	20	4584	2422	11	749	0	846	uncharacterized LOC100833136; K13095 splicing factor 1
CL2242.Contig2_All	zma:100383202	62.36	728	242	20	4509	2422	23	714	0	841	uncharacterized LOC100383202; K13095 splicing factor 1
CL2242.Contig2_All	ota:Ot11g00290	38.49	530	288	19	4308	2833	87	581	2e-83	288	Splicing factor 1/branch point binding protein (RRM superfamily) (ISS); K13095 splicing factor 1
CL2242.Contig2_All	cme:CMI292C	31.12	286	189	9	4299	3466	8	257	6e-26	112	branchpoint bridging protein Msl5p; K13095 splicing factor 1
CL2242.Contig2_All	zma:100283658	44.85	136	67	4	4074	3691	127	259	3e-25	108	nucleic acid binding protein; K14945 protein quaking
CL2242.Contig2_All	zma:100272497	45.59	136	66	4	4074	3691	127	259	3e-25	108	uncharacterized LOC100272497; K14945 protein quaking
CL2242.Contig2_All	zma:100282540	44	125	62	3	4041	3691	135	257	1e-24	107	nucleic acid binding protein; K13095 splicing factor 1
CL2242.Contig2_All	osa:4334557	44.8	125	61	4	4041	3691	137	259	2e-24	106	Os03g0815700; K13095 splicing factor 1
CL2242.Contig2_All	ath:AT3G08620	44.44	135	67	4	4074	3694	128	259	2e-24	106	RNA-binding KH domain-containing protein; K14945 protein quaking
CL2242.Contig2_All	bdi:100823908	43.38	136	69	4	4074	3691	131	263	2e-24	106	KH domain-containing protein SPIN1-like; K14945 protein quaking
CL2242.Contig2_All	zma:100273249	47.97	123	58	3	4041	3691	140	262	2e-24	106	IDP89; LOC100273249; K14945 protein quaking
CL2242.Contig2_All	vvi:100246386	47.15	123	59	3	4041	3691	141	263	3e-24	105	RNA-binding KH domain-containing-like; K14945 protein quaking
CL2242.Contig2_All	osa:4342758	43.2	125	63	3	4041	3691	142	264	6e-24	105	Os07g0227400; K14945 protein quaking
CL2242.Contig2_All	aly:ARALYDRAFT_478163	43.7	135	68	4	4074	3694	127	258	7e-24	104	KH domain-containing protein; K14945 protein quaking
CL2242.Contig2_All	bdi:100831248	46.34	123	60	3	4041	3691	137	259	1e-23	104	KH domain-containing protein At5g56140-like; K14945 protein quaking
CL2242.Contig2_All	gmx:100789866	46.34	123	60	3	4041	3691	145	267	1e-23	104	KH domain-containing protein At5g56140-like; K14945 protein quaking
CL2242.Contig3_All	vvi:100267539	67.82	808	221	21	93	2399	7	794	0	1031	uncharacterized LOC100267539; K13095 splicing factor 1
CL2242.Contig3_All	gmx:100800982	63.65	817	256	23	72	2399	1	780	0	965	uncharacterized LOC100800982; K13095 splicing factor 1
CL2242.Contig3_All	gmx:100818518	63.59	813	259	22	72	2399	1	780	0	961	uncharacterized LOC100818518; K13095 splicing factor 1
CL2242.Contig3_All	ath:AT5G51300	60.12	845	268	26	72	2399	1	804	0	907	splicing factor 1; K13095 splicing factor 1
CL2242.Contig3_All	bdi:100833136	58.65	798	280	22	156	2399	2	749	0	846	uncharacterized LOC100833136; K13095 splicing factor 1
CL2242.Contig3_All	zma:100383202	62.76	725	240	22	315	2399	23	714	0	835	uncharacterized LOC100383202; K13095 splicing factor 1
CL2242.Contig3_All	ota:Ot11g00290	38.42	518	296	17	516	2000	87	569	1e-82	283	Splicing factor 1/branch point binding protein (RRM superfamily) (ISS); K13095 splicing factor 1
CL2242.Contig3_All	zma:100283658	45.59	136	66	4	750	1133	127	259	6e-26	110	nucleic acid binding protein; K14945 protein quaking
CL2242.Contig3_All	zma:100272497	46.32	136	65	4	750	1133	127	259	6e-26	110	uncharacterized LOC100272497; K14945 protein quaking
CL2242.Contig3_All	cme:CMI292C	30.07	286	192	8	525	1358	8	257	8e-26	111	branchpoint bridging protein Msl5p; K13095 splicing factor 1
CL2242.Contig3_All	zma:100282540	44.8	125	61	3	783	1133	135	257	2e-25	108	nucleic acid binding protein; K13095 splicing factor 1
CL2242.Contig3_All	osa:4334557	45.6	125	60	4	783	1133	137	259	4e-25	108	Os03g0815700; K13095 splicing factor 1
CL2242.Contig3_All	bdi:100823908	44.12	136	68	4	750	1133	131	263	9e-25	107	KH domain-containing protein SPIN1-like; K14945 protein quaking
CL2242.Contig3_All	osa:4342758	44	125	62	3	783	1133	142	264	1e-24	106	Os07g0227400; K14945 protein quaking
CL2242.Contig3_All	ath:AT3G08620	44.12	136	68	4	750	1133	128	260	2e-24	106	RNA-binding KH domain-containing protein; K14945 protein quaking
CL2242.Contig3_All	zma:100273249	47.15	123	59	3	783	1133	140	262	4e-24	105	IDP89; LOC100273249; K14945 protein quaking
CL2242.Contig3_All	aly:ARALYDRAFT_478163	43.38	136	69	4	750	1133	127	259	5e-24	104	KH domain-containing protein; K14945 protein quaking
CL2242.Contig3_All	vvi:100246386	46.34	123	60	3	783	1133	141	263	6e-24	104	RNA-binding KH domain-containing-like; K14945 protein quaking
CL2242.Contig3_All	cme:CMA075C	47.11	121	58	2	783	1127	439	559	2e-23	108	similar to RNA-binding protein QKI; K14945 protein quaking
CL2242.Contig3_All	bdi:100842113	45.6	125	60	4	783	1133	139	261	2e-23	103	KH domain-containing protein SPIN1-like; K14945 protein quaking
CL2242.Contig4_All	vvi:100267539	67.37	809	225	17	3562	1253	7	794	0	1043	uncharacterized LOC100267539; K13095 splicing factor 1
CL2242.Contig4_All	gmx:100800982	63.81	818	255	20	3583	1253	1	780	0	982	uncharacterized LOC100800982; K13095 splicing factor 1
CL2242.Contig4_All	gmx:100818518	63.96	813	257	20	3583	1253	1	780	0	975	uncharacterized LOC100818518; K13095 splicing factor 1
CL2242.Contig4_All	ath:AT5G51300	60.78	844	264	23	3583	1253	1	804	0	929	splicing factor 1; K13095 splicing factor 1
CL2242.Contig4_All	bdi:100833136	57.89	805	283	23	3499	1253	2	749	0	835	uncharacterized LOC100833136; K13095 splicing factor 1
CL2242.Contig4_All	zma:100383202	61.68	728	247	20	3340	1253	23	714	0	830	uncharacterized LOC100383202; K13095 splicing factor 1
CL2242.Contig4_All	ota:Ot11g00290	38.49	530	288	19	3139	1664	87	581	2e-84	288	Splicing factor 1/branch point binding protein (RRM superfamily) (ISS); K13095 splicing factor 1
CL2242.Contig4_All	cme:CMI292C	30.42	286	191	8	3130	2297	8	257	7e-26	111	branchpoint bridging protein Msl5p; K13095 splicing factor 1
CL2242.Contig4_All	zma:100283658	44.85	136	67	4	2905	2522	127	259	2e-25	108	nucleic acid binding protein; K14945 protein quaking
CL2242.Contig4_All	zma:100272497	45.59	136	66	4	2905	2522	127	259	2e-25	108	uncharacterized LOC100272497; K14945 protein quaking
CL2242.Contig4_All	zma:100282540	44	125	62	3	2872	2522	135	257	8e-25	107	nucleic acid binding protein; K13095 splicing factor 1
CL2242.Contig4_All	osa:4334557	44.8	125	61	4	2872	2522	137	259	1e-24	106	Os03g0815700; K13095 splicing factor 1
CL2242.Contig4_All	ath:AT3G08620	44.44	135	67	4	2905	2525	128	259	2e-24	106	RNA-binding KH domain-containing protein; K14945 protein quaking
CL2242.Contig4_All	bdi:100823908	43.38	136	69	4	2905	2522	131	263	2e-24	106	KH domain-containing protein SPIN1-like; K14945 protein quaking
CL2242.Contig4_All	zma:100273249	47.97	123	58	3	2872	2522	140	262	2e-24	106	IDP89; LOC100273249; K14945 protein quaking
CL2242.Contig4_All	vvi:100246386	47.15	123	59	3	2872	2522	141	263	2e-24	105	RNA-binding KH domain-containing-like; K14945 protein quaking
CL2242.Contig4_All	osa:4342758	43.2	125	63	3	2872	2522	142	264	4e-24	105	Os07g0227400; K14945 protein quaking
CL2242.Contig4_All	aly:ARALYDRAFT_478163	43.7	135	68	4	2905	2525	127	258	5e-24	104	KH domain-containing protein; K14945 protein quaking
CL2242.Contig4_All	bdi:100831248	46.34	123	60	3	2872	2522	137	259	7e-24	104	KH domain-containing protein At5g56140-like; K14945 protein quaking
CL2242.Contig4_All	gmx:100789866	46.34	123	60	3	2872	2522	145	267	9e-24	104	KH domain-containing protein At5g56140-like; K14945 protein quaking
CL2242.Contig5_All	vvi:100267539	70.35	715	194	13	48	2138	10	691	0	957	uncharacterized LOC100267539; K13095 splicing factor 1
CL2242.Contig5_All	gmx:100818518	68.99	674	190	11	174	2138	6	658	0	912	uncharacterized LOC100818518; K13095 splicing factor 1
CL2242.Contig5_All	gmx:100800982	69.09	673	196	11	156	2138	6	658	0	911	uncharacterized LOC100800982; K13095 splicing factor 1
CL2242.Contig5_All	ath:AT5G51300	66.86	685	195	15	180	2138	9	668	0	867	splicing factor 1; K13095 splicing factor 1
CL2242.Contig5_All	bdi:100833136	69.71	591	157	13	342	2048	27	596	0	795	uncharacterized LOC100833136; K13095 splicing factor 1
CL2242.Contig5_All	zma:100383202	69.27	589	160	14	345	2048	23	584	0	776	uncharacterized LOC100383202; K13095 splicing factor 1
CL2242.Contig5_All	ota:Ot11g00290	36.73	501	293	17	546	1976	87	547	7e-80	267	Splicing factor 1/branch point binding protein (RRM superfamily) (ISS); K13095 splicing factor 1
CL2242.Contig5_All	cme:CMI292C	29.69	293	199	7	555	1412	8	265	9e-28	115	branchpoint bridging protein Msl5p; K13095 splicing factor 1
CL2242.Contig5_All	zma:100283658	44.12	136	68	4	780	1163	127	259	6e-25	106	nucleic acid binding protein; K14945 protein quaking
CL2242.Contig5_All	zma:100272497	44.85	136	67	4	780	1163	127	259	6e-25	106	uncharacterized LOC100272497; K14945 protein quaking
CL2242.Contig5_All	bdi:100823908	43.38	136	69	4	780	1163	131	263	4e-24	104	KH domain-containing protein SPIN1-like; K14945 protein quaking
CL2242.Contig5_All	zma:100282540	44.26	122	60	3	822	1163	138	257	5e-24	103	nucleic acid binding protein; K13095 splicing factor 1
CL2242.Contig5_All	vvi:100246386	48.33	120	56	3	822	1163	144	263	5e-24	103	RNA-binding KH domain-containing-like; K14945 protein quaking
CL2242.Contig5_All	zma:100273249	47.97	123	58	3	813	1163	140	262	7e-24	103	IDP89; LOC100273249; K14945 protein quaking
CL2242.Contig5_All	osa:4334557	45.08	122	59	4	822	1163	140	259	9e-24	103	Os03g0815700; K13095 splicing factor 1
CL2242.Contig5_All	osa:4342758	44.26	122	60	3	822	1163	145	264	1e-23	103	Os07g0227400; K14945 protein quaking
CL2242.Contig5_All	bdi:100831248	47.5	120	57	3	822	1163	140	259	2e-23	102	KH domain-containing protein At5g56140-like; K14945 protein quaking
CL2242.Contig5_All	gmx:100789866	47.5	120	57	3	822	1163	148	267	2e-23	102	KH domain-containing protein At5g56140-like; K14945 protein quaking
CL2242.Contig5_All	cme:CMA075C	48.31	118	55	2	822	1157	442	559	3e-23	106	similar to RNA-binding protein QKI; K14945 protein quaking
CL2242.Contig5_All	bdi:100842113	45.08	122	59	4	822	1163	142	261	7e-23	100	KH domain-containing protein SPIN1-like; K14945 protein quaking
CL2242.Contig6_All	vvi:100267539	66.06	819	253	16	2882	501	10	794	0	1028	uncharacterized LOC100267539; K13095 splicing factor 1
CL2242.Contig6_All	gmx:100800982	64.86	794	243	18	2774	501	6	780	0	962	uncharacterized LOC100800982; K13095 splicing factor 1
CL2242.Contig6_All	gmx:100818518	64.62	800	245	19	2786	501	2	780	0	962	uncharacterized LOC100818518; K13095 splicing factor 1
CL2242.Contig6_All	ath:AT5G51300	60.92	824	247	23	2747	501	9	804	0	902	splicing factor 1; K13095 splicing factor 1
CL2242.Contig6_All	bdi:100833136	60.19	751	243	17	2585	501	27	749	0	842	uncharacterized LOC100833136; K13095 splicing factor 1
CL2242.Contig6_All	zma:100383202	61.16	726	250	18	2582	501	23	714	0	831	uncharacterized LOC100383202; K13095 splicing factor 1
CL2242.Contig6_All	ota:Ot11g00290	36.13	595	329	20	2528	897	13	572	1e-84	285	Splicing factor 1/branch point binding protein (RRM superfamily) (ISS); K13095 splicing factor 1
CL2242.Contig6_All	cme:CMI292C	31.12	286	189	9	2375	1542	8	257	2e-27	115	branchpoint bridging protein Msl5p; K13095 splicing factor 1
CL2242.Contig6_All	zma:100283658	45.59	136	66	4	2150	1767	127	259	7e-26	109	nucleic acid binding protein; K14945 protein quaking
CL2242.Contig6_All	zma:100272497	46.32	136	65	4	2150	1767	127	259	7e-26	109	uncharacterized LOC100272497; K14945 protein quaking
CL2242.Contig6_All	zma:100282540	44.8	125	61	3	2117	1767	135	257	3e-25	107	nucleic acid binding protein; K13095 splicing factor 1
CL2242.Contig6_All	osa:4334557	45.6	125	60	4	2117	1767	137	259	8e-25	106	Os03g0815700; K13095 splicing factor 1
CL2242.Contig6_All	bdi:100823908	44.12	136	68	4	2150	1767	131	263	1e-24	106	KH domain-containing protein SPIN1-like; K14945 protein quaking
CL2242.Contig6_All	osa:4342758	44	125	62	3	2117	1767	142	264	2e-24	105	Os07g0227400; K14945 protein quaking
CL2242.Contig6_All	ath:AT3G08620	44.12	136	68	4	2150	1767	128	260	4e-24	104	RNA-binding KH domain-containing protein; K14945 protein quaking
CL2242.Contig6_All	zma:100273249	47.15	123	59	3	2117	1767	140	262	1e-23	103	IDP89; LOC100273249; K14945 protein quaking
CL2242.Contig6_All	aly:ARALYDRAFT_478163	43.38	136	69	4	2150	1767	127	259	1e-23	103	KH domain-containing protein; K14945 protein quaking
CL2242.Contig6_All	vvi:100246386	47.5	120	57	3	2108	1767	144	263	1e-23	103	RNA-binding KH domain-containing-like; K14945 protein quaking
CL2242.Contig6_All	cme:CMA075C	47.11	121	58	2	2117	1773	439	559	2e-23	107	similar to RNA-binding protein QKI; K14945 protein quaking
CL2242.Contig6_All	bdi:100842113	45.6	125	60	4	2117	1767	139	261	2e-23	102	KH domain-containing protein SPIN1-like; K14945 protein quaking
CL2242.Contig8_All	vvi:100267539	67.5	803	230	20	3556	1241	13	794	0	1024	uncharacterized LOC100267539; K13095 splicing factor 1
CL2242.Contig8_All	gmx:100800982	64.06	793	249	19	3511	1241	6	780	0	959	uncharacterized LOC100800982; K13095 splicing factor 1
CL2242.Contig8_All	gmx:100818518	63.7	799	252	20	3523	1241	2	780	0	956	uncharacterized LOC100818518; K13095 splicing factor 1
CL2242.Contig8_All	ath:AT5G51300	61.41	824	243	25	3487	1241	9	804	0	900	splicing factor 1; K13095 splicing factor 1
CL2242.Contig8_All	bdi:100833136	60.98	738	237	16	3301	1241	39	749	0	844	uncharacterized LOC100833136; K13095 splicing factor 1
CL2242.Contig8_All	zma:100383202	61.24	725	250	20	3322	1241	23	714	0	823	uncharacterized LOC100383202; K13095 splicing factor 1
CL2242.Contig8_All	ota:Ot11g00290	36.06	599	327	23	3268	1640	13	569	2e-82	282	Splicing factor 1/branch point binding protein (RRM superfamily) (ISS); K13095 splicing factor 1
CL2242.Contig8_All	cme:CMI292C	30.72	293	195	9	3115	2261	8	264	6e-28	117	branchpoint bridging protein Msl5p; K13095 splicing factor 1
CL2242.Contig8_All	zma:100283658	44.85	136	67	4	2890	2507	127	259	5e-25	107	nucleic acid binding protein; K14945 protein quaking
CL2242.Contig8_All	zma:100272497	45.59	136	66	4	2890	2507	127	259	5e-25	107	uncharacterized LOC100272497; K14945 protein quaking
CL2242.Contig8_All	zma:100282540	45.9	122	58	4	2848	2507	138	257	1e-24	106	nucleic acid binding protein; K13095 splicing factor 1
CL2242.Contig8_All	bdi:100823908	44.85	136	67	5	2890	2507	131	263	2e-24	106	KH domain-containing protein SPIN1-like; K14945 protein quaking
CL2242.Contig8_All	osa:4334557	45.9	122	58	4	2848	2507	140	259	3e-24	105	Os03g0815700; K13095 splicing factor 1
CL2242.Contig8_All	osa:4342758	45.08	122	59	3	2848	2507	145	264	6e-24	104	Os07g0227400; K14945 protein quaking
CL2242.Contig8_All	ath:AT3G08620	43.38	136	69	4	2890	2507	128	260	2e-23	103	RNA-binding KH domain-containing protein; K14945 protein quaking
CL2242.Contig8_All	vvi:100246386	47.5	120	57	3	2848	2507	144	263	2e-23	103	RNA-binding KH domain-containing-like; K14945 protein quaking
CL2242.Contig8_All	zma:100273249	47.15	123	59	3	2857	2507	140	262	3e-23	102	IDP89; LOC100273249; K14945 protein quaking
CL2242.Contig8_All	gmx:100789866	35.68	213	128	7	3118	2507	67	267	3e-23	102	KH domain-containing protein At5g56140-like; K14945 protein quaking
CL2242.Contig8_All	cme:CMA075C	35.47	203	125	4	2848	2258	442	626	4e-23	107	similar to RNA-binding protein QKI; K14945 protein quaking
CL2242.Contig8_All	aly:ARALYDRAFT_478163	42.65	136	70	4	2890	2507	127	259	6e-23	101	KH domain-containing protein; K14945 protein quaking
CL2242.Contig9_All	vvi:100267539	65.98	820	255	14	96	2483	10	794	0	1040	uncharacterized LOC100267539; K13095 splicing factor 1
CL2242.Contig9_All	gmx:100800982	65.41	795	240	17	204	2483	6	780	0	986	uncharacterized LOC100800982; K13095 splicing factor 1
CL2242.Contig9_All	gmx:100818518	65.25	800	242	19	192	2483	2	780	0	979	uncharacterized LOC100818518; K13095 splicing factor 1
CL2242.Contig9_All	ath:AT5G51300	61.21	825	246	22	231	2483	9	804	0	918	splicing factor 1; K13095 splicing factor 1
CL2242.Contig9_All	bdi:100833136	59.97	757	243	18	393	2483	27	749	0	842	uncharacterized LOC100833136; K13095 splicing factor 1
CL2242.Contig9_All	zma:100383202	61.68	728	247	19	396	2483	23	714	0	836	uncharacterized LOC100383202; K13095 splicing factor 1
CL2242.Contig9_All	ota:Ot11g00290	38.3	530	289	19	597	2072	87	581	6e-84	287	Splicing factor 1/branch point binding protein (RRM superfamily) (ISS); K13095 splicing factor 1
CL2242.Contig9_All	cme:CMI292C	31.12	286	189	9	606	1439	8	257	3e-27	115	branchpoint bridging protein Msl5p; K13095 splicing factor 1
CL2242.Contig9_All	zma:100283658	45.59	136	66	4	831	1214	127	259	1e-25	109	nucleic acid binding protein; K14945 protein quaking
CL2242.Contig9_All	zma:100272497	46.32	136	65	4	831	1214	127	259	1e-25	109	uncharacterized LOC100272497; K14945 protein quaking
CL2242.Contig9_All	zma:100282540	44.8	125	61	3	864	1214	135	257	4e-25	107	nucleic acid binding protein; K13095 splicing factor 1
CL2242.Contig9_All	osa:4334557	45.6	125	60	4	864	1214	137	259	1e-24	106	Os03g0815700; K13095 splicing factor 1
CL2242.Contig9_All	bdi:100823908	44.12	136	68	4	831	1214	131	263	2e-24	106	KH domain-containing protein SPIN1-like; K14945 protein quaking
CL2242.Contig9_All	osa:4342758	44	125	62	3	864	1214	142	264	2e-24	105	Os07g0227400; K14945 protein quaking
CL2242.Contig9_All	ath:AT3G08620	44.12	136	68	4	831	1214	128	260	5e-24	104	RNA-binding KH domain-containing protein; K14945 protein quaking
CL2242.Contig9_All	zma:100273249	47.15	123	59	3	864	1214	140	262	1e-23	103	IDP89; LOC100273249; K14945 protein quaking
CL2242.Contig9_All	aly:ARALYDRAFT_478163	43.38	136	69	4	831	1214	127	259	2e-23	103	KH domain-containing protein; K14945 protein quaking
CL2242.Contig9_All	vvi:100246386	47.5	120	57	3	873	1214	144	263	2e-23	103	RNA-binding KH domain-containing-like; K14945 protein quaking
CL2242.Contig9_All	bdi:100842113	45.6	125	60	4	864	1214	139	261	3e-23	102	KH domain-containing protein SPIN1-like; K14945 protein quaking
CL2242.Contig9_All	cme:CMA075C	47.11	121	58	2	864	1208	439	559	4e-23	107	similar to RNA-binding protein QKI; K14945 protein quaking
CL2242.Contig11_All	vvi:100267539	67.98	812	233	21	4511	2157	18	794	0	1035	uncharacterized LOC100267539; K13095 splicing factor 1
CL2242.Contig11_All	gmx:100800982	64.69	793	244	19	4427	2157	6	780	0	972	uncharacterized LOC100800982; K13095 splicing factor 1
CL2242.Contig11_All	gmx:100818518	64.21	799	248	20	4439	2157	2	780	0	966	uncharacterized LOC100818518; K13095 splicing factor 1
CL2242.Contig11_All	ath:AT5G51300	61.17	824	245	25	4403	2157	9	804	0	897	splicing factor 1; K13095 splicing factor 1
CL2242.Contig11_All	bdi:100833136	61.11	738	236	16	4217	2157	39	749	0	847	uncharacterized LOC100833136; K13095 splicing factor 1
CL2242.Contig11_All	zma:100383202	61.79	725	246	21	4238	2157	23	714	0	827	uncharacterized LOC100383202; K13095 splicing factor 1
CL2242.Contig11_All	ota:Ot11g00290	35.92	593	330	21	4184	2556	13	569	1e-81	282	Splicing factor 1/branch point binding protein (RRM superfamily) (ISS); K13095 splicing factor 1
CL2242.Contig11_All	cme:CMI292C	31.12	286	189	9	4031	3198	8	257	1e-27	116	branchpoint bridging protein Msl5p; K13095 splicing factor 1
CL2242.Contig11_All	zma:100283658	44.85	136	67	4	3806	3423	127	259	6e-25	107	nucleic acid binding protein; K14945 protein quaking
CL2242.Contig11_All	zma:100272497	45.59	136	66	4	3806	3423	127	259	6e-25	107	uncharacterized LOC100272497; K14945 protein quaking
CL2242.Contig11_All	zma:100282540	45.9	122	58	4	3764	3423	138	257	2e-24	106	nucleic acid binding protein; K13095 splicing factor 1
CL2242.Contig11_All	bdi:100823908	44.85	136	67	5	3806	3423	131	263	2e-24	106	KH domain-containing protein SPIN1-like; K14945 protein quaking
CL2242.Contig11_All	osa:4334557	45.9	122	58	4	3764	3423	140	259	4e-24	105	Os03g0815700; K13095 splicing factor 1
CL2242.Contig11_All	osa:4342758	45.08	122	59	3	3764	3423	145	264	7e-24	104	Os07g0227400; K14945 protein quaking
CL2242.Contig11_All	ath:AT3G08620	43.38	136	69	4	3806	3423	128	260	2e-23	103	RNA-binding KH domain-containing protein; K14945 protein quaking
CL2242.Contig11_All	vvi:100246386	47.5	120	57	3	3764	3423	144	263	3e-23	103	RNA-binding KH domain-containing-like; K14945 protein quaking
CL2242.Contig11_All	zma:100273249	47.15	123	59	3	3773	3423	140	262	3e-23	102	IDP89; LOC100273249; K14945 protein quaking
CL2242.Contig11_All	gmx:100789866	35.68	213	128	7	4034	3423	67	267	4e-23	102	KH domain-containing protein At5g56140-like; K14945 protein quaking
CL2242.Contig11_All	cme:CMA075C	35.47	203	125	4	3764	3174	442	626	7e-23	107	similar to RNA-binding protein QKI; K14945 protein quaking
CL2242.Contig11_All	aly:ARALYDRAFT_478163	42.65	136	70	4	3806	3423	127	259	8e-23	101	KH domain-containing protein; K14945 protein quaking
CL2242.Contig12_All	vvi:100267539	66.79	819	246	20	48	2426	10	794	0	1027	uncharacterized LOC100267539; K13095 splicing factor 1
CL2242.Contig12_All	gmx:100800982	64.06	793	249	19	156	2426	6	780	0	962	uncharacterized LOC100800982; K13095 splicing factor 1
CL2242.Contig12_All	gmx:100818518	63.27	795	248	19	174	2426	6	780	0	956	uncharacterized LOC100818518; K13095 splicing factor 1
CL2242.Contig12_All	ath:AT5G51300	60.41	826	250	25	180	2426	9	804	0	894	splicing factor 1; K13095 splicing factor 1
CL2242.Contig12_All	bdi:100833136	60.13	750	244	17	342	2426	27	749	0	846	uncharacterized LOC100833136; K13095 splicing factor 1
CL2242.Contig12_All	zma:100383202	62.07	725	244	21	345	2426	23	714	0	830	uncharacterized LOC100383202; K13095 splicing factor 1
CL2242.Contig12_All	ota:Ot11g00290	36.09	593	329	21	399	2027	13	569	7e-85	284	Splicing factor 1/branch point binding protein (RRM superfamily) (ISS); K13095 splicing factor 1
CL2242.Contig12_All	cme:CMI292C	31.47	286	188	9	552	1385	8	257	5e-28	117	branchpoint bridging protein Msl5p; K13095 splicing factor 1
CL2242.Contig12_All	zma:100282540	45.9	122	58	4	819	1160	138	257	7e-25	106	nucleic acid binding protein; K13095 splicing factor 1
CL2242.Contig12_All	zma:100283658	44.12	136	68	4	777	1160	127	259	1e-24	106	nucleic acid binding protein; K14945 protein quaking
CL2242.Contig12_All	zma:100272497	44.85	136	67	4	777	1160	127	259	1e-24	106	uncharacterized LOC100272497; K14945 protein quaking
CL2242.Contig12_All	osa:4334557	45.9	122	58	4	819	1160	140	259	1e-24	105	Os03g0815700; K13095 splicing factor 1
CL2242.Contig12_All	bdi:100823908	44.12	136	68	5	777	1160	131	263	4e-24	104	KH domain-containing protein SPIN1-like; K14945 protein quaking
CL2242.Contig12_All	osa:4342758	44.26	122	60	3	819	1160	145	264	1e-23	103	Os07g0227400; K14945 protein quaking
CL2242.Contig12_All	bdi:100842113	45.9	122	58	4	819	1160	142	261	3e-23	102	KH domain-containing protein SPIN1-like; K14945 protein quaking
CL2242.Contig12_All	cme:CMA075C	35.47	203	125	4	819	1409	442	626	4e-23	106	similar to RNA-binding protein QKI; K14945 protein quaking
CL2242.Contig12_All	ath:AT3G08620	42.65	136	70	4	777	1160	128	260	4e-23	101	RNA-binding KH domain-containing protein; K14945 protein quaking
CL2242.Contig12_All	vvi:100246386	46.67	120	58	3	819	1160	144	263	6e-23	101	RNA-binding KH domain-containing-like; K14945 protein quaking
CL2242.Contig12_All	zma:100273249	46.34	123	60	3	810	1160	140	262	8e-23	100	IDP89; LOC100273249; K14945 protein quaking
CL2242.Contig12_All	aly:ARALYDRAFT_478163	41.91	136	71	4	777	1160	127	259	1e-22	100	KH domain-containing protein; K14945 protein quaking
CL2243.Contig1_All	ota:Ot05g04730	33.56	146	90	1	2067	1651	13	158	5e-19	92.4	Protein involved in transcription initiation at TATA-containing promoters; associates with the basal transcription factor TFIID; contains two bromodom (ISS); K11684 bromodomain-containing factor 1
CL2243.Contig1_All	vvi:100252806	36.59	123	75	3	2022	1663	405	525	1e-12	73.6	histone acetyltransferase GCN5-like; K06062 histone acetyltransferase [EC:2.3.1.48]
CL2243.Contig1_All	zma:542030	40	100	59	2	1923	1627	415	512	2e-11	69.3	hag101, gcn5; histone acetyl transferase GNAT/MYST 101; K06062 histone acetyltransferase [EC:2.3.1.48]
CL2243.Contig1_All	osa:4348629	38.78	98	59	3	1953	1663	404	496	2e-11	68.9	Os10g0415900; K06062 histone acetyltransferase [EC:2.3.1.48]
CL2243.Contig1_All	mtr:MTR_8g062330	39.56	91	54	2	1929	1660	345	433	7e-11	67	Histone acetyltransferase GCN5; K06062 histone acetyltransferase [EC:2.3.1.48]
CL2243.Contig1_All	vvi:100267501	29.37	143	101	2	1926	1498	184	315	9e-11	67.4	uncharacterized LOC100267501; K11723 bromodomain-containing protein 7/9
CL2243.Contig1_All	rcu:RCOM_1302750	30.12	166	115	5	1926	1432	214	363	1e-10	67	bromodomain-containing protein; K11723 bromodomain-containing protein 7/9
CL2243.Contig1_All	ppp:PHYPADRAFT_170771	36.43	140	88	4	1926	1510	153	283	5e-10	65.1	BRD1501; single bromodomain-containing protein; K11723 bromodomain-containing protein 7/9
CL2243.Contig1_All	gmx:100791610	32.26	124	81	3	2022	1660	405	526	6e-10	64.3	histone acetyltransferase GCN5-like; K06062 histone acetyltransferase [EC:2.3.1.48]
CL2243.Contig1_All	bdi:100824513	33.59	128	80	4	2022	1654	373	495	8e-10	63.9	histone acetyltransferase GCN5-like; K06062 histone acetyltransferase [EC:2.3.1.48]
CL2243.Contig1_All	gmx:100813942	32.26	124	81	3	2022	1660	408	529	8e-10	63.9	histone acetyltransferase GCN5-like; K06062 histone acetyltransferase [EC:2.3.1.48]
CL2243.Contig1_All	cme:CMM151C	35.42	96	61	1	1947	1663	356	451	1e-09	63.2	probable histone acetyltransferase GCN5; K06062 histone acetyltransferase [EC:2.3.1.48]
CL2243.Contig1_All	gmx:100799455	40.7	86	51	1	1926	1669	173	256	2e-09	62.8	uncharacterized LOC100799455; K11723 bromodomain-containing protein 7/9
CL2243.Contig1_All	ath:AT3G54610	37.78	90	55	2	1929	1663	466	553	3e-09	62	HAG1; histone acetyltransferase GCN5; K06062 histone acetyltransferase [EC:2.3.1.48]
CL2243.Contig1_All	ppp:PHYPADRAFT_130814	34.26	108	68	3	2022	1708	286	391	7e-09	60.5	HAG1501; histone acetyltransferase SAGA/ADA, catalytic subunit PCAF/GCN5; K06062 histone acetyltransferase [EC:2.3.1.48]
CL2243.Contig1_All	ath:AT5G55040	36.7	109	62	3	1926	1621	194	300	8e-09	61.2	DNA-binding bromodomain-containing protein; K11723 bromodomain-containing protein 7/9
CL2243.Contig1_All	pop:POPTR_559629	34.48	116	65	5	2022	1708	424	537	1e-08	60.5	HAG903; histone acetyltransferase; K06062 histone acetyltransferase [EC:2.3.1.48]
CL2243.Contig1_All	mtr:MTR_5g093070	33.93	112	74	2	1926	1591	206	311	1e-08	60.5	Bromodomain-containing protein; K11723 bromodomain-containing protein 7/9
CL2243.Contig1_All	ppp:PHYPADRAFT_169613	32.87	143	95	3	1926	1501	155	287	2e-07	56.2	BRD1502; single bromodomain-containing protein; K11723 bromodomain-containing protein 7/9
CL2243.Contig1_All	ppp:PHYPADRAFT_165727	37.33	75	47	1	1926	1702	2101	2173	4e-06	52.8	HAF1501; transcription initiation factor TFIID, subunit TAF1; K03125 transcription initiation factor TFIID subunit 1
CL2243.Contig2_All	ota:Ot05g04730	33.56	146	90	1	2025	1609	13	158	7e-19	92	Protein involved in transcription initiation at TATA-containing promoters; associates with the basal transcription factor TFIID; contains two bromodom (ISS); K11684 bromodomain-containing factor 1
CL2243.Contig2_All	vvi:100252806	36.59	123	75	3	1980	1621	405	525	1e-12	73.2	histone acetyltransferase GCN5-like; K06062 histone acetyltransferase [EC:2.3.1.48]
CL2243.Contig2_All	zma:542030	38.83	103	62	2	1890	1585	412	512	9e-12	70.1	hag101, gcn5; histone acetyl transferase GNAT/MYST 101; K06062 histone acetyltransferase [EC:2.3.1.48]
CL2243.Contig2_All	vvi:100267501	29.73	148	104	2	1899	1456	179	315	1e-11	70.1	uncharacterized LOC100267501; K11723 bromodomain-containing protein 7/9
CL2243.Contig2_All	rcu:RCOM_1302750	30.41	171	118	5	1899	1390	209	363	1e-11	70.1	bromodomain-containing protein; K11723 bromodomain-containing protein 7/9
CL2243.Contig2_All	osa:4348629	40	90	53	2	1887	1621	409	496	3e-11	68.6	Os10g0415900; K06062 histone acetyltransferase [EC:2.3.1.48]
CL2243.Contig2_All	ppp:PHYPADRAFT_170771	36.55	145	91	4	1899	1468	148	283	7e-11	67.8	BRD1501; single bromodomain-containing protein; K11723 bromodomain-containing protein 7/9
CL2243.Contig2_All	mtr:MTR_8g062330	39.56	91	54	2	1887	1618	345	433	7e-11	67	Histone acetyltransferase GCN5; K06062 histone acetyltransferase [EC:2.3.1.48]
CL2243.Contig2_All	cme:CMM151C	35.42	96	61	1	1905	1621	356	451	2e-10	65.5	probable histone acetyltransferase GCN5; K06062 histone acetyltransferase [EC:2.3.1.48]
CL2243.Contig2_All	bdi:100824513	33.59	128	80	4	1980	1612	373	495	6e-10	64.3	histone acetyltransferase GCN5-like; K06062 histone acetyltransferase [EC:2.3.1.48]
CL2243.Contig2_All	gmx:100791610	32.26	124	81	3	1980	1618	405	526	8e-10	63.9	histone acetyltransferase GCN5-like; K06062 histone acetyltransferase [EC:2.3.1.48]
CL2243.Contig2_All	gmx:100813942	37.36	91	56	2	1887	1618	441	529	1e-09	63.5	histone acetyltransferase GCN5-like; K06062 histone acetyltransferase [EC:2.3.1.48]
CL2243.Contig2_All	gmx:100799455	40.91	88	52	1	1890	1627	171	256	1e-09	63.9	uncharacterized LOC100799455; K11723 bromodomain-containing protein 7/9
CL2243.Contig2_All	ath:AT5G55040	36.84	114	65	3	1899	1579	189	300	1e-09	63.9	DNA-binding bromodomain-containing protein; K11723 bromodomain-containing protein 7/9
CL2243.Contig2_All	ppp:PHYPADRAFT_130814	34.26	108	68	3	1980	1666	286	391	2e-09	62	HAG1501; histone acetyltransferase SAGA/ADA, catalytic subunit PCAF/GCN5; K06062 histone acetyltransferase [EC:2.3.1.48]
CL2243.Contig2_All	ath:AT3G54610	37.78	90	55	2	1887	1621	466	553	3e-09	62	HAG1; histone acetyltransferase GCN5; K06062 histone acetyltransferase [EC:2.3.1.48]
CL2243.Contig2_All	mtr:MTR_5g093070	34.21	114	75	2	1890	1549	204	311	6e-09	61.6	Bromodomain-containing protein; K11723 bromodomain-containing protein 7/9
CL2243.Contig2_All	pop:POPTR_559629	34.48	116	65	5	1980	1666	424	537	2e-08	59.7	HAG903; histone acetyltransferase; K06062 histone acetyltransferase [EC:2.3.1.48]
CL2243.Contig2_All	ppp:PHYPADRAFT_169613	33.11	148	98	3	1899	1459	150	287	3e-08	58.9	BRD1502; single bromodomain-containing protein; K11723 bromodomain-containing protein 7/9
CL2243.Contig2_All	vvi:100255624	21.77	418	299	16	1437	268	2389	2776	2e-07	56.6	uncharacterized LOC100255624; K10400 kinesin family member 15
CL2243.Contig3_All	ota:Ot05g04730	41.41	99	58	0	1860	1564	60	158	6e-18	89.4	Protein involved in transcription initiation at TATA-containing promoters; associates with the basal transcription factor TFIID; contains two bromodom (ISS); K11684 bromodomain-containing factor 1
CL2243.Contig3_All	vvi:100252806	32.43	185	122	6	2121	1576	358	525	2e-13	75.9	histone acetyltransferase GCN5-like; K06062 histone acetyltransferase [EC:2.3.1.48]
CL2243.Contig3_All	ppp:PHYPADRAFT_170771	39.31	145	87	4	1854	1423	148	283	3e-13	75.5	BRD1501; single bromodomain-containing protein; K11723 bromodomain-containing protein 7/9
CL2243.Contig3_All	osa:4348629	41.57	89	51	2	1839	1576	410	496	8e-12	70.5	Os10g0415900; K06062 histone acetyltransferase [EC:2.3.1.48]
CL2243.Contig3_All	zma:542030	40	100	59	2	1836	1540	415	512	8e-12	70.5	hag101, gcn5; histone acetyl transferase GNAT/MYST 101; K06062 histone acetyltransferase [EC:2.3.1.48]
CL2243.Contig3_All	rcu:RCOM_1302750	31.61	155	101	4	1854	1405	209	356	1e-11	70.5	bromodomain-containing protein; K11723 bromodomain-containing protein 7/9
CL2243.Contig3_All	gmx:100813942	36.51	126	75	4	1935	1573	408	529	2e-11	69.3	histone acetyltransferase GCN5-like; K06062 histone acetyltransferase [EC:2.3.1.48]
CL2243.Contig3_All	vvi:100267501	36.3	135	85	4	1854	1453	179	302	3e-11	68.9	uncharacterized LOC100267501; K11723 bromodomain-containing protein 7/9
CL2243.Contig3_All	gmx:100791610	35.71	126	76	4	1935	1573	405	526	4e-11	68.2	histone acetyltransferase GCN5-like; K06062 histone acetyltransferase [EC:2.3.1.48]
CL2243.Contig3_All	mtr:MTR_8g062330	40	90	53	2	1839	1573	346	433	4e-11	67.8	Histone acetyltransferase GCN5; K06062 histone acetyltransferase [EC:2.3.1.48]
CL2243.Contig3_All	mtr:MTR_5g093070	31.03	203	129	7	1845	1270	204	393	1e-10	67.4	Bromodomain-containing protein; K11723 bromodomain-containing protein 7/9
CL2243.Contig3_All	bdi:100824513	38.04	92	56	2	1839	1567	406	495	3e-10	65.5	histone acetyltransferase GCN5-like; K06062 histone acetyltransferase [EC:2.3.1.48]
CL2243.Contig3_All	ppp:PHYPADRAFT_130814	35.14	111	69	3	1944	1621	283	391	4e-10	64.7	HAG1501; histone acetyltransferase SAGA/ADA, catalytic subunit PCAF/GCN5; K06062 histone acetyltransferase [EC:2.3.1.48]
CL2243.Contig3_All	gmx:100799455	36.84	114	72	2	1845	1504	171	278	4e-10	65.5	uncharacterized LOC100799455; K11723 bromodomain-containing protein 7/9
CL2243.Contig3_All	ath:AT3G54610	41.57	89	51	2	1839	1576	467	553	4e-10	65.1	HAG1; histone acetyltransferase GCN5; K06062 histone acetyltransferase [EC:2.3.1.48]
CL2243.Contig3_All	pop:POPTR_559629	46.58	73	36	3	1830	1621	467	537	9e-10	63.9	HAG903; histone acetyltransferase; K06062 histone acetyltransferase [EC:2.3.1.48]
CL2243.Contig3_All	ath:AT5G55040	33.61	122	76	2	1854	1504	189	308	9e-10	64.3	DNA-binding bromodomain-containing protein; K11723 bromodomain-containing protein 7/9
CL2243.Contig3_All	ppp:PHYPADRAFT_169613	35.14	148	95	3	1854	1414	150	287	9e-10	63.9	BRD1502; single bromodomain-containing protein; K11723 bromodomain-containing protein 7/9
CL2243.Contig3_All	cme:CMM151C	34.38	96	62	1	1860	1576	356	451	2e-09	62.8	probable histone acetyltransferase GCN5; K06062 histone acetyltransferase [EC:2.3.1.48]
CL2243.Contig3_All	ppp:PHYPADRAFT_165727	38.96	77	47	1	1845	1615	2099	2173	1e-06	54.7	HAF1501; transcription initiation factor TFIID, subunit TAF1; K03125 transcription initiation factor TFIID subunit 1
CL2243.Contig4_All	ota:Ot05g04730	40.4	99	59	0	1150	1446	60	158	1e-17	88.2	Protein involved in transcription initiation at TATA-containing promoters; associates with the basal transcription factor TFIID; contains two bromodom (ISS); K11684 bromodomain-containing factor 1
CL2243.Contig4_All	vvi:100252806	32.97	185	121	6	889	1434	358	525	7e-14	77.4	histone acetyltransferase GCN5-like; K06062 histone acetyltransferase [EC:2.3.1.48]
CL2243.Contig4_All	ppp:PHYPADRAFT_170771	36.81	144	91	3	1156	1587	148	283	9e-13	73.9	BRD1501; single bromodomain-containing protein; K11723 bromodomain-containing protein 7/9
CL2243.Contig4_All	vvi:100267501	31.76	148	101	2	1156	1599	179	315	6e-12	71.2	uncharacterized LOC100267501; K11723 bromodomain-containing protein 7/9
CL2243.Contig4_All	osa:4348629	41.57	89	51	2	1171	1434	410	496	7e-12	70.5	Os10g0415900; K06062 histone acetyltransferase [EC:2.3.1.48]
CL2243.Contig4_All	rcu:RCOM_1302750	29.33	150	106	1	1156	1605	209	356	9e-12	70.9	bromodomain-containing protein; K11723 bromodomain-containing protein 7/9
CL2243.Contig4_All	gmx:100813942	36.51	126	75	4	1075	1437	408	529	2e-11	69.3	histone acetyltransferase GCN5-like; K06062 histone acetyltransferase [EC:2.3.1.48]
CL2243.Contig4_All	zma:542030	39.39	99	59	2	1174	1467	415	511	2e-11	68.9	hag101, gcn5; histone acetyl transferase GNAT/MYST 101; K06062 histone acetyltransferase [EC:2.3.1.48]
CL2243.Contig4_All	gmx:100791610	35.71	126	76	4	1075	1437	405	526	4e-11	68.2	histone acetyltransferase GCN5-like; K06062 histone acetyltransferase [EC:2.3.1.48]
CL2243.Contig4_All	mtr:MTR_8g062330	40	90	53	2	1171	1437	346	433	4e-11	67.8	Histone acetyltransferase GCN5; K06062 histone acetyltransferase [EC:2.3.1.48]
CL2243.Contig4_All	ath:AT3G54610	30.86	162	108	4	961	1434	394	553	2e-10	66.2	HAG1; histone acetyltransferase GCN5; K06062 histone acetyltransferase [EC:2.3.1.48]
CL2243.Contig4_All	ppp:PHYPADRAFT_130814	36.04	111	68	3	1066	1389	283	391	2e-10	65.5	HAG1501; histone acetyltransferase SAGA/ADA, catalytic subunit PCAF/GCN5; K06062 histone acetyltransferase [EC:2.3.1.48]
CL2243.Contig4_All	bdi:100824513	32.82	131	83	4	1066	1443	370	495	2e-10	65.9	histone acetyltransferase GCN5-like; K06062 histone acetyltransferase [EC:2.3.1.48]
CL2243.Contig4_All	mtr:MTR_5g093070	29.06	203	133	7	1165	1740	204	393	2e-10	66.2	Bromodomain-containing protein; K11723 bromodomain-containing protein 7/9
CL2243.Contig4_All	gmx:100799455	42.05	88	51	1	1165	1428	171	256	5e-10	65.1	uncharacterized LOC100799455; K11723 bromodomain-containing protein 7/9
CL2243.Contig4_All	pop:POPTR_559629	37.07	116	62	5	1075	1389	424	537	7e-10	64.3	HAG903; histone acetyltransferase; K06062 histone acetyltransferase [EC:2.3.1.48]
CL2243.Contig4_All	cme:CMM151C	35.42	96	61	1	1150	1434	356	451	9e-10	63.5	probable histone acetyltransferase GCN5; K06062 histone acetyltransferase [EC:2.3.1.48]
CL2243.Contig4_All	ppp:PHYPADRAFT_169613	32.46	191	125	5	1036	1596	112	287	1e-09	63.5	BRD1502; single bromodomain-containing protein; K11723 bromodomain-containing protein 7/9
CL2243.Contig4_All	ath:AT5G55040	37.84	111	62	3	1156	1467	189	297	2e-09	63.5	DNA-binding bromodomain-containing protein; K11723 bromodomain-containing protein 7/9
CL2243.Contig4_All	ppp:PHYPADRAFT_165727	38.96	77	47	1	1165	1395	2099	2173	9e-07	54.7	HAF1501; transcription initiation factor TFIID, subunit TAF1; K03125 transcription initiation factor TFIID subunit 1
CL2243.Contig5_All	ota:Ot05g04730	39.39	99	60	0	1924	1628	60	158	2e-16	84.7	Protein involved in transcription initiation at TATA-containing promoters; associates with the basal transcription factor TFIID; contains two bromodom (ISS); K11684 bromodomain-containing factor 1
CL2243.Contig5_All	vvi:100252806	42.57	101	57	2	1939	1640	427	525	5e-13	74.7	histone acetyltransferase GCN5-like; K06062 histone acetyltransferase [EC:2.3.1.48]
CL2243.Contig5_All	vvi:100267501	32.43	148	100	2	1918	1475	179	315	1e-12	73.9	uncharacterized LOC100267501; K11723 bromodomain-containing protein 7/9
CL2243.Contig5_All	osa:4348629	42.22	90	51	2	1906	1640	409	496	1e-12	72.8	Os10g0415900; K06062 histone acetyltransferase [EC:2.3.1.48]
CL2243.Contig5_All	rcu:RCOM_1302750	30	150	105	1	1918	1469	209	356	2e-12	73.2	bromodomain-containing protein; K11723 bromodomain-containing protein 7/9
CL2243.Contig5_All	ppp:PHYPADRAFT_170771	36.11	144	92	3	1918	1487	148	283	3e-12	72.4	BRD1501; single bromodomain-containing protein; K11723 bromodomain-containing protein 7/9
CL2243.Contig5_All	mtr:MTR_8g062330	40.66	91	53	2	1906	1637	345	433	8e-12	70.1	Histone acetyltransferase GCN5; K06062 histone acetyltransferase [EC:2.3.1.48]
CL2243.Contig5_All	zma:542030	38.24	102	62	2	1909	1607	412	511	1e-11	70.1	hag101, gcn5; histone acetyl transferase GNAT/MYST 101; K06062 histone acetyltransferase [EC:2.3.1.48]
CL2243.Contig5_All	cme:CMM151C	30.08	133	92	2	2035	1640	322	451	1e-11	69.7	probable histone acetyltransferase GCN5; K06062 histone acetyltransferase [EC:2.3.1.48]
CL2243.Contig5_All	gmx:100791610	40.66	91	53	2	1906	1637	438	526	3e-11	68.6	histone acetyltransferase GCN5-like; K06062 histone acetyltransferase [EC:2.3.1.48]
CL2243.Contig5_All	gmx:100813942	40.66	91	53	2	1906	1637	441	529	3e-11	68.6	histone acetyltransferase GCN5-like; K06062 histone acetyltransferase [EC:2.3.1.48]
CL2243.Contig5_All	ath:AT3G54610	41.11	90	52	2	1906	1640	466	553	1e-10	67	HAG1; histone acetyltransferase GCN5; K06062 histone acetyltransferase [EC:2.3.1.48]
CL2243.Contig5_All	mtr:MTR_5g093070	29.06	203	133	7	1909	1334	204	393	1e-10	67.4	Bromodomain-containing protein; K11723 bromodomain-containing protein 7/9
CL2243.Contig5_All	bdi:100824513	38.04	92	56	2	1903	1631	406	495	2e-10	66.2	histone acetyltransferase GCN5-like; K06062 histone acetyltransferase [EC:2.3.1.48]
CL2243.Contig5_All	gmx:100799455	42.05	88	51	1	1909	1646	171	256	2e-10	66.6	uncharacterized LOC100799455; K11723 bromodomain-containing protein 7/9
CL2243.Contig5_All	ath:AT5G55040	38.74	111	61	3	1918	1607	189	297	2e-10	66.2	DNA-binding bromodomain-containing protein; K11723 bromodomain-containing protein 7/9
CL2243.Contig5_All	ppp:PHYPADRAFT_130814	44	75	41	2	1906	1685	319	391	6e-10	63.9	HAG1501; histone acetyltransferase SAGA/ADA, catalytic subunit PCAF/GCN5; K06062 histone acetyltransferase [EC:2.3.1.48]
CL2243.Contig5_All	pop:POPTR_559629	44.58	83	43	4	1924	1685	458	537	1e-09	63.5	HAG903; histone acetyltransferase; K06062 histone acetyltransferase [EC:2.3.1.48]
CL2243.Contig5_All	ppp:PHYPADRAFT_169613	34.44	151	95	4	1918	1478	150	287	2e-09	62.8	BRD1502; single bromodomain-containing protein; K11723 bromodomain-containing protein 7/9
CL2243.Contig5_All	ppp:PHYPADRAFT_165727	37.93	87	53	2	1909	1652	2099	2183	9e-07	54.7	HAF1501; transcription initiation factor TFIID, subunit TAF1; K03125 transcription initiation factor TFIID subunit 1
CL2243.Contig6_All	ota:Ot05g04730	41.41	99	58	0	1864	1568	60	158	5e-18	89.7	Protein involved in transcription initiation at TATA-containing promoters; associates with the basal transcription factor TFIID; contains two bromodom (ISS); K11684 bromodomain-containing factor 1
CL2243.Contig6_All	vvi:100252806	31.89	185	123	6	2125	1580	358	525	7e-13	74.3	histone acetyltransferase GCN5-like; K06062 histone acetyltransferase [EC:2.3.1.48]
CL2243.Contig6_All	osa:4348629	33.1	142	86	6	1978	1580	361	496	2e-11	69.3	Os10g0415900; K06062 histone acetyltransferase [EC:2.3.1.48]
CL2243.Contig6_All	zma:542030	40	100	59	2	1840	1544	415	512	2e-11	69.3	hag101, gcn5; histone acetyl transferase GNAT/MYST 101; K06062 histone acetyltransferase [EC:2.3.1.48]
CL2243.Contig6_All	mtr:MTR_8g062330	39.56	91	54	2	1846	1577	345	433	8e-11	67	Histone acetyltransferase GCN5; K06062 histone acetyltransferase [EC:2.3.1.48]
CL2243.Contig6_All	vvi:100267501	29.37	143	101	2	1843	1415	184	315	1e-10	67.4	uncharacterized LOC100267501; K11723 bromodomain-containing protein 7/9
CL2243.Contig6_All	rcu:RCOM_1302750	30.12	166	115	5	1843	1349	214	363	2e-10	67	bromodomain-containing protein; K11723 bromodomain-containing protein 7/9
CL2243.Contig6_All	ppp:PHYPADRAFT_170771	36.43	140	88	4	1843	1427	153	283	5e-10	65.1	BRD1501; single bromodomain-containing protein; K11723 bromodomain-containing protein 7/9
CL2243.Contig6_All	bdi:100824513	33.59	131	82	4	1948	1571	370	495	7e-10	64.3	histone acetyltransferase GCN5-like; K06062 histone acetyltransferase [EC:2.3.1.48]
CL2243.Contig6_All	gmx:100791610	32.26	124	81	3	1939	1577	405	526	1e-09	63.9	histone acetyltransferase GCN5-like; K06062 histone acetyltransferase [EC:2.3.1.48]
CL2243.Contig6_All	gmx:100813942	37.36	91	56	2	1846	1577	441	529	1e-09	63.5	histone acetyltransferase GCN5-like; K06062 histone acetyltransferase [EC:2.3.1.48]
CL2243.Contig6_All	cme:CMM151C	35.42	96	61	1	1864	1580	356	451	1e-09	63.2	probable histone acetyltransferase GCN5; K06062 histone acetyltransferase [EC:2.3.1.48]
CL2243.Contig6_All	gmx:100799455	40.7	86	51	1	1843	1586	173	256	3e-09	62.8	uncharacterized LOC100799455; K11723 bromodomain-containing protein 7/9
CL2243.Contig6_All	ppp:PHYPADRAFT_130814	34.23	111	70	3	1948	1625	283	391	4e-09	61.6	HAG1501; histone acetyltransferase SAGA/ADA, catalytic subunit PCAF/GCN5; K06062 histone acetyltransferase [EC:2.3.1.48]
CL2243.Contig6_All	ath:AT3G54610	37.78	90	55	2	1846	1580	466	553	4e-09	62	HAG1; histone acetyltransferase GCN5; K06062 histone acetyltransferase [EC:2.3.1.48]
CL2243.Contig6_All	ath:AT5G55040	36.7	109	62	3	1843	1538	194	300	9e-09	61.2	DNA-binding bromodomain-containing protein; K11723 bromodomain-containing protein 7/9
CL2243.Contig6_All	mtr:MTR_5g093070	33.93	112	74	2	1843	1508	206	311	2e-08	60.5	Bromodomain-containing protein; K11723 bromodomain-containing protein 7/9
CL2243.Contig6_All	pop:POPTR_559629	34.48	116	65	5	1939	1625	424	537	2e-08	60.1	HAG903; histone acetyltransferase; K06062 histone acetyltransferase [EC:2.3.1.48]
CL2243.Contig6_All	ppp:PHYPADRAFT_169613	32.87	143	95	3	1843	1418	155	287	2e-07	56.2	BRD1502; single bromodomain-containing protein; K11723 bromodomain-containing protein 7/9
CL2243.Contig6_All	ppp:PHYPADRAFT_165727	29.37	126	79	2	1966	1619	2050	2173	5e-07	55.8	HAF1501; transcription initiation factor TFIID, subunit TAF1; K03125 transcription initiation factor TFIID subunit 1
CL2243.Contig7_All	ota:Ot05g04730	41.41	99	58	0	1855	1559	60	158	5e-18	89.4	Protein involved in transcription initiation at TATA-containing promoters; associates with the basal transcription factor TFIID; contains two bromodom (ISS); K11684 bromodomain-containing factor 1
CL2243.Contig7_All	vvi:100252806	32.43	185	122	6	2116	1571	358	525	2e-13	76.3	histone acetyltransferase GCN5-like; K06062 histone acetyltransferase [EC:2.3.1.48]
CL2243.Contig7_All	ppp:PHYPADRAFT_170771	36.81	144	91	3	1849	1418	148	283	9e-13	73.9	BRD1501; single bromodomain-containing protein; K11723 bromodomain-containing protein 7/9
CL2243.Contig7_All	vvi:100267501	31.76	148	101	2	1849	1406	179	315	6e-12	71.2	uncharacterized LOC100267501; K11723 bromodomain-containing protein 7/9
CL2243.Contig7_All	osa:4348629	41.57	89	51	2	1834	1571	410	496	7e-12	70.5	Os10g0415900; K06062 histone acetyltransferase [EC:2.3.1.48]
CL2243.Contig7_All	rcu:RCOM_1302750	29.33	150	106	1	1849	1400	209	356	9e-12	70.9	bromodomain-containing protein; K11723 bromodomain-containing protein 7/9
CL2243.Contig7_All	gmx:100813942	36.51	126	75	4	1930	1568	408	529	1e-11	69.7	histone acetyltransferase GCN5-like; K06062 histone acetyltransferase [EC:2.3.1.48]
CL2243.Contig7_All	zma:542030	39.39	99	59	2	1831	1538	415	511	2e-11	68.9	hag101, gcn5; histone acetyl transferase GNAT/MYST 101; K06062 histone acetyltransferase [EC:2.3.1.48]
CL2243.Contig7_All	gmx:100791610	35.71	126	76	4	1930	1568	405	526	3e-11	68.6	histone acetyltransferase GCN5-like; K06062 histone acetyltransferase [EC:2.3.1.48]
CL2243.Contig7_All	mtr:MTR_8g062330	40	90	53	2	1834	1568	346	433	4e-11	67.8	Histone acetyltransferase GCN5; K06062 histone acetyltransferase [EC:2.3.1.48]
CL2243.Contig7_All	mtr:MTR_5g093070	29.06	203	133	7	1840	1265	204	393	2e-10	66.2	Bromodomain-containing protein; K11723 bromodomain-containing protein 7/9
CL2243.Contig7_All	bdi:100824513	38.04	92	56	2	1834	1562	406	495	3e-10	65.5	histone acetyltransferase GCN5-like; K06062 histone acetyltransferase [EC:2.3.1.48]
CL2243.Contig7_All	ath:AT3G54610	41.57	89	51	2	1834	1571	467	553	4e-10	65.1	HAG1; histone acetyltransferase GCN5; K06062 histone acetyltransferase [EC:2.3.1.48]
CL2243.Contig7_All	ppp:PHYPADRAFT_130814	35.14	111	69	3	1939	1616	283	391	5e-10	64.3	HAG1501; histone acetyltransferase SAGA/ADA, catalytic subunit PCAF/GCN5; K06062 histone acetyltransferase [EC:2.3.1.48]
CL2243.Contig7_All	gmx:100799455	42.05	88	51	1	1840	1577	171	256	5e-10	65.1	uncharacterized LOC100799455; K11723 bromodomain-containing protein 7/9
CL2243.Contig7_All	pop:POPTR_559629	46.58	73	36	3	1825	1616	467	537	9e-10	63.9	HAG903; histone acetyltransferase; K06062 histone acetyltransferase [EC:2.3.1.48]
CL2243.Contig7_All	ath:AT5G55040	37.84	111	62	3	1849	1538	189	297	2e-09	63.5	DNA-binding bromodomain-containing protein; K11723 bromodomain-containing protein 7/9
CL2243.Contig7_All	ppp:PHYPADRAFT_169613	35.1	151	94	4	1849	1409	150	287	2e-09	63.2	BRD1502; single bromodomain-containing protein; K11723 bromodomain-containing protein 7/9
CL2243.Contig7_All	cme:CMM151C	34.38	96	62	1	1855	1571	356	451	2e-09	62.8	probable histone acetyltransferase GCN5; K06062 histone acetyltransferase [EC:2.3.1.48]
CL2243.Contig7_All	ppp:PHYPADRAFT_165727	38.96	77	47	1	1840	1610	2099	2173	9e-07	54.7	HAF1501; transcription initiation factor TFIID, subunit TAF1; K03125 transcription initiation factor TFIID subunit 1
CL2243.Contig8_All	ota:Ot05g04730	39.39	99	60	0	1890	1594	60	158	2e-16	84.7	Protein involved in transcription initiation at TATA-containing promoters; associates with the basal transcription factor TFIID; contains two bromodom (ISS); K11684 bromodomain-containing factor 1
CL2243.Contig8_All	vvi:100252806	42.57	101	57	2	1905	1606	427	525	5e-13	74.7	histone acetyltransferase GCN5-like; K06062 histone acetyltransferase [EC:2.3.1.48]
CL2243.Contig8_All	vvi:100267501	32.43	148	100	2	1884	1441	179	315	1e-12	73.9	uncharacterized LOC100267501; K11723 bromodomain-containing protein 7/9
CL2243.Contig8_All	osa:4348629	42.22	90	51	2	1872	1606	409	496	1e-12	72.8	Os10g0415900; K06062 histone acetyltransferase [EC:2.3.1.48]
CL2243.Contig8_All	rcu:RCOM_1302750	30	150	105	1	1884	1435	209	356	2e-12	73.2	bromodomain-containing protein; K11723 bromodomain-containing protein 7/9
CL2243.Contig8_All	ppp:PHYPADRAFT_170771	36.11	144	92	3	1884	1453	148	283	3e-12	72.4	BRD1501; single bromodomain-containing protein; K11723 bromodomain-containing protein 7/9
CL2243.Contig8_All	mtr:MTR_8g062330	40.66	91	53	2	1872	1603	345	433	8e-12	70.1	Histone acetyltransferase GCN5; K06062 histone acetyltransferase [EC:2.3.1.48]
CL2243.Contig8_All	zma:542030	38.24	102	62	2	1875	1573	412	511	1e-11	70.1	hag101, gcn5; histone acetyl transferase GNAT/MYST 101; K06062 histone acetyltransferase [EC:2.3.1.48]
CL2243.Contig8_All	cme:CMM151C	30.08	133	92	2	2001	1606	322	451	1e-11	69.7	probable histone acetyltransferase GCN5; K06062 histone acetyltransferase [EC:2.3.1.48]
CL2243.Contig8_All	gmx:100791610	40.66	91	53	2	1872	1603	438	526	3e-11	68.6	histone acetyltransferase GCN5-like; K06062 histone acetyltransferase [EC:2.3.1.48]
CL2243.Contig8_All	gmx:100813942	40.66	91	53	2	1872	1603	441	529	3e-11	68.6	histone acetyltransferase GCN5-like; K06062 histone acetyltransferase [EC:2.3.1.48]
CL2243.Contig8_All	ath:AT3G54610	41.11	90	52	2	1872	1606	466	553	1e-10	67	HAG1; histone acetyltransferase GCN5; K06062 histone acetyltransferase [EC:2.3.1.48]
CL2243.Contig8_All	mtr:MTR_5g093070	29.06	203	133	7	1875	1300	204	393	1e-10	67.4	Bromodomain-containing protein; K11723 bromodomain-containing protein 7/9
CL2243.Contig8_All	bdi:100824513	38.04	92	56	2	1869	1597	406	495	2e-10	66.2	histone acetyltransferase GCN5-like; K06062 histone acetyltransferase [EC:2.3.1.48]
CL2243.Contig8_All	gmx:100799455	42.05	88	51	1	1875	1612	171	256	2e-10	66.6	uncharacterized LOC100799455; K11723 bromodomain-containing protein 7/9
CL2243.Contig8_All	ath:AT5G55040	38.74	111	61	3	1884	1573	189	297	2e-10	66.2	DNA-binding bromodomain-containing protein; K11723 bromodomain-containing protein 7/9
CL2243.Contig8_All	ppp:PHYPADRAFT_130814	44	75	41	2	1872	1651	319	391	7e-10	63.9	HAG1501; histone acetyltransferase SAGA/ADA, catalytic subunit PCAF/GCN5; K06062 histone acetyltransferase [EC:2.3.1.48]
CL2243.Contig8_All	pop:POPTR_559629	44.58	83	43	4	1890	1651	458	537	1e-09	63.5	HAG903; histone acetyltransferase; K06062 histone acetyltransferase [EC:2.3.1.48]
CL2243.Contig8_All	ppp:PHYPADRAFT_169613	34.44	151	95	4	1884	1444	150	287	2e-09	62.8	BRD1502; single bromodomain-containing protein; K11723 bromodomain-containing protein 7/9
CL2243.Contig8_All	ppp:PHYPADRAFT_165727	37.93	87	53	2	1875	1618	2099	2183	1e-06	54.7	HAF1501; transcription initiation factor TFIID, subunit TAF1; K03125 transcription initiation factor TFIID subunit 1
CL2243.Contig9_All	ota:Ot05g04730	41.41	99	58	0	1862	1566	60	158	6e-18	89.4	Protein involved in transcription initiation at TATA-containing promoters; associates with the basal transcription factor TFIID; contains two bromodom (ISS); K11684 bromodomain-containing factor 1
CL2243.Contig9_All	ppp:PHYPADRAFT_170771	36.81	144	91	3	1856	1425	148	283	1e-12	73.9	BRD1501; single bromodomain-containing protein; K11723 bromodomain-containing protein 7/9
CL2243.Contig9_All	vvi:100252806	44.94	89	48	2	1841	1578	439	525	4e-12	72	histone acetyltransferase GCN5-like; K06062 histone acetyltransferase [EC:2.3.1.48]
CL2243.Contig9_All	vvi:100267501	31.76	148	101	2	1856	1413	179	315	7e-12	71.2	uncharacterized LOC100267501; K11723 bromodomain-containing protein 7/9
CL2243.Contig9_All	osa:4348629	41.57	89	51	2	1841	1578	410	496	8e-12	70.5	Os10g0415900; K06062 histone acetyltransferase [EC:2.3.1.48]
CL2243.Contig9_All	rcu:RCOM_1302750	29.33	150	106	1	1856	1407	209	356	1e-11	70.9	bromodomain-containing protein; K11723 bromodomain-containing protein 7/9
CL2243.Contig9_All	zma:542030	39.39	99	59	2	1838	1545	415	511	2e-11	68.9	hag101, gcn5; histone acetyl transferase GNAT/MYST 101; K06062 histone acetyltransferase [EC:2.3.1.48]
CL2243.Contig9_All	gmx:100813942	38.68	106	60	3	1877	1575	426	529	3e-11	68.9	histone acetyltransferase GCN5-like; K06062 histone acetyltransferase [EC:2.3.1.48]
CL2243.Contig9_All	mtr:MTR_8g062330	40	90	53	2	1841	1575	346	433	5e-11	67.8	Histone acetyltransferase GCN5; K06062 histone acetyltransferase [EC:2.3.1.48]
CL2243.Contig9_All	gmx:100791610	41.11	90	52	2	1841	1575	439	526	6e-11	67.8	histone acetyltransferase GCN5-like; K06062 histone acetyltransferase [EC:2.3.1.48]
CL2243.Contig9_All	cme:CMM151C	29.32	133	93	2	1973	1578	322	451	8e-11	67	probable histone acetyltransferase GCN5; K06062 histone acetyltransferase [EC:2.3.1.48]
CL2243.Contig9_All	mtr:MTR_5g093070	29.06	203	133	7	1847	1272	204	393	3e-10	66.2	Bromodomain-containing protein; K11723 bromodomain-containing protein 7/9
CL2243.Contig9_All	bdi:100824513	38.04	92	56	2	1841	1569	406	495	3e-10	65.5	histone acetyltransferase GCN5-like; K06062 histone acetyltransferase [EC:2.3.1.48]
CL2243.Contig9_All	ath:AT3G54610	41.57	89	51	2	1841	1578	467	553	4e-10	65.1	HAG1; histone acetyltransferase GCN5; K06062 histone acetyltransferase [EC:2.3.1.48]
CL2243.Contig9_All	gmx:100799455	42.05	88	51	1	1847	1584	171	256	6e-10	65.1	uncharacterized LOC100799455; K11723 bromodomain-containing protein 7/9
CL2243.Contig9_All	pop:POPTR_559629	46.58	73	36	3	1832	1623	467	537	1e-09	63.9	HAG903; histone acetyltransferase; K06062 histone acetyltransferase [EC:2.3.1.48]
CL2243.Contig9_All	ath:AT5G55040	37.84	111	62	3	1856	1545	189	297	2e-09	63.5	DNA-binding bromodomain-containing protein; K11723 bromodomain-containing protein 7/9
CL2243.Contig9_All	ppp:PHYPADRAFT_169613	35.1	151	94	4	1856	1416	150	287	2e-09	63.2	BRD1502; single bromodomain-containing protein; K11723 bromodomain-containing protein 7/9
CL2243.Contig9_All	ppp:PHYPADRAFT_130814	43.24	74	41	2	1841	1623	320	391	5e-09	61.2	HAG1501; histone acetyltransferase SAGA/ADA, catalytic subunit PCAF/GCN5; K06062 histone acetyltransferase [EC:2.3.1.48]
CL2243.Contig9_All	ppp:PHYPADRAFT_165727	38.96	77	47	1	1847	1617	2099	2173	1e-06	54.7	HAF1501; transcription initiation factor TFIID, subunit TAF1; K03125 transcription initiation factor TFIID subunit 1
CL2243.Contig10_All	ota:Ot05g04730	43.84	73	41	0	224	6	60	132	6e-15	72.4	Protein involved in transcription initiation at TATA-containing promoters; associates with the basal transcription factor TFIID; contains two bromodom (ISS); K11684 bromodomain-containing factor 1
CL2243.Contig10_All	vvi:100252806	38.04	92	56	2	275	3	415	504	2e-10	59.7	histone acetyltransferase GCN5-like; K06062 histone acetyltransferase [EC:2.3.1.48]
CL2243.Contig10_All	gmx:100791610	43.48	69	38	2	206	3	438	504	1e-09	57	histone acetyltransferase GCN5-like; K06062 histone acetyltransferase [EC:2.3.1.48]
CL2243.Contig10_All	gmx:100813942	43.48	69	38	2	206	3	441	507	1e-09	57	histone acetyltransferase GCN5-like; K06062 histone acetyltransferase [EC:2.3.1.48]
CL2243.Contig10_All	bdi:100824513	42.65	68	38	2	203	3	406	471	4e-09	55.8	histone acetyltransferase GCN5-like; K06062 histone acetyltransferase [EC:2.3.1.48]
CL2243.Contig10_All	osa:4348629	40.58	69	40	2	206	3	409	475	5e-09	55.5	Os10g0415900; K06062 histone acetyltransferase [EC:2.3.1.48]
CL2243.Contig10_All	mtr:MTR_8g062330	42.03	69	39	2	206	3	345	411	9e-09	54.7	Histone acetyltransferase GCN5; K06062 histone acetyltransferase [EC:2.3.1.48]
CL2243.Contig10_All	rcu:RCOM_1302750	41.67	72	42	1	218	3	209	278	1e-08	54.7	bromodomain-containing protein; K11723 bromodomain-containing protein 7/9
CL2243.Contig10_All	ppp:PHYPADRAFT_170771	34.78	115	75	2	347	3	105	217	1e-08	54.3	BRD1501; single bromodomain-containing protein; K11723 bromodomain-containing protein 7/9
CL2243.Contig10_All	zma:542030	40	70	41	2	209	3	412	479	2e-08	53.9	hag101, gcn5; histone acetyl transferase GNAT/MYST 101; K06062 histone acetyltransferase [EC:2.3.1.48]
CL2243.Contig10_All	ppp:PHYPADRAFT_130814	34.78	92	59	2	275	3	296	385	2e-08	53.5	HAG1501; histone acetyltransferase SAGA/ADA, catalytic subunit PCAF/GCN5; K06062 histone acetyltransferase [EC:2.3.1.48]
CL2243.Contig10_All	pop:POPTR_559629	33.64	107	62	4	296	3	427	531	2e-08	53.5	HAG903; histone acetyltransferase; K06062 histone acetyltransferase [EC:2.3.1.48]
CL2243.Contig10_All	ath:AT5G55040	40.28	72	43	1	218	3	189	258	3e-08	53.5	DNA-binding bromodomain-containing protein; K11723 bromodomain-containing protein 7/9
CL2243.Contig10_All	ath:AT3G54610	41.18	68	39	2	206	6	466	531	6e-08	52.4	HAG1; histone acetyltransferase GCN5; K06062 histone acetyltransferase [EC:2.3.1.48]
[truncated: 63,536 more rows]
