# Supplementary material for: De novo leaf and root transcriptome analysis to identify putative genes involved in triterpenoid saponins biosynthesis in Hedera helix L
Source: PLoS One. 2017 Aug 3;12(8):e0182243. doi: 10.1371/journal.pone.0182243 (PMC5542655; doi:10.1371/journal.pone.0182243)
Supplement: S7 Table — (XLS) [file pone.0182243.s011.xls]

## Sheet: Up-regulated DEGs in Leaf 
S7 Table. Expressed higher DEGs in Leaf
geneID	geneLength	L1_rawfragments(12206842)	L1_FPKM	R1_rawfragments(12119201)	R1_FPKM	L2_rawfragments(12593645)	L2_FPKM	R2_rawfragments(11966114)	R2_FPKM	L3_rawfragments(13142467)	L3_FPKM	R3_rawfragments(12463347)	R3_FPKM	Nr-ID	Nr-Score	Nr-Evalue	Nr-annotation	Nt-ID	Nt-Score	Nt-Evalue	Nt-annotation	Swissprot-ID	Swissprot-Score	Swissprot-Evalue	Swissprot-annotation	COG-Protein-or-Domain	COG-Score	COG-Evalue	COG-ID	COG-Function-Description	KO_id	KEGG-Evalue	KEGG-Score	KEGG-Gene	ko_definition	GO-BiologicalProcess	GO-MolecularFunction	Go-CellularComponent
CL10.Contig6_All	1237	141	9.3378	18	1.2007	103	6.6117	5	0.3378	271	16.6695	18	1.1675	gi|470133791|ref|XP_004302743.1|	467.6	3e-164	PREDICTED: uncharacterized protein LOC101294772 isoform 1 [Fragaria vesca subsp. vesca]	gi|565348012|ref|XM_006340953.1|	283	3e-73	PREDICTED: Solanum tuberosum uncharacterized LOC102599760 (LOC102599760), mRNA	--	--	--	--	CC0282	92	6e-21	COG1011	Predicted hydrolase (HAD superfamily)	K07025	8e-158	447	gmx:100796466	putative hydrolase of the HAD superfamily	GO:0008152//metabolic process	GO:0016787//hydrolase activity	-
CL100.Contig2_All	1656	255	12.6147	45	2.2422	233	11.1723	40	2.0186	247	11.3491	25	1.2113	gi|590701043|ref|XP_007046301.1|	442.6	4e-151	Methionine aminopeptidase 1B isoform 1 [Theobroma cacao] >gi|508710236|gb|EOY02133.1| Methionine aminopeptidase 1B isoform 1 [Theobroma cacao]	gi|359472985|ref|XM_002278712.2|	442	1e-121	PREDICTED: Vitis vinifera methionine aminopeptidase 1B, chloroplastic-like (LOC100262904), mRNA	sp|Q9FV52|AMP1B_ARATH	410	2e-140	Methionine aminopeptidase 1B, chloroplastic OS=Arabidopsis thaliana GN=MAP1B PE=2 SV=2	ML1576	202	4e-60	COG0024	Methionine aminopeptidase	K01265	9e-149	432	rcu:RCOM_0705640	methionyl aminopeptidase [EC:3.4.11.18]	GO:0070084;GO:0006508//proteolysis	GO:0046872//metal ion binding;GO:0070006//metalloaminopeptidase activity	GO:0009507//chloroplast
CL100.Contig4_All	3130	383	10.0242	86	2.2671	351	8.9045	124	3.3107	351	8.5327	47	1.2048	gi|566183482|ref|XP_002311439.2|	146.7	2e-36	hypothetical protein POPTR_0008s11610g [Populus trichocarpa] >gi|550332867|gb|EEE88806.2| hypothetical protein POPTR_0008s11610g [Populus trichocarpa]	gi|359472985|ref|XM_002278712.2|	274	6e-70	PREDICTED: Vitis vinifera methionine aminopeptidase 1B, chloroplastic-like (LOC100262904), mRNA	sp|Q9FV52|AMP1B_ARATH	370	2e-119	Methionine aminopeptidase 1B, chloroplastic OS=Arabidopsis thaliana GN=MAP1B PE=2 SV=2	ML1576	209	3e-60	COG0024	Methionine aminopeptidase	K01265	6e-129	394	pop:POPTR_720677	methionyl aminopeptidase [EC:3.4.11.18]	GO:0070084;GO:0006508//proteolysis	GO:0046872//metal ion binding;GO:0070006//metalloaminopeptidase activity	GO:0009507//chloroplast
CL1000.Contig1_All	882	71	6.5946	21	1.9646	87	7.8325	31	2.9372	66	5.6938	13	1.1826	gi|225430910|ref|XP_002276795.1|	258.5	7e-85	PREDICTED: protein TIC 20-II, chloroplastic [Vitis vinifera] >gi|147792791|emb|CAN71033.1| hypothetical protein VITISV_000355 [Vitis vinifera]	gi|460409344|ref|XM_004250051.1|	87.7	2e-14	PREDICTED: Solanum lycopersicum protein TIC 20-II, chloroplastic-like (LOC101257523), mRNA	sp|O82251|TI202_ARATH	218	3e-71	Protein TIC 20-II, chloroplastic OS=Arabidopsis thaliana GN=TIC20-II PE=2 SV=1	--	--	--	--	--	K03006	5e-06	49.3	bdi:100841250	DNA-directed RNA polymerase II subunit RPB1 [EC:2.7.7.6]	GO:0010207//photosystem II assembly	-	GO:0009706//chloroplast inner membrane;GO:0005739//mitochondrion
CL1000.Contig3_All	1081	120	9.0939	45	3.4349	122	8.9615	43	3.3242	142	9.9951	57	4.2307	gi|225430910|ref|XP_002276795.1|	259.2	3e-84	PREDICTED: protein TIC 20-II, chloroplastic [Vitis vinifera] >gi|147792791|emb|CAN71033.1| hypothetical protein VITISV_000355 [Vitis vinifera]	gi|460409344|ref|XM_004250051.1|	77.8	3e-11	PREDICTED: Solanum lycopersicum protein TIC 20-II, chloroplastic-like (LOC101257523), mRNA	sp|O82251|TI202_ARATH	219	2e-70	Protein TIC 20-II, chloroplastic OS=Arabidopsis thaliana GN=TIC20-II PE=2 SV=1	--	--	--	--	--	K03006	6e-06	49.7	bdi:100841250	DNA-directed RNA polymerase II subunit RPB1 [EC:2.7.7.6]	GO:0010207//photosystem II assembly	-	GO:0009706//chloroplast inner membrane;GO:0005739//mitochondrion
CL10004.Contig2_All	787	790	82.2335	170	17.8238	745	75.1675	179	19.0075	881	85.1774	341	34.7652	gi|566259812|ref|XP_006389461.1|	202.2	3e-64	hypothetical protein POPTR_0024s00700g [Populus trichocarpa] >gi|118487434|gb|ABK95545.1| unknown [Populus trichocarpa] >gi|550312261|gb|ERP48375.1| hypothetical protein POPTR_0024s00700g [Populus trichocarpa]	--	--	--	--	--	--	--	--	--	--	--	--	--	--	--	--	--	--	-	-	-
CL1001.Contig1_All	2221	621	22.9055	266	9.8823	635	22.7025	182	6.8481	796	27.2702	365	13.1859	gi|567861730|ref|XP_006423519.1|	891.3	0	hypothetical protein CICLE_v10028076mg [Citrus clementina] >gi|557525453|gb|ESR36759.1| hypothetical protein CICLE_v10028076mg [Citrus clementina]	gi|359475075|ref|XM_002269988.2|	565	1e-158	PREDICTED: Vitis vinifera amidophosphoribosyltransferase, chloroplastic-like (LOC100250446), mRNA	sp|Q9SI61|ASE1_ARATH	826	0	Amidophosphoribosyltransferase 1, chloroplastic OS=Arabidopsis thaliana GN=ASE1 PE=2 SV=1	CAC1392	453	1e-152	COG0034	Glutamine phosphoribosylpyrophosphate amidotransferase	K00764	0	882	rcu:RCOM_1451410	amidophosphoribosyltransferase [EC:2.4.2.14]	GO:0009113//purine nucleobase biosynthetic process;GO:0009116//nucleoside metabolic process;GO:0006189//'de novo' IMP biosynthetic process	GO:0051536//iron-sulfur cluster binding;GO:0046872//metal ion binding;GO:0004044//amidophosphoribosyltransferase activity	-
CL10012.Contig2_All	834	88	8.644	7	0.6926	186	17.7091	4	0.4008	65	5.9302	6	0.5772	--	--	--	--	--	--	--	--	--	--	--	--	--	--	--	--	--	--	--	--	--	--	-	-	-
CL10015.Contig1_All	643	54	6.8799	0	0	48	5.9276	0	0	134	15.8569	0	0	gi|590675606|ref|XP_007039495.1|	99	7e-25	Uncharacterized protein TCM_015716 [Theobroma cacao] >gi|508776740|gb|EOY23996.1| Uncharacterized protein TCM_015716 [Theobroma cacao]	gi|590675605|ref|XM_007039433.1|	73.8	2e-10	Theobroma cacao Uncharacterized protein (TCM_015716) mRNA, complete cds	--	--	--	--	--	--	--	--	--	--	--	--	--	--	-	-	-
CL10025.Contig1_All	1651	3170	157.293	109	5.4476	2312	111.196	84	4.2519	2977	137.2	77	3.742	gi|565399387|ref|XP_006365236.1|	577.8	0	PREDICTED: quinone oxidoreductase-like protein At1g23740, chloroplastic-like [Solanum tuberosum]	gi|359473177|ref|XM_003631207.1|	555	1e-155	PREDICTED: Vitis vinifera quinone oxidoreductase-like protein At1g23740, chloroplastic-like (LOC100852555), mRNA	sp|Q9ZUC1|QORL_ARATH	504	6e-177	Quinone oxidoreductase-like protein At1g23740, chloroplastic OS=Arabidopsis thaliana GN=At1g23740 PE=1 SV=2	lin0622	188	1e-54	COG0604	NADPH:quinone reductase and related Zn-dependent oxidoreductases	K00344	2e-23	102	osa:4331066	NADPH2:quinone reductase [EC:1.6.5.5]	GO:0009409//response to cold;GO:0055114//oxidation-reduction process	GO:0003960//NADPH:quinone reductase activity;GO:0035671//enone reductase activity;GO:0035798//2-alkenal reductase (NADP+) activity;GO:0008270//zinc ion binding	GO:0009941//chloroplast envelope;GO:0010319//stromule;GO:0009570//chloroplast stroma;GO:0009579//thylakoid;GO:0048046//apoplast
CL10025.Contig2_All	1774	1104	50.9814	43	2	664	29.721	29	1.3661	1101	47.2234	43	1.9448	gi|565399387|ref|XP_006365236.1|	576.6	0	PREDICTED: quinone oxidoreductase-like protein At1g23740, chloroplastic-like [Solanum tuberosum]	gi|359473177|ref|XM_003631207.1|	525	1e-146	PREDICTED: Vitis vinifera quinone oxidoreductase-like protein At1g23740, chloroplastic-like (LOC100852555), mRNA	sp|Q9ZUC1|QORL_ARATH	503	4e-176	Quinone oxidoreductase-like protein At1g23740, chloroplastic OS=Arabidopsis thaliana GN=At1g23740 PE=1 SV=2	lin0622	184	6e-53	COG0604	NADPH:quinone reductase and related Zn-dependent oxidoreductases	K00344	1e-23	103	osa:4331066	NADPH2:quinone reductase [EC:1.6.5.5]	GO:0009409//response to cold;GO:0055114//oxidation-reduction process	GO:0003960//NADPH:quinone reductase activity;GO:0035671//enone reductase activity;GO:0035798//2-alkenal reductase (NADP+) activity;GO:0008270//zinc ion binding	GO:0009941//chloroplast envelope;GO:0010319//stromule;GO:0009570//chloroplast stroma;GO:0009579//thylakoid;GO:0048046//apoplast
CL10025.Contig3_All	1645	2946	146.711	106	5.317	2036	98.2789	66	3.3529	3410	157.729	142	6.9261	gi|565399387|ref|XP_006365236.1|	572.4	0	PREDICTED: quinone oxidoreductase-like protein At1g23740, chloroplastic-like [Solanum tuberosum]	gi|359473177|ref|XM_003631207.1|	525	1e-146	PREDICTED: Vitis vinifera quinone oxidoreductase-like protein At1g23740, chloroplastic-like (LOC100852555), mRNA	sp|Q9ZUC1|QORL_ARATH	503	9e-177	Quinone oxidoreductase-like protein At1g23740, chloroplastic OS=Arabidopsis thaliana GN=At1g23740 PE=1 SV=2	lin0622	184	3e-53	COG0604	NADPH:quinone reductase and related Zn-dependent oxidoreductases	K00344	9e-24	103	osa:4331066	NADPH2:quinone reductase [EC:1.6.5.5]	GO:0009409//response to cold;GO:0055114//oxidation-reduction process	GO:0003960//NADPH:quinone reductase activity;GO:0035671//enone reductase activity;GO:0035798//2-alkenal reductase (NADP+) activity;GO:0008270//zinc ion binding	GO:0009941//chloroplast envelope;GO:0010319//stromule;GO:0009570//chloroplast stroma;GO:0009579//thylakoid;GO:0048046//apoplast
CL1003.Contig1_All	1521	118	6.3555	12	0.651	145	7.5699	27	1.4835	197	9.8551	35	1.8463	gi|297734241|emb|CBI15488.3|	521.2	2e-178	unnamed protein product [Vitis vinifera]	gi|565349451|ref|XM_006341645.1|	163	8e-37	PREDICTED: Solanum tuberosum probable receptor-like protein kinase At1g67000-like (LOC102599227), mRNA	sp|Q3ECH2|Y1670_ARATH	375	5e-121	Probable receptor-like protein kinase At1g67000 OS=Arabidopsis thaliana GN=At1g67000 PE=2 SV=2	CAC1728_1	92.8	7e-20	COG0515	Serine/threonine protein kinase	K13416	6e-55	195	ath:AT4G33430	brassinosteroid insensitive 1-associated receptor kinase 1 [EC:2.7.10.1 2.7.11.1]	GO:0006468//protein phosphorylation	GO:0005524//ATP binding;GO:0004674//protein serine/threonine kinase activity	-
CL10031.Contig2_All	694	57	6.7284	0	0	39	4.4622	0	0	60	6.5783	0	0	gi|595885166|ref|XP_007213112.1|	123.2	7e-33	hypothetical protein PRUPE_ppa023631mg [Prunus persica] >gi|462408977|gb|EMJ14311.1| hypothetical protein PRUPE_ppa023631mg [Prunus persica]	gi|470118909|ref|XM_004295514.1|	73.8	3e-10	PREDICTED: Fragaria vesca subsp. vesca uncharacterized LOC101305353 (LOC101305353), mRNA	--	--	--	--	--	--	--	--	--	--	--	--	--	--	-	-	-
CL10036.Contig3_All	1408	653	37.9933	215	12.5997	551	31.074	220	13.0577	695	37.5582	296	16.8676	gi|587837839|gb|EXB28579.1|	485	6e-170	ATP-dependent Clp protease proteolytic subunit 5 [Morus notabilis]	gi|359480166|ref|XM_002277068.2|	634	1e-179	PREDICTED: Vitis vinifera ATP-dependent Clp protease proteolytic subunit 5, chloroplastic-like, transcript variant 1 (LOC100246849), mRNA	sp|Q9S834|CLPP5_ARATH	471	1e-166	ATP-dependent Clp protease proteolytic subunit 5, chloroplastic OS=Arabidopsis thaliana GN=CLPP5 PE=1 SV=1	alr1238	251	2e-81	COG0740	Protease subunit of ATP-dependent Clp proteases	K01358	8e-167	473	aly:ARALYDRAFT_887394	ATP-dependent Clp protease, protease subunit [EC:3.4.21.92]	GO:0006508//proteolysis;GO:0000023//maltose metabolic process;GO:0019252//starch biosynthetic process	GO:0004252//serine-type endopeptidase activity	GO:0009941//chloroplast envelope;GO:0009534//chloroplast thylakoid;GO:0009840//chloroplastic endopeptidase Clp complex
CL10036.Contig4_All	1229	1092	72.7893	282	18.9332	1039	67.1293	317	21.5553	1294	80.1135	355	23.1762	gi|587837839|gb|EXB28579.1|	480.7	3e-169	ATP-dependent Clp protease proteolytic subunit 5 [Morus notabilis]	gi|359480166|ref|XM_002277068.2|	617	1e-173	PREDICTED: Vitis vinifera ATP-dependent Clp protease proteolytic subunit 5, chloroplastic-like, transcript variant 1 (LOC100246849), mRNA	sp|Q9S834|CLPP5_ARATH	469	6e-167	ATP-dependent Clp protease proteolytic subunit 5, chloroplastic OS=Arabidopsis thaliana GN=CLPP5 PE=1 SV=1	alr1238	254	5e-83	COG0740	Protease subunit of ATP-dependent Clp proteases	K01358	7e-167	470	aly:ARALYDRAFT_887394	ATP-dependent Clp protease, protease subunit [EC:3.4.21.92]	GO:0006508//proteolysis;GO:0000023//maltose metabolic process;GO:0019252//starch biosynthetic process	GO:0004252//serine-type endopeptidase activity	GO:0009941//chloroplast envelope;GO:0009534//chloroplast thylakoid;GO:0009840//chloroplastic endopeptidase Clp complex
CL10041.Contig1_All	933	96	8.4292	0	0	19	1.617	2	0.1791	27	2.2019	0	0	--	--	--	--	gi|159025418|emb|AM690352.1|	99.6	6e-18	Prunus webbii partial s-RNase gene for ribonuclease, exons 1-3, allele Sn1, cultivar A3	--	--	--	--	--	--	--	--	--	--	--	--	--	--	-	-	-
CL10047.Contig3_All	1335	68	4.1728	22	1.3598	72	4.2825	28	1.7528	86	4.9016	22	1.3222	gi|604330560|gb|EYU35554.1|	558.1	0	hypothetical protein MIMGU_mgv1a024577mg, partial [Mimulus guttatus]	gi|359485534|ref|XM_002277205.2|	535	1e-149	PREDICTED: Vitis vinifera ribonuclease Z, chloroplastic-like (LOC100267142), mRNA	sp|Q8L633|RNZC_ARATH	502	3e-178	Ribonuclease Z, chloroplastic OS=Arabidopsis thaliana GN=CPZ PE=2 SV=1	TM0864	84.7	9e-18	COG1234	Metal-dependent hydrolases of the beta-lactamase superfamily III	--	--	--	--	--	GO:0090502;GO:0009658//chloroplast organization;GO:0006364//rRNA processing;GO:0042780//tRNA 3'-end processing;GO:0016556//mRNA modification	GO:0042781//3'-tRNA processing endoribonuclease activity	GO:0009507//chloroplast;GO:0005634//nucleus
CL10049.Contig1_All	3145	168	4.3761	18	0.4723	158	3.9892	33	0.8769	197	4.7662	33	0.8419	gi|590587729|ref|XP_007016042.1|	728	0	Ring/U-Box superfamily protein, putative isoform 1 [Theobroma cacao] >gi|508786405|gb|EOY33661.1| Ring/U-Box superfamily protein, putative isoform 1 [Theobroma cacao]	gi|359479412|ref|XM_002272355.2|	125	4e-25	PREDICTED: Vitis vinifera uncharacterized LOC100243144 (LOC100243144), mRNA	sp|Q7XI08|XB34_ORYSJ	52.4	1e-06	Probable E3 ubiquitin-protein ligase XBOS34 OS=Oryza sativa subsp. japonica GN=XBOS34 PE=2 SV=1	--	--	--	--	--	K01931	1e-101	337	pop:POPTR_879783	protein neuralized [EC:6.3.2.19]	-	-	-
CL10053.Contig2_All	1772	661	30.5587	248	11.5482	678	30.3819	252	11.8846	613	26.3221	258	11.6821	gi|502130647|ref|XP_004500722.1|	535	0	PREDICTED: 60S ribosomal protein L5-like [Cicer arietinum]	gi|349727492|emb|FQ393988.1|	539	1e-150	Vitis vinifera clone SS0AFA23YD06	sp|Q6UNT2|RL5_CUCSA	509	1e-179	60S ribosomal protein L5 OS=Cucumis sativus GN=RPL5 PE=2 SV=1	YPL131w	305	2e-99	COG0256	Ribosomal protein L18	K02932	0	533	vvi:100262824	large subunit ribosomal protein L5e	GO:0006412//translation;GO:0009955//adaxial/abaxial pattern specification;GO:0009965//leaf morphogenesis;GO:0010015//root morphogenesis;GO:0008283//cell proliferation	GO:0003735//structural constituent of ribosome;GO:0008097//5S rRNA binding	GO:0005730//nucleolus;GO:0009507//chloroplast;GO:0005773//vacuole;GO:0022625//cytosolic large ribosomal subunit;GO:0005886//plasma membrane
CL10055.Contig3_All	1097	748	55.8588	201	15.1187	599	43.358	112	8.5321	1176	81.5687	230	16.8223	gi|147795324|emb|CAN67249.1|	428.7	9e-148	hypothetical protein VITISV_008684 [Vitis vinifera]	gi|359478217|ref|XM_003632039.1|	125	1e-25	PREDICTED: Vitis vinifera UDP-glycosyltransferase 74E2-like (LOC100249191), mRNA	sp|Q9SYK9|U74E2_ARATH	364	8e-124	UDP-glycosyltransferase 74E2 OS=Arabidopsis thaliana GN=UGT74E2 PE=1 SV=1	BS_yojK	52	6e-07	COG1819	Glycosyl transferases, related to UDP-glucuronosyltransferase	K13691	1e-133	390	pop:POPTR_810275	pathogen-inducible salicylic acid glucosyltransferase [EC:2.4.1.-]	-	GO:0016758//transferase activity, transferring hexosyl groups	-
CL10061.Contig2_All	1747	65	3.048	13	0.614	60	2.7271	1	0.0478	147	6.4025	12	0.5511	gi|566157343|ref|XP_002301101.2|	862.1	0	MATE efflux family protein [Populus trichocarpa] >gi|550344729|gb|EEE80374.2| MATE efflux family protein [Populus trichocarpa]	gi|225458977|ref|XM_002283573.1|	488	1e-134	PREDICTED: Vitis vinifera multidrug and toxin extrusion protein 1-like (LOC100247181), mRNA	sp|Q9SIA4|MATE5_ARATH	254	7e-78	MATE efflux family protein 5 OS=Arabidopsis thaliana GN=DTXL1 PE=3 SV=1	SPCC4B3.13	219	9e-64	COG0534	Na+-driven multidrug efflux pump	K03327	0	852	vvi:100247181	multidrug resistance protein, MATE family	GO:0006855//drug transmembrane transport;GO:0003156//regulation of organ formation;GO:0055072//iron ion homeostasis;GO:0009624//response to nematode	GO:0015238//drug transmembrane transporter activity;GO:0015297//antiporter activity	GO:0016021//integral to membrane;GO:0017119//Golgi transport complex
CL10062.Contig2_All	323	51	12.9349	3	0.7664	31	7.6209	3	0.7762	46	10.8362	5	1.242	gi|356571660|ref|XP_003553993.1|	77	3e-16	PREDICTED: WD repeat-containing protein LWD1-like [Glycine max]	gi|566159464|ref|XM_002301528.2|	60	2e-06	Populus trichocarpa transducin family protein (POPTR_0002s22620g) mRNA, complete cds	sp|Q9LPV9|LWD1_ARATH	70.1	2e-15	WD repeat-containing protein LWD1 OS=Arabidopsis thaliana GN=LWD1 PE=2 SV=1	--	--	--	--	--	K11805	1e-17	77	gmx:100779365	WD repeat-containing protein 68	GO:0009718//anthocyanin-containing compound biosynthetic process;GO:0048573//photoperiodism, flowering;GO:0043153//entrainment of circadian clock by photoperiod	GO:0044212//transcription regulatory region DNA binding;GO:0000166//nucleotide binding	GO:0005634//nucleus
CL10079.Contig2_All	3077	785	20.8996	98	2.628	551	14.2191	93	2.5258	761	18.8183	83	2.1643	gi|359478712|ref|XP_002282519.2|	815.1	0	PREDICTED: uncharacterized protein LOC100255350 [Vitis vinifera]	gi|359478711|ref|XM_002282483.2|	319	1e-83	PREDICTED: Vitis vinifera uncharacterized LOC100255350 (LOC100255350), mRNA	sp|Q9SJJ3|BLH8_ARATH	289	3e-86	BEL1-like homeodomain protein 8 OS=Arabidopsis thaliana GN=BLH8 PE=1 SV=1	--	--	--	--	--	--	--	--	--	--	-	-	-
CL10096.Contig2_All	1721	1951	92.8695	9	0.4315	1375	63.4411	15	0.7284	1277	56.459	10	0.4662	gi|567871633|ref|XP_006428406.1|	686.4	0	hypothetical protein CICLE_v10011571mg [Citrus clementina] >gi|568880208|ref|XP_006493026.1| PREDICTED: UDP-glycosyltransferase 86A1-like [Citrus sinensis] >gi|557530463|gb|ESR41646.1| hypothetical protein CICLE_v10011571mg [Citrus clementina]	gi|568880207|ref|XM_006492963.1|	151	3e-33	PREDICTED: Citrus sinensis UDP-glycosyltransferase 86A1-like (LOC102629546), mRNA	sp|Q9SJL0|U86A1_ARATH	612	0	UDP-glycosyltransferase 86A1 OS=Arabidopsis thaliana GN=UGT86A1 PE=2 SV=1	--	--	--	--	--	K13692	3e-76	251	vvi:100252177	UDP-glucose:(indol-3-yl)acetate beta-D-glucosyltransferase [EC:2.4.1.121]	GO:0008152//metabolic process	GO:0016758//transferase activity, transferring hexosyl groups	-
CL10099.Contig1_All	1386	79	4.6694	3	0.1786	65	3.7239	5	0.3015	62	3.4037	0	0	gi|590570133|ref|XP_007011263.1|	470.3	7e-162	NAD-dependent glycerol-3-phosphate dehydrogenase family protein [Theobroma cacao] >gi|508728176|gb|EOY20073.1| NAD-dependent glycerol-3-phosphate dehydrogenase family protein [Theobroma cacao]	gi|225448708|ref|XM_002275286.1|	591	1e-166	PREDICTED: Vitis vinifera glycerol-3-phosphate dehydrogenase [NAD(P)+]-like (LOC100246767), mRNA	sp|Q949Q0|GPDA2_ARATH	453	7e-158	Glycerol-3-phosphate dehydrogenase [NAD(+)] 2, chloroplastic OS=Arabidopsis thaliana GN=GLY1 PE=1 SV=1	BMEI0174	151	2e-41	COG0240	Glycerol-3-phosphate dehydrogenase	K00006	5e-31	124	sbi:SORBI_03g047310	glycerol-3-phosphate dehydrogenase (NAD+) [EC:1.1.1.8]	GO:0055114//oxidation-reduction process;GO:0045017//glycerolipid biosynthetic process;GO:0005975//carbohydrate metabolic process;GO:0009627//systemic acquired resistance;GO:0046168//glycerol-3-phosphate catabolic process;GO:0048653//anther development	GO:0051287//NAD binding;GO:0004367//glycerol-3-phosphate dehydrogenase [NAD+] activity;GO:0047952//glycerol-3-phosphate dehydrogenase [NAD(P)+] activity	GO:0009331//glycerol-3-phosphate dehydrogenase complex;GO:0009941//chloroplast envelope
CL10099.Contig2_All	1896	57	2.4628	3	0.1306	61	2.5547	5	0.2204	50	2.0066	1	0.0423	gi|567886826|ref|XP_006435935.1|	142.1	1e-34	hypothetical protein CICLE_v10031473mg [Citrus clementina] >gi|557538131|gb|ESR49175.1| hypothetical protein CICLE_v10031473mg [Citrus clementina]	gi|590570132|ref|XM_007011201.1|	688	0	Theobroma cacao NAD-dependent glycerol-3-phosphate dehydrogenase family protein (TCM_045473) mRNA, complete cds	sp|Q949Q0|GPDA2_ARATH	499	2e-173	Glycerol-3-phosphate dehydrogenase [NAD(+)] 2, chloroplastic OS=Arabidopsis thaliana GN=GLY1 PE=1 SV=1	BS_gpsA	203	3e-59	COG0240	Glycerol-3-phosphate dehydrogenase	K00006	1e-28	119	sbi:SORBI_03g047310	glycerol-3-phosphate dehydrogenase (NAD+) [EC:1.1.1.8]	GO:0055114//oxidation-reduction process;GO:0045017//glycerolipid biosynthetic process;GO:0005975//carbohydrate metabolic process;GO:0009627//systemic acquired resistance;GO:0046168//glycerol-3-phosphate catabolic process;GO:0048653//anther development	GO:0051287//NAD binding;GO:0004367//glycerol-3-phosphate dehydrogenase [NAD+] activity;GO:0047952//glycerol-3-phosphate dehydrogenase [NAD(P)+] activity	GO:0009331//glycerol-3-phosphate dehydrogenase complex;GO:0009941//chloroplast envelope
CL10115.Contig1_All	1124	178	12.9733	68	4.9919	179	12.6455	12	0.8922	222	15.0283	32	2.2843	gi|565390547|ref|XP_006360998.1|	322.8	3e-108	PREDICTED: uncharacterized protein LOC102599547 [Solanum tuberosum]	gi|359482517|ref|XM_002279844.2|	75.8	1e-10	PREDICTED: Vitis vinifera uncharacterized LOC100266920 (LOC100266920), mRNA	sp|Q9FPQ6|GP1_CHLRE	83.6	2e-17	Vegetative cell wall protein gp1 OS=Chlamydomonas reinhardtii GN=GP1 PE=2 SV=1	SPBC28F2.12	66.6	4e-11	COG0086	DNA-directed RNA polymerase, beta' subunit/160 kD subunit	K14709	1e-13	73.9	vcn:VOLCADRAFT_104214	solute carrier family 39 (zinc transporter), member 1/2/3	-	-	-
CL10127.Contig2_All	847	40	3.8688	6	0.5845	52	4.8749	8	0.7893	37	3.3239	8	0.7578	gi|595835448|ref|XP_007207057.1|	30.4	3e-08	hypothetical protein PRUPE_ppa1027125mg [Prunus persica] >gi|462402699|gb|EMJ08256.1| hypothetical protein PRUPE_ppa1027125mg [Prunus persica]	--	--	--	--	--	--	--	--	--	--	--	--	--	--	--	--	--	--	-	-	-
CL10129.Contig1_All	1600	18	0.9216	0	0	49	2.4318	0	0	29	1.3791	0	0	gi|225431495|ref|XP_002274844.1|	221.9	0	PREDICTED: uncharacterized protein LOC100265977 [Vitis vinifera]	gi|568820759|ref|XM_006464811.1|	174	2e-40	PREDICTED: Citrus sinensis uncharacterized LOC102617600 (LOC102617600), mRNA	--	--	--	--	DR0028	311	4e-116	COG0520	Selenocysteine lyase	K11717	6e-13	72.4	gmx:100799615	cysteine desulfurase / selenocysteine lyase [EC:2.8.1.7 4.4.1.16]	GO:0008152//metabolic process	GO:0030170//pyridoxal phosphate binding;GO:0003824//catalytic activity	-
CL10130.Contig6_All	2926	130	3.6397	48	1.3536	111	3.0123	29	0.8283	116	3.0165	30	0.8226	gi|460367192|ref|XP_004229459.1|	1011.9	0	PREDICTED: mitogen-activated protein kinase 16 [Solanum lycopersicum]	gi|359477478|ref|XM_002279683.2|	1178	0	PREDICTED: Vitis vinifera mitogen-activated protein kinase 16-like (LOC100246022), mRNA	sp|Q8W4J2|MPK16_ARATH	902	0	Mitogen-activated protein kinase 16 OS=Arabidopsis thaliana GN=MPK16 PE=2 SV=2	YBL016w	277	2e-84	COG0515	Serine/threonine protein kinase	K00924	0	643	ath:AT2G01450	[EC:2.7.1.-]	GO:0006468//protein phosphorylation;GO:0000165//MAPK cascade	GO:0004707//MAP kinase activity;GO:0005524//ATP binding	GO:0005773//vacuole;GO:0005886//plasma membrane
CL10132.Contig2_All	2666	129	3.9639	27	0.8357	197	5.8675	6	0.1881	116	3.3107	16	0.4815	gi|566207525|ref|XP_002321861.2|	1265	0	subtilase family protein [Populus trichocarpa] >gi|550322687|gb|EEF05988.2| subtilase family protein [Populus trichocarpa]	gi|590672083|ref|XM_007038448.1|	575	1e-160	Theobroma cacao Subtilase 1.3 (TCM_015025) mRNA, complete cds	sp|O65351|SUBL_ARATH	778	0	Subtilisin-like protease OS=Arabidopsis thaliana GN=ARA12 PE=1 SV=1	BH0831	147	9e-36	COG1404	Subtilisin-like serine proteases	K11262	3e-11	69.3	aly:ARALYDRAFT_473714	acetyl-CoA carboxylase / biotin carboxylase [EC:6.4.1.2 6.3.4.14]	GO:0043086//negative regulation of catalytic activity;GO:0006508//proteolysis	GO:0042802//identical protein binding;GO:0004252//serine-type endopeptidase activity	GO:0005576//extracellular region
CL10132.Contig3_All	1379	65	3.8614	15	0.8975	62	3.5701	5	0.303	34	1.876	5	0.2909	gi|225455619|ref|XP_002270958.1|	659.1	0	PREDICTED: subtilisin-like protease [Vitis vinifera]	gi|565394069|ref|XM_006362624.1|	373	1e-100	PREDICTED: Solanum tuberosum subtilisin-like protease-like (LOC102583163), mRNA	sp|O65351|SUBL_ARATH	414	5e-138	Subtilisin-like protease OS=Arabidopsis thaliana GN=ARA12 PE=1 SV=1	BH0831	74.3	2e-13	COG1404	Subtilisin-like serine proteases	K11262	8e-12	69.3	aly:ARALYDRAFT_473714	acetyl-CoA carboxylase / biotin carboxylase [EC:6.4.1.2 6.3.4.14]	GO:0043086//negative regulation of catalytic activity;GO:0006508//proteolysis	GO:0042802//identical protein binding;GO:0004252//serine-type endopeptidase activity	GO:0005576//extracellular region
CL10154.Contig1_All	895	21	1.9222	1	0.0922	25	2.218	2	0.1867	14	1.1902	0	0	gi|587943610|gb|EXC30126.1|	80.1	3e-16	hypothetical protein L484_002648 [Morus notabilis]	--	--	--	--	--	--	--	--	--	--	--	--	--	--	--	--	--	--	-	-	-
CL10154.Contig2_All	1059	35	2.7075	0	0	20	1.4996	1	0.0789	34	2.4429	0	0	gi|147804687|emb|CAN69191.1|	80.1	7e-16	hypothetical protein VITISV_001579 [Vitis vinifera]	--	--	--	--	--	--	--	--	--	--	--	--	--	--	--	--	--	--	-	-	-
CL10171.Contig3_All	632	330	42.7753	47	6.1363	406	51.0103	22	2.9091	285	34.3124	27	3.4278	gi|629124433|gb|KCW88858.1|	190.7	1e-60	hypothetical protein EUGRSUZ_A01185 [Eucalyptus grandis]	gi|359481491|ref|XM_003632581.1|	186	2e-44	PREDICTED: Vitis vinifera uncharacterized LOC100853790 (LOC100853790), mRNA	--	--	--	--	--	--	--	--	--	--	--	--	--	--	-	-	GO:0009535//chloroplast thylakoid membrane;GO:0005739//mitochondrion
CL10174.Contig1_All	1785	292	13.4011	68	3.1434	301	13.3899	92	4.3072	356	15.1752	100	4.495	gi|460397979|ref|XP_004244542.1|	684.9	0	PREDICTED: protein ABCI7, chloroplastic-like [Solanum lycopersicum]	gi|359474567|ref|XM_002278508.2|	303	4e-79	PREDICTED: Vitis vinifera protein ABCI7, chloroplastic-like (LOC100260803), mRNA	sp|Q9LQK7|AB7I_ARATH	572	0	Protein ABCI7, chloroplastic OS=Arabidopsis thaliana GN=ABCI7 PE=1 SV=1	alr2494	269	3e-83	COG0719	ABC-type transport system involved in Fe-S cluster assembly, permease component	K09015	0	659	vvi:100260803	Fe-S cluster assembly protein SufD	GO:0045893//positive regulation of transcription, DNA-dependent;GO:0006810//transport;GO:0035304//regulation of protein dephosphorylation;GO:0009793//embryo development ending in seed dormancy;GO:0010207//photosystem II assembly;GO:0009902//chloroplast relocation;GO:0016226//iron-sulfur cluster assembly;GO:0006569//tryptophan catabolic process;GO:0010228//vegetative to reproductive phase transiti…	GO:0005515//protein binding;GO:0005215//transporter activity	GO:0009570//chloroplast stroma
CL10175.Contig4_All	2271	172	6.2045	60	2.18	207	7.2377	5	0.184	119	3.9871	52	1.8372	gi|225440966|ref|XP_002277252.1|	504.2	6e-170	PREDICTED: uncharacterized protein LOC100244201 [Vitis vinifera]	gi|568856525|ref|XM_006481769.1|	93.7	9e-16	PREDICTED: Citrus sinensis uncharacterized LOC102615824 (LOC102615824), transcript variant X2, mRNA	--	--	--	--	--	--	--	--	--	K11323	7e-09	60.5	vcn:VOLCADRAFT_121342	histone arginine demethylase JMJD6 [EC:1.14.11.-]	-	-	-
CL10176.Contig1_All	1352	248	15.027	23	1.4037	288	16.9147	27	1.6689	252	14.1823	11	0.6528	gi|565380043|ref|XP_006356425.1|	579.3	0	PREDICTED: 1,4-Dihydroxy-2-naphthoyl-CoA synthase, peroxisomal-like [Solanum tuberosum]	gi|568860755|ref|XM_006483818.1|	551	1e-154	PREDICTED: Citrus sinensis 1,4-Dihydroxy-2-naphthoyl-CoA synthase, peroxisomal-like (LOC102621209), transcript variant X1, mRNA	sp|Q8GYN9|MENB_ARATH	508	0	1,4-Dihydroxy-2-naphthoyl-CoA synthase, peroxisomal OS=Arabidopsis thaliana GN=MENB PE=1 SV=2	PM1096	375	8e-129	COG0447	Dihydroxynaphthoic acid synthase	K01661	0	544	rcu:RCOM_0527990	naphthoate synthase [EC:4.1.3.36]	GO:0009234//menaquinone biosynthetic process	GO:0008935//1,4-dihydroxy-2-naphthoyl-CoA synthase activity	-
CL10176.Contig2_All	1971	99	4.1148	1	0.0419	105	4.2301	4	0.1696	64	2.4707	3	0.1221	gi|565380043|ref|XP_006356425.1|	242.3	2e-72	PREDICTED: 1,4-Dihydroxy-2-naphthoyl-CoA synthase, peroxisomal-like [Solanum tuberosum]	gi|590694705|ref|XM_007044619.1|	341	2e-90	Theobroma cacao Enoyl-CoA hydratase/isomerase D isoform 1 (TCM_010397) mRNA, complete cds	sp|Q8GYN9|MENB_ARATH	290	1e-92	1,4-Dihydroxy-2-naphthoyl-CoA synthase, peroxisomal OS=Arabidopsis thaliana GN=MENB PE=1 SV=2	PM1096	199	2e-58	COG0447	Dihydroxynaphthoic acid synthase	K01661	1e-101	314	rcu:RCOM_0527990	naphthoate synthase [EC:4.1.3.36]	GO:0009234//menaquinone biosynthetic process	GO:0008935//1,4-dihydroxy-2-naphthoyl-CoA synthase activity	-
CL10180.Contig13_All	3589	1784	40.721	8	0.1839	1625	35.9524	1	0.0233	1883	39.9209	4	0.0894	gi|297740564|emb|CBI30746.3|	1228	0	unnamed protein product [Vitis vinifera]	gi|359483547|ref|XM_002264606.2|	476	1e-130	PREDICTED: Vitis vinifera probable leucine-rich repeat receptor-like serine/threonine-protein kinase At3g14840-like (LOC100249786), mRNA	sp|C0LGG8|Y5343_ARATH	854	0	Probable LRR receptor-like serine/threonine-protein kinase At1g53430 OS=Arabidopsis thaliana GN=At1g53430 PE=1 SV=1	lin1934_1	91.7	5e-19	COG0515	Serine/threonine protein kinase	K04733	6e-74	251	smo:SELMODRAFT_159261	interleukin-1 receptor-associated kinase 4 [EC:2.7.11.1]	GO:0006468//protein phosphorylation	GO:0004674//protein serine/threonine kinase activity	-
CL10180.Contig15_All	2783	837	24.6382	74	2.194	791	22.569	103	3.0929	991	27.0947	56	1.6145	gi|297740564|emb|CBI30746.3|	870.9	0	unnamed protein product [Vitis vinifera]	gi|359483547|ref|XM_002264606.2|	482	1e-132	PREDICTED: Vitis vinifera probable leucine-rich repeat receptor-like serine/threonine-protein kinase At3g14840-like (LOC100249786), mRNA	sp|C0LGE0|Y1765_ARATH	648	0	Probable LRR receptor-like serine/threonine-protein kinase At1g07650 OS=Arabidopsis thaliana GN=At1g07650 PE=1 SV=1	lin1934_1	90.5	8e-19	COG0515	Serine/threonine protein kinase	K04733	1e-75	251	smo:SELMODRAFT_230241	interleukin-1 receptor-associated kinase 4 [EC:2.7.11.1]	GO:0006468//protein phosphorylation	GO:0005524//ATP binding;GO:0004674//protein serine/threonine kinase activity	-
CL10180.Contig16_All	6592	397	4.9337	77	0.9638	371	4.4689	93	1.179	287	3.3127	73	0.8885	gi|297740564|emb|CBI30746.3|	539.6	1e-164	unnamed protein product [Vitis vinifera]	gi|359483547|ref|XM_002264606.2|	513	1e-142	PREDICTED: Vitis vinifera probable leucine-rich repeat receptor-like serine/threonine-protein kinase At3g14840-like (LOC100249786), mRNA	sp|C0LGE0|Y1765_ARATH	489	1e-148	Probable LRR receptor-like serine/threonine-protein kinase At1g07650 OS=Arabidopsis thaliana GN=At1g07650 PE=1 SV=1	lin1934_1	93.2	3e-19	COG0515	Serine/threonine protein kinase	K04733	9e-74	250	smo:SELMODRAFT_230241	interleukin-1 receptor-associated kinase 4 [EC:2.7.11.1]	-	GO:0004672//protein kinase activity	-
CL10180.Contig18_All	3183	297	7.6439	55	1.4258	319	7.958	42	1.1027	208	4.9722	35	0.8823	gi|590623227|ref|XP_007025266.1|	948.7	0	Leucine-rich repeat transmembrane protein kinase, putative [Theobroma cacao] >gi|508780632|gb|EOY27888.1| Leucine-rich repeat transmembrane protein kinase, putative [Theobroma cacao]	gi|359483551|ref|XM_002264144.2|	426	1e-116	PREDICTED: Vitis vinifera probable LRR receptor-like serine/threonine-protein kinase At1g07650-like (LOC100251456), mRNA	sp|C0LGE0|Y1765_ARATH	612	0	Probable LRR receptor-like serine/threonine-protein kinase At1g07650 OS=Arabidopsis thaliana GN=At1g07650 PE=1 SV=1	BH2504_1	94.7	4e-20	COG0515	Serine/threonine protein kinase	K04733	1e-65	225	smo:SELMODRAFT_33807	interleukin-1 receptor-associated kinase 4 [EC:2.7.11.1]	GO:0006468//protein phosphorylation	GO:0004674//protein serine/threonine kinase activity;GO:0005524//ATP binding	-
CL10180.Contig21_All	3418	2165	51.8899	18	0.4345	2328	54.0828	7	0.1711	1425	31.7224	13	0.3052	gi|297740564|emb|CBI30746.3|	835.1	0	unnamed protein product [Vitis vinifera]	gi|359483547|ref|XM_002264606.2|	468	1e-128	PREDICTED: Vitis vinifera probable leucine-rich repeat receptor-like serine/threonine-protein kinase At3g14840-like (LOC100249786), mRNA	sp|C0LGG8|Y5343_ARATH	620	0	Probable LRR receptor-like serine/threonine-protein kinase At1g53430 OS=Arabidopsis thaliana GN=At1g53430 PE=1 SV=1	lin1934_1	92	3e-19	COG0515	Serine/threonine protein kinase	K04733	6e-74	249	smo:SELMODRAFT_230241	interleukin-1 receptor-associated kinase 4 [EC:2.7.11.1]	GO:0006468//protein phosphorylation	GO:0005524//ATP binding;GO:0004674//protein serine/threonine kinase activity	-
CL10180.Contig23_All	3160	1397	36.2165	8	0.2089	1077	27.0631	3	0.0793	1559	37.539	8	0.2031	gi|297740564|emb|CBI30746.3|	1279.2	0	unnamed protein product [Vitis vinifera]	gi|359483547|ref|XM_002264606.2|	450	1e-123	PREDICTED: Vitis vinifera probable leucine-rich repeat receptor-like serine/threonine-protein kinase At3g14840-like (LOC100249786), mRNA	sp|C0LGE0|Y1765_ARATH	903	0	Probable LRR receptor-like serine/threonine-protein kinase At1g07650 OS=Arabidopsis thaliana GN=At1g07650 PE=1 SV=1	lin1934_1	91.7	4e-19	COG0515	Serine/threonine protein kinase	K04733	9e-75	250	smo:SELMODRAFT_230241	interleukin-1 receptor-associated kinase 4 [EC:2.7.11.1]	GO:0006468//protein phosphorylation;GO:0000165//MAPK cascade	GO:0004674//protein serine/threonine kinase activity;GO:0016491//oxidoreductase activity	-
CL10188.Contig4_All	2199	113	4.2097	32	1.2007	104	3.7554	2	0.076	99	3.4256	16	0.5838	gi|359494129|ref|XP_002278428.2|	343.6	5e-102	PREDICTED: disease resistance protein At4g27190-like [Vitis vinifera]	--	--	--	--	sp|Q9T048|DRL27_ARATH	203	1e-54	Disease resistance protein At4g27190 OS=Arabidopsis thaliana GN=At4g27190 PE=2 SV=1	--	--	--	--	--	K13459	9e-42	165	vvi:100254298	disease resistance protein RPS2	-	-	-
CL10194.Contig1_All	932	278	24.4357	134	11.8636	227	19.3401	75	6.725	260	21.2266	123	10.589	gi|566170718|ref|XP_006383052.1|	303.5	2e-102	hypothetical protein POPTR_0005s11090g [Populus trichocarpa] >gi|550338629|gb|ERP60849.1| hypothetical protein POPTR_0005s11090g [Populus trichocarpa]	gi|590702405|ref|XM_007046557.1|	250	3e-63	Theobroma cacao Uncharacterized protein (TCM_000147) mRNA, complete cds	--	--	--	--	--	--	--	--	--	--	--	--	--	--	GO:0006950//response to stress	-	GO:0009570//chloroplast stroma
CL10194.Contig2_All	1376	633	37.6862	223	13.3725	501	28.9113	196	11.9038	647	35.7774	216	12.5951	gi|225431334|ref|XP_002277779.1|	301.2	2e-99	PREDICTED: uncharacterized protein LOC100248935 [Vitis vinifera] >gi|296084694|emb|CBI25836.3| unnamed protein product [Vitis vinifera]	gi|590702405|ref|XM_007046557.1|	266	7e-68	Theobroma cacao Uncharacterized protein (TCM_000147) mRNA, complete cds	--	--	--	--	--	--	--	--	--	--	--	--	--	--	GO:0006950//response to stress	-	GO:0009570//chloroplast stroma
CL10207.Contig2_All	1923	2899	123.5	696	29.8645	2514	103.809	359	15.6013	2588	102.402	537	22.4058	gi|224131934|ref|XP_002321214.1|	908.3	0	hypothetical protein POPTR_0014s16990g [Populus trichocarpa] >gi|118486311|gb|ABK94997.1| unknown [Populus trichocarpa] >gi|222861987|gb|EEE99529.1| hypothetical protein POPTR_0014s16990g [Populus trichocarpa]	gi|398363560|gb|JX067530.1|	1463	0	Actinidia chinensis clone 2789482 ADP glucose pyrophosphorylase (APS1) mRNA, complete cds	sp|P52417|GLGS2_VICFA	899	0	Glucose-1-phosphate adenylyltransferase small subunit 2, chloroplastic OS=Vicia faba GN=AGPP PE=2 SV=1	all4645	587	0	COG0448	ADP-glucose pyrophosphorylase	K00975	0	908	pop:POPTR_573143	glucose-1-phosphate adenylyltransferase [EC:2.7.7.27]	GO:0048573//photoperiodism, flowering;GO:0019252//starch biosynthetic process;GO:0005978//glycogen biosynthetic process	GO:0005524//ATP binding;GO:0008878//glucose-1-phosphate adenylyltransferase activity	GO:0030931//heterotetrameric ADPG pyrophosphorylase complex;GO:0009570//chloroplast stroma;GO:0048046//apoplast
CL10212.Contig1_All	397	19	3.9207	1	0.2078	18	3.6002	0	0	18	3.4499	0	0	gi|590720957|ref|XP_007051473.1|	60.1	7e-10	Uncharacterized protein TCM_005085 [Theobroma cacao] >gi|508703734|gb|EOX95630.1| Uncharacterized protein TCM_005085 [Theobroma cacao]	--	--	--	--	--	--	--	--	--	--	--	--	--	--	--	--	--	--	-	-	-
CL10212.Contig2_All	1252	128	8.3753	0	0	134	8.4986	1	0.0667	85	5.1658	2	0.1282	gi|225453555|ref|XP_002262754.1|	391.3	2e-134	PREDICTED: uncharacterized protein LOC100250645 [Vitis vinifera] >gi|296088978|emb|CBI38681.3| unnamed protein product [Vitis vinifera]	gi|359489439|ref|XM_002262718.2|	299	4e-78	PREDICTED: Vitis vinifera uncharacterized LOC100250645 (LOC100250645), mRNA	--	--	--	--	--	--	--	--	--	--	--	--	--	--	-	-	GO:0009941//chloroplast envelope
CL10212.Contig3_All	1153	295	20.9599	2	0.1431	204	14.0491	2	0.145	283	18.6758	1	0.0696	gi|225453555|ref|XP_002262754.1|	408.3	1e-141	PREDICTED: uncharacterized protein LOC100250645 [Vitis vinifera] >gi|296088978|emb|CBI38681.3| unnamed protein product [Vitis vinifera]	gi|359489439|ref|XM_002262718.2|	323	3e-85	PREDICTED: Vitis vinifera uncharacterized LOC100250645 (LOC100250645), mRNA	--	--	--	--	--	--	--	--	--	--	--	--	--	--	-	-	GO:0009534//chloroplast thylakoid;GO:0009706//chloroplast inner membrane
CL10212.Contig4_All	612	28	3.748	1	0.1348	16	2.076	0	0	29	3.6055	1	0.1311	gi|596015804|ref|XP_007218838.1|	73.2	7e-14	hypothetical protein PRUPE_ppa010278mg [Prunus persica] >gi|462415300|gb|EMJ20037.1| hypothetical protein PRUPE_ppa010278mg [Prunus persica]	gi|123717441|emb|AM466886.1|	121	1e-24	Vitis vinifera, whole genome shotgun sequence, contig VV78X123056.8, clone ENTAV 115	--	--	--	--	--	--	--	--	--	--	--	--	--	--	-	-	GO:0009534//chloroplast thylakoid;GO:0009706//chloroplast inner membrane
CL10220.Contig1_All	787	77	8.0152	2	0.2097	55	5.5493	3	0.3186	93	8.9915	2	0.2039	gi|595863898|ref|XP_007211675.1|	313.9	6e-106	hypothetical protein PRUPE_ppa009139mg [Prunus persica] >gi|462407540|gb|EMJ12874.1| hypothetical protein PRUPE_ppa009139mg [Prunus persica]	gi|590622696|ref|XM_007025057.1|	254	1e-64	Theobroma cacao Uncharacterized protein isoform 1 (TCM_029515) mRNA, complete cds	sp|P51373|YCF23_PORPU	143	2e-41	Uncharacterized protein ycf23 OS=Porphyra purpurea GN=ycf23 PE=3 SV=1	PAB1222_1	47.4	7e-06	COG0269	3-hexulose-6-phosphate synthase and related proteins	--	--	--	--	--	GO:0008152//metabolic process	GO:0003824//catalytic activity	-
CL10220.Contig2_All	760	552	59.5007	5	0.5429	400	41.7922	8	0.8797	595	59.5698	2	0.2111	gi|595863898|ref|XP_007211675.1|	321.6	4e-109	hypothetical protein PRUPE_ppa009139mg [Prunus persica] >gi|462407540|gb|EMJ12874.1| hypothetical protein PRUPE_ppa009139mg [Prunus persica]	gi|470114703|ref|XM_004293502.1|	309	3e-81	PREDICTED: Fragaria vesca subsp. vesca uncharacterized LOC101297039 (LOC101297039), mRNA	sp|P51373|YCF23_PORPU	150	1e-44	Uncharacterized protein ycf23 OS=Porphyra purpurea GN=ycf23 PE=3 SV=1	PAB1222_1	47.4	6e-06	COG0269	3-hexulose-6-phosphate synthase and related proteins	--	--	--	--	--	GO:0008152//metabolic process	GO:0003824//catalytic activity	-
CL10225.Contig2_All	2095	1296	50.6778	571	22.4894	1407	53.3284	498	19.8652	1374	49.9029	455	17.4258	gi|297744329|emb|CBI37299.3|	364	2e-115	unnamed protein product [Vitis vinifera]	gi|359480120|ref|XM_002264875.2|	105	2e-19	PREDICTED: Vitis vinifera uncharacterized LOC100263724 (LOC100263724), mRNA	--	--	--	--	--	--	--	--	--	--	--	--	--	--	-	-	-
CL10228.Contig1_All	2281	221	7.9371	106	3.8345	261	9.0858	69	2.528	347	11.5752	128	4.5025	gi|587874674|gb|EXB63809.1|	895.2	0	Nitrate transporter 1.2 [Morus notabilis]	gi|568859436|ref|XM_006483183.1|	274	5e-70	PREDICTED: Citrus sinensis nitrate transporter 1.2-like (LOC102615622), mRNA	sp|Q8H157|PTR19_ARATH	826	0	Nitrate transporter 1.2 OS=Arabidopsis thaliana GN=NRT1.2 PE=1 SV=1	ECU11g1050	83.2	5e-16	COG3104	Dipeptide/tripeptide permease	K14638	1e-129	399	ppp:PHYPADRAFT_134814	solute carrier family 15 (peptide/histidine transporter), member 3/4	GO:0009624//response to nematode;GO:0080168//abscisic acid transport;GO:0010119//regulation of stomatal movement	GO:0090440//abscisic acid transporter activity	GO:0005886//plasma membrane
CL10228.Contig2_All	2289	308	11.023	71	2.5594	308	10.6845	69	2.5191	455	15.1248	47	1.6475	gi|567892107|ref|XP_006438574.1|	894	0	hypothetical protein CICLE_v10031067mg [Citrus clementina] >gi|568859437|ref|XP_006483246.1| PREDICTED: nitrate transporter 1.2-like [Citrus sinensis] >gi|557540770|gb|ESR51814.1| hypothetical protein CICLE_v10031067mg [Citrus clementina]	gi|568859436|ref|XM_006483183.1|	301	2e-78	PREDICTED: Citrus sinensis nitrate transporter 1.2-like (LOC102615622), mRNA	sp|Q8H157|PTR19_ARATH	829	0	Nitrate transporter 1.2 OS=Arabidopsis thaliana GN=NRT1.2 PE=1 SV=1	SPBC13A2.04c	85.5	1e-16	COG3104	Dipeptide/tripeptide permease	K14638	5e-131	402	ppp:PHYPADRAFT_134814	solute carrier family 15 (peptide/histidine transporter), member 3/4	GO:0009624//response to nematode;GO:0080168//abscisic acid transport;GO:0010119//regulation of stomatal movement	GO:0090440//abscisic acid transporter activity	GO:0005886//plasma membrane
CL10231.Contig1_All	1528	18	0.965	0	0	21	1.0913	0	0	24	1.1951	0	0	gi|225446714|ref|XP_002282438.1|	117.5	6e-28	PREDICTED: uncharacterized protein LOC100267696 [Vitis vinifera] >gi|302143482|emb|CBI22043.3| unnamed protein product [Vitis vinifera]	gi|315932703|gb|HQ681887.1|	85.7	1e-13	Citrullus lanatus HSP27.8 mRNA, complete cds	sp|P29830|HS176_ARATH	58.2	5e-10	17.6 kDa class II heat shock protein OS=Arabidopsis thaliana GN=HSP17.6 PE=2 SV=1	alr0286	61.6	1e-10	COG0071	Molecular chaperone (small heat shock protein)	K13993	9e-43	154	vvi:100267696	HSP20 family protein	-	-	GO:0005777//peroxisome
CL10231.Contig2_All	1559	17	0.8933	0	0	19	0.9677	0	0	28	1.3666	0	0	gi|225446714|ref|XP_002282438.1|	109	6e-25	PREDICTED: uncharacterized protein LOC100267696 [Vitis vinifera] >gi|302143482|emb|CBI22043.3| unnamed protein product [Vitis vinifera]	gi|315932703|gb|HQ681887.1|	85.7	2e-13	Citrullus lanatus HSP27.8 mRNA, complete cds	sp|P29830|HS176_ARATH	58.2	5e-10	17.6 kDa class II heat shock protein OS=Arabidopsis thaliana GN=HSP17.6 PE=2 SV=1	alr0286	61.6	1e-10	COG0071	Molecular chaperone (small heat shock protein)	K13993	1e-42	154	vvi:100267696	HSP20 family protein	-	-	GO:0005777//peroxisome
CL10231.Contig3_All	1217	40	2.6926	0	0	30	1.9574	0	0	67	4.189	0	0	gi|225446714|ref|XP_002282438.1|	253.4	1e-80	PREDICTED: uncharacterized protein LOC100267696 [Vitis vinifera] >gi|302143482|emb|CBI22043.3| unnamed protein product [Vitis vinifera]	gi|315932703|gb|HQ681887.1|	85.7	1e-13	Citrullus lanatus HSP27.8 mRNA, complete cds	sp|P29830|HS176_ARATH	58.2	4e-10	17.6 kDa class II heat shock protein OS=Arabidopsis thaliana GN=HSP17.6 PE=2 SV=1	alr0286	61.6	7e-11	COG0071	Molecular chaperone (small heat shock protein)	K13993	4e-82	253	vvi:100267696	HSP20 family protein	-	-	-
CL10231.Contig4_All	1186	26	1.7959	0	0	24	1.6068	0	0	25	1.6039	0	0	gi|225446714|ref|XP_002282438.1|	260.8	1e-83	PREDICTED: uncharacterized protein LOC100267696 [Vitis vinifera] >gi|302143482|emb|CBI22043.3| unnamed protein product [Vitis vinifera]	gi|315932703|gb|HQ681887.1|	85.7	1e-13	Citrullus lanatus HSP27.8 mRNA, complete cds	sp|P29830|HS176_ARATH	58.2	4e-10	17.6 kDa class II heat shock protein OS=Arabidopsis thaliana GN=HSP17.6 PE=2 SV=1	alr0286	61.6	7e-11	COG0071	Molecular chaperone (small heat shock protein)	K13993	4e-85	260	vvi:100267696	HSP20 family protein	-	-	-
CL10236.Contig1_All	2477	161	5.3247	33	1.0993	198	6.3473	44	1.4845	156	4.7921	14	0.4535	gi|225432348|ref|XP_002276482.1|	884	0	PREDICTED: GTPase obg-like [Vitis vinifera]	gi|359477423|ref|XM_002276446.2|	761	0	PREDICTED: Vitis vinifera GTPase obg-like (LOC100247638), mRNA	sp|Q9LQK0|DRG1_ARATH	67.4	1e-11	Developmentally regulated G-protein 1 OS=Arabidopsis thaliana GN=DRG1 PE=1 SV=1	BS_obg	361	2e-116	COG0536	Predicted GTPase	K03979	0	748	pop:POPTR_880063	GTP-binding protein	GO:0009793//embryo development ending in seed dormancy;GO:0016556//mRNA modification;GO:0009658//chloroplast organization;GO:0009416//response to light stimulus;GO:0006364//rRNA processing;GO:0010027//thylakoid membrane organization	GO:0000166//nucleotide binding;GO:0043167//ion binding;GO:0003924//GTPase activity	GO:0009706//chloroplast inner membrane;GO:0009570//chloroplast stroma
CL10236.Contig2_All	2390	86	2.9478	23	0.7941	121	4.0201	37	1.2938	87	2.7698	17	0.5707	gi|225432348|ref|XP_002276482.1|	892.5	0	PREDICTED: GTPase obg-like [Vitis vinifera]	gi|359477423|ref|XM_002276446.2|	716	0	PREDICTED: Vitis vinifera GTPase obg-like (LOC100247638), mRNA	sp|Q9LQK0|DRG1_ARATH	61.6	9e-10	Developmentally regulated G-protein 1 OS=Arabidopsis thaliana GN=DRG1 PE=1 SV=1	BS_obg	354	4e-114	COG0536	Predicted GTPase	K03979	0	746	pop:POPTR_880063	GTP-binding protein	GO:0009793//embryo development ending in seed dormancy;GO:0006184//GTP catabolic process;GO:0016556//mRNA modification;GO:0009658//chloroplast organization;GO:0009416//response to light stimulus;GO:0006364//rRNA processing;GO:0010027//thylakoid membrane organization	GO:0005525//GTP binding;GO:0000287//magnesium ion binding;GO:0003924//GTPase activity	GO:0009706//chloroplast inner membrane;GO:0009570//chloroplast stroma
CL10236.Contig3_All	2318	67	2.3679	16	0.5696	71	2.4322	29	1.0455	72	2.3634	6	0.2077	gi|225432348|ref|XP_002276482.1|	886.7	0	PREDICTED: GTPase obg-like [Vitis vinifera]	gi|359477423|ref|XM_002276446.2|	724	0	PREDICTED: Vitis vinifera GTPase obg-like (LOC100247638), mRNA	sp|Q9LQK0|DRG1_ARATH	62	6e-10	Developmentally regulated G-protein 1 OS=Arabidopsis thaliana GN=DRG1 PE=1 SV=1	BS_obg	356	3e-115	COG0536	Predicted GTPase	K03979	0	743	pop:POPTR_880063	GTP-binding protein	GO:0009793//embryo development ending in seed dormancy;GO:0006184//GTP catabolic process;GO:0016556//mRNA modification;GO:0009658//chloroplast organization;GO:0009416//response to light stimulus;GO:0006364//rRNA processing;GO:0010027//thylakoid membrane organization	GO:0005525//GTP binding;GO:0000287//magnesium ion binding;GO:0003924//GTPase activity	GO:0009706//chloroplast inner membrane;GO:0009570//chloroplast stroma
CL10239.Contig1_All	1179	798	55.448	147	10.288	766	51.5898	199	14.1054	743	47.951	115	7.8262	gi|595793379|ref|XP_007200438.1|	248.8	1e-79	hypothetical protein PRUPE_ppa011181mg [Prunus persica] >gi|462395838|gb|EMJ01637.1| hypothetical protein PRUPE_ppa011181mg [Prunus persica]	gi|225429184|ref|XM_002275774.1|	87.7	3e-14	PREDICTED: Vitis vinifera uncharacterized LOC100266884 (LOC100266884), mRNA	--	--	--	--	--	--	--	--	--	--	--	--	--	--	-	-	-
CL10239.Contig2_All	1116	1194	87.647	86	6.3586	976	69.4439	74	5.5413	1228	83.7254	176	12.6536	gi|595793379|ref|XP_007200438.1|	256.5	6e-83	hypothetical protein PRUPE_ppa011181mg [Prunus persica] >gi|462395838|gb|EMJ01637.1| hypothetical protein PRUPE_ppa011181mg [Prunus persica]	gi|225429184|ref|XM_002275774.1|	101	2e-18	PREDICTED: Vitis vinifera uncharacterized LOC100266884 (LOC100266884), mRNA	--	--	--	--	--	--	--	--	--	--	--	--	--	--	-	-	-
CL10242.Contig1_All	3088	135	3.5814	53	1.4162	179	4.6028	51	1.3802	136	3.3511	52	1.3511	gi|147852277|emb|CAN80126.1|	82.4	7e-14	hypothetical protein VITISV_013417 [Vitis vinifera]	gi|568847567|ref|XM_006477542.1|	151	6e-33	PREDICTED: Citrus sinensis dCTP pyrophosphatase 1-like (LOC102607840), mRNA	sp|Q9FPQ6|GP1_CHLRE	50.1	7e-06	Vegetative cell wall protein gp1 OS=Chlamydomonas reinhardtii GN=GP1 PE=2 SV=1	YOR054c	53.1	3e-06	COG0452	Phosphopantothenoylcysteine synthetase/decarboxylase	K00001	5e-21	100	gmx:100787307	alcohol dehydrogenase [EC:1.1.1.1]	-	GO:0005488//binding	-
CL10254.Contig8_All	753	20	2.1759	2	0.2192	29	3.0581	0	0	19	1.9199	2	0.2131	gi|567160910|ref|XP_006396309.1|	71.2	9e-34	hypothetical protein EUTSA_v10028671mg [Eutrema salsugineum] >gi|557097326|gb|ESQ37762.1| hypothetical protein EUTSA_v10028671mg [Eutrema salsugineum]	gi|297207171|gb|AC240989.1|	87.7	2e-14	Brassica rapa subsp. pekinensis clone KBrB010G10, complete sequence	--	--	--	--	--	--	--	--	--	--	--	--	--	--	GO:0005975//carbohydrate metabolic process;GO:0006032//chitin catabolic process	GO:0004568//chitinase activity	GO:0005783//endoplasmic reticulum
CL10263.Contig2_All	1567	343	17.9317	43	2.2643	246	12.4656	25	1.3333	333	16.1696	37	1.8945	gi|225444971|ref|XP_002279824.1|	607.1	0	PREDICTED: pentatricopeptide repeat-containing protein At2g15690-like [Vitis vinifera]	gi|225444970|ref|XM_002279788.1|	280	5e-72	PREDICTED: Vitis vinifera pentatricopeptide repeat-containing protein At2g15690-like (LOC100259416), mRNA	sp|Q9ZQE5|PP153_ARATH	441	7e-150	Pentatricopeptide repeat-containing protein At2g15690 OS=Arabidopsis thaliana GN=PCMP-H66 PE=2 SV=2	--	--	--	--	--	K15078	1e-74	256	vvi:100250139	structure-specific endonuclease subunit SLX1 [EC:3.6.1.-]	-	-	-
CL10267.Contig1_All	422	127	24.654	0	0	145	27.2838	3	0.5941	115	20.7352	0	0	--	--	--	--	--	--	--	--	--	--	--	--	--	--	--	--	--	--	--	--	--	--	-	-	-
CL10267.Contig2_All	1737	2976	140.356	43	2.0427	2539	116.068	36	1.732	2802	122.742	38	1.7553	gi|359478275|ref|XP_002274820.2|	355.9	4e-113	PREDICTED: uncharacterized protein LOC100249037 [Vitis vinifera] >gi|296084312|emb|CBI24700.3| unnamed protein product [Vitis vinifera]	gi|147766809|emb|AM446487.2|	125	2e-25	Vitis vinifera contig VV78X261003.2, whole genome shotgun sequence	--	--	--	--	--	--	--	--	--	--	--	--	--	--	-	-	-
CL10279.Contig1_All	1749	89	4.1687	0	0	67	3.0418	1	0.0478	74	3.2193	0	0	gi|460367024|ref|XP_004229375.1|	926	0	PREDICTED: long chain acyl-CoA synthetase 1-like [Solanum lycopersicum]	gi|359480185|ref|XM_002278309.2|	563	1e-157	PREDICTED: Vitis vinifera long chain acyl-CoA synthetase 1-like (LOC100248587), mRNA	sp|O22898|LACS1_ARATH	840	0	Long chain acyl-CoA synthetase 1 OS=Arabidopsis thaliana GN=LACS1 PE=2 SV=1	SPBC18H10.02	280	4e-85	COG1022	Long-chain acyl-CoA synthetases (AMP-forming)	K01897	0	920	vvi:100248587	long-chain acyl-CoA synthetase [EC:6.2.1.3]	GO:0001676//long-chain fatty acid metabolic process;GO:0010025//wax biosynthetic process;GO:0010143//cutin biosynthetic process	GO:0031957//very long-chain fatty acid-CoA ligase activity;GO:0004467//long-chain fatty acid-CoA ligase activity	-
CL10279.Contig2_All	2185	55	2.0621	1	0.0378	62	2.2531	2	0.0765	37	1.2885	1	0.0367	gi|604348680|gb|EYU46835.1|	67	1e-09	hypothetical protein MIMGU_mgv1a003211mg [Mimulus guttatus]	gi|359480185|ref|XM_002278309.2|	448	1e-122	PREDICTED: Vitis vinifera long chain acyl-CoA synthetase 1-like (LOC100248587), mRNA	sp|O22898|LACS1_ARATH	641	0	Long chain acyl-CoA synthetase 1 OS=Arabidopsis thaliana GN=LACS1 PE=2 SV=1	SPBP4H10.11c	242	1e-69	COG1022	Long-chain acyl-CoA synthetases (AMP-forming)	K01897	0	712	vvi:100248587	long-chain acyl-CoA synthetase [EC:6.2.1.3]	GO:0001676//long-chain fatty acid metabolic process;GO:0010025//wax biosynthetic process;GO:0010143//cutin biosynthetic process	GO:0031957//very long-chain fatty acid-CoA ligase activity;GO:0004467//long-chain fatty acid-CoA ligase activity	-
CL10280.Contig1_All	751	224	24.4346	86	9.449	230	24.3185	22	2.4481	201	20.3648	56	5.9829	gi|297745780|emb|CBI15836.3|	115.9	5e-31	unnamed protein product [Vitis vinifera]	--	--	--	--	--	--	--	--	--	--	--	--	--	--	--	--	--	--	-	-	-
CL10282.Contig16_All	3292	50	1.2442	14	0.3509	39	0.9407	10	0.2539	32	0.7396	7	0.1706	gi|590685164|ref|XP_007042027.1|	127.1	3e-65	B-box type zinc finger family protein [Theobroma cacao] >gi|508705962|gb|EOX97858.1| B-box type zinc finger family protein [Theobroma cacao]	gi|349730448|emb|FQ383083.1|	180	7e-42	Vitis vinifera clone SS0ABG32YD22	sp|Q0IGM7|BBX20_ARATH	62.8	2e-10	B-box zinc finger protein 20 OS=Arabidopsis thaliana GN=BBX20 PE=1 SV=1	--	--	--	--	--	K12135	6e-07	54.3	aly:ARALYDRAFT_488429	zinc finger protein CONSTANS	-	GO:0008270//zinc ion binding	GO:0005622//intracellular
CL10282.Contig32_All	3398	216	5.2075	23	0.5585	254	5.9355	23	0.5657	538	12.0471	19	0.4486	gi|590584686|ref|XP_007015245.1|	568.2	0	F-box family protein isoform 1 [Theobroma cacao] >gi|508785608|gb|EOY32864.1| F-box family protein isoform 1 [Theobroma cacao]	gi|571506954|ref|XM_003545380.2|	371	4e-99	PREDICTED: Glycine max F-box protein At2g26850-like (LOC100790643), mRNA	sp|Q8RY82|FB121_ARATH	446	4e-147	F-box protein At2g32560 OS=Arabidopsis thaliana GN=At2g32560 PE=2 SV=1	--	--	--	--	--	--	--	--	--	--	-	-	-
CL10282.Contig36_All	2502	2180	71.3782	16	0.5277	2063	65.4727	9	0.3006	3294	100.175	8	0.2565	gi|590685164|ref|XP_007042027.1|	67.4	2e-77	B-box type zinc finger family protein [Theobroma cacao] >gi|508705962|gb|EOX97858.1| B-box type zinc finger family protein [Theobroma cacao]	gi|349730448|emb|FQ383083.1|	202	2e-48	Vitis vinifera clone SS0ABG32YD22	sp|Q944G9|ALFC2_ARATH	120	3e-29	Probable fructose-bisphosphate aldolase 2, chloroplastic OS=Arabidopsis thaliana GN=FBA2 PE=1 SV=2	AGl2190	63.9	4e-10	COG3588	Fructose-1,6-bisphosphate aldolase	K01623	7e-31	127	pop:POPTR_713130	fructose-bisphosphate aldolase, class I [EC:4.1.2.13]	-	GO:0008270//zinc ion binding	GO:0005622//intracellular
CL10282.Contig41_All	616	31	4.1227	1	0.134	37	4.7695	0	0	28	3.4586	1	0.1303	--	--	--	--	gi|349730448|emb|FQ383083.1|	61.9	8e-07	Vitis vinifera clone SS0ABG32YD22	--	--	--	--	--	--	--	--	--	--	--	--	--	--	-	-	-
CL10282.Contig5_All	1624	66	3.3293	6	0.3049	81	3.9605	11	0.566	81	3.7951	5	0.247	gi|225427770|ref|XP_002267957.1|	274.6	6e-88	PREDICTED: salt tolerance protein [Vitis vinifera] >gi|297744726|emb|CBI37988.3| unnamed protein product [Vitis vinifera]	gi|349730448|emb|FQ383083.1|	228	2e-56	Vitis vinifera clone SS0ABG32YD22	sp|Q9SYM2|STHY_ARATH	107	9e-26	Probable salt tolerance-like protein At1g78600 OS=Arabidopsis thaliana GN=At1g78600 PE=1 SV=2	--	--	--	--	--	K12135	1e-18	87.4	ath:AT5G15840	zinc finger protein CONSTANS	-	GO:0008270//zinc ion binding	GO:0005622//intracellular
CL10286.Contig1_All	231	38	13.4762	0	0	53	18.2185	2	0.7235	40	13.1756	0	0	--	--	--	--	--	--	--	--	--	--	--	--	--	--	--	--	--	--	--	--	--	--	-	-	-
CL10286.Contig2_All	957	11242	962.34	123	10.6052	11791	978.334	105	9.169	11459	911.083	53	4.4435	gi|572152987|ref|NP_001275788.1|	343.2	5e-118	PSI reaction center subunit II [Citrus sinensis] >gi|157678962|dbj|BAF80479.1| PSI reaction center subunit II [Citrus sinensis]	gi|192764692|gb|EU824297.1|	278	1e-71	Populus tremula isolate swl502-63E chloroplast photosystem I protein gene, partial cds; nuclear gene for chloroplast product	sp|P12372|PSAD_SOLLC	328	3e-114	Photosystem I reaction center subunit II, chloroplastic OS=Solanum lycopersicum GN=psaD PE=2 SV=1	--	--	--	--	--	K02692	4e-119	342	vvi:100240928	photosystem I subunit II	GO:0015979//photosynthesis	-	GO:0010287//plastoglobule;GO:0009941//chloroplast envelope;GO:0009538//photosystem I reaction center;GO:0009535//chloroplast thylakoid membrane
CL10286.Contig3_All	908	10721	967.266	123	11.1775	10707	936.333	120	11.0444	10683	895.221	52	4.595	gi|572152987|ref|NP_001275788.1|	346.7	1e-119	PSI reaction center subunit II [Citrus sinensis] >gi|157678962|dbj|BAF80479.1| PSI reaction center subunit II [Citrus sinensis]	gi|566184072|ref|XM_002311582.2|	254	2e-64	Populus trichocarpa photosystem I 20kD family protein (POPTR_0008s15100g) mRNA, complete cds	sp|P32869|PSAD_CUCSA	328	2e-114	Photosystem I reaction center subunit II, chloroplastic OS=Cucumis sativus GN=psaD PE=1 SV=1	--	--	--	--	--	K02692	1e-119	342	vvi:100240928	photosystem I subunit II	GO:0015979//photosynthesis	-	GO:0010287//plastoglobule;GO:0009941//chloroplast envelope;GO:0009538//photosystem I reaction center;GO:0009535//chloroplast thylakoid membrane
CL10288.Contig1_All	2014	695	28.2698	272	11.1439	660	26.0215	304	12.6142	874	33.0198	152	6.0555	gi|156070763|gb|ABU45178.1|	595.5	0	unknown [Solanum melongena]	gi|565395012|ref|XM_006363081.1|	141	4e-30	PREDICTED: Solanum tuberosum scarecrow-like protein 15-like (LOC102584482), mRNA	sp|O23210|SCL15_ARATH	411	2e-137	Scarecrow-like protein 15 OS=Arabidopsis thaliana GN=SCL15 PE=2 SV=3	--	--	--	--	--	K14494	1e-24	110	gmx:100799695	DELLA protein	GO:0009987//cellular process	-	-
CL10291.Contig5_All	917	172	15.3658	7	0.6299	222	19.2235	11	1.0025	26	2.1574	4	0.35	gi|590564066|ref|XP_007009555.1|	159.5	1e-47	Plant protein 1589 of Uncharacterized protein function [Theobroma cacao] >gi|508726468|gb|EOY18365.1| Plant protein 1589 of Uncharacterized protein function [Theobroma cacao]	gi|568865311|ref|XM_006485957.1|	238	1e-59	PREDICTED: Citrus sinensis uncharacterized LOC102621417 (LOC102621417), mRNA	--	--	--	--	--	--	--	--	--	--	--	--	--	--	GO:0032502//developmental process	-	-
CL10292.Contig1_All	1310	65	4.0648	0	0	92	5.5765	0	0	73	4.2401	0	0	gi|147774273|emb|CAN76793.1|	253.4	1e-72	hypothetical protein VITISV_026680 [Vitis vinifera]	--	--	--	--	--	--	--	--	SPAC167.08	105	1e-23	COG2801	Transposase and inactivated derivatives	--	--	--	--	--	-	-	-
CL10295.Contig1_All	2124	166	6.4025	27	1.0489	226	8.4489	15	0.5902	269	9.6365	48	1.8132	gi|297736872|emb|CBI26073.3|	601.7	0	unnamed protein product [Vitis vinifera]	gi|123679179|emb|AM473345.1|	365	1e-97	Vitis vinifera, whole genome shotgun sequence, contig VV78X261753.13, clone ENTAV 115	sp|Q9LUS8|P2C40_ARATH	483	8e-165	Probable protein phosphatase 2C 40 OS=Arabidopsis thaliana GN=At3g16560 PE=2 SV=1	--	--	--	--	--	K14497	9e-06	50.1	sbi:SORBI_03g029890	protein phosphatase 2C [EC:3.1.3.16]	-	-	-
CL10295.Contig2_All	1993	193	7.9332	25	1.035	184	7.3309	25	1.0483	219	8.361	48	1.9324	gi|297736872|emb|CBI26073.3|	716.8	0	unnamed protein product [Vitis vinifera]	gi|359477413|ref|XM_002276092.2|	365	1e-97	PREDICTED: Vitis vinifera probable protein phosphatase 2C 40-like (LOC100242615), mRNA	sp|Q9LUS8|P2C40_ARATH	603	0	Probable protein phosphatase 2C 40 OS=Arabidopsis thaliana GN=At3g16560 PE=2 SV=1	YBR125c	58.9	2e-08	COG0631	Serine/threonine protein phosphatase	K14497	3e-11	67.4	ath:AT5G59220	protein phosphatase 2C [EC:3.1.3.16]	GO:0008152//metabolic process	GO:0003824//catalytic activity	-
CL10307.Contig1_All	1959	933	39.0161	1	0.0421	1144	46.3703	0	0	889	34.5295	1	0.041	gi|567890287|ref|XP_006437664.1|	885.2	0	hypothetical protein CICLE_v10031329mg [Citrus clementina] >gi|568861967|ref|XP_006484467.1| PREDICTED: 3-ketoacyl-CoA synthase 6-like [Citrus sinensis] >gi|557539860|gb|ESR50904.1| hypothetical protein CICLE_v10031329mg [Citrus clementina]	gi|359488266|ref|XM_002283694.2|	329	8e-87	PREDICTED: Vitis vinifera 3-ketoacyl-CoA synthase 6-like (LOC100266928), mRNA	sp|Q9XF43|KCS6_ARATH	846	0	3-ketoacyl-CoA synthase 6 OS=Arabidopsis thaliana GN=CUT1 PE=1 SV=1	DRA0326	81.6	1e-15	COG3424	Predicted naringenin-chalcone synthase	K15397	0	875	pop:POPTR_566626	3-ketoacyl-CoA synthase [EC:2.3.1.-]	GO:0048868//pollen tube development;GO:0010025//wax biosynthetic process;GO:0006633//fatty acid biosynthetic process;GO:0009416//response to light stimulus;GO:0009409//response to cold;GO:0009826//unidimensional cell growth	GO:0009922//fatty acid elongase activity	GO:0016020//membrane;GO:0005783//endoplasmic reticulum
CL10307.Contig2_All	4043	904	18.3173	3	0.0612	1373	26.9659	3	0.062	1234	23.2239	1	0.0198	gi|565349424|ref|XP_006341693.1|	1011.9	0	PREDICTED: protein ECERIFERUM 3-like [Solanum tuberosum]	gi|359488266|ref|XM_002283694.2|	329	2e-86	PREDICTED: Vitis vinifera 3-ketoacyl-CoA synthase 6-like (LOC100266928), mRNA	sp|Q8H1Z0|CER3_ARATH	885	0	Protein ECERIFERUM 3 OS=Arabidopsis thaliana GN=CER3 PE=1 SV=1	DRA0326	81.6	3e-15	COG3424	Predicted naringenin-chalcone synthase	K15397	0	882	pop:POPTR_566626	3-ketoacyl-CoA synthase [EC:2.3.1.-]	GO:0043447//alkane biosynthetic process;GO:0010025//wax biosynthetic process;GO:0006633//fatty acid biosynthetic process;GO:0055114//oxidation-reduction process;GO:0048235//pollen sperm cell differentiation;GO:0006723//cuticle hydrocarbon biosynthetic process	GO:0016491//oxidoreductase activity;GO:0005506//iron ion binding	GO:0016021//integral to membrane;GO:0005886//plasma membrane
CL10307.Contig3_All	2389	77	2.6404	2	0.0691	125	4.1547	0	0	107	3.4079	1	0.0336	gi|565349424|ref|XP_006341693.1|	1011.9	0	PREDICTED: protein ECERIFERUM 3-like [Solanum tuberosum]	gi|565349423|ref|XM_006341631.1|	297	3e-77	PREDICTED: Solanum tuberosum protein ECERIFERUM 3-like (LOC102594285), mRNA	sp|Q8H1Z0|CER3_ARATH	885	0	Protein ECERIFERUM 3 OS=Arabidopsis thaliana GN=CER3 PE=1 SV=1	CC1671	62.8	5e-10	COG3000	Sterol desaturase	K15404	2e-124	387	ath:AT1G02205	aldehyde decarbonylase [EC:4.1.99.5]	GO:0043447//alkane biosynthetic process;GO:0010025//wax biosynthetic process;GO:0006633//fatty acid biosynthetic process;GO:0055114//oxidation-reduction process;GO:0048235//pollen sperm cell differentiation;GO:0006723//cuticle hydrocarbon biosynthetic process	GO:0016491//oxidoreductase activity;GO:0005506//iron ion binding	GO:0016021//integral to membrane;GO:0005886//plasma membrane
CL1031.Contig1_All	709	125	14.4431	1	0.1164	191	21.3912	0	0	113	12.1271	0	0	gi|586670941|ref|XP_006837010.1|	55.8	1e-07	hypothetical protein AMTR_s00098p00157610 [Amborella trichopoda] >gi|548839589|gb|ERM99863.1| hypothetical protein AMTR_s00098p00157610 [Amborella trichopoda]	gi|566193483|ref|XM_002317237.2|	105	7e-20	Populus trichocarpa Oxygen-evolving enhancer protein 3-1 (POPTR_0011s03390g) mRNA, complete cds	sp|Q41048|PSBQ1_MAIZE	45.4	8e-06	Oxygen-evolving enhancer protein 3-1, chloroplastic OS=Zea mays GN=PSBQ1 PE=2 SV=1	--	--	--	--	--	K08901	2e-08	54.3	pop:POPTR_834003	photosystem II oxygen-evolving enhancer protein 3	-	-	-
CL1031.Contig2_All	705	49	5.6938	0	0	49	5.5189	1	0.1185	13	1.4031	0	0	gi|573952782|ref|XP_006658664.1|	70.5	3e-13	PREDICTED: oxygen-evolving enhancer protein 3, chloroplastic-like [Oryza brachyantha]	gi|169635156|gb|EU338521.1|	60	4e-06	Arachis diogoi chloroplast oxygen-evolving protein mRNA, partial cds; nuclear gene for chloroplast product	sp|Q0D5P8|PSBQ_ORYSJ	71.2	6e-15	Oxygen-evolving enhancer protein 3, chloroplastic OS=Oryza sativa subsp. japonica GN=Os07g0544800 PE=2 SV=1	--	--	--	--	--	K08901	2e-14	71.2	osa:4343515	photosystem II oxygen-evolving enhancer protein 3	GO:0010155//regulation of proton transport;GO:0010218//response to far red light;GO:0035304//regulation of protein dephosphorylation;GO:0010114//response to red light;GO:0010207//photosystem II assembly;GO:0009744//response to sucrose stimulus;GO:0009637//response to blue light;GO:0009644//response to high light intensity;GO:0009657//plastid organization;GO:0006364//rRNA processing	GO:0005509//calcium ion binding	GO:0048046//apoplast;GO:0030095//chloroplast photosystem II;GO:0009570//chloroplast stroma;GO:0009654//oxygen evolving complex;GO:0009543//chloroplast thylakoid lumen;GO:0019898//extrinsic to membrane
CL1031.Contig3_All	981	90	7.5157	2	0.1682	91	7.3658	2	0.1704	43	3.3352	0	0	gi|573952782|ref|XP_006658664.1|	72.4	2e-13	PREDICTED: oxygen-evolving enhancer protein 3, chloroplastic-like [Oryza brachyantha]	gi|169635156|gb|EU338521.1|	60	5e-06	Arachis diogoi chloroplast oxygen-evolving protein mRNA, partial cds; nuclear gene for chloroplast product	sp|Q0D5P8|PSBQ_ORYSJ	73.2	4e-15	Oxygen-evolving enhancer protein 3, chloroplastic OS=Oryza sativa subsp. japonica GN=Os07g0544800 PE=2 SV=1	--	--	--	--	--	K08901	1e-14	73.2	osa:4343515	photosystem II oxygen-evolving enhancer protein 3	GO:0015979//photosynthesis	GO:0005509//calcium ion binding	GO:0009654//oxygen evolving complex;GO:0031977//thylakoid lumen;GO:0019898//extrinsic to membrane;GO:0009570//chloroplast stroma;GO:0048046//apoplast;GO:0009535//chloroplast thylakoid membrane
CL10312.Contig3_All	1941	89	3.7563	3	0.1275	34	1.3909	0	0	113	4.4297	9	0.372	gi|359483005|ref|XP_002285327.2|	956.4	0	PREDICTED: (6-4)DNA photolyase [Vitis vinifera]	gi|359483004|ref|XM_002285291.2|	716	0	PREDICTED: Vitis vinifera (6-4)DNA photolyase-like (LOC100256713), mRNA	sp|O48652|UVR3_ARATH	893	0	(6-4)DNA photolyase OS=Arabidopsis thaliana GN=UVR3 PE=1 SV=2	SPy1505	203	1e-57	COG0415	Deoxyribodipyrimidine photolyase	K02295	0	936	vvi:100256713	cryptochrome	GO:0009411//response to UV;GO:0006281//DNA repair	GO:0003904//deoxyribodipyrimidine photo-lyase activity;GO:0003914//DNA (6-4) photolyase activity	GO:0009507//chloroplast;GO:0005634//nucleus
CL10320.Contig2_All	753	45	4.8957	0	0	31	3.269	0	0	22	2.2231	2	0.2131	--	--	--	--	--	--	--	--	--	--	--	--	--	--	--	--	--	--	--	--	--	--	-	-	-
CL10322.Contig1_All	2066	510	20.2226	174	6.9494	340	13.0676	83	3.3573	644	23.718	126	4.8933	gi|68300884|gb|AAY89374.1|	989.2	0	beta-amylase 1 [Nicotiana langsdorffii x Nicotiana sanderae]	gi|68300883|gb|DQ021457.1|	745	0	Nicotiana langsdorffii x Nicotiana sanderae clone 051E09 beta-amylase 1 (BAM1) mRNA, complete cds	sp|Q9LIR6|BAM1_ARATH	883	0	Beta-amylase 1, chloroplastic OS=Arabidopsis thaliana GN=BAM1 PE=1 SV=1	YPO2725	67	9e-11	COG3501	Uncharacterized protein conserved in bacteria	K01177	0	939	vvi:100242636	beta-amylase [EC:3.2.1.2]	GO:0009414//response to water deprivation;GO:0005983//starch catabolic process	GO:0016161//beta-amylase activity	GO:0005634//nucleus;GO:0005829//cytosol
CL10325.Contig1_All	1242	282	18.6005	51	3.3882	183	11.6998	52	3.4989	207	12.6815	98	6.331	gi|567863562|ref|XP_006424435.1|	137.9	7e-34	hypothetical protein CICLE_v10028147mg [Citrus clementina] >gi|557526369|gb|ESR37675.1| hypothetical protein CICLE_v10028147mg [Citrus clementina]	gi|359479334|ref|XM_002274174.2|	607	1e-170	PREDICTED: Vitis vinifera pheophorbide a oxygenase, chloroplastic-like (LOC100256831), mRNA	sp|Q9FYC2|PAO_ARATH	488	1e-170	Pheophorbide a oxygenase, chloroplastic OS=Arabidopsis thaliana GN=PAO PE=1 SV=1	alr4354	152	4e-47	COG4638	Phenylpropionate dioxygenase and related ring-hydroxylating dioxygenases, large terminal subunit	K13071	0	535	vvi:100256831	pheophorbide a oxygenase [EC:1.14.12.20]	GO:0055114//oxidation-reduction process;GO:0008219//cell death;GO:0010154//fruit development;GO:0009908//flower development;GO:0009816//defense response to bacterium, incompatible interaction	GO:0051537//2 iron, 2 sulfur cluster binding;GO:0046872//metal ion binding;GO:0010277//chlorophyllide a oxygenase [overall] activity;GO:0032441//pheophorbide a oxygenase activity	GO:0009941//chloroplast envelope;GO:0009534//chloroplast thylakoid
CL10325.Contig2_All	1058	276	21.3708	107	8.345	205	15.3857	64	5.0552	237	17.0446	83	6.2944	gi|568869575|ref|XP_006487996.1|	589.3	0	PREDICTED: pheophorbide a oxygenase, chloroplastic-like [Citrus sinensis]	gi|359479334|ref|XM_002274174.2|	686	0	PREDICTED: Vitis vinifera pheophorbide a oxygenase, chloroplastic-like (LOC100256831), mRNA	sp|Q9FYC2|PAO_ARATH	545	0	Pheophorbide a oxygenase, chloroplastic OS=Arabidopsis thaliana GN=PAO PE=1 SV=1	alr4354	157	1e-43	COG4638	Phenylpropionate dioxygenase and related ring-hydroxylating dioxygenases, large terminal subunit	K13071	0	580	vvi:100256831	pheophorbide a oxygenase [EC:1.14.12.20]	GO:0055114//oxidation-reduction process;GO:0008219//cell death;GO:0010154//fruit development;GO:0009908//flower development;GO:0009816//defense response to bacterium, incompatible interaction	GO:0051537//2 iron, 2 sulfur cluster binding;GO:0046872//metal ion binding;GO:0010277//chlorophyllide a oxygenase [overall] activity;GO:0032441//pheophorbide a oxygenase activity	GO:0009941//chloroplast envelope;GO:0009534//chloroplast thylakoid
CL10325.Contig3_All	1681	293	14.279	81	3.976	189	8.9278	59	2.9331	246	11.135	96	4.5821	gi|567863562|ref|XP_006424435.1|	303.1	0	hypothetical protein CICLE_v10028147mg [Citrus clementina] >gi|557526369|gb|ESR37675.1| hypothetical protein CICLE_v10028147mg [Citrus clementina]	gi|359479334|ref|XM_002274174.2|	567	1e-158	PREDICTED: Vitis vinifera pheophorbide a oxygenase, chloroplastic-like (LOC100256831), mRNA	sp|Q9FYC2|PAO_ARATH	390	0	Pheophorbide a oxygenase, chloroplastic OS=Arabidopsis thaliana GN=PAO PE=1 SV=1	alr4354	134	2e-57	COG4638	Phenylpropionate dioxygenase and related ring-hydroxylating dioxygenases, large terminal subunit	K13071	0	421	vvi:100256831	pheophorbide a oxygenase [EC:1.14.12.20]	GO:0055114//oxidation-reduction process;GO:0008219//cell death;GO:0010154//fruit development;GO:0009908//flower development;GO:0009816//defense response to bacterium, incompatible interaction	GO:0051537//2 iron, 2 sulfur cluster binding;GO:0046872//metal ion binding;GO:0010277//chlorophyllide a oxygenase [overall] activity;GO:0032441//pheophorbide a oxygenase activity	GO:0009941//chloroplast envelope;GO:0009534//chloroplast thylakoid
CL10325.Contig5_All	2086	801	31.4568	169	6.685	452	17.2057	104	4.1664	578	21.0832	218	8.3851	gi|568869575|ref|XP_006487996.1|	876.7	0	PREDICTED: pheophorbide a oxygenase, chloroplastic-like [Citrus sinensis]	gi|359479334|ref|XM_002274174.2|	710	0	PREDICTED: Vitis vinifera pheophorbide a oxygenase, chloroplastic-like (LOC100256831), mRNA	sp|Q9FYC2|PAO_ARATH	806	0	Pheophorbide a oxygenase, chloroplastic OS=Arabidopsis thaliana GN=PAO PE=1 SV=1	alr4354	286	5e-89	COG4638	Phenylpropionate dioxygenase and related ring-hydroxylating dioxygenases, large terminal subunit	K13071	0	872	vvi:100256831	pheophorbide a oxygenase [EC:1.14.12.20]	GO:0055114//oxidation-reduction process;GO:0008219//cell death;GO:0010154//fruit development;GO:0009908//flower development;GO:0009816//defense response to bacterium, incompatible interaction	GO:0051537//2 iron, 2 sulfur cluster binding;GO:0046872//metal ion binding;GO:0010277//chlorophyllide a oxygenase [overall] activity;GO:0032441//pheophorbide a oxygenase activity	GO:0009941//chloroplast envelope;GO:0009534//chloroplast thylakoid
CL10328.Contig1_All	1496	120	6.5712	25	1.3789	117	6.2102	7	0.391	117	5.9508	24	1.2872	gi|595864176|ref|XP_007211727.1|	94.4	7e-19	hypothetical protein PRUPE_ppa006068mg [Prunus persica] >gi|462407592|gb|EMJ12926.1| hypothetical protein PRUPE_ppa006068mg [Prunus persica]	gi|225435867|ref|XM_002263829.1|	266	7e-68	PREDICTED: Vitis vinifera hydroxymethylglutaryl-CoA lyase, mitochondrial-like (LOC100264975), mRNA	sp|O81027|HMGCL_ARATH	318	6e-104	Hydroxymethylglutaryl-CoA lyase, mitochondrial OS=Arabidopsis thaliana GN=HMGCL PE=1 SV=2	SMb21125	160	5e-45	COG0119	Isopropylmalate/homocitrate/citramalate synthases	K01640	4e-121	362	pop:POPTR_833174	hydroxymethylglutaryl-CoA lyase [EC:4.1.3.4]	GO:0008152//metabolic process	GO:0004419//hydroxymethylglutaryl-CoA lyase activity	-
CL10328.Contig4_All	1745	139	6.5255	36	1.7023	142	6.4616	19	0.9099	224	9.7673	35	1.6093	gi|595864176|ref|XP_007211727.1|	665.6	0	hypothetical protein PRUPE_ppa006068mg [Prunus persica] >gi|462407592|gb|EMJ12926.1| hypothetical protein PRUPE_ppa006068mg [Prunus persica]	gi|225435867|ref|XM_002263829.1|	543	1e-151	PREDICTED: Vitis vinifera hydroxymethylglutaryl-CoA lyase, mitochondrial-like (LOC100264975), mRNA	sp|O81027|HMGCL_ARATH	590	0	Hydroxymethylglutaryl-CoA lyase, mitochondrial OS=Arabidopsis thaliana GN=HMGCL PE=1 SV=2	RSc0261	340	6e-113	COG0119	Isopropylmalate/homocitrate/citramalate synthases	K01640	0	660	pop:POPTR_833174	hydroxymethylglutaryl-CoA lyase [EC:4.1.3.4]	GO:0008152//metabolic process	GO:0004419//hydroxymethylglutaryl-CoA lyase activity	-
CL10337.Contig2_All	795	59	6.0797	25	2.5948	96	9.5885	41	4.3099	44	4.2112	2	0.2018	gi|242094854|ref|XP_002437917.1|	82	3e-16	hypothetical protein SORBIDRAFT_10g004790 [Sorghum bicolor] >gi|241916140|gb|EER89284.1| hypothetical protein SORBIDRAFT_10g004790 [Sorghum bicolor]	--	--	--	--	sp|P13983|EXTN_TOBAC	93.2	2e-21	Extensin OS=Nicotiana tabacum GN=HRGPNT3 PE=2 SV=1	XF0818	69.3	9e-13	COG2730	Endoglucanase	K14709	3e-18	85.5	vcn:VOLCADRAFT_104214	solute carrier family 39 (zinc transporter), member 1/2/3	-	-	-
CL10363.Contig2_All	1651	53	2.6298	21	1.0495	75	3.6071	18	0.9111	39	1.7974	7	0.3402	gi|590655339|ref|XP_007033959.1|	855.5	0	Crinkly4 [Theobroma cacao] >gi|508712988|gb|EOY04885.1| Crinkly4 [Theobroma cacao]	gi|359478125|ref|XM_002264900.2|	224	3e-55	PREDICTED: Vitis vinifera serine/threonine-protein kinase-like protein ACR4 (LOC100266430), mRNA	sp|Q9LX29|ACR4_ARATH	744	0	Serine/threonine-protein kinase-like protein ACR4 OS=Arabidopsis thaliana GN=ACR4 PE=1 SV=1	YAR019c	50.8	7e-06	COG0515	Serine/threonine protein kinase	K00924	0	744	aly:ARALYDRAFT_486409	[EC:2.7.1.-]	GO:0006468//protein phosphorylation;GO:0009786//regulation of asymmetric cell division;GO:0010311//lateral root formation;GO:0048829//root cap development;GO:0009793//embryo development ending in seed dormancy	GO:0004674//protein serine/threonine kinase activity;GO:0005524//ATP binding;GO:0042803//protein homodimerization activity	GO:0030139//endocytic vesicle;GO:0009986//cell surface
CL10365.Contig3_All	499	108	17.7305	2	0.3307	88	14.0033	2	0.3349	160	24.3973	2	0.3216	gi|566194945|ref|XP_006377756.1|	67.8	4e-13	hypothetical protein POPTR_0011s11490g [Populus trichocarpa] >gi|550328163|gb|ERP55553.1| hypothetical protein POPTR_0011s11490g [Populus trichocarpa]	gi|470111110|ref|XM_004291748.1|	101	8e-19	PREDICTED: Fragaria vesca subsp. vesca peptide methionine sulfoxide reductase B1, chloroplastic-like, transcript variant 2 (LOC101298089), mRNA	sp|Q9C8M2|MSRB1_ARATH	60.8	7e-12	Peptide methionine sulfoxide reductase B1, chloroplastic OS=Arabidopsis thaliana GN=MSRB1 PE=1 SV=1	SMc01724	57	4e-10	COG0229	Conserved domain frequently associated with peptide methionine sulfoxide reductase	K07305	5e-12	60.8	ppp:PHYPADRAFT_150487	peptide-methionine (R)-S-oxide reductase [EC:1.8.4.12]	GO:0055114//oxidation-reduction process;GO:0030091//protein repair;GO:0006979//response to oxidative stress	GO:0033743//peptide-methionine (R)-S-oxide reductase activity	-
CL10367.Contig1_All	1342	31	1.8924	0	0	32	1.8934	0	0	28	1.5876	0	0	gi|568884502|ref|XP_006494922.1|	298.9	6e-90	PREDICTED: uncharacterized protein LOC102616968 [Citrus sinensis]	gi|147787526|emb|AM423564.2|	599	1e-168	Vitis vinifera contig VV79X000818.2, whole genome shotgun sequence	sp|P92523|M860_ARATH	74.7	8e-16	Uncharacterized mitochondrial protein AtMg00860 OS=Arabidopsis thaliana GN=AtMg00860 PE=4 SV=1	YGR109w-b_2	158	3e-41	COG2801	Transposase and inactivated derivatives	K03655	6e-18	88.2	gmx:100806552	ATP-dependent DNA helicase RecG [EC:3.6.4.12]	-	-	-
CL10369.Contig1_All	921	4460	396.709	1680	150.514	5500	474.189	1058	96.0004	5920	489.086	1437	125.188	gi|590699457|ref|XP_007045933.1|	126.3	6e-34	Nodulin-related protein 1, putative [Theobroma cacao] >gi|508709868|gb|EOY01765.1| Nodulin-related protein 1, putative [Theobroma cacao]	gi|523710061|gb|KF190564.1|	77.8	2e-11	Frangula alnus subsp. alnus clone Contig644 polymorphic genomic sequence	--	--	--	--	--	--	--	--	--	--	--	--	--	--	GO:0009628//response to abiotic stimulus;GO:0006950//response to stress	-	GO:0009507//chloroplast
CL10372.Contig2_All	1281	178	11.3833	0	0	155	9.608	0	0	170	10.0977	1	0.0626	gi|595945386|ref|XP_007216051.1|	111.7	9e-101	hypothetical protein PRUPE_ppa017607mg [Prunus persica] >gi|462412201|gb|EMJ17250.1| hypothetical protein PRUPE_ppa017607mg [Prunus persica]	gi|470140018|ref|XM_004305694.1|	143	6e-31	PREDICTED: Fragaria vesca subsp. vesca uncharacterized LOC101307522 (LOC101307522), mRNA	--	--	--	--	all5026	53.9	4e-07	COG0702	Predicted nucleoside-diphosphate-sugar epimerases	--	--	--	--	--	-	-	GO:0009535//chloroplast thylakoid membrane
CL10374.Contig2_All	3848	4328	92.1401	121	2.5946	4578	94.469	400	8.687	3306	65.3719	66	1.3762	gi|460395237|ref|XP_004243191.1|	718.8	0	PREDICTED: ubiquitin carboxyl-terminal hydrolase 25-like [Solanum lycopersicum]	gi|225462099|ref|XM_002271724.1|	385	1e-103	PREDICTED: Vitis vinifera ubiquitin carboxyl-terminal hydrolase 25-like (LOC100253154), mRNA	sp|Q9FPS2|UBP25_ARATH	613	0	Ubiquitin carboxyl-terminal hydrolase 25 OS=Arabidopsis thaliana GN=UBP25 PE=2 SV=1	SPBC18H10.08c	106	2e-23	COG5533	Ubiquitin C-terminal hydrolase	K11855	0	610	pop:POPTR_785393	ubiquitin carboxyl-terminal hydrolase 36/42 [EC:3.1.2.15]	GO:0006508//proteolysis	GO:0008233//peptidase activity	-
CL10386.Contig1_All	2690	49	1.4922	4	0.1227	25	0.738	2	0.0621	38	1.0749	0	0	gi|224116208|ref|XP_002317239.1|	1342.4	0	beta-galactosidase family protein [Populus trichocarpa] >gi|222860304|gb|EEE97851.1| beta-galactosidase family protein [Populus trichocarpa]	gi|566193665|ref|XM_002317203.2|	735	0	Populus trichocarpa beta-galactosidase family protein (POPTR_0011s04410g) mRNA, complete cds	sp|Q10NX8|BGAL6_ORYSJ	957	0	Beta-galactosidase 6 OS=Oryza sativa subsp. japonica GN=Os03g0255100 PE=1 SV=2	XF0840	148	1e-36	COG1874	Beta-galactosidase	K12309	0	739	aly:ARALYDRAFT_485655	beta-galactosidase [EC:3.2.1.23]	GO:0005975//carbohydrate metabolic process	GO:0030246//carbohydrate binding;GO:0004565//beta-galactosidase activity	-
CL10386.Contig2_All	2833	83	2.4001	12	0.3495	68	1.9059	3	0.0885	75	2.0144	12	0.3399	gi|224116208|ref|XP_002317239.1|	1366.3	0	beta-galactosidase family protein [Populus trichocarpa] >gi|222860304|gb|EEE97851.1| beta-galactosidase family protein [Populus trichocarpa]	gi|566193665|ref|XM_002317203.2|	755	0	Populus trichocarpa beta-galactosidase family protein (POPTR_0011s04410g) mRNA, complete cds	sp|Q10NX8|BGAL6_ORYSJ	973	0	Beta-galactosidase 6 OS=Oryza sativa subsp. japonica GN=Os03g0255100 PE=1 SV=2	XF0840	148	1e-36	COG1874	Beta-galactosidase	K12309	0	753	aly:ARALYDRAFT_485655	beta-galactosidase [EC:3.2.1.23]	GO:0005975//carbohydrate metabolic process	GO:0030246//carbohydrate binding;GO:0004565//beta-galactosidase activity	-
CL1039.Contig1_All	779	31	3.26	4	0.4237	71	7.2372	7	0.7509	47	4.5907	4	0.412	gi|255548479|ref|XP_002515296.1|	219.9	5e-71	conserved hypothetical protein [Ricinus communis] >gi|223545776|gb|EEF47280.1| conserved hypothetical protein [Ricinus communis]	gi|225437540|ref|XM_002275827.1|	81.8	1e-12	PREDICTED: Vitis vinifera universal stress protein A-like protein (LOC100265889), mRNA	sp|Q8LGG8|USPAL_ARATH	61.2	2e-11	Universal stress protein A-like protein OS=Arabidopsis thaliana GN=At3g01520 PE=1 SV=2	L1010	62.4	2e-11	COG0589	Universal stress protein UspA and related nucleotide-binding proteins	--	--	--	--	--	GO:0002238//response to molecule of fungal origin	-	GO:0005773//vacuole;GO:0005634//nucleus
CL10391.Contig2_All	2377	296	10.2014	92	3.1936	198	6.6143	82	2.8829	235	7.5225	58	1.9578	gi|225434857|ref|XP_002280634.1|	789.3	0	PREDICTED: putative vacuolar glucose transporter [Vitis vinifera] >gi|310877894|gb|ADP37178.1| putative vacuolar glucose transporter [Vitis vinifera]	gi|470117004|ref|XM_004294613.1|	299	8e-78	PREDICTED: Fragaria vesca subsp. vesca D-xylose-proton symporter-like 3, chloroplastic-like (LOC101296643), mRNA	sp|Q0WWW9|XYLL3_ARATH	740	0	D-xylose-proton symporter-like 3, chloroplastic OS=Arabidopsis thaliana GN=At5g59250 PE=1 SV=2	BS_araE	216	1e-61	COG0477	Permeases of the major facilitator superfamily	K08150	3e-71	243	mtr:MTR_7g005910	MFS transporter, SP family, solute carrier family 2 (myo-inositol transporter), member 13	GO:0055085//transmembrane transport;GO:0008643//carbohydrate transport;GO:0055114//oxidation-reduction process	GO:0022891//substrate-specific transmembrane transporter activity;GO:0032440//2-alkenal reductase [NAD(P)] activity	GO:0009941//chloroplast envelope;GO:0016021//integral to membrane
CL10391.Contig3_All	2315	197	6.9713	47	1.6752	148	5.0764	43	1.5523	191	6.2778	43	1.4903	gi|297746031|emb|CBI16087.3|	797.7	0	unnamed protein product [Vitis vinifera]	gi|568870371|ref|XM_006488316.1|	563	1e-157	PREDICTED: Citrus sinensis D-xylose-proton symporter-like 3, chloroplastic-like (LOC102607100), transcript variant X2, mRNA	sp|Q0WWW9|XYLL3_ARATH	755	0	D-xylose-proton symporter-like 3, chloroplastic OS=Arabidopsis thaliana GN=At5g59250 PE=1 SV=2	BS_araE	229	2e-66	COG0477	Permeases of the major facilitator superfamily	K08150	4e-76	256	mtr:MTR_7g005910	MFS transporter, SP family, solute carrier family 2 (myo-inositol transporter), member 13	GO:0055085//transmembrane transport;GO:0008643//carbohydrate transport;GO:0055114//oxidation-reduction process	GO:0022891//substrate-specific transmembrane transporter activity;GO:0032440//2-alkenal reductase [NAD(P)] activity	GO:0009941//chloroplast envelope;GO:0016021//integral to membrane
CL10393.Contig1_All	2032	318	12.8204	17	0.6903	402	15.7091	34	1.3983	229	8.575	7	0.2764	gi|565374353|ref|XP_006353728.1|	889	0	PREDICTED: root phototropism protein 2-like [Solanum tuberosum]	gi|225434310|ref|XM_002264860.1|	192	1e-45	PREDICTED: Vitis vinifera root phototropism protein 2-like (LOC100257120), mRNA	sp|Q682S0|RPT2_ARATH	816	0	Root phototropism protein 2 OS=Arabidopsis thaliana GN=RPT2 PE=1 SV=2	--	--	--	--	--	--	--	--	--	--	GO:0009954//proximal/distal pattern formation;GO:0009651//response to salt stress;GO:0009638//phototropism;GO:0010227//floral organ abscission;GO:0006816//calcium ion transport;GO:0007030//Golgi organization;GO:0048439//flower morphogenesis;GO:0019344//cysteine biosynthetic process	-	GO:0005737//cytoplasm;GO:0005634//nucleus;GO:0005886//plasma membrane
CL10393.Contig2_All	2556	546	17.4996	29	0.9362	711	22.088	33	1.0789	377	11.2229	5	0.157	gi|565374353|ref|XP_006353728.1|	241.1	8e-68	PREDICTED: root phototropism protein 2-like [Solanum tuberosum]	gi|225434310|ref|XM_002264860.1|	192	1e-45	PREDICTED: Vitis vinifera root phototropism protein 2-like (LOC100257120), mRNA	sp|Q682S0|RPT2_ARATH	589	0	Root phototropism protein 2 OS=Arabidopsis thaliana GN=RPT2 PE=1 SV=2	--	--	--	--	--	--	--	--	--	--	GO:0009954//proximal/distal pattern formation;GO:0009651//response to salt stress;GO:0009638//phototropism;GO:0010227//floral organ abscission;GO:0006816//calcium ion transport;GO:0007030//Golgi organization;GO:0048439//flower morphogenesis;GO:0019344//cysteine biosynthetic process	-	GO:0005737//cytoplasm;GO:0005634//nucleus;GO:0005886//plasma membrane
CL10393.Contig3_All	2007	384	15.674	29	1.1923	421	16.6565	47	1.957	284	10.767	13	0.5197	gi|225434311|ref|XP_002264896.1|	821.2	0	PREDICTED: root phototropism protein 2 [Vitis vinifera]	gi|460396172|ref|XM_004243605.1|	182	1e-42	PREDICTED: Solanum lycopersicum root phototropism protein 2-like (LOC101259171), mRNA	sp|Q682S0|RPT2_ARATH	757	0	Root phototropism protein 2 OS=Arabidopsis thaliana GN=RPT2 PE=1 SV=2	--	--	--	--	--	--	--	--	--	--	GO:0009638//phototropism	-	GO:0005737//cytoplasm
CL10408.Contig3_All	1631	172	8.6392	50	2.5295	201	9.7857	31	1.5884	375	17.4945	130	6.3952	gi|255558075|ref|XP_002520066.1|	223.8	8e-67	cinnamoyl-CoA reductase, putative [Ricinus communis] >gi|223540830|gb|EEF42390.1| cinnamoyl-CoA reductase, putative [Ricinus communis]	gi|359489871|ref|XM_002272452.2|	103	7e-19	PREDICTED: Vitis vinifera dihydroflavonol-4-reductase-like, transcript variant 2 (LOC100257919), mRNA	sp|Q9SAH9|CCR2_ARATH	84.7	8e-18	Cinnamoyl-CoA reductase 2 OS=Arabidopsis thaliana GN=CCR2 PE=1 SV=1	--	--	--	--	--	K09753	1e-20	94.4	bdi:100823534	cinnamoyl-CoA reductase [EC:1.2.1.44]	GO:0044237//cellular metabolic process;GO:0006694//steroid biosynthetic process;GO:0055114//oxidation-reduction process	GO:0003854//3-beta-hydroxy-delta5-steroid dehydrogenase activity;GO:0050662//coenzyme binding;GO:0045552//dihydrokaempferol 4-reductase activity	-
CL10411.Contig1_All	588	520	72.4474	2	0.2807	812	109.655	0	0	512	66.2546	1	0.1365	gi|590603647|ref|XP_007020061.1|	157.5	4e-48	Uncharacterized protein isoform 1 [Theobroma cacao] >gi|590603651|ref|XP_007020062.1| Uncharacterized protein isoform 1 [Theobroma cacao] >gi|508725389|gb|EOY17286.1| Uncharacterized protein isoform 1 [Theobroma cacao] >gi|508725390|gb|EOY17287.1| Uncharacterized protein isoform 1 [Theobroma cacao]	gi|590603650|ref|XM_007020000.1|	135	7e-29	Theobroma cacao Uncharacterized protein isoform 1 (TCM_036436) mRNA, complete cds	--	--	--	--	--	--	--	--	--	--	--	--	--	--	GO:0006098//pentose-phosphate shunt;GO:0000023//maltose metabolic process;GO:0019252//starch biosynthetic process	GO:0005515//protein binding	GO:0009507//chloroplast
CL10427.Contig1_All	1504	710	38.6729	1	0.0549	920	48.5723	1	0.0556	908	45.9368	0	0	gi|225444922|ref|XP_002282173.1|	280	4e-89	PREDICTED: uncharacterized protein LOC100261004 [Vitis vinifera] >gi|297738668|emb|CBI27913.3| unnamed protein product [Vitis vinifera]	gi|302398800|gb|HM122556.1|	111	3e-21	Malus x domestica GATA domain class transcription factor (GATA5) mRNA, complete cds	sp|Q5HZ36|GAT21_ARATH	154	8e-42	GATA transcription factor 21 OS=Arabidopsis thaliana GN=GATA21 PE=1 SV=2	YFL021w	54.3	4e-07	COG5641	GATA Zn-finger-containing transcription factor	--	--	--	--	--	GO:0044699;GO:0050794//regulation of cellular process;GO:0019222//regulation of metabolic process	-	-
CL10427.Contig2_All	1106	266	19.7026	0	0	250	17.9487	0	0	453	31.1649	0	0	gi|225444922|ref|XP_002282173.1|	257.7	3e-82	PREDICTED: uncharacterized protein LOC100261004 [Vitis vinifera] >gi|297738668|emb|CBI27913.3| unnamed protein product [Vitis vinifera]	gi|302398800|gb|HM122556.1|	103	5e-19	Malus x domestica GATA domain class transcription factor (GATA5) mRNA, complete cds	sp|Q5HZ36|GAT21_ARATH	154	4e-43	GATA transcription factor 21 OS=Arabidopsis thaliana GN=GATA21 PE=1 SV=2	YMR136w	59.3	5e-09	COG5641	GATA Zn-finger-containing transcription factor	--	--	--	--	--	GO:0044763;GO:0071704;GO:0051171//regulation of nitrogen compound metabolic process;GO:0050896//response to stimulus;GO:0050794//regulation of cellular process	GO:0005488//binding	-
CL10427.Contig3_All	1930	359	15.2382	0	0	313	12.8776	0	0	302	11.9062	0	0	gi|225444922|ref|XP_002282173.1|	131.3	6e-32	PREDICTED: uncharacterized protein LOC100261004 [Vitis vinifera] >gi|297738668|emb|CBI27913.3| unnamed protein product [Vitis vinifera]	gi|302398800|gb|HM122556.1|	95.6	2e-16	Malus x domestica GATA domain class transcription factor (GATA5) mRNA, complete cds	sp|Q5HZ36|GAT21_ARATH	94	2e-20	GATA transcription factor 21 OS=Arabidopsis thaliana GN=GATA21 PE=1 SV=2	--	--	--	--	--	--	--	--	--	--	GO:0071704;GO:0044699;GO:0051171//regulation of nitrogen compound metabolic process;GO:0050794//regulation of cellular process	GO:0005488//binding	-
CL10436.Contig1_All	2466	50	1.661	1	0.0335	59	1.8998	1	0.0339	63	1.9439	0	0	gi|359479366|ref|XP_002274109.2|	1077.8	0	PREDICTED: ABC transporter G family member 15 [Vitis vinifera]	gi|565399308|ref|XM_006365135.1|	385	1e-103	PREDICTED: Solanum tuberosum ABC transporter G family member 15-like (LOC102592097), mRNA	sp|Q8RWI9|AB15G_ARATH	1007	0	ABC transporter G family member 15 OS=Arabidopsis thaliana GN=ABCG15 PE=2 SV=2	YCR011c_2	199	3e-57	COG1131	ABC-type multidrug transport system, ATPase component	K12843	1e-68	248	vvi:100248403	U4/U6 small nuclear ribonucleoprotein PRP3	GO:0015748;GO:0009651//response to salt stress;GO:0015716//organic phosphonate transport;GO:0080167//response to karrikin;GO:0010025//wax biosynthetic process;GO:0009737//response to abscisic acid stimulus;GO:0006200//ATP catabolic process	GO:0015416//organic phosphonate transmembrane-transporting ATPase activity;GO:0005524//ATP binding	GO:0016020//membrane
CL10436.Contig2_All	2614	64	2.0057	1	0.0316	70	2.1264	2	0.0639	59	1.7174	0	0	gi|629084794|gb|KCW51151.1|	77	2e-31	hypothetical protein EUGRSUZ_J00745 [Eucalyptus grandis]	gi|565399308|ref|XM_006365135.1|	385	1e-103	PREDICTED: Solanum tuberosum ABC transporter G family member 15-like (LOC102592097), mRNA	sp|Q8RWI9|AB15G_ARATH	668	0	ABC transporter G family member 15 OS=Arabidopsis thaliana GN=ABCG15 PE=2 SV=2	YCR011c_2	199	4e-57	COG1131	ABC-type multidrug transport system, ATPase component	K05681	9e-58	211	cme:CMS467C	ATP-binding cassette, subfamily G (WHITE), member 2	GO:0015748;GO:0009651//response to salt stress;GO:0015716//organic phosphonate transport;GO:0080167//response to karrikin;GO:0010025//wax biosynthetic process;GO:0009737//response to abscisic acid stimulus;GO:0006200//ATP catabolic process	GO:0015416//organic phosphonate transmembrane-transporting ATPase activity;GO:0005524//ATP binding	GO:0016020//membrane
CL10436.Contig3_All	2544	29	0.9339	0	0	30	0.9364	1	0.0328	28	0.8375	0	0	gi|357474143|ref|XP_003607356.1|	352.4	0	ABC transporter G family member [Medicago truncatula] >gi|355508411|gb|AES89553.1| ABC transporter G family member [Medicago truncatula]	gi|565399308|ref|XM_006365135.1|	385	1e-103	PREDICTED: Solanum tuberosum ABC transporter G family member 15-like (LOC102592097), mRNA	sp|Q8RWI9|AB15G_ARATH	665	0	ABC transporter G family member 15 OS=Arabidopsis thaliana GN=ABCG15 PE=2 SV=2	YCR011c_2	199	3e-57	COG1131	ABC-type multidrug transport system, ATPase component	K05681	7e-58	211	cme:CMS467C	ATP-binding cassette, subfamily G (WHITE), member 2	GO:0015748;GO:0009651//response to salt stress;GO:0015716//organic phosphonate transport;GO:0080167//response to karrikin;GO:0010025//wax biosynthetic process;GO:0009737//response to abscisic acid stimulus;GO:0006200//ATP catabolic process	GO:0015416//organic phosphonate transmembrane-transporting ATPase activity;GO:0005524//ATP binding	GO:0016020//membrane
CL10438.Contig1_All	968	226	19.1262	25	2.131	173	14.1912	9	0.777	278	21.8521	32	2.6524	gi|147864249|emb|CAN83016.1|	406	1e-138	hypothetical protein VITISV_041695 [Vitis vinifera]	gi|469632404|gb|JX826445.1|	283	2e-73	Daucus carota subsp. sativus UDP-glucose:flavonoid-O-glucosyltransferase gene, partial cds	sp|Q9ZQ99|U73C1_ARATH	339	2e-114	UDP-glycosyltransferase 73C1 OS=Arabidopsis thaliana GN=UGT73C1 PE=2 SV=1	--	--	--	--	--	K13496	7e-114	339	ath:AT2G36750	UDP-glucosyl transferase 73C [EC:2.4.1.-]	-	GO:0016758//transferase activity, transferring hexosyl groups	-
CL10440.Contig1_All	1752	2389	111.707	10	0.471	2789	126.405	2	0.0954	3544	153.916	5	0.229	gi|225455924|ref|XP_002276181.1|	445.3	4e-151	PREDICTED: zinc finger protein CONSTANS-LIKE 16 [Vitis vinifera]	gi|571456672|ref|XM_003525208.2|	129	1e-26	PREDICTED: Glycine max zinc finger protein CONSTANS-LIKE 16-like (LOC100812563), mRNA	sp|Q8RWD0|COL16_ARATH	301	6e-97	Zinc finger protein CONSTANS-LIKE 16 OS=Arabidopsis thaliana GN=COL16 PE=2 SV=2	--	--	--	--	--	K12135	2e-11	67	aly:ARALYDRAFT_488429	zinc finger protein CONSTANS	-	-	-
CL10449.Contig2_All	1290	777	49.3433	288	18.4217	584	35.9477	249	16.1308	803	47.3641	207	12.875	gi|225433203|ref|XP_002281775.1|	161.8	2e-46	PREDICTED: uncharacterized protein LOC100242675 [Vitis vinifera]	--	--	--	--	--	--	--	--	--	--	--	--	--	--	--	--	--	--	GO:0010200//response to chitin	-	-
CL10451.Contig2_All	2247	4887	178.171	928	34.0778	1854	65.5172	624	23.2075	1271	43.0393	391	13.9617	gi|225461882|ref|XP_002265634.1|	509.2	9e-175	PREDICTED: zinc transporter 2-like isoform 1 [Vitis vinifera]	gi|568841935|ref|XM_006474847.1|	272	2e-69	PREDICTED: Citrus sinensis zinc transporter 2-like (LOC102613261), mRNA	sp|Q852F6|ZIP2_ORYSJ	416	3e-140	Zinc transporter 2 OS=Oryza sativa subsp. japonica GN=ZIP2 PE=2 SV=1	--	--	--	--	--	K14709	4e-176	509	vvi:100253257	solute carrier family 39 (zinc transporter), member 1/2/3	GO:0030001//metal ion transport;GO:0055114//oxidation-reduction process;GO:0055085//transmembrane transport	GO:0032440//2-alkenal reductase [NAD(P)] activity;GO:0046873//metal ion transmembrane transporter activity	GO:0016020//membrane
CL10451.Contig3_All	3176	804	20.7383	248	6.4431	322	8.0505	134	3.5259	303	7.2591	94	2.3747	gi|567921124|ref|XP_006452568.1|	217.2	6e-61	hypothetical protein CICLE_v10010292mg [Citrus clementina] >gi|557555794|gb|ESR65808.1| hypothetical protein CICLE_v10010292mg [Citrus clementina]	gi|568841935|ref|XM_006474847.1|	272	2e-69	PREDICTED: Citrus sinensis zinc transporter 2-like (LOC102613261), mRNA	sp|Q94EG9|ZIP11_ARATH	267	3e-81	Zinc transporter 11 OS=Arabidopsis thaliana GN=ZIP11 PE=2 SV=1	--	--	--	--	--	K14709	9e-88	287	vvi:100258391	solute carrier family 39 (zinc transporter), member 1/2/3	GO:0030001//metal ion transport;GO:0055114//oxidation-reduction process;GO:0055085//transmembrane transport	GO:0032440//2-alkenal reductase [NAD(P)] activity;GO:0046873//metal ion transmembrane transporter activity	GO:0016020//membrane
CL10452.Contig1_All	796	61	6.2779	4	0.4146	49	4.888	1	0.105	50	4.7795	2	0.2016	gi|604345922|gb|EYU44419.1|	145.2	7e-74	hypothetical protein MIMGU_mgv1a009413mg [Mimulus guttatus]	gi|225438770|ref|XM_002278274.1|	163	4e-37	PREDICTED: Vitis vinifera uncharacterized LOC100268130 (LOC100268130), mRNA	--	--	--	--	--	--	--	--	--	--	--	--	--	--	-	-	GO:0005739//mitochondrion
CL10452.Contig2_All	720	223	25.3728	10	1.146	212	23.3804	6	0.6964	227	23.9892	4	0.4458	gi|604345922|gb|EYU44419.1|	297	4e-99	hypothetical protein MIMGU_mgv1a009413mg [Mimulus guttatus]	gi|225438770|ref|XM_002278274.1|	234	1e-58	PREDICTED: Vitis vinifera uncharacterized LOC100268130 (LOC100268130), mRNA	--	--	--	--	--	--	--	--	--	--	--	--	--	--	-	-	-
CL10454.Contig4_All	1840	51	2.2706	13	0.583	41	1.7694	11	0.4996	73	3.0188	13	0.5669	gi|225436116|ref|XP_002273629.1|	969.1	0	PREDICTED: aldehyde oxidase 4-like [Vitis vinifera]	gi|225436115|ref|XM_002273593.1|	747	0	PREDICTED: Vitis vinifera aldehyde oxidase 4-like (LOC100265098), mRNA	sp|Q7G9P4|ALDO3_ARATH	835	0	Abscisic-aldehyde oxidase OS=Arabidopsis thaliana GN=AAO3 PE=1 SV=1	PA1523	289	3e-87	COG4631	Xanthine dehydrogenase, molybdopterin-binding subunit B	K09842	0	969	vvi:100265098	abscisic-aldehyde oxidase [EC:1.2.3.14]	GO:0055114//oxidation-reduction process	GO:0050660//flavin adenine dinucleotide binding;GO:0016614//oxidoreductase activity, acting on CH-OH group of donors;GO:0004031//aldehyde oxidase activity;GO:0005506//iron ion binding;GO:0009055//electron carrier activity;GO:0051537//2 iron, 2 sulfur cluster binding	-
CL10455.Contig2_All	1328	248	15.2986	67	4.163	296	17.6987	65	4.0904	184	10.5425	64	3.8668	gi|596115583|ref|XP_007221652.1|	511.9	4e-180	hypothetical protein PRUPE_ppb006192mg [Prunus persica] >gi|462418588|gb|EMJ22851.1| hypothetical protein PRUPE_ppb006192mg [Prunus persica]	gi|590659236|ref|XM_007035010.1|	242	9e-61	Theobroma cacao 2-oxoglutarate and Fe(II)-dependent oxygenase superfamily protein isoform 1 (TCM_020857) mRNA, complete cds	sp|Q8H1S4|ACCH3_ARATH	388	2e-133	1-aminocyclopropane-1-carboxylate oxidase homolog 3 OS=Arabidopsis thaliana GN=At1g06650 PE=2 SV=1	PA4191	114	6e-28	COG3491	Isopenicillin N synthase and related dioxygenases	K13229	3e-96	295	zma:541977	2,4-dihydroxy-1,4-benzoxazin-3-one-glucoside dioxygenase [EC:1.14.20.2]	GO:0019761//glucosinolate biosynthetic process;GO:0055114//oxidation-reduction process	GO:0016706//oxidoreductase activity, acting on paired donors, with incorporation or reduction of molecular oxygen, 2-oxoglutarate as one donor, and incorporation of one atom each of oxygen into both donors	-
CL10456.Contig2_All	766	1549	165.661	649	69.9104	1503	155.804	568	61.9679	1880	186.746	516	54.0488	gi|604298040|gb|EYU18128.1|	60.1	5e-09	hypothetical protein MIMGU_mgv1a013838mg [Mimulus guttatus]	gi|571488895|ref|XM_003538046.2|	79.8	4e-12	PREDICTED: Glycine max uncharacterized LOC100819285 (LOC100819285), mRNA	sp|Q9FFW5|PERK8_ARATH	57.8	2e-09	Proline-rich receptor-like protein kinase PERK8 OS=Arabidopsis thaliana GN=PERK8 PE=1 SV=1	--	--	--	--	--	K01115	3e-08	55.1	vcn:VOLCADRAFT_99471	phospholipase D [EC:3.1.4.4]	GO:0051607//defense response to virus	-	GO:0005886//plasma membrane
CL10462.Contig4_All	1058	77	5.9621	6	0.4679	63	4.7283	7	0.5529	75	5.3938	17	1.2892	gi|590687787|ref|XP_007042763.1|	464.2	4e-163	Phosphoglycerate mutase family protein isoform 1 [Theobroma cacao] >gi|508706698|gb|EOX98594.1| Phosphoglycerate mutase family protein isoform 1 [Theobroma cacao]	gi|359475589|ref|XM_002264267.2|	426	1e-116	PREDICTED: Vitis vinifera uncharacterized LOC100257829 (LOC100257829), mRNA	--	--	--	--	--	--	--	--	--	--	--	--	--	--	GO:0009736//cytokinin mediated signaling pathway;GO:0008152//metabolic process	GO:0003824//catalytic activity	GO:0005829//cytosol
CL10462.Contig5_All	1214	74	4.9936	5	0.3398	68	4.4477	3	0.2065	66	4.1366	13	0.8592	gi|590687787|ref|XP_007042763.1|	498.4	1e-175	Phosphoglycerate mutase family protein isoform 1 [Theobroma cacao] >gi|508706698|gb|EOX98594.1| Phosphoglycerate mutase family protein isoform 1 [Theobroma cacao]	gi|590687786|ref|XM_007042701.1|	408	1e-111	Theobroma cacao Phosphoglycerate mutase family protein isoform 1 (TCM_007307) mRNA, complete cds	--	--	--	--	--	--	--	--	--	--	--	--	--	--	GO:0009736//cytokinin mediated signaling pathway;GO:0008152//metabolic process	GO:0003824//catalytic activity	GO:0005829//cytosol
CL10462.Contig7_All	1707	45	2.1596	6	0.29	35	1.6281	2	0.0979	45	2.0059	2	0.094	gi|590687787|ref|XP_007042763.1|	492.7	7e-171	Phosphoglycerate mutase family protein isoform 1 [Theobroma cacao] >gi|508706698|gb|EOX98594.1| Phosphoglycerate mutase family protein isoform 1 [Theobroma cacao]	gi|359475589|ref|XM_002264267.2|	404	1e-109	PREDICTED: Vitis vinifera uncharacterized LOC100257829 (LOC100257829), mRNA	--	--	--	--	--	--	--	--	--	--	--	--	--	--	GO:0009736//cytokinin mediated signaling pathway;GO:0008152//metabolic process	GO:0003824//catalytic activity	GO:0005829//cytosol
CL10464.Contig3_All	1672	39	1.9108	11	0.5429	36	1.7097	6	0.2999	23	1.0467	3	0.144	gi|225465314|ref|XP_002272474.1|	424.1	1e-145	PREDICTED: uncharacterized protein LOC100265982 [Vitis vinifera]	gi|568833188|ref|XM_006470731.1|	470	1e-129	PREDICTED: Citrus sinensis uncharacterized LOC102607802 (LOC102607802), mRNA	--	--	--	--	--	--	--	--	--	--	--	--	--	--	-	GO:0008289//lipid binding	-
CL10465.Contig2_All	2327	142	4.9991	34	1.2056	254	8.6673	33	1.1851	370	12.0984	74	2.5515	gi|359479669|ref|XP_003632327.1|	1078.2	0	PREDICTED: sulfate transporter 3.1-like [Vitis vinifera]	gi|565372356|ref|XM_006352700.1|	543	1e-151	PREDICTED: Solanum tuberosum sulfate transporter 3.1-like (LOC102593036), mRNA	sp|Q9SV13|SUT31_ARATH	985	0	Sulfate transporter 3.1 OS=Arabidopsis thaliana GN=SULTR3;1 PE=2 SV=1	PA1647	262	1e-77	COG0659	Sulfate permease and related transporters (MFS superfamily)	--	--	--	--	--	-	GO:0008271//secondary active sulfate transmembrane transporter activity	GO:0016021//integral to membrane
CL10469.Contig1_All	1090	1261	94.7731	70	5.299	1061	77.2925	92	7.0536	1018	71.0631	68	5.0055	gi|568877960|ref|XP_006491985.1|	363.2	1e-124	PREDICTED: thylakoid lumenal 17.4 kDa protein, chloroplastic-like [Citrus sinensis]	gi|359490717|ref|XM_002275958.2|	281	9e-73	PREDICTED: Vitis vinifera thylakoid lumenal 17.4 kDa protein, chloroplastic-like (LOC100267488), mRNA	sp|P81760|TL17_ARATH	296	2e-100	Thylakoid lumenal 17.4 kDa protein, chloroplastic OS=Arabidopsis thaliana GN=At5g53490 PE=1 SV=2	all0186	63.9	1e-11	COG1357	Uncharacterized low-complexity proteins	--	--	--	--	--	-	-	-
CL10473.Contig1_All	1725	229	10.8753	69	3.3005	206	9.4826	63	3.0521	184	8.1162	48	2.2326	gi|359484849|ref|XP_002275774.2|	676.8	0	PREDICTED: APO protein 2, chloroplastic-like [Vitis vinifera]	gi|359484848|ref|XM_002275738.2|	615	1e-173	PREDICTED: Vitis vinifera APO protein 2, chloroplastic-like (LOC100244952), mRNA	sp|Q8W4A5|APO2_ARATH	612	0	APO protein 2, chloroplastic OS=Arabidopsis thaliana GN=APO2 PE=2 SV=1	--	--	--	--	--	--	--	--	--	--	GO:0010155//regulation of proton transport;GO:0009793//embryo development ending in seed dormancy;GO:0019252//starch biosynthetic process;GO:0000023//maltose metabolic process;GO:0016556//mRNA modification;GO:0016226//iron-sulfur cluster assembly;GO:0046777//protein autophosphorylation;GO:0009637//response to blue light;GO:0019761//glucosinolate biosynthetic process;GO:0009073//aromatic amino aci…	GO:0009055//electron carrier activity;GO:0003723//RNA binding;GO:0005507//copper ion binding	GO:0009507//chloroplast
CL10473.Contig2_All	1671	69	3.3827	6	0.2963	54	2.5661	15	0.7502	70	3.1875	10	0.4802	gi|359484849|ref|XP_002275774.2|	657.1	0	PREDICTED: APO protein 2, chloroplastic-like [Vitis vinifera]	gi|359484848|ref|XM_002275738.2|	607	1e-170	PREDICTED: Vitis vinifera APO protein 2, chloroplastic-like (LOC100244952), mRNA	sp|Q8W4A5|APO2_ARATH	613	0	APO protein 2, chloroplastic OS=Arabidopsis thaliana GN=APO2 PE=2 SV=1	--	--	--	--	--	--	--	--	--	--	GO:0010155//regulation of proton transport;GO:0009793//embryo development ending in seed dormancy;GO:0019252//starch biosynthetic process;GO:0000023//maltose metabolic process;GO:0016556//mRNA modification;GO:0016226//iron-sulfur cluster assembly;GO:0046777//protein autophosphorylation;GO:0009637//response to blue light;GO:0019761//glucosinolate biosynthetic process;GO:0009073//aromatic amino aci…	GO:0003723//RNA binding	GO:0009507//chloroplast
CL10476.Contig1_All	2823	1403	40.714	77	2.2506	1639	46.1017	60	1.7762	1852	49.9175	191	5.4286	gi|565366685|ref|XP_006350016.1|	448	5e-144	PREDICTED: leucine-rich repeat extensin-like protein 5-like [Solanum tuberosum]	gi|460412856|ref|XM_004251766.1|	73.8	1e-09	PREDICTED: Solanum lycopersicum uncharacterized LOC101261198 (LOC101261198), mRNA	sp|Q9S728|PDF1_ARATH	224	4e-66	Protodermal factor 1 OS=Arabidopsis thaliana GN=PDF1 PE=2 SV=1	SPBC28F2.12	121	4e-27	COG0086	DNA-directed RNA polymerase, beta' subunit/160 kD subunit	K03006	2e-37	154	sbi:SORBI_07g003680	DNA-directed RNA polymerase II subunit RPB1 [EC:2.7.7.6]	-	-	-
CL10477.Contig2_All	1343	155	9.4548	5	0.3072	243	14.3674	6	0.3734	185	10.4814	6	0.3585	gi|595862920|ref|XP_007211488.1|	635.6	0	hypothetical protein PRUPE_ppa007678mg [Prunus persica] >gi|462407353|gb|EMJ12687.1| hypothetical protein PRUPE_ppa007678mg [Prunus persica]	gi|566152031|ref|XM_002300175.2|	361	1e-96	Populus trichocarpa mannitol dehydrogenase 1 family protein (POPTR_0001s31470g) mRNA, complete cds	sp|O82515|MTDH_MEDSA	592	0	Probable mannitol dehydrogenase OS=Medicago sativa GN=CAD1 PE=1 SV=1	SMc00680	370	4e-126	COG1064	Zn-dependent alcohol dehydrogenases	K00083	0	622	vvi:100245522	cinnamyl-alcohol dehydrogenase [EC:1.1.1.195]	GO:0055114//oxidation-reduction process	GO:0046029//mannitol dehydrogenase activity;GO:0008270//zinc ion binding	GO:0048046//apoplast
CL10480.Contig1_All	1706	9468	454.649	25	1.2092	7492	348.712	5	0.2449	12904	575.531	27	1.2698	gi|225459251|ref|XP_002285767.1|	458.8	1e-155	PREDICTED: UDP-glycosyltransferase 85A3 [Vitis vinifera]	--	--	--	--	sp|Q9LMF0|U85A5_ARATH	419	4e-142	UDP-glycosyltransferase 85A5 OS=Arabidopsis thaliana GN=UGT85A5 PE=2 SV=1	BS_yjiC	59.3	9e-09	COG1819	Glycosyl transferases, related to UDP-glucuronosyltransferase	K13030	6e-95	300	sbi:SORBI_01g001220	cyanohydrin beta-glucosyltransferase [EC:2.4.1.85]	-	GO:0035251//UDP-glucosyltransferase activity	-
CL10480.Contig3_All	832	65	6.4001	0	0	34	3.2449	0	0	31	2.8351	0	0	--	--	--	--	--	--	--	--	--	--	--	--	--	--	--	--	--	--	--	--	--	--	-	-	-
CL10490.Contig1_All	862	155	14.7306	2	0.1914	109	10.0408	1	0.0969	573	50.579	2	0.1862	gi|5924375|gb|AAD56577.1|AF184270_1	453.4	1e-159	flavanone 3-hydroxylase [Daucus carota]	gi|110618324|gb|DQ683351.1|	575	1e-161	Aethusa cynapium flavanone 3 beta-hydroxylase mRNA, complete cds	sp|Q7XZQ7|FL3H_PETCR	443	1e-157	Flavanone 3-dioxygenase OS=Petroselinum crispum GN=FHT PE=1 SV=1	SPAC25B8.13c	83.6	1e-17	COG3491	Isopenicillin N synthase and related dioxygenases	K00475	7e-157	442	vvi:100253950	naringenin 3-dioxygenase [EC:1.14.11.9]	GO:0009813//flavonoid biosynthetic process;GO:0010224//response to UV-B;GO:0055114//oxidation-reduction process	GO:0045486//naringenin 3-dioxygenase activity;GO:0046872//metal ion binding;GO:0031418//L-ascorbic acid binding	-
CL10492.Contig1_All	1656	158	7.8162	7	0.3488	153	7.3363	10	0.5046	162	7.4435	1	0.0485	gi|590717678|ref|XP_007050663.1|	402.9	3e-136	Isopentenyltransferase 3, putative [Theobroma cacao] >gi|508702924|gb|EOX94820.1| Isopentenyltransferase 3, putative [Theobroma cacao]	gi|261263058|gb|GQ981408.1|	89.7	1e-14	Vitis vinifera cultivar Red Globe isopentenyltransferase (IPT1) mRNA, partial cds	sp|Q93WC9|IPT3_ARATH	348	2e-116	Adenylate isopentenyltransferase 3, chloroplastic OS=Arabidopsis thaliana GN=IPT3 PE=1 SV=1	BH2366	107	3e-25	COG0324	tRNA delta(2)-isopentenylpyrophosphate transferase	K10760	8e-134	393	pop:POPTR_246143	adenylate isopentenyltransferase (cytokinin synthase)	GO:0008033//tRNA processing	GO:0005524//ATP binding;GO:0016740//transferase activity	-
CL10513.Contig1_All	1917	59	2.5213	0	0	38	1.574	0	0	72	2.8578	0	0	gi|566174228|ref|XP_006380967.1|	62	4e-08	hypothetical protein POPTR_0006s03190g [Populus trichocarpa] >gi|550335354|gb|ERP58764.1| hypothetical protein POPTR_0006s03190g [Populus trichocarpa]	gi|359481569|ref|XM_003632593.1|	301	2e-78	PREDICTED: Vitis vinifera 70 kDa peptidyl-prolyl isomerase-like (LOC100251687), mRNA	sp|Q43207|FKB70_WHEAT	537	0	70 kDa peptidyl-prolyl isomerase OS=Triticum aestivum GN=FKBP70 PE=1 SV=1	SPBC839.17c	69.7	3e-19	COG0545	FKBP-type peptidyl-prolyl cis-trans isomerases 1	K09571	0	552	zma:100283417	FK506-binding protein 4/5 [EC:5.2.1.8]	GO:0006457//protein folding;GO:0009628//response to abiotic stimulus;GO:0006950//response to stress;GO:0000413//protein peptidyl-prolyl isomerization	GO:1901981//phosphatidylinositol phosphate binding;GO:0003755//peptidyl-prolyl cis-trans isomerase activity	GO:0005737//cytoplasm
CL10513.Contig3_All	1934	41	1.7367	0	0	30	1.2317	0	0	39	1.5344	0	0	gi|359481570|ref|XP_003632641.1|	758.8	0	PREDICTED: LOW QUALITY PROTEIN: 70 kDa peptidyl-prolyl isomerase-like [Vitis vinifera]	gi|359481569|ref|XM_003632593.1|	416	1e-113	PREDICTED: Vitis vinifera 70 kDa peptidyl-prolyl isomerase-like (LOC100251687), mRNA	sp|Q43207|FKB70_WHEAT	601	0	70 kDa peptidyl-prolyl isomerase OS=Triticum aestivum GN=FKBP70 PE=1 SV=1	SPBC839.17c	108	2e-27	COG0545	FKBP-type peptidyl-prolyl cis-trans isomerases 1	K09571	0	622	zma:100283417	FK506-binding protein 4/5 [EC:5.2.1.8]	GO:0000413//protein peptidyl-prolyl isomerization;GO:0006457//protein folding;GO:0009628//response to abiotic stimulus;GO:0006950//response to stress	GO:1901981//phosphatidylinositol phosphate binding;GO:0003755//peptidyl-prolyl cis-trans isomerase activity;GO:0005528//FK506 binding	GO:0005737//cytoplasm;GO:0016020//membrane
CL10513.Contig4_All	1023	20	1.6016	0	0	23	1.7853	0	0	45	3.347	0	0	gi|359481570|ref|XP_003632641.1|	65.9	6e-10	PREDICTED: LOW QUALITY PROTEIN: 70 kDa peptidyl-prolyl isomerase-like [Vitis vinifera]	gi|359481569|ref|XM_003632593.1|	329	4e-87	PREDICTED: Vitis vinifera 70 kDa peptidyl-prolyl isomerase-like (LOC100251687), mRNA	sp|Q43207|FKB70_WHEAT	263	3e-94	70 kDa peptidyl-prolyl isomerase OS=Triticum aestivum GN=FKBP70 PE=1 SV=1	SPBC839.17c	108	2e-28	COG0545	FKBP-type peptidyl-prolyl cis-trans isomerases 1	K09571	6e-97	274	pop:POPTR_824273	FK506-binding protein 4/5 [EC:5.2.1.8]	GO:0006457//protein folding;GO:0009611//response to wounding;GO:0046686//response to cadmium ion;GO:0006970//response to osmotic stress;GO:0000413//protein peptidyl-prolyl isomerization;GO:0009408//response to heat;GO:0009845//seed germination	GO:0080025//phosphatidylinositol-3,5-bisphosphate binding;GO:0003755//peptidyl-prolyl cis-trans isomerase activity;GO:0032266//phosphatidylinositol-3-phosphate binding	GO:0005634//nucleus;GO:0005829//cytosol;GO:0071944//cell periphery
CL10513.Contig5_All	1106	53	3.9257	0	0	55	3.9487	0	0	65	4.4718	0	0	gi|359481570|ref|XP_003632641.1|	65.9	8e-10	PREDICTED: LOW QUALITY PROTEIN: 70 kDa peptidyl-prolyl isomerase-like [Vitis vinifera]	gi|359481569|ref|XM_003632593.1|	260	3e-66	PREDICTED: Vitis vinifera 70 kDa peptidyl-prolyl isomerase-like (LOC100251687), mRNA	sp|Q43207|FKB70_WHEAT	263	4e-92	70 kDa peptidyl-prolyl isomerase OS=Triticum aestivum GN=FKBP70 PE=1 SV=1	SPBC839.17c	108	2e-28	COG0545	FKBP-type peptidyl-prolyl cis-trans isomerases 1	K09571	8e-95	275	pop:POPTR_824273	FK506-binding protein 4/5 [EC:5.2.1.8]	GO:0006457//protein folding;GO:0000413//protein peptidyl-prolyl isomerization	GO:0003755//peptidyl-prolyl cis-trans isomerase activity;GO:0005528//FK506 binding	GO:0016020//membrane
CL10527.Contig1_All	707	2278	263.956	34	3.9681	4923	552.916	77	9.1016	1031	110.959	105	11.9161	gi|2274917|emb|CAA03881.1|	61.2	3e-10	Cu/Zn superoxide dismutase [Citrus sinensis]	--	--	--	--	sp|Q02610|SODC_PEA	57.4	2e-10	Superoxide dismutase [Cu-Zn] OS=Pisum sativum GN=SODCC PE=2 SV=2	--	--	--	--	--	K04565	1e-09	57.4	gmx:100527058	Cu/Zn superoxide dismutase [EC:1.15.1.1]	-	-	-
CL10547.Contig3_All	1869	106	4.6462	29	1.2803	117	4.9708	14	0.626	206	8.3865	35	1.5025	gi|460405583|ref|XP_004248255.1|	660.2	0	PREDICTED: probable aminotransferase TAT2-like [Solanum lycopersicum]	gi|359493822|ref|XM_002282628.2|	498	1e-137	PREDICTED: Vitis vinifera probable aminotransferase TAT2-like, transcript variant 1 (LOC100241782), mRNA	sp|Q9FN30|TAT2_ARATH	603	0	Probable aminotransferase TAT2 OS=Arabidopsis thaliana GN=At5g53970 PE=2 SV=1	PAB1810	144	3e-37	COG0436	Aspartate/tyrosine/aromatic aminotransferase	K00815	0	652	pop:POPTR_568851	tyrosine aminotransferase [EC:2.6.1.5]	GO:0010189//vitamin E biosynthetic process;GO:0006520//cellular amino acid metabolic process	GO:0030170//pyridoxal phosphate binding;GO:0004838//L-tyrosine:2-oxoglutarate aminotransferase activity;GO:0080130//L-phenylalanine:2-oxoglutarate aminotransferase activity	-
CL10548.Contig2_All	670	39	4.7686	0	0	38	4.5036	0	0	75	8.5174	0	0	gi|566148234|ref|XP_002299484.2|	154.1	1e-45	hypothetical protein POPTR_0001s10440g [Populus trichocarpa] >gi|550346950|gb|EEE84289.2| hypothetical protein POPTR_0001s10440g [Populus trichocarpa]	gi|565353940|ref|XM_006343815.1|	67.9	1e-08	PREDICTED: Solanum tuberosum uncharacterized LOC102594077 (LOC102594077), mRNA	--	--	--	--	--	--	--	--	--	--	--	--	--	--	-	-	-
CL10549.Contig2_All	1586	80	4.1322	2	0.1041	66	3.3044	5	0.2635	31	1.4872	0	0	--	--	--	--	--	--	--	--	--	--	--	--	--	--	--	--	--	--	--	--	--	--	-	-	-
CL10551.Contig2_All	1565	170	8.8988	25	1.3181	146	7.4078	16	0.8544	169	8.2167	12	0.6152	gi|590701237|ref|XP_007046347.1|	393.7	5e-134	Uncharacterized protein TCM_011889 [Theobroma cacao] >gi|508710282|gb|EOY02179.1| Uncharacterized protein TCM_011889 [Theobroma cacao]	gi|568861808|ref|XM_006484329.1|	155	2e-34	PREDICTED: Citrus sinensis protein MIZU-KUSSEI 1-like (LOC102616909), transcript variant X2, mRNA	--	--	--	--	--	--	--	--	--	--	--	--	--	--	-	-	GO:0009506//plasmodesma
CL10559.Contig1_All	1861	42	1.8488	8	0.3547	34	1.4507	9	0.4042	51	2.0852	7	0.3018	gi|225429530|ref|XP_002279085.1|	793.1	0	PREDICTED: UDP-sulfoquinovose synthase, chloroplastic [Vitis vinifera]	gi|359476240|ref|XM_002279049.2|	860	0	PREDICTED: Vitis vinifera UDP-sulfoquinovose synthase, chloroplastic-like (LOC100242408), mRNA	sp|Q84KI6|SQD1_SPIOL	749	0	UDP-sulfoquinovose synthase, chloroplastic OS=Spinacia oleracea GN=SQD1 PE=1 SV=1	slr1020	566	0	COG0451	Nucleoside-diphosphate-sugar epimerases	K06118	0	793	vvi:100242408	UDP-sulfoquinovose synthase [EC:3.13.1.1]	GO:0046506//sulfolipid biosynthetic process;GO:0019375//galactolipid biosynthetic process;GO:0016036//cellular response to phosphate starvation	GO:0008270//zinc ion binding;GO:0046507//UDPsulfoquinovose synthase activity;GO:0008146//sulfotransferase activity;GO:0050662//coenzyme binding	GO:0009570//chloroplast stroma
CL10559.Contig2_All	1938	118	4.988	25	1.0644	93	3.8105	26	1.1212	114	4.4758	18	0.7452	gi|225429530|ref|XP_002279085.1|	793.1	0	PREDICTED: UDP-sulfoquinovose synthase, chloroplastic [Vitis vinifera]	gi|359476240|ref|XM_002279049.2|	860	0	PREDICTED: Vitis vinifera UDP-sulfoquinovose synthase, chloroplastic-like (LOC100242408), mRNA	sp|Q84KI6|SQD1_SPIOL	749	0	UDP-sulfoquinovose synthase, chloroplastic OS=Spinacia oleracea GN=SQD1 PE=1 SV=1	slr1020	566	0	COG0451	Nucleoside-diphosphate-sugar epimerases	K06118	0	793	vvi:100242408	UDP-sulfoquinovose synthase [EC:3.13.1.1]	GO:0046506//sulfolipid biosynthetic process;GO:0019375//galactolipid biosynthetic process;GO:0016036//cellular response to phosphate starvation	GO:0008270//zinc ion binding;GO:0046507//UDPsulfoquinovose synthase activity;GO:0008146//sulfotransferase activity;GO:0050662//coenzyme binding	GO:0009570//chloroplast stroma
CL10560.Contig2_All	3133	125	3.2685	3	0.079	49	1.2419	2	0.0533	79	1.9186	4	0.1024	gi|147856713|emb|CAN81353.1|	79.3	1e-15	hypothetical protein VITISV_003395 [Vitis vinifera]	gi|359486146|ref|XM_003633351.1|	115	3e-22	PREDICTED: Vitis vinifera glutathione S-transferase zeta class-like, transcript variant 2 (LOC100252270), mRNA	sp|Q03425|GSTZ2_DIACA	71.6	2e-14	Glutathione S-transferase 2 (Fragment) OS=Dianthus caryophyllus GN=GST2 PE=2 SV=1	SMb20420	52	1e-06	COG0625	Glutathione S-transferase	K01800	6e-16	79.3	vvi:100252270	maleylacetoacetate isomerase [EC:5.2.1.2]	GO:0009072//aromatic amino acid family metabolic process	GO:0004364//glutathione transferase activity	GO:0005737//cytoplasm
CL10561.Contig6_All	675	66	8.0101	13	1.5892	44	5.176	6	0.7428	60	6.7635	16	1.9019	gi|590681599|ref|XP_007041123.1|	60.8	2e-85	Multidrug resistance-associated protein 2 isoform 1 [Theobroma cacao] >gi|508705058|gb|EOX96954.1| Multidrug resistance-associated protein 2 isoform 1 [Theobroma cacao]	gi|590681598|ref|XM_007041061.1|	157	2e-35	Theobroma cacao Multidrug resistance-associated protein 2 isoform 1 (TCM_006080) mRNA, complete cds	sp|Q9C8H0|AB12C_ARATH	213	3e-68	ABC transporter C family member 12 OS=Arabidopsis thaliana GN=ABCC12 PE=2 SV=1	SPAC3F10.11c	48.9	4e-06	COG1132	ABC-type multidrug transport system, ATPase and permease components	--	--	--	--	--	GO:0015700//arsenite transport;GO:0046685//response to arsenic-containing substance;GO:0071994;GO:0006812//cation transport;GO:0055114//oxidation-reduction process;GO:0006200//ATP catabolic process	GO:0071992//phytochelatin transmembrane transporter activity;GO:0032440//2-alkenal reductase [NAD(P)] activity;GO:0015446//arsenite-transmembrane transporting ATPase activity;GO:0005524//ATP binding	GO:0000325//plant-type vacuole;GO:0016021//integral to membrane;GO:0009506//plasmodesma
CL10571.Contig3_All	1614	191	9.6945	6	0.3067	284	13.9722	5	0.2589	310	14.6144	4	0.1988	gi|565369667|ref|XP_006351456.1|	552.4	0	PREDICTED: GDSL esterase/lipase At3g48460-like [Solanum tuberosum]	gi|359491645|ref|XM_002274774.2|	113	7e-22	PREDICTED: Vitis vinifera GDSL esterase/lipase At3g48460-like (LOC100251794), mRNA	sp|Q9STM6|GDL57_ARATH	430	3e-148	GDSL esterase/lipase At3g48460 OS=Arabidopsis thaliana GN=At3g48460 PE=2 SV=1	all3634	64.7	1e-10	COG3240	Phospholipase/lecithinase/hemolysin	K00514	1e-52	194	rcu:RCOM_1428040	zeta-carotene desaturase [EC:1.3.5.6]	-	GO:0016787//hydrolase activity	-
CL10571.Contig4_All	1647	177	8.8039	0	0	325	15.6689	0	0	247	11.4111	1	0.0487	gi|297733630|emb|CBI14877.3|	515	5e-179	unnamed protein product [Vitis vinifera]	gi|359491645|ref|XM_002274774.2|	129	1e-26	PREDICTED: Vitis vinifera GDSL esterase/lipase At3g48460-like (LOC100251794), mRNA	sp|Q9STM6|GDL57_ARATH	429	9e-148	GDSL esterase/lipase At3g48460 OS=Arabidopsis thaliana GN=At3g48460 PE=2 SV=1	all3634	65.5	7e-11	COG3240	Phospholipase/lecithinase/hemolysin	K00514	6e-48	180	rcu:RCOM_1428040	zeta-carotene desaturase [EC:1.3.5.6]	-	GO:0016787//hydrolase activity	-
CL10572.Contig1_All	1010	1119	90.7623	8	0.6536	1211	95.2075	3	0.2482	906	68.2543	1	0.0794	gi|596015901|ref|XP_007218848.1|	377.1	2e-130	hypothetical protein PRUPE_ppa010370mg [Prunus persica] >gi|462415310|gb|EMJ20047.1| hypothetical protein PRUPE_ppa010370mg [Prunus persica]	gi|502127895|ref|XM_004499813.1|	165	1e-37	PREDICTED: Cicer arietinum thylakoid lumenal 19 kDa protein, chloroplastic-like (LOC101505127), mRNA	sp|P82658|TL19_ARATH	295	1e-100	Thylakoid lumenal 19 kDa protein, chloroplastic OS=Arabidopsis thaliana GN=At3g63540 PE=1 SV=2	Rv3876	52.8	6e-07	COG0455	ATPases involved in chromosome partitioning	K15174	1e-15	79	rcu:RCOM_1489440	RNA polymerase II-associated factor 1	GO:0015979//photosynthesis	GO:0005509//calcium ion binding	GO:0009654//oxygen evolving complex;GO:0019898//extrinsic to membrane
CL10572.Contig2_All	1008	158	12.8408	0	0	165	12.9979	0	0	98	7.3976	0	0	gi|596015901|ref|XP_007218848.1|	383.6	5e-133	hypothetical protein PRUPE_ppa010370mg [Prunus persica] >gi|462415310|gb|EMJ20047.1| hypothetical protein PRUPE_ppa010370mg [Prunus persica]	gi|502127895|ref|XM_004499813.1|	188	9e-45	PREDICTED: Cicer arietinum thylakoid lumenal 19 kDa protein, chloroplastic-like (LOC101505127), mRNA	sp|P82658|TL19_ARATH	298	2e-101	Thylakoid lumenal 19 kDa protein, chloroplastic OS=Arabidopsis thaliana GN=At3g63540 PE=1 SV=2	Rv3876	55.8	6e-08	COG0455	ATPases involved in chromosome partitioning	K01115	9e-16	79	vcn:VOLCADRAFT_99471	phospholipase D [EC:3.1.4.4]	GO:0015979//photosynthesis	GO:0005509//calcium ion binding	GO:0009654//oxygen evolving complex;GO:0019898//extrinsic to membrane
CL10577.Contig6_All	1694	223	10.7842	59	2.8739	151	7.078	59	2.9106	212	9.5224	79	3.7418	gi|565366641|ref|XP_006349995.1|	455.7	9e-157	PREDICTED: protein sex-lethal-like [Solanum tuberosum]	gi|225462108|ref|XM_002277806.1|	454	1e-124	PREDICTED: Vitis vinifera polyadenylate-binding protein, cytoplasmic and nuclear-like (LOC100251410), mRNA	sp|Q7XTT4|NUCL2_ORYSJ	61.2	1e-09	Nucleolin 2 OS=Oryza sativa subsp. japonica GN=Os04g0620700 PE=2 SV=2	SPAC140.02	51.2	4e-06	COG0724	RNA-binding proteins (RRM domain)	K13126	5e-10	63.5	bdi:100829057	polyadenylate-binding protein	-	GO:0003676//nucleic acid binding;GO:0000166//nucleotide binding	-
CL10588.Contig2_All	552	58	8.6077	9	1.3453	102	14.6727	1	0.1514	111	15.3005	11	1.5989	gi|595793719|ref|XP_007200608.1|	204.9	1e-66	hypothetical protein PRUPE_ppa013204mg [Prunus persica] >gi|462396008|gb|EMJ01807.1| hypothetical protein PRUPE_ppa013204mg [Prunus persica]	gi|403043854|ref|NM_001251668.2|	180	1e-42	Glycine max uncharacterized LOC100500214 (LOC100500214), mRNA	--	--	--	--	AF1178	70.9	9e-16	COG1694	Predicted pyrophosphatase	--	--	--	--	--	-	-	-
CL10593.Contig1_All	838	4613	450.958	49	4.8248	6045	572.797	50	4.9862	3965	360.016	14	1.3404	gi|225469185|ref|XP_002275624.1|	151	8e-43	PREDICTED: oxygen-evolving enhancer protein 3-2, chloroplastic [Vitis vinifera]	gi|566193483|ref|XM_002317237.2|	113	4e-22	Populus trichocarpa Oxygen-evolving enhancer protein 3-1 (POPTR_0011s03390g) mRNA, complete cds	sp|P12301|PSBQ_SPIOL	126	4e-35	Oxygen-evolving enhancer protein 3, chloroplastic OS=Spinacia oleracea GN=PSBQ PE=1 SV=1	--	--	--	--	--	K08901	3e-44	150	vvi:100240959	photosystem II oxygen-evolving enhancer protein 3	-	-	GO:0009523//photosystem II;GO:0009534//chloroplast thylakoid;GO:0042651//thylakoid membrane
CL10593.Contig2_All	320	45	11.5202	1	0.2579	38	9.4294	0	0	25	5.9445	1	0.2507	gi|225469185|ref|XP_002275624.1|	60.5	3e-24	PREDICTED: oxygen-evolving enhancer protein 3-2, chloroplastic [Vitis vinifera]	gi|225469184|ref|XM_002275588.1|	60	2e-06	PREDICTED: Vitis vinifera oxygen-evolving enhancer protein 3-2, chloroplastic-like (LOC100240959), mRNA	sp|P12301|PSBQ_SPIOL	69.3	9e-21	Oxygen-evolving enhancer protein 3, chloroplastic OS=Spinacia oleracea GN=PSBQ PE=1 SV=1	--	--	--	--	--	K08901	1e-25	72.8	vvi:100240959	photosystem II oxygen-evolving enhancer protein 3	GO:0015979//photosynthesis	GO:0005509//calcium ion binding	GO:0009654//oxygen evolving complex;GO:0031977//thylakoid lumen;GO:0019898//extrinsic to membrane;GO:0009570//chloroplast stroma;GO:0009534//chloroplast thylakoid;GO:0048046//apoplast
CL10593.Contig3_All	1518	5606	302.537	36	1.9568	7166	374.847	49	2.6976	5492	275.285	22	1.1628	gi|225469185|ref|XP_002275624.1|	344.7	1e-115	PREDICTED: oxygen-evolving enhancer protein 3-2, chloroplastic [Vitis vinifera]	gi|160956990|emb|CU231500.1|	147	5e-32	Populus EST from mild drought-stressed leaves	sp|P12301|PSBQ_SPIOL	297	1e-98	Oxygen-evolving enhancer protein 3, chloroplastic OS=Spinacia oleracea GN=PSBQ PE=1 SV=1	--	--	--	--	--	K08901	7e-117	344	vvi:100240959	photosystem II oxygen-evolving enhancer protein 3	GO:0015979//photosynthesis	GO:0005509//calcium ion binding	GO:0009654//oxygen evolving complex;GO:0031977//thylakoid lumen;GO:0019898//extrinsic to membrane;GO:0009570//chloroplast stroma;GO:0009534//chloroplast thylakoid;GO:0048046//apoplast
CL10593.Contig4_All	926	17699	1565.79	57	5.0791	19186	1645.21	38	3.4294	22033	1810.45	13	1.1264	gi|587840797|gb|EXB31418.1|	102.8	2e-88	Oxygen-evolving enhancer protein 3-2 [Morus notabilis]	gi|225469184|ref|XM_002275588.1|	163	5e-37	PREDICTED: Vitis vinifera oxygen-evolving enhancer protein 3-2, chloroplastic-like (LOC100240959), mRNA	sp|P12301|PSBQ_SPIOL	202	4e-76	Oxygen-evolving enhancer protein 3, chloroplastic OS=Spinacia oleracea GN=PSBQ PE=1 SV=1	--	--	--	--	--	K08901	3e-89	241	vvi:100240959	photosystem II oxygen-evolving enhancer protein 3	GO:0015979//photosynthesis	GO:0005509//calcium ion binding	GO:0009654//oxygen evolving complex;GO:0031977//thylakoid lumen;GO:0019898//extrinsic to membrane;GO:0009570//chloroplast stroma;GO:0009534//chloroplast thylakoid;GO:0048046//apoplast
CL10593.Contig5_All	363	12	2.7081	0	0	16	3.5	0	0	28	5.8691	0	0	gi|296083535|emb|CBI23524.3|	48.9	4e-06	unnamed protein product [Vitis vinifera]	gi|160957370|emb|CU226532.1|	89.7	2e-15	Populus EST from severe drought-stressed leaves	sp|Q9XFT3|PSBQ1_ARATH	56.6	1e-10	Oxygen-evolving enhancer protein 3-1, chloroplastic OS=Arabidopsis thaliana GN=PSBQ1 PE=1 SV=3	--	--	--	--	--	K08901	8e-12	60.8	vvi:100240959	photosystem II oxygen-evolving enhancer protein 3	GO:0010155//regulation of proton transport;GO:0010218//response to far red light;GO:0035304//regulation of protein dephosphorylation;GO:0010114//response to red light;GO:0010207//photosystem II assembly;GO:0009744//response to sucrose stimulus;GO:0009637//response to blue light;GO:0009644//response to high light intensity;GO:0009657//plastid organization;GO:0006364//rRNA processing	GO:0005509//calcium ion binding	GO:0048046//apoplast;GO:0030095//chloroplast photosystem II;GO:0009570//chloroplast stroma;GO:0009654//oxygen evolving complex;GO:0009543//chloroplast thylakoid lumen;GO:0019898//extrinsic to membrane
CL10593.Contig6_All	339	64	15.466	0	0	47	11.009	0	0	117	26.2609	0	0	gi|225469185|ref|XP_002275624.1|	65.9	3e-37	PREDICTED: oxygen-evolving enhancer protein 3-2, chloroplastic [Vitis vinifera]	gi|590625548|ref|XM_007025852.1|	71.9	5e-10	Theobroma cacao Photosystem II subunit Q-2 (TCM_030079) mRNA, complete cds	sp|P12301|PSBQ_SPIOL	90.9	7e-29	Oxygen-evolving enhancer protein 3, chloroplastic OS=Spinacia oleracea GN=PSBQ PE=1 SV=1	--	--	--	--	--	K08901	2e-38	110	vvi:100240959	photosystem II oxygen-evolving enhancer protein 3	GO:0015979//photosynthesis	GO:0005509//calcium ion binding	GO:0009654//oxygen evolving complex;GO:0031977//thylakoid lumen;GO:0019898//extrinsic to membrane;GO:0009570//chloroplast stroma;GO:0009534//chloroplast thylakoid;GO:0048046//apoplast
CL10596.Contig2_All	1925	2936	124.946	20	0.8573	4890	201.71	10	0.4341	2186	86.4057	14	0.5835	gi|604343559|gb|EYU42448.1|	128.3	1e-32	hypothetical protein MIMGU_mgv1a015268mg [Mimulus guttatus]	--	--	--	--	sp|Q9FHH5|GDU3_ARATH	91.7	1e-21	Protein GLUTAMINE DUMPER 3 OS=Arabidopsis thaliana GN=GDU3 PE=2 SV=1	--	--	--	--	--	--	--	--	--	--	-	-	-
CL10597.Contig1_All	1975	19	0.7881	2	0.0836	14	0.5629	0	0	17	0.6549	0	0	gi|565343103|ref|XP_006338679.1|	661.8	0	PREDICTED: uncharacterized protein LOC102599415 [Solanum tuberosum]	gi|568855517|ref|XM_006481288.1|	387	1e-104	PREDICTED: Citrus sinensis uncharacterized LOC102620729 (LOC102620729), mRNA	--	--	--	--	--	--	--	--	--	K15031	3e-30	127	aly:ARALYDRAFT_481036	transcription termination factor, mitochondrial	-	-	-
CL10597.Contig2_All	1888	45	1.9526	7	0.3059	61	2.5655	5	0.2213	76	3.0629	3	0.1275	gi|590601502|ref|XP_007019633.1|	686	0	Mitochondrial transcription termination factor family protein isoform 1 [Theobroma cacao] >gi|508724961|gb|EOY16858.1| Mitochondrial transcription termination factor family protein isoform 1 [Theobroma cacao]	gi|568855517|ref|XM_006481288.1|	387	1e-104	PREDICTED: Citrus sinensis uncharacterized LOC102620729 (LOC102620729), mRNA	--	--	--	--	--	--	--	--	--	K15031	3e-30	127	aly:ARALYDRAFT_481036	transcription termination factor, mitochondrial	-	-	-
CL1060.Contig3_All	2494	95	3.1205	8	0.2647	62	1.974	9	0.3016	129	3.9356	13	0.4182	gi|590720376|ref|XP_007051315.1|	516.5	5e-170	Uncharacterized protein isoform 2 [Theobroma cacao] >gi|508703576|gb|EOX95472.1| Uncharacterized protein isoform 2 [Theobroma cacao]	gi|590720379|ref|XM_007051254.1|	85.7	2e-13	Theobroma cacao Uncharacterized protein isoform 3 (TCM_004958) mRNA, complete cds	sp|Q1PEP5|NUCL2_ARATH	53.5	5e-07	Nucleolin 2 OS=Arabidopsis thaliana GN=NUCL2 PE=2 SV=1	--	--	--	--	--	K11294	2e-08	59.7	pop:POPTR_818339	nucleolin	-	-	GO:0043229//intracellular organelle
CL10602.Contig2_All	1613	150	7.6182	69	3.5297	101	4.9721	47	2.4351	134	6.3211	59	2.9348	gi|566037220|gb|AHC32018.1|	319.3	2e-101	galactokinase 1 [Camellia sinensis]	gi|566037219|gb|KF703739.1|	581	1e-162	Camellia sinensis galactokinase 1 mRNA, complete cds	sp|Q9SEE5|GALK1_ARATH	372	5e-124	Galactokinase OS=Arabidopsis thaliana GN=GAL1 PE=1 SV=2	YDR009w	107	5e-24	COG0153	Galactokinase	K00849	4e-130	389	vvi:100244839	galactokinase [EC:2.7.1.6]	GO:0046835//carbohydrate phosphorylation;GO:0006012//galactose metabolic process	GO:0005524//ATP binding;GO:0004335//galactokinase activity;GO:0033858//N-acetylgalactosamine kinase activity	GO:0005829//cytosol
CL1061.Contig2_All	1460	97	5.4427	44	2.4867	200	10.8774	26	1.4882	84	4.3777	9	0.4946	gi|596203140|ref|XP_007223726.1|	238	8e-74	hypothetical protein PRUPE_ppa010423mg [Prunus persica] >gi|462420662|gb|EMJ24925.1| hypothetical protein PRUPE_ppa010423mg [Prunus persica]	gi|571467620|ref|XM_003529464.2|	79.8	9e-12	PREDICTED: Glycine max uncharacterized LOC100796259 (LOC100796259), mRNA	--	--	--	--	--	--	--	--	--	--	--	--	--	--	-	-	-
CL10617.Contig2_All	2711	58	1.7526	25	0.7609	53	1.5524	12	0.3699	48	1.3472	13	0.3848	gi|357436137|ref|XP_003588344.1|	123.6	6e-111	Ribosomal protein L5 [Medicago truncatula] >gi|355477392|gb|AES58595.1| Ribosomal protein L5 [Medicago truncatula]	gi|340007640|gb|JN098455.1|	1433	0	Mimulus guttatus mitochondrion, complete genome	sp|P51409|RM05_SOLTU	322	9e-105	60S ribosomal protein L5, mitochondrial OS=Solanum tuberosum GN=RPL5 PE=2 SV=2	CC1261	84.3	6e-19	COG0199	Ribosomal protein S14	K02954	2e-66	218	vvi:7498609	small subunit ribosomal protein S14	GO:0006412//translation	GO:0003735//structural constituent of ribosome	GO:0005840//ribosome;GO:0009507//chloroplast;GO:0005739//mitochondrion
CL10619.Contig1_All	1648	34	1.6901	4	0.2003	43	2.0719	8	0.4057	25	1.1543	2	0.0974	gi|565385071|ref|XP_006358443.1|	78.6	2e-45	PREDICTED: receptor-like cytosolic serine/threonine-protein kinase RBK2-like [Solanum tuberosum]	gi|565385070|ref|XM_006358381.1|	145	2e-31	PREDICTED: Solanum tuberosum receptor-like cytosolic serine/threonine-protein kinase RBK2-like (LOC102578687), mRNA	sp|Q8RXC8|RBK2_ARATH	79.3	5e-29	Receptor-like cytosolic serine/threonine-protein kinase RBK2 OS=Arabidopsis thaliana GN=RBK2 PE=1 SV=1	YDR353w	48.1	4e-11	COG0492	Thioredoxin reductase	K00384	2e-20	52.8	aly:ARALYDRAFT_319692	thioredoxin reductase (NADPH) [EC:1.8.1.9]	GO:0006468//protein phosphorylation	GO:0004672//protein kinase activity;GO:0000166//nucleotide binding	-
CL10619.Contig2_All	1482	37	2.0453	2	0.1114	42	2.2503	9	0.5075	33	1.6943	2	0.1083	gi|587948389|gb|EXC34647.1|	72.8	7e-27	Receptor-like cytosolic serine/threonine-protein kinase RBK2 [Morus notabilis]	gi|565385070|ref|XM_006358381.1|	117	4e-23	PREDICTED: Solanum tuberosum receptor-like cytosolic serine/threonine-protein kinase RBK2-like (LOC102578687), mRNA	sp|Q39242|TRXB2_ARATH	52.8	8e-21	Thioredoxin reductase 2 OS=Arabidopsis thaliana GN=NTR2 PE=2 SV=2	YDR353w	48.1	4e-11	COG0492	Thioredoxin reductase	K00384	1e-22	52.4	vvi:100263578	thioredoxin reductase (NADPH) [EC:1.8.1.9]	GO:0016310//phosphorylation	GO:0005488//binding;GO:0004672//protein kinase activity	-
CL10620.Contig1_All	797	17142	1761.98	53	5.4871	15420	1536.3	31	3.2505	21932	2093.84	18	1.8121	gi|604345047|gb|EYU43686.1|	84.3	1e-17	hypothetical protein MIMGU_mgv1a012746mg [Mimulus guttatus]	--	--	--	--	sp|O81865|P2A01_ARATH	65.1	2e-12	Protein PHLOEM PROTEIN 2-LIKE A1 OS=Arabidopsis thaliana GN=PP2A1 PE=2 SV=1	--	--	--	--	--	--	--	--	--	--	-	-	-
CL10621.Contig1_All	1637	14094	705.314	103	5.1918	16463	798.562	73	3.7267	14347	666.861	32	1.5684	gi|225464874|ref|XP_002273037.1|	242.7	2e-76	PREDICTED: uncharacterized protein LOC100244962 isoform 1 [Vitis vinifera] >gi|359479489|ref|XP_003632280.1| PREDICTED: uncharacterized protein LOC100244962 isoform 2 [Vitis vinifera] >gi|296084873|emb|CBI28282.3| unnamed protein product [Vitis vinifera]	gi|359479488|ref|XM_003632232.1|	155	2e-34	PREDICTED: Vitis vinifera uncharacterized LOC100244962, transcript variant 2 (LOC100244962), mRNA	--	--	--	--	--	--	--	--	--	K14332	9e-78	242	vvi:100244962	photosystem I subunit PsaO	GO:0006098//pentose-phosphate shunt;GO:0035304//regulation of protein dephosphorylation;GO:0030003//cellular cation homeostasis;GO:0010207//photosystem II assembly;GO:0070838//divalent metal ion transport;GO:0019344//cysteine biosynthetic process;GO:0009657//plastid organization;GO:0009768//photosynthesis, light harvesting in photosystem I;GO:0006364//rRNA processing	-	GO:0009522//photosystem I;GO:0009507//chloroplast;GO:0005739//mitochondrion
CL10621.Contig2_All	413	4530	898.555	33	6.5931	5314	1021.69	28	5.6657	4982	917.861	10	1.9427	gi|587903009|gb|EXB91242.1|	179.1	3e-57	hypothetical protein L484_016312 [Morus notabilis]	gi|502145841|ref|XM_004506146.1|	147	1e-32	PREDICTED: Cicer arietinum uncharacterized LOC101500027 (LOC101500027), mRNA	--	--	--	--	--	--	--	--	--	K14332	5e-58	177	vvi:100244962	photosystem I subunit PsaO	GO:0006098//pentose-phosphate shunt;GO:0035304//regulation of protein dephosphorylation;GO:0030003//cellular cation homeostasis;GO:0010207//photosystem II assembly;GO:0070838//divalent metal ion transport;GO:0019344//cysteine biosynthetic process;GO:0009657//plastid organization;GO:0009768//photosynthesis, light harvesting in photosystem I;GO:0006364//rRNA processing	-	GO:0009522//photosystem I;GO:0009507//chloroplast;GO:0005739//mitochondrion
CL10625.Contig8_All	2153	151	5.7455	1	0.0383	119	4.3889	0	0	118	4.1702	2	0.0745	gi|460385048|ref|XP_004238217.1|	68.2	0	PREDICTED: protein DA1-like [Solanum lycopersicum]	gi|359492103|ref|XM_002283548.2|	408	1e-110	PREDICTED: Vitis vinifera protein DA1-like (LOC100253933), mRNA	sp|P0C7Q8|DA1_ARATH	405	4e-145	Protein DA1 OS=Arabidopsis thaliana GN=DA1 PE=1 SV=1	--	--	--	--	--	--	--	--	--	--	-	GO:0046872//metal ion binding	-
CL1063.Contig9_All	1167	1409	98.9092	276	19.5148	1248	84.9165	269	19.2632	1206	78.632	249	17.1196	gi|565388165|ref|XP_006359849.1|	62	1e-08	PREDICTED: blue-light photoreceptor PHR2-like [Solanum tuberosum]	gi|565388164|ref|XM_006359787.1|	424	1e-115	PREDICTED: Solanum tuberosum blue-light photoreceptor PHR2-like (LOC102601320), mRNA	sp|Q8LB72|PHR2_ARATH	463	2e-162	Blue-light photoreceptor PHR2 OS=Arabidopsis thaliana GN=PHR2 PE=2 SV=2	sll1629	154	4e-42	COG0415	Deoxyribodipyrimidine photolyase	K01669	1e-59	203	ppp:PHYPADRAFT_200971	deoxyribodipyrimidine photo-lyase [EC:4.1.99.3]	GO:0006281//DNA repair	GO:0003904//deoxyribodipyrimidine photo-lyase activity	-
CL1064.Contig1_All	2172	70	2.6402	32	1.2157	81	2.9612	27	1.0388	74	2.5924	21	0.7758	gi|110676572|gb|ABG85154.1|	615.9	0	RhoGAP1 [Nicotiana tabacum]	gi|590586761|ref|XM_007015731.1|	519	1e-144	Theobroma cacao Rho GTPase activating protein with PAK-box/P21-Rho-binding domain (TCM_041387) mRNA, complete cds	--	--	--	--	--	--	--	--	--	--	--	--	--	--	-	-	-
CL1064.Contig5_All	3554	98	2.2589	0	0	81	1.8097	0	0	55	1.1775	1	0.0226	gi|110676572|gb|ABG85154.1|	51.2	6e-30	RhoGAP1 [Nicotiana tabacum]	gi|590586761|ref|XM_007015731.1|	281	3e-72	Theobroma cacao Rho GTPase activating protein with PAK-box/P21-Rho-binding domain (TCM_041387) mRNA, complete cds	--	--	--	--	--	--	--	--	--	--	--	--	--	--	GO:0007165//signal transduction	-	GO:0005622//intracellular
CL1064.Contig7_All	3366	87	2.1174	0	0	119	2.8073	0	0	65	1.4693	0	0	gi|110676572|gb|ABG85154.1|	49.7	1e-29	RhoGAP1 [Nicotiana tabacum]	gi|590586761|ref|XM_007015731.1|	281	3e-72	Theobroma cacao Rho GTPase activating protein with PAK-box/P21-Rho-binding domain (TCM_041387) mRNA, complete cds	--	--	--	--	--	--	--	--	--	--	--	--	--	--	GO:0007165//signal transduction	-	GO:0005622//intracellular
CL10648.Contig2_All	1321	138	8.558	24	1.4991	89	5.3498	15	0.9489	126	7.2576	28	1.7007	gi|225452847|ref|XP_002283702.1|	298.1	4e-98	PREDICTED: uncharacterized protein LOC100259485 [Vitis vinifera]	gi|359488929|ref|XM_002283666.2|	174	2e-40	PREDICTED: Vitis vinifera uncharacterized LOC100259485 (LOC100259485), mRNA	sp|P0C8Q9|Y5902_ARATH	111	5e-28	Uncharacterized protein At5g19025 OS=Arabidopsis thaliana GN=At5g19025 PE=2 SV=3	--	--	--	--	--	--	--	--	--	--	-	-	GO:0005622//intracellular
CL10651.Contig1_All	1160	125	8.8277	22	1.5649	109	7.4613	8	0.5763	130	8.5272	18	1.245	gi|590722963|ref|XP_007052047.1|	325.5	1e-109	Uncharacterized protein isoform 1 [Theobroma cacao] >gi|508704308|gb|EOX96204.1| Uncharacterized protein isoform 1 [Theobroma cacao]	gi|590722965|ref|XM_007051986.1|	174	2e-40	Theobroma cacao Uncharacterized protein isoform 2 (TCM_005508) mRNA, partial cds	--	--	--	--	sll1620	90.1	6e-21	COG4446	Uncharacterized protein conserved in bacteria	--	--	--	--	--	-	-	-
CL10651.Contig2_All	1092	45	3.3759	15	1.1334	36	2.6178	2	0.1531	47	3.2749	10	0.7348	gi|590722963|ref|XP_007052047.1|	153.7	2e-82	Uncharacterized protein isoform 1 [Theobroma cacao] >gi|508704308|gb|EOX96204.1| Uncharacterized protein isoform 1 [Theobroma cacao]	gi|590722965|ref|XM_007051986.1|	129	8e-27	Theobroma cacao Uncharacterized protein isoform 2 (TCM_005508) mRNA, partial cds	--	--	--	--	sll1620	71.6	2e-14	COG4446	Uncharacterized protein conserved in bacteria	--	--	--	--	--	-	-	-
CL10660.Contig2_All	766	209	22.3519	25	2.693	204	21.1471	33	3.6002	145	14.4033	24	2.5139	gi|225437034|ref|XP_002272980.1|	244.2	1e-80	PREDICTED: uncharacterized protein LOC100244184 [Vitis vinifera] >gi|296085207|emb|CBI28702.3| unnamed protein product [Vitis vinifera]	gi|225437033|ref|XM_002272944.1|	151	1e-33	PREDICTED: Vitis vinifera uncharacterized LOC100244184 (LOC100244184), mRNA	--	--	--	--	--	--	--	--	--	K11654	6e-40	148	smo:SELMODRAFT_440203	SWI/SNF-related matrix-associated actin-dependent regulator of chromatin subfamily A member 5 [EC:3.6.4.-]	-	-	GO:0009507//chloroplast
CL10660.Contig4_All	920	50	4.4522	4	0.3588	39	3.3661	6	0.545	40	3.3082	2	0.1744	--	--	--	--	gi|470108607|ref|XM_004290556.1|	79.8	5e-12	PREDICTED: Fragaria vesca subsp. vesca uncharacterized LOC101298849 (LOC101298849), mRNA	--	--	--	--	--	--	--	--	--	--	--	--	--	--	-	-	-
CL10661.Contig4_All	2132	92	3.5351	10	0.387	68	2.5326	6	0.2352	81	2.8908	31	1.1666	gi|297742108|emb|CBI33895.3|	760.4	0	unnamed protein product [Vitis vinifera]	gi|359474559|ref|XM_002278323.2|	1001	0	PREDICTED: Vitis vinifera pyruvate kinase isozyme G, chloroplastic-like (LOC100257566), mRNA	sp|Q40546|KPYG_TOBAC	752	0	Pyruvate kinase isozyme G, chloroplastic OS=Nicotiana tabacum PE=2 SV=1	SA1520_1	333	3e-106	COG0469	Pyruvate kinase	K00873	0	740	pop:POPTR_580106	pyruvate kinase [EC:2.7.1.40]	GO:0006633//fatty acid biosynthetic process;GO:0016310//phosphorylation;GO:0006096//glycolysis	GO:0030955//potassium ion binding;GO:0004743//pyruvate kinase activity;GO:0000287//magnesium ion binding	GO:0009570//chloroplast stroma
CL10688.Contig1_All	1967	4030	167.841	1130	47.4024	3715	149.97	1205	51.1952	3634	140.574	1033	42.1368	gi|225467712|ref|XP_002272917.1|	943.7	0	PREDICTED: UPF0051 protein ABCI8, chloroplastic [Vitis vinifera]	gi|460377397|ref|XM_004234432.1|	914	0	PREDICTED: Solanum lycopersicum UPF0051 protein ABCI8, chloroplastic-like (LOC101254666), mRNA	sp|Q9ZS97|AB8I_ARATH	877	0	UPF0051 protein ABCI8, chloroplastic OS=Arabidopsis thaliana GN=ABCI8 PE=2 SV=1	alr2492	675	0	COG0719	ABC-type transport system involved in Fe-S cluster assembly, permease component	K07033	0	877	ath:AT4G04770		GO:0016226//iron-sulfur cluster assembly;GO:2000030//regulation of response to red or far red light;GO:0006879//cellular iron ion homeostasis	GO:0005524//ATP binding	GO:0009570//chloroplast stroma
CL10698.Contig1_All	1514	488	26.4053	39	2.1255	475	24.9124	56	3.0911	504	25.3296	42	2.2258	gi|565342564|ref|XP_006338415.1|	172.2	2e-150	PREDICTED: uncharacterized protein LOC102600188 [Solanum tuberosum]	gi|359489013|ref|XR_078003.2|	387	1e-104	PREDICTED: Vitis vinifera uncharacterized LOC100262941 (LOC100262941), miscRNA	--	--	--	--	--	--	--	--	--	--	--	--	--	--	GO:0006355//regulation of transcription, DNA-dependent	GO:0003700//sequence-specific DNA binding transcription factor activity;GO:0043565//sequence-specific DNA binding	-
CL10699.Contig1_All	1803	31	1.4085	2	0.0915	42	1.8497	2	0.0927	29	1.2238	1	0.0445	gi|27901709|gb|AAO26690.1|AF478377_1	225.7	8e-67	gag-pol polyprotein [Vitis vinifera]	gi|401890715|gb|JX185491.1|	93.7	7e-16	Lotus japonicus retrotransposon Tvv1, complete sequence	sp|P10978|POLX_TOBAC	90.9	9e-19	Retrovirus-related Pol polyprotein from transposon TNT 1-94 OS=Nicotiana tabacum PE=2 SV=1	--	--	--	--	--	K05356	6e-17	83.6	sbi:SORBI_0011s005450	all-trans-nonaprenyl-diphosphate synthase [EC:2.5.1.84 2.5.1.85]	-	-	-
CL10700.Contig1_All	2504	1871	61.2119	194	6.3928	1411	44.7447	121	4.0383	1748	53.1166	557	17.8479	gi|469469478|gb|AGH32917.1|	934.9	0	ketoacyl-ACP synthase II [Camellia chekiangoleosa]	gi|469469477|gb|KC342954.1|	1239	0	Camellia chekiangoleosa isolate zjs01 ketoacyl-ACP synthase II (KAS II) mRNA, complete cds	sp|Q9C9P4|KASC2_ARATH	818	0	3-oxoacyl-[acyl-carrier-protein] synthase II, chloroplastic OS=Arabidopsis thaliana GN=KAS2 PE=1 SV=1	CT770	449	2e-150	COG0304	3-oxoacyl-(acyl-carrier-protein) synthase	K09458	0	876	vvi:100262737	3-oxoacyl-[acyl-carrier-protein] synthase II [EC:2.3.1.179]	GO:0006633//fatty acid biosynthetic process	GO:0016747//transferase activity, transferring acyl groups other than amino-acyl groups	-
CL10700.Contig4_All	2018	1715	69.6209	312	12.7573	1623	63.8625	206	8.5309	1776	66.9645	837	33.2789	gi|469469478|gb|AGH32917.1|	936.4	0	ketoacyl-ACP synthase II [Camellia chekiangoleosa]	gi|469469477|gb|KC342954.1|	1215	0	Camellia chekiangoleosa isolate zjs01 ketoacyl-ACP synthase II (KAS II) mRNA, complete cds	sp|Q9C9P4|KASC2_ARATH	823	0	3-oxoacyl-[acyl-carrier-protein] synthase II, chloroplastic OS=Arabidopsis thaliana GN=KAS2 PE=1 SV=1	CT770	448	2e-152	COG0304	3-oxoacyl-(acyl-carrier-protein) synthase	K09458	0	876	vvi:100262737	3-oxoacyl-[acyl-carrier-protein] synthase II [EC:2.3.1.179]	GO:0006633//fatty acid biosynthetic process	GO:0016747//transferase activity, transferring acyl groups other than amino-acyl groups	-
CL10702.Contig3_All	1244	19	1.2512	0	0	18	1.1489	0	0	24	1.468	0	0	--	--	--	--	gi|123692445|emb|AM485693.1|	81.8	2e-12	Vitis vinifera, whole genome shotgun sequence, contig VV78X162978.2, clone ENTAV 115	--	--	--	--	--	--	--	--	--	--	--	--	--	--	-	-	-
CL10707.Contig1_All	969	484	40.9184	82	6.9826	572	46.8728	103	8.883	520	40.8322	73	6.0446	gi|225442801|ref|XP_002285266.1|	248.4	1e-81	PREDICTED: probable histone H2A variant 3 [Vitis vinifera] >gi|147787162|emb|CAN64650.1| hypothetical protein VITISV_002812 [Vitis vinifera] >gi|297743375|emb|CBI36242.3| unnamed protein product [Vitis vinifera]	gi|349709955|emb|FQ378766.1|	353	3e-94	Vitis vinifera clone SS0AEB12YI15 >gi|349712631|emb|FQ386219.1| Vitis vinifera clone SS0AEB2YK18	sp|Q9C944|H2AV3_ARATH	233	2e-77	Probable histone H2A variant 3 OS=Arabidopsis thaliana GN=At1g52740 PE=1 SV=1	SPBC11B10.10c	162	5e-49	COG5262	Histone H2A	K11251	5e-83	248	vvi:100265256	histone H2A	GO:0042742//defense response to bacterium;GO:0009909//regulation of flower development;GO:0044030//regulation of DNA methylation;GO:0016048//detection of temperature stimulus;GO:0006334//nucleosome assembly	GO:0003677//DNA binding;GO:0046982//protein heterodimerization activity	GO:0000786//nucleosome;GO:0005730//nucleolus;GO:0005773//vacuole
CL10713.Contig1_All	1482	96	5.3066	23	1.2806	117	6.2688	6	0.3383	122	6.2638	31	1.6783	gi|566197192|ref|XP_006376816.1|	416.4	4e-143	hypothetical protein POPTR_0012s07120g [Populus trichocarpa] >gi|550326558|gb|ERP54613.1| hypothetical protein POPTR_0012s07120g [Populus trichocarpa]	gi|229890015|dbj|AB500051.1|	252	1e-63	Nicotiana tabacum mRNA for AtEB1b-like protein, complete cds	sp|Q7XJ60|EB1A_ARATH	364	2e-124	Microtubule-associated protein RP/EB family member 1A OS=Arabidopsis thaliana GN=EB1A PE=1 SV=1	YER016w	135	6e-35	COG5217	Microtubule-binding protein involved in cell cycle control	K10436	1e-140	406	pop:POPTR_661879	microtubule-associated protein, RP/EB family	-	GO:0008017//microtubule binding	-
CL10723.Contig1_All	917	92	8.2189	6	0.5399	75	6.4944	6	0.5468	63	5.2275	4	0.35	gi|225436813|ref|XP_002270167.1|	226.1	1e-72	PREDICTED: uncharacterized protein LOC100240762 [Vitis vinifera] >gi|296086638|emb|CBI32273.3| unnamed protein product [Vitis vinifera]	gi|359479764|ref|XM_002270131.2|	165	1e-37	PREDICTED: Vitis vinifera uncharacterized LOC100240762 (LOC100240762), mRNA	--	--	--	--	--	--	--	--	--	--	--	--	--	--	-	-	-
CL10723.Contig2_All	1045	58	4.5468	8	0.6317	55	4.1792	6	0.4798	57	4.1503	2	0.1536	gi|225436813|ref|XP_002270167.1|	79	2e-53	PREDICTED: uncharacterized protein LOC100240762 [Vitis vinifera] >gi|296086638|emb|CBI32273.3| unnamed protein product [Vitis vinifera]	gi|568852389|ref|XM_006479797.1|	139	8e-30	PREDICTED: Citrus sinensis uncharacterized LOC102626208 (LOC102626208), mRNA	--	--	--	--	--	--	--	--	--	--	--	--	--	--	-	-	-
CL10731.Contig1_All	655	3611	451.63	8	1.0078	1870	226.699	4	0.5103	2378	276.245	134	16.4145	--	--	--	--	--	--	--	--	--	--	--	--	--	--	--	--	--	--	--	--	--	--	-	-	-
CL10731.Contig2_All	921	1828	162.597	11	0.9855	749	64.5759	4	0.363	1438	118.802	54	4.7043	--	--	--	--	--	--	--	--	--	--	--	--	--	--	--	--	--	--	--	--	--	--	-	-	-
CL10743.Contig1_All	2250	218	7.9373	5	0.1834	220	7.7641	2	0.0743	346	11.7008	2	0.0713	gi|565399922|ref|XP_006365488.1|	1105.5	0	PREDICTED: long chain acyl-CoA synthetase 2-like isoform X1 [Solanum tuberosum] >gi|565399924|ref|XP_006365489.1| PREDICTED: long chain acyl-CoA synthetase 2-like isoform X2 [Solanum tuberosum] >gi|565399926|ref|XP_006365490.1| PREDICTED: long chain acyl-CoA synthetase 2-like isoform X3 [Solanum tuberosum]	gi|359475250|ref|XM_002281115.2|	688	0	PREDICTED: Vitis vinifera long chain acyl-CoA synthetase 2-like (LOC100257137), mRNA	sp|Q9XIA9|LACS2_ARATH	932	0	Long chain acyl-CoA synthetase 2 OS=Arabidopsis thaliana GN=LACS2 PE=2 SV=1	SPBP4H10.11c	313	7e-96	COG1022	Long-chain acyl-CoA synthetases (AMP-forming)	K01897	0	1086	vvi:100257137	long-chain acyl-CoA synthetase [EC:6.2.1.3]	GO:0010025//wax biosynthetic process;GO:0010143//cutin biosynthetic process;GO:0010311//lateral root formation;GO:0001676//long-chain fatty acid metabolic process;GO:0050832//defense response to fungus	GO:0004467//long-chain fatty acid-CoA ligase activity;GO:0031957//very long-chain fatty acid-CoA ligase activity	GO:0009506//plasmodesma
CL10747.Contig1_All	1440	141	8.0215	39	2.2347	144	7.9405	53	3.0758	163	8.6129	48	2.6745	gi|6014904|sp|Q38732.1|DAG_ANTMA	334.3	9e-112	RecName: Full=DAG protein, chloroplastic; Flags: Precursor >gi|1200205|emb|CAA65064.1| DAG [Antirrhinum majus]	gi|449468531|ref|XM_004151927.1|	295	8e-77	PREDICTED: Cucumis sativus DAG protein, chloroplastic-like (LOC101218653), mRNA	sp|Q38732|DAG_ANTMA	334	1e-113	DAG protein, chloroplastic OS=Antirrhinum majus GN=DAG PE=2 SV=1	--	--	--	--	--	K06236	3e-23	104	pop:POPTR_584471	collagen, type I/II/III/V/XI, alpha	GO:1900865//chloroplast RNA modification	-	GO:0009941//chloroplast envelope;GO:0009570//chloroplast stroma
CL10755.Contig1_All	1252	25	1.6358	1	0.0659	59	3.7419	0	0	61	3.7072	1	0.0641	gi|225459191|ref|XP_002285730.1|	454.9	2e-158	PREDICTED: thebaine 6-O-demethylase [Vitis vinifera]	gi|359492903|ref|XM_002285694.2|	83.8	5e-13	PREDICTED: Vitis vinifera thebaine 6-O-demethylase-like (LOC100264331), mRNA	sp|D4N501|DIOX2_PAPSO	214	1e-65	Probable 2-oxoglutarate/Fe(II)-dependent dioxygenase OS=Papaver somniferum GN=DIOX2 PE=2 SV=1	PA4191	119	6e-30	COG3491	Isopenicillin N synthase and related dioxygenases	K06892	2e-72	232	pop:POPTR_550478		GO:0044710	GO:0016706//oxidoreductase activity, acting on paired donors, with incorporation or reduction of molecular oxygen, 2-oxoglutarate as one donor, and incorporation of one atom each of oxygen into both donors	-
CL10757.Contig1_All	2342	7060	246.953	750	26.4241	7588	257.27	981	35.0049	5544	180.119	488	16.7185	gi|514054498|gb|AGO32051.1|	730.7	0	GDP-L-galactose phosphorylase [Actinidia rufa]	gi|477541654|gb|KC505203.1|	664	0	Camellia sinensis GDP-L-galactose phosphorylase mRNA, complete cds	sp|Q8RWE8|GGAP1_ARATH	628	0	GDP-L-galactose phosphorylase 1 OS=Arabidopsis thaliana GN=VTC2 PE=1 SV=1	--	--	--	--	--	K14190	0	688	pop:POPTR_642193	GDP-L-galactose phosphorylase [EC:2.7.7.69]	-	-	-
CL10757.Contig2_All	1955	1401	58.7068	191	8.0614	1241	50.405	175	7.4806	896	34.8726	111	4.5556	gi|477541655|gb|AGI78464.1|	701	0	GDP-L-galactose phosphorylase [Camellia sinensis]	gi|284437901|gb|GU339036.1|	642	0	Actinidia deliciosa cultivar qinmei GDP-L-galactose phosphorylase (GGP) mRNA, complete cds	sp|Q8RWE8|GGAP1_ARATH	620	0	GDP-L-galactose phosphorylase 1 OS=Arabidopsis thaliana GN=VTC2 PE=1 SV=1	--	--	--	--	--	K14190	0	681	rcu:RCOM_0278070	GDP-L-galactose phosphorylase [EC:2.7.7.69]	-	-	-
CL10757.Contig3_All	2370	593	20.4976	186	6.4758	546	18.2933	224	7.8985	440	14.1263	150	5.0782	gi|477541655|gb|AGI78464.1|	711.8	0	GDP-L-galactose phosphorylase [Camellia sinensis]	gi|514054499|gb|KC146049.1|	702	0	Actinidia eriantha GDP-L-galactose phosphorylase mRNA, complete cds	sp|Q8RWE8|GGAP1_ARATH	620	0	GDP-L-galactose phosphorylase 1 OS=Arabidopsis thaliana GN=VTC2 PE=1 SV=1	--	--	--	--	--	K14190	0	689	pop:POPTR_642193	GDP-L-galactose phosphorylase [EC:2.7.7.69]	-	-	-
CL10757.Contig4_All	2296	2597	92.6609	262	9.4158	2883	99.706	246	8.9539	2088	69.1961	132	4.6128	gi|514054498|gb|AGO32051.1|	723	0	GDP-L-galactose phosphorylase [Actinidia rufa]	gi|477541654|gb|KC505203.1|	648	0	Camellia sinensis GDP-L-galactose phosphorylase mRNA, complete cds	sp|Q8RWE8|GGAP1_ARATH	636	0	GDP-L-galactose phosphorylase 1 OS=Arabidopsis thaliana GN=VTC2 PE=1 SV=1	--	--	--	--	--	K14190	0	681	pop:POPTR_642193	GDP-L-galactose phosphorylase [EC:2.7.7.69]	-	-	-
CL10757.Contig8_All	3172	2125	54.8811	352	9.1566	2249	56.2995	380	10.0115	1768	42.4104	263	6.6525	gi|514054498|gb|AGO32051.1|	682.6	0	GDP-L-galactose phosphorylase [Actinidia rufa]	gi|514054499|gb|KC146049.1|	496	1e-137	Actinidia eriantha GDP-L-galactose phosphorylase mRNA, complete cds	sp|Q8RWE8|GGAP1_ARATH	621	0	GDP-L-galactose phosphorylase 1 OS=Arabidopsis thaliana GN=VTC2 PE=1 SV=1	--	--	--	--	--	K14190	0	657	pop:POPTR_660608	GDP-L-galactose phosphorylase [EC:2.7.7.69]	-	-	-
CL10769.Contig2_All	7318	227	2.5411	32	0.3608	172	1.8663	47	0.5367	217	2.2563	28	0.307	gi|225452088|ref|XP_002280704.1|	954.9	0	PREDICTED: chloroplastic group IIA intron splicing facilitator CRS1, chloroplastic-like [Vitis vinifera]	gi|225452087|ref|XM_002280668.1|	484	1e-133	PREDICTED: Vitis vinifera chloroplastic group IIA intron splicing facilitator CRS1, chloroplastic-like (LOC100256677), mRNA	sp|Q9LF10|CRS1_ARATH	712	0	Chloroplastic group IIA intron splicing facilitator CRS1, chloroplastic OS=Arabidopsis thaliana GN=At5g16180 PE=2 SV=2	--	--	--	--	--	--	--	--	--	--	-	-	-
CL10770.Contig1_All	2467	158	5.2467	51	1.7058	121	3.8946	33	1.1179	149	4.5956	18	0.5854	gi|595949324|ref|XP_007216300.1|	822.8	0	hypothetical protein PRUPE_ppa019523mg [Prunus persica] >gi|462412450|gb|EMJ17499.1| hypothetical protein PRUPE_ppa019523mg [Prunus persica]	gi|359488581|ref|XM_002273527.2|	583	1e-163	PREDICTED: Vitis vinifera uncharacterized LOC100265277 (LOC100265277), mRNA	--	--	--	--	CAC0523	107	7e-24	COG2265	SAM-dependent methyltransferases related to tRNA (uracil-5-)-methyltransferase	K00599	0	727	ath:AT3G27180	[EC:2.1.1.-]	GO:0031167//rRNA methylation	GO:0008168//methyltransferase activity	-
CL10778.Contig1_All	691	57	6.7576	0	0	120	13.7896	0	0	96	10.571	1	0.1161	gi|460388154|ref|XP_004239734.1|	142.1	1e-41	PREDICTED: uncharacterized protein LOC101247619 [Solanum lycopersicum]	gi|460388153|ref|XM_004239686.1|	137	2e-29	PREDICTED: Solanum lycopersicum uncharacterized LOC101247619 (LOC101247619), mRNA	--	--	--	--	--	--	--	--	--	--	--	--	--	--	-	-	GO:0034357
CL10778.Contig2_All	711	13	1.4979	0	0	16	1.7869	0	0	18	1.9263	0	0	gi|460388154|ref|XP_004239734.1|	60.8	1e-27	PREDICTED: uncharacterized protein LOC101247619 [Solanum lycopersicum]	gi|460388153|ref|XM_004239686.1|	91.7	1e-15	PREDICTED: Solanum lycopersicum uncharacterized LOC101247619 (LOC101247619), mRNA	--	--	--	--	--	--	--	--	--	--	--	--	--	--	GO:0015979//photosynthesis	GO:0005516//calmodulin binding	GO:0009522//photosystem I;GO:0042651//thylakoid membrane;GO:0009507//chloroplast
CL10778.Contig3_All	372	12	2.6426	0	0	18	3.8422	0	0	14	2.8636	0	0	gi|587842965|gb|EXB33541.1|	77	2e-17	hypothetical protein L484_011132 [Morus notabilis]	gi|225429028|ref|XM_002267691.1|	71.9	5e-10	PREDICTED: Vitis vinifera uncharacterized LOC100247999 (LOC100247999), mRNA	--	--	--	--	--	--	--	--	--	--	--	--	--	--	-	-	-
CL10781.Contig2_All	1992	86	3.5368	19	0.787	66	2.6309	21	0.881	90	3.4378	39	1.5709	gi|566258319|ref|XP_006388750.1|	462.2	7e-153	hypothetical protein POPTR_0107s002402g, partial [Populus trichocarpa] >gi|550310759|gb|ERP47664.1| hypothetical protein POPTR_0107s002402g, partial [Populus trichocarpa]	gi|312162765|gb|HQ379631.1|	61.9	3e-06	Arabidopsis lyrata haplotype Aly-S50 S-locus region genomic sequence	sp|O64477|Y2913_ARATH	310	1e-94	G-type lectin S-receptor-like serine/threonine-protein kinase At2g19130 OS=Arabidopsis thaliana GN=At2g19130 PE=2 SV=1	--	--	--	--	--	K04733	8e-07	52.8	smo:SELMODRAFT_230241	interleukin-1 receptor-associated kinase 4 [EC:2.7.11.1]	GO:0009987//cellular process	GO:0016772//transferase activity, transferring phosphorus-containing groups	-
CL10785.Contig1_All	1959	28	1.1709	0	0	31	1.2565	0	0	79	3.0684	0	0	gi|590670597|ref|XP_007038100.1|	287	1e-89	Basic helix-loop-helix DNA-binding superfamily protein, putative isoform 1 [Theobroma cacao] >gi|590670601|ref|XP_007038101.1| Basic helix-loop-helix DNA-binding superfamily protein, putative isoform 1 [Theobroma cacao] >gi|508775345|gb|EOY22601.1| Basic helix-loop-helix DNA-binding superfamily protein, putative isoform 1 [Theobroma cacao] >gi|508775346|gb|EOY22602.1| Basic helix-loop-helix DNA-b…	gi|359491132|ref|XM_002284428.2|	301	2e-78	PREDICTED: Vitis vinifera transcription factor bHLH137-like (LOC100268131), mRNA	sp|Q93W88|BH137_ARATH	176	3e-50	Transcription factor bHLH137 OS=Arabidopsis thaliana GN=BHLH137 PE=2 SV=1	--	--	--	--	--	K12126	2e-11	68.6	ath:AT1G09530	phytochrome-interacting factor 3	-	-	-
CL10785.Contig2_All	1770	14	0.648	0	0	27	1.2113	0	0	78	3.3531	0	0	gi|590670597|ref|XP_007038100.1|	298.9	9e-95	Basic helix-loop-helix DNA-binding superfamily protein, putative isoform 1 [Theobroma cacao] >gi|590670601|ref|XP_007038101.1| Basic helix-loop-helix DNA-binding superfamily protein, putative isoform 1 [Theobroma cacao] >gi|508775345|gb|EOY22601.1| Basic helix-loop-helix DNA-binding superfamily protein, putative isoform 1 [Theobroma cacao] >gi|508775346|gb|EOY22602.1| Basic helix-loop-helix DNA-b…	gi|359491132|ref|XM_002284428.2|	301	2e-78	PREDICTED: Vitis vinifera transcription factor bHLH137-like (LOC100268131), mRNA	sp|Q93W88|BH137_ARATH	179	9e-52	Transcription factor bHLH137 OS=Arabidopsis thaliana GN=BHLH137 PE=2 SV=1	--	--	--	--	--	K12126	1e-11	68.6	ath:AT1G09530	phytochrome-interacting factor 3	-	-	-
CL10787.Contig1_All	2046	158	6.3263	10	0.4033	187	7.2575	2	0.0817	166	6.1734	3	0.1176	gi|297738859|emb|CBI28104.3|	872.8	0	unnamed protein product [Vitis vinifera]	gi|359484609|ref|XM_002281317.2|	1164	0	PREDICTED: Vitis vinifera protein mrp homolog (LOC100250898), mRNA	sp|Q20EV4|MIND_OLTVI	59.7	2e-09	Putative septum site-determining protein MinD OS=Oltmannsiellopsis viridis GN=minD PE=3 SV=1	alr0652	258	3e-79	COG0489	ATPases involved in chromosome partitioning	K03593	1e-54	191	vvi:100242483	ATP-binding protein involved in chromosome partitioning	-	GO:0005524//ATP binding	-
CL10787.Contig2_All	1968	210	8.7416	2	0.0839	160	6.4557	0	0	175	6.7661	1	0.0408	gi|297738859|emb|CBI28104.3|	883.2	0	unnamed protein product [Vitis vinifera]	gi|359484609|ref|XM_002281317.2|	1205	0	PREDICTED: Vitis vinifera protein mrp homolog (LOC100250898), mRNA	sp|Q20EV4|MIND_OLTVI	59.7	2e-09	Putative septum site-determining protein MinD OS=Oltmannsiellopsis viridis GN=minD PE=3 SV=1	alr0652	270	4e-84	COG0489	ATPases involved in chromosome partitioning	K03593	8e-55	191	vvi:100242483	ATP-binding protein involved in chromosome partitioning	-	GO:0005524//ATP binding	-
CL10787.Contig3_All	2028	217	8.7657	4	0.1627	201	7.87	1	0.0412	200	7.5039	3	0.1187	gi|225445308|ref|XP_002281353.1|	101.7	1e-20	PREDICTED: protein mrp homolog [Vitis vinifera]	gi|359484609|ref|XM_002281317.2|	1150	0	PREDICTED: Vitis vinifera protein mrp homolog (LOC100250898), mRNA	sp|Q20EV4|MIND_OLTVI	59.7	2e-09	Putative septum site-determining protein MinD OS=Oltmannsiellopsis viridis GN=minD PE=3 SV=1	alr0652	257	5e-79	COG0489	ATPases involved in chromosome partitioning	K03593	1e-54	191	vvi:100242483	ATP-binding protein involved in chromosome partitioning	-	GO:0005524//ATP binding	-
CL10787.Contig4_All	1624	203	10.2402	9	0.4573	170	8.3121	22	1.1321	146	6.8405	6	0.2964	gi|604303601|gb|EYU23025.1|	90.5	2e-17	hypothetical protein MIMGU_mgv1a004312mg [Mimulus guttatus]	gi|359484609|ref|XM_002281317.2|	430	1e-117	PREDICTED: Vitis vinifera protein mrp homolog (LOC100250898), mRNA	sp|Q20EV4|MIND_OLTVI	51.6	6e-07	Putative septum site-determining protein MinD OS=Oltmannsiellopsis viridis GN=minD PE=3 SV=1	VNG1131G	145	1e-38	COG0489	ATPases involved in chromosome partitioning	K03593	2e-31	124	gmx:100817299	ATP-binding protein involved in chromosome partitioning	GO:0016226//iron-sulfur cluster assembly	GO:0005524//ATP binding	GO:0009570//chloroplast stroma
CL10787.Contig5_All	1092	47	3.5259	2	0.1511	48	3.4903	1	0.0765	19	1.3239	2	0.147	gi|302771241|ref|XP_002969039.1|	53.1	9e-06	hypothetical protein SELMODRAFT_91144 [Selaginella moellendorffii] >gi|300163544|gb|EFJ30155.1| hypothetical protein SELMODRAFT_91144 [Selaginella moellendorffii]	gi|147816007|emb|AM463960.2|	111	2e-21	Vitis vinifera contig VV78X218726.15, whole genome shotgun sequence	--	--	--	--	--	--	--	--	--	--	--	--	--	--	GO:0006098//pentose-phosphate shunt;GO:0016117//carotenoid biosynthetic process;GO:0043085//positive regulation of catalytic activity;GO:0019252//starch biosynthetic process;GO:0009902//chloroplast relocation;GO:0015979//photosynthesis;GO:0000023//maltose metabolic process;GO:0015995//chlorophyll biosynthetic process;GO:0016226//iron-sulfur cluster assembly;GO:0019288//isopentenyl diphosphate bio…	GO:0005524//ATP binding	GO:0009570//chloroplast stroma
CL10800.Contig1_All	6289	168	2.1884	76	0.9971	261	3.2954	123	1.6344	179	2.1657	51	0.6507	gi|147811114|emb|CAN61358.1|	250	1e-64	hypothetical protein VITISV_027765 [Vitis vinifera]	gi|337730161|gb|JN127767.1|	101	1e-17	Theobroma cacao clone TCC_BB056D20, complete sequence	sp|P92516|M750_ARATH	92.8	8e-22	Uncharacterized mitochondrial protein AtMg00750 OS=Arabidopsis thaliana GN=AtMg00750 PE=4 SV=1	YIL082w-a_2	204	1e-52	COG2801	Transposase and inactivated derivatives	K03655	3e-14	80.5	gmx:100806552	ATP-dependent DNA helicase RecG [EC:3.6.4.12]	-	-	-
CL10804.Contig2_All	3689	890	19.7641	54	1.2078	936	20.1472	49	1.11	1553	32.0321	50	1.0875	gi|225436373|ref|XP_002271001.1|	1092	0	PREDICTED: putative phospholipid:diacylglycerol acyltransferase 2 [Vitis vinifera]	gi|590587537|ref|XM_007015928.1|	303	8e-79	Theobroma cacao Lecithin:cholesterol acyltransferase family protein (TCM_041539) mRNA, complete cds	sp|Q9FNA9|PDAT1_ARATH	800	0	Phospholipid:diacylglycerol acyltransferase 1 OS=Arabidopsis thaliana GN=PDAT1 PE=2 SV=1	--	--	--	--	--	K00679	0	1092	vvi:100243077	phospholipid:diacylglycerol acyltransferase [EC:2.3.1.158]	GO:0006629//lipid metabolic process	GO:0008374//O-acyltransferase activity;GO:0046027//phospholipid:diacylglycerol acyltransferase activity;GO:0016298//lipase activity	-
CL10815.Contig4_All	1509	54	2.9316	9	0.4921	47	2.4732	6	0.3323	46	2.3195	3	0.1595	gi|359481532|ref|XP_003632636.1|	38.1	0	PREDICTED: laccase-11-like [Vitis vinifera] >gi|297741607|emb|CBI32739.3| unnamed protein product [Vitis vinifera]	gi|568856539|ref|XM_006481776.1|	307	2e-80	PREDICTED: Citrus sinensis laccase-11-like (LOC102618924), mRNA	sp|Q8RYM9|LAC2_ORYSJ	209	5e-142	Laccase-2 OS=Oryza sativa subsp. japonica GN=LAC2 PE=2 SV=1	--	--	--	--	--	K00423	5e-24	79.7	rcu:RCOM_0657480	L-ascorbate oxidase [EC:1.10.3.3]	GO:0046274//lignin catabolic process;GO:0055114//oxidation-reduction process	GO:0005507//copper ion binding;GO:0052716//hydroquinone:oxygen oxidoreductase activity	GO:0048046//apoplast
CL10819.Contig2_All	2002	65	2.6598	10	0.4122	67	2.6574	12	0.5009	73	2.7745	17	0.6813	gi|567923026|ref|XP_006453519.1|	920.6	0	hypothetical protein CICLE_v10007905mg [Citrus clementina] >gi|568840244|ref|XP_006474080.1| PREDICTED: 5&apos;-nucleotidase domain-containing protein DDB_G0275467-like isoform X1 [Citrus sinensis] >gi|557556745|gb|ESR66759.1| hypothetical protein CICLE_v10007905mg [Citrus clementina]	gi|225445743|ref|XM_002272446.1|	856	0	PREDICTED: Vitis vinifera 5'-nucleotidase domain-containing protein DDB_G0275467-like (LOC100255302), mRNA	--	--	--	--	--	--	--	--	--	--	--	--	--	--	GO:0016311//dephosphorylation;GO:0051604//protein maturation	GO:0008253//5'-nucleotidase activity;GO:0046872//metal ion binding	GO:0009507//chloroplast
CL10829.Contig2_All	2649	2311	71.4685	143	4.4543	2704	81.0538	35	1.1042	1141	32.7738	133	4.0284	gi|224111912|ref|XP_002316021.1|	1219.1	0	beta-D-xylosidase family protein [Populus trichocarpa] >gi|222865061|gb|EEF02192.1| beta-D-xylosidase family protein [Populus trichocarpa]	gi|183579870|dbj|AB364643.1|	349	1e-92	Citrus unshiu ARF mRNA for arabinofuranosidase, complete cds	sp|Q9FGY1|BXL1_ARATH	1106	0	Beta-D-xylosidase 1 OS=Arabidopsis thaliana GN=BXL1 PE=1 SV=1	XF0845	289	6e-84	COG1472	Beta-glucosidase-related glycosidases	K05349	0	1160	vvi:100252178	beta-glucosidase [EC:3.2.1.21]	GO:0005975//carbohydrate metabolic process;GO:0010214//seed coat development	GO:0008422//beta-glucosidase activity	GO:0009505//plant-type cell wall;GO:0048046//apoplast
CL10834.Contig2_All	974	76	6.3922	8	0.6777	90	7.3372	12	1.0296	99	7.7339	12	0.9885	gi|566239624|ref|XP_002325950.2|	248.8	1e-80	hypothetical protein POPTR_0019s10370g [Populus trichocarpa] >gi|550317212|gb|EEF00332.2| hypothetical protein POPTR_0019s10370g [Populus trichocarpa]	gi|565396508|ref|XM_006363794.1|	107	3e-20	PREDICTED: Solanum tuberosum uncharacterized LOC102578182 (LOC102578182), mRNA	--	--	--	--	--	--	--	--	--	--	--	--	--	--	GO:0006810//transport	-	GO:0005622//intracellular
CL10837.Contig1_All	1029	60	4.7768	0	0	66	5.093	2	0.1624	71	5.2501	2	0.1559	gi|224105291|ref|XP_002313756.1|	65.5	4e-122	GIANT CHLOROPLAST 1 family protein [Populus trichocarpa] >gi|222850164|gb|EEE87711.1| GIANT CHLOROPLAST 1 family protein [Populus trichocarpa]	gi|568868170|ref|XM_006487325.1|	303	2e-79	PREDICTED: Citrus sinensis epimerase family protein SDR39U1-like (LOC102610319), mRNA	--	--	--	--	all2390	223	2e-70	COG1090	Predicted nucleoside-diphosphate sugar epimerase	K07071	2e-123	318	pop:POPTR_821134		GO:0006098//pentose-phosphate shunt;GO:0019288//isopentenyl diphosphate biosynthetic process, mevalonate-independent pathway;GO:0016117//carotenoid biosynthetic process;GO:0010027//thylakoid membrane organization;GO:0010020//chloroplast fission	GO:0050662//coenzyme binding;GO:0003824//catalytic activity	GO:0009941//chloroplast envelope
CL10837.Contig2_All	1388	360	21.2476	4	0.2378	291	16.6476	4	0.2408	320	17.5422	18	1.0405	gi|225427778|ref|XP_002268617.1|	110.9	5e-25	PREDICTED: epimerase family protein slr1223 [Vitis vinifera] >gi|297744722|emb|CBI37984.3| unnamed protein product [Vitis vinifera]	gi|225427777|ref|XM_002268581.1|	504	1e-139	PREDICTED: Vitis vinifera epimerase family protein slr1223-like (LOC100264142), mRNA	--	--	--	--	all2390	285	7e-93	COG1090	Predicted nucleoside-diphosphate sugar epimerase	K07071	4e-159	455	vvi:100264142		GO:0006098//pentose-phosphate shunt;GO:0019288//isopentenyl diphosphate biosynthetic process, mevalonate-independent pathway;GO:0016117//carotenoid biosynthetic process;GO:0010027//thylakoid membrane organization;GO:0010020//chloroplast fission	GO:0050662//coenzyme binding;GO:0003824//catalytic activity	GO:0009941//chloroplast envelope
CL10839.Contig1_All	866	363	34.3388	0	0	308	28.2411	1	0.0965	384	33.7393	1	0.0927	gi|225424301|ref|XP_002284666.1|	255	5e-84	PREDICTED: uncharacterized protein LOC100259429 [Vitis vinifera] >gi|297737670|emb|CBI26871.3| unnamed protein product [Vitis vinifera]	gi|565342061|ref|XM_006338119.1|	174	1e-40	PREDICTED: Solanum tuberosum uncharacterized LOC102600849 (LOC102600849), mRNA	--	--	--	--	--	--	--	--	--	--	--	--	--	--	GO:0055114//oxidation-reduction process	GO:0016655//oxidoreductase activity, acting on NAD(P)H, quinone or similar compound as acceptor	-
CL10839.Contig2_All	1415	253	14.6474	3	0.1749	267	14.9832	1	0.0591	265	14.2499	0	0	gi|225424301|ref|XP_002284666.1|	91.3	1e-19	PREDICTED: uncharacterized protein LOC100259429 [Vitis vinifera] >gi|297737670|emb|CBI26871.3| unnamed protein product [Vitis vinifera]	gi|565342061|ref|XM_006338119.1|	139	1e-29	PREDICTED: Solanum tuberosum uncharacterized LOC102600849 (LOC102600849), mRNA	--	--	--	--	--	--	--	--	--	--	--	--	--	--	GO:0055114//oxidation-reduction process	GO:0016655//oxidoreductase activity, acting on NAD(P)H, quinone or similar compound as acceptor	-
CL10841.Contig1_All	1189	22	1.5158	0	0	30	2.0035	0	0	28	1.7918	0	0	gi|255549854|ref|XP_002515978.1|	231.1	4e-73	conserved hypothetical protein [Ricinus communis] >gi|223544883|gb|EEF46398.1| conserved hypothetical protein [Ricinus communis]	gi|470134039|ref|XM_004302817.1|	159	1e-35	PREDICTED: Fragaria vesca subsp. vesca uncharacterized LOC101306443 (LOC101306443), mRNA	--	--	--	--	--	--	--	--	--	--	--	--	--	--	-	-	-
CL10841.Contig2_All	1276	16	1.0272	0	0	35	2.178	0	0	40	2.3852	0	0	gi|568822525|ref|XP_006465681.1|	228.4	1e-71	PREDICTED: uncharacterized protein LOC102607190 [Citrus sinensis]	gi|568822524|ref|XM_006465618.1|	147	4e-32	PREDICTED: Citrus sinensis uncharacterized LOC102607190 (LOC102607190), mRNA	--	--	--	--	--	--	--	--	--	--	--	--	--	--	-	-	-
CL10841.Contig3_All	1244	40	2.6341	0	0	86	5.4894	1	0.0672	109	6.667	1	0.0645	gi|255549854|ref|XP_002515978.1|	231.1	7e-73	conserved hypothetical protein [Ricinus communis] >gi|223544883|gb|EEF46398.1| conserved hypothetical protein [Ricinus communis]	gi|470134039|ref|XM_004302817.1|	159	1e-35	PREDICTED: Fragaria vesca subsp. vesca uncharacterized LOC101306443 (LOC101306443), mRNA	--	--	--	--	--	--	--	--	--	--	--	--	--	--	-	-	-
CL10841.Contig5_All	344	38	9.0494	0	0	68	15.6964	0	0	77	17.0316	0	0	gi|356556466|ref|XP_003546546.1|	128.6	5e-37	PREDICTED: uncharacterized protein LOC100785884 [Glycine max]	gi|571464400|ref|XM_003530058.2|	83.8	1e-13	PREDICTED: Glycine max uncharacterized LOC100816162 (LOC100816162), mRNA	--	--	--	--	--	--	--	--	--	--	--	--	--	--	-	-	-
CL10853.Contig1_All	1470	79	4.4026	4	0.2245	91	4.9156	4	0.2274	79	4.0891	0	0	gi|480311133|gb|AGJ76609.1|	595.9	0	protein phosphatase 2C [Ilex paraguariensis]	gi|480311132|gb|KC491213.1|	476	1e-131	Ilex paraguariensis cultivar SI-49 protein phosphatase 2C mRNA, complete cds	sp|P49599|P2C57_ARATH	479	6e-168	Protein phosphatase 2C 57 OS=Arabidopsis thaliana GN=PPH1 PE=2 SV=2	SPCC1223.11	110	4e-26	COG0631	Serine/threonine protein phosphatase	K01090	7e-29	117	ppp:PHYPADRAFT_139554	protein phosphatase [EC:3.1.3.16]	GO:0080005//photosystem stoichiometry adjustment;GO:0006470//protein dephosphorylation;GO:0009767//photosynthetic electron transport chain	GO:0046872//metal ion binding;GO:0004722//protein serine/threonine phosphatase activity	GO:0005730//nucleolus;GO:0009579//thylakoid;GO:0009570//chloroplast stroma
CL10853.Contig2_All	1929	533	22.6356	11	0.4705	490	20.1703	4	0.1733	561	22.1286	3	0.1248	gi|480311133|gb|AGJ76609.1|	66.2	1e-09	protein phosphatase 2C [Ilex paraguariensis]	gi|480311132|gb|KC491213.1|	549	1e-153	Ilex paraguariensis cultivar SI-49 protein phosphatase 2C mRNA, complete cds	sp|P49599|P2C57_ARATH	434	3e-148	Protein phosphatase 2C 57 OS=Arabidopsis thaliana GN=PPH1 PE=2 SV=2	SPCC1223.11	120	7e-29	COG0631	Serine/threonine protein phosphatase	K01090	9e-32	127	ppp:PHYPADRAFT_139554	protein phosphatase [EC:3.1.3.16]	GO:0080005//photosystem stoichiometry adjustment;GO:0006470//protein dephosphorylation;GO:0009767//photosynthetic electron transport chain	GO:0046872//metal ion binding;GO:0004722//protein serine/threonine phosphatase activity	GO:0005730//nucleolus;GO:0009579//thylakoid;GO:0009570//chloroplast stroma
CL10853.Contig3_All	1379	532	31.6041	23	1.3762	428	24.645	19	1.1514	391	21.5742	7	0.4073	gi|565367754|ref|XP_006350522.1|	196.1	1e-145	PREDICTED: protein phosphatase 2C 57-like isoform X2 [Solanum tuberosum]	gi|480311132|gb|KC491213.1|	264	3e-67	Ilex paraguariensis cultivar SI-49 protein phosphatase 2C mRNA, complete cds	sp|P49599|P2C57_ARATH	281	6e-91	Protein phosphatase 2C 57 OS=Arabidopsis thaliana GN=PPH1 PE=2 SV=2	SPCC1223.11	78.6	3e-15	COG0631	Serine/threonine protein phosphatase	K01090	8e-15	76.6	ppp:PHYPADRAFT_139554	protein phosphatase [EC:3.1.3.16]	GO:0016311//dephosphorylation;GO:0015979//photosynthesis	GO:0004721//phosphoprotein phosphatase activity	GO:0044446//intracellular organelle part;GO:0009507//chloroplast;GO:0005634//nucleus
CL10853.Contig4_All	1450	510	28.8137	12	0.6829	378	20.7001	14	0.8069	488	25.608	8	0.4427	gi|480311133|gb|AGJ76609.1|	602.4	0	protein phosphatase 2C [Ilex paraguariensis]	gi|480311132|gb|KC491213.1|	601	1e-168	Ilex paraguariensis cultivar SI-49 protein phosphatase 2C mRNA, complete cds	sp|P49599|P2C57_ARATH	486	9e-171	Protein phosphatase 2C 57 OS=Arabidopsis thaliana GN=PPH1 PE=2 SV=2	SPCC1223.11	115	9e-28	COG0631	Serine/threonine protein phosphatase	K01090	8e-31	123	ppp:PHYPADRAFT_139554	protein phosphatase [EC:3.1.3.16]	GO:0080005//photosystem stoichiometry adjustment;GO:0006470//protein dephosphorylation;GO:0009767//photosynthetic electron transport chain	GO:0046872//metal ion binding;GO:0004722//protein serine/threonine phosphatase activity	GO:0005730//nucleolus;GO:0009579//thylakoid;GO:0009570//chloroplast stroma
CL10853.Contig5_All	1522	213	11.4647	4	0.2169	216	11.2691	1	0.0549	241	12.0483	1	0.0527	gi|480311133|gb|AGJ76609.1|	569.3	0	protein phosphatase 2C [Ilex paraguariensis]	gi|480311132|gb|KC491213.1|	511	1e-142	Ilex paraguariensis cultivar SI-49 protein phosphatase 2C mRNA, complete cds	sp|P49599|P2C57_ARATH	469	1e-163	Protein phosphatase 2C 57 OS=Arabidopsis thaliana GN=PPH1 PE=2 SV=2	SPCC1223.11	112	1e-26	COG0631	Serine/threonine protein phosphatase	K01090	2e-30	122	ppp:PHYPADRAFT_139554	protein phosphatase [EC:3.1.3.16]	GO:0016311//dephosphorylation;GO:0015979//photosynthesis	GO:0004721//phosphoprotein phosphatase activity	GO:0044446//intracellular organelle part;GO:0009507//chloroplast;GO:0005634//nucleus
CL10853.Contig6_All	1333	933	57.3387	26	1.6094	757	45.0935	24	1.5046	1038	59.2503	10	0.6019	gi|480311133|gb|AGJ76609.1|	600.1	0	protein phosphatase 2C [Ilex paraguariensis]	gi|480311132|gb|KC491213.1|	636	1e-179	Ilex paraguariensis cultivar SI-49 protein phosphatase 2C mRNA, complete cds	sp|P49599|P2C57_ARATH	484	6e-171	Protein phosphatase 2C 57 OS=Arabidopsis thaliana GN=PPH1 PE=2 SV=2	SPCC1223.11	118	6e-29	COG0631	Serine/threonine protein phosphatase	K01090	3e-32	126	ppp:PHYPADRAFT_139554	protein phosphatase [EC:3.1.3.16]	GO:0080005//photosystem stoichiometry adjustment;GO:0006470//protein dephosphorylation;GO:0009767//photosynthetic electron transport chain	GO:0046872//metal ion binding;GO:0004722//protein serine/threonine phosphatase activity	GO:0005730//nucleolus;GO:0009579//thylakoid;GO:0009570//chloroplast stroma
CL10853.Contig7_All	1668	150	7.367	13	0.6431	120	5.7126	16	0.8016	71	3.2388	11	0.5291	gi|480311133|gb|AGJ76609.1|	55.5	3e-06	protein phosphatase 2C [Ilex paraguariensis]	gi|480311132|gb|KC491213.1|	125	2e-25	Ilex paraguariensis cultivar SI-49 protein phosphatase 2C mRNA, complete cds	sp|P49599|P2C57_ARATH	137	1e-35	Protein phosphatase 2C 57 OS=Arabidopsis thaliana GN=PPH1 PE=2 SV=2	--	--	--	--	--	--	--	--	--	--	-	GO:0003824//catalytic activity	GO:0044424//intracellular part
CL10865.Contig2_All	1239	47	3.1076	0	0	39	2.4994	0	0	15	0.9212	0	0	gi|147811294|emb|CAN59957.1|	72	3e-12	hypothetical protein VITISV_042690 [Vitis vinifera]	gi|239764770|gb|GQ220326.1|	262	9e-67	Vitis vinifera strain PN40024 mitochondrion, partial genome	sp|O22773|TL16_ARATH	53.1	5e-08	Thylakoid lumenal 16.5 kDa protein, chloroplastic OS=Arabidopsis thaliana GN=At4g02530 PE=1 SV=3	--	--	--	--	--	--	--	--	--	--	-	-	-
CL10867.Contig1_All	1312	21	1.3112	0	0	23	1.392	0	0	14	0.8119	0	0	gi|308229776|gb|ADO24296.1|	50.1	4e-06	aminotransferase [Valeriana jatamansi]	gi|359479071|ref|XM_002279200.2|	73.8	5e-10	PREDICTED: Vitis vinifera serine--glyoxylate aminotransferase-like (LOC100261927), mRNA	sp|Q56YA5|SGAT_ARATH	51.6	5e-07	Serine--glyoxylate aminotransferase OS=Arabidopsis thaliana GN=AGT1 PE=1 SV=2	--	--	--	--	--	K00830	1e-06	51.6	aly:ARALYDRAFT_480305	alanine-glyoxylate transaminase / serine-glyoxylate transaminase / serine-pyruvate transaminase [EC:2.6.1.44 2.6.1.45 2.6.1.51]	-	-	-
CL10867.Contig2_All	1289	35	2.2244	0	0	36	2.2177	0	0	36	2.1251	0	0	gi|308229776|gb|ADO24296.1|	53.9	2e-07	aminotransferase [Valeriana jatamansi]	gi|359479071|ref|XM_002279200.2|	73.8	5e-10	PREDICTED: Vitis vinifera serine--glyoxylate aminotransferase-like (LOC100261927), mRNA	sp|Q56YA5|SGAT_ARATH	54.3	7e-08	Serine--glyoxylate aminotransferase OS=Arabidopsis thaliana GN=AGT1 PE=1 SV=2	--	--	--	--	--	K00830	2e-07	54.3	aly:ARALYDRAFT_480305	alanine-glyoxylate transaminase / serine-glyoxylate transaminase / serine-pyruvate transaminase [EC:2.6.1.44 2.6.1.45 2.6.1.51]	-	-	-
CL10878.Contig1_All	1291	119	7.5512	32	2.0453	142	8.7339	21	1.3594	98	5.7759	14	0.8701	gi|255568954|ref|XP_002525447.1|	354	1e-119	endonuclease, putative [Ricinus communis] >gi|223535260|gb|EEF36937.1| endonuclease, putative [Ricinus communis]	gi|359482111|ref|XM_002282174.2|	363	4e-97	PREDICTED: Vitis vinifera uncharacterized LOC100264031 (LOC100264031), mRNA	--	--	--	--	DR2409	127	3e-34	COG1403	Restriction endonuclease	--	--	--	--	--	GO:0009269//response to desiccation;GO:0009409//response to cold;GO:0009651//response to salt stress;GO:0009737//response to abscisic acid stimulus	GO:0004519//endonuclease activity	GO:0005634//nucleus
CL10878.Contig2_All	1820	146	6.5717	8	0.3627	156	6.8062	7	0.3214	155	6.4801	10	0.4409	gi|255568954|ref|XP_002525447.1|	107.5	5e-24	endonuclease, putative [Ricinus communis] >gi|223535260|gb|EEF36937.1| endonuclease, putative [Ricinus communis]	gi|359482111|ref|XM_002282174.2|	283	4e-73	PREDICTED: Vitis vinifera uncharacterized LOC100264031 (LOC100264031), mRNA	--	--	--	--	DR2409	91.3	1e-20	COG1403	Restriction endonuclease	--	--	--	--	--	-	-	-
CL10883.Contig1_All	1376	213	12.6811	19	1.1394	249	14.3691	26	1.5791	280	15.4833	30	1.7493	gi|225439725|ref|XP_002273550.1|	519.2	0	PREDICTED: short-chain dehydrogenase TIC 32, chloroplastic [Vitis vinifera] >gi|297741471|emb|CBI32603.3| unnamed protein product [Vitis vinifera]	gi|565365647|ref|XM_006349454.1|	270	4e-69	PREDICTED: Solanum tuberosum short-chain dehydrogenase TIC 32, chloroplastic-like (LOC102604299), mRNA	sp|Q6RVV4|TIC32_PEA	373	7e-128	Short-chain dehydrogenase TIC 32, chloroplastic OS=Pisum sativum GN=TIC32 PE=1 SV=1	CC0398	184	1e-53	COG1028	Dehydrogenases with different specificities (related to short-chain alcohol dehydrogenases)	K00100	3e-38	142	olu:OSTLU_36252	[EC:1.1.1.-]	GO:0055114//oxidation-reduction process	GO:0016630//protochlorophyllide reductase activity	-
CL10883.Contig2_All	1386	101	5.9697	5	0.2977	100	5.7291	13	0.7838	136	7.4662	14	0.8105	gi|225439725|ref|XP_002273550.1|	168.7	5e-131	PREDICTED: short-chain dehydrogenase TIC 32, chloroplastic [Vitis vinifera] >gi|297741471|emb|CBI32603.3| unnamed protein product [Vitis vinifera]	gi|565365647|ref|XM_006349454.1|	252	1e-63	PREDICTED: Solanum tuberosum short-chain dehydrogenase TIC 32, chloroplastic-like (LOC102604299), mRNA	sp|Q6RVV4|TIC32_PEA	231	3e-90	Short-chain dehydrogenase TIC 32, chloroplastic OS=Pisum sativum GN=TIC32 PE=1 SV=1	CC0398	130	1e-33	COG1028	Dehydrogenases with different specificities (related to short-chain alcohol dehydrogenases)	K00100	3e-22	72.8	olu:OSTLU_36252	[EC:1.1.1.-]	GO:0055114//oxidation-reduction process	GO:0016630//protochlorophyllide reductase activity	-
CL10886.Contig2_All	1972	472	19.6079	112	4.6864	537	21.623	95	4.0259	615	23.7296	73	2.9702	gi|225425575|ref|XP_002267079.1|	806.2	0	PREDICTED: CRS2-associated factor 2, chloroplastic [Vitis vinifera] >gi|297739063|emb|CBI28552.3| unnamed protein product [Vitis vinifera]	gi|225425574|ref|XM_002267043.1|	387	1e-104	PREDICTED: Vitis vinifera CRS2-associated factor 2, chloroplastic-like (LOC100253421), mRNA	sp|Q9LDA9|CAF2P_ARATH	689	0	CRS2-associated factor 2, chloroplastic OS=Arabidopsis thaliana GN=At1g23400 PE=2 SV=1	--	--	--	--	--	--	--	--	--	--	GO:0000373//Group II intron splicing	GO:0003723//RNA binding	GO:0009507//chloroplast
CL10889.Contig5_All	1562	390	20.4541	60	3.1695	730	37.11	51	2.7286	623	30.348	51	2.6197	gi|190611658|gb|ACE80263.1|	622.9	0	homogentisic acid phytyltransferase [Angelica gigas]	gi|190611657|gb|EU407262.1|	848	0	Angelica gigas homogentisic acid phytyltransferase mRNA, complete cds	sp|Q8VWJ1|HPT1_ARATH	501	2e-176	Homogentisate phytyltransferase 1, chloroplastic OS=Arabidopsis thaliana GN=VTE2-1 PE=2 SV=1	alr3448	233	4e-72	COG0382	4-hydroxybenzoate polyprenyltransferase and related prenyltransferases	K09833	0	571	vvi:100232967	homogenitisate phytyltransferase	GO:0031347//regulation of defense response;GO:0071555//cell wall organization;GO:0006636//unsaturated fatty acid biosynthetic process;GO:0009915//phloem sucrose loading;GO:0009266//response to temperature stimulus	GO:0010176//homogentisate phytyltransferase activity	GO:0016021//integral to membrane
CL109.Contig2_All	2852	163	4.682	21	0.6076	193	5.3735	25	0.7326	171	4.5622	22	0.6189	gi|225433251|ref|XP_002282069.1|	614	0	PREDICTED: uncharacterized protein LOC100247804 [Vitis vinifera] >gi|296083723|emb|CBI23712.3| unnamed protein product [Vitis vinifera]	gi|225433250|ref|XM_002282033.1|	143	1e-30	PREDICTED: Vitis vinifera uncharacterized LOC100247804 (LOC100247804), mRNA	--	--	--	--	--	--	--	--	--	--	--	--	--	--	-	-	-
CL10905.Contig1_All	957	403	34.4977	140	12.071	341	28.2938	141	12.3127	402	31.9622	156	13.0791	gi|225438434|ref|XP_002276709.1|	219.9	3e-70	PREDICTED: uncharacterized protein LOC100250729 [Vitis vinifera]	gi|359480744|ref|XM_002276673.2|	278	1e-71	PREDICTED: Vitis vinifera uncharacterized LOC100250729 (LOC100250729), mRNA	--	--	--	--	--	--	--	--	--	--	--	--	--	--	-	-	-
CL10911.Contig1_All	2315	147	5.2019	19	0.6772	156	5.3508	26	0.9386	152	4.9959	18	0.6239	gi|359485807|ref|XP_002270988.2|	1129.8	0	PREDICTED: threonyl-tRNA synthetase-like [Vitis vinifera]	gi|359485806|ref|XM_002270952.2|	1334	0	PREDICTED: Vitis vinifera threonyl-tRNA synthetase-like (LOC100256277), mRNA	sp|O04630|SYTM_ARATH	409	3e-132	Threonine--tRNA ligase, mitochondrial OS=Arabidopsis thaliana GN=THRRS PE=2 SV=3	all4723	741	0	COG0441	Threonyl-tRNA synthetase	K01868	0	1132	vvi:100256277	threonyl-tRNA synthetase [EC:6.1.1.3]	GO:0006435//threonyl-tRNA aminoacylation;GO:0009793//embryo development ending in seed dormancy	GO:0004829//threonine-tRNA ligase activity;GO:0005524//ATP binding	GO:0005739//mitochondrion;GO:0009570//chloroplast stroma
CL10911.Contig2_All	2229	193	7.0932	16	0.5923	118	4.2036	20	0.7498	174	5.9397	14	0.5039	gi|359485807|ref|XP_002270988.2|	1140.2	0	PREDICTED: threonyl-tRNA synthetase-like [Vitis vinifera]	gi|359485806|ref|XM_002270952.2|	1467	0	PREDICTED: Vitis vinifera threonyl-tRNA synthetase-like (LOC100256277), mRNA	sp|O04630|SYTM_ARATH	418	3e-136	Threonine--tRNA ligase, mitochondrial OS=Arabidopsis thaliana GN=THRRS PE=2 SV=3	all4723	751	0	COG0441	Threonyl-tRNA synthetase	K01868	0	1143	vvi:100256277	threonyl-tRNA synthetase [EC:6.1.1.3]	GO:0006435//threonyl-tRNA aminoacylation;GO:0009793//embryo development ending in seed dormancy	GO:0004829//threonine-tRNA ligase activity;GO:0005524//ATP binding	GO:0005739//mitochondrion;GO:0009570//chloroplast stroma
CL10911.Contig3_All	1879	288	12.5563	37	1.6248	217	9.1703	43	1.9124	239	9.6782	26	1.1102	gi|604344431|gb|EYU43185.1|	892.1	0	hypothetical protein MIMGU_mgv1a002431mg [Mimulus guttatus]	gi|359485806|ref|XM_002270952.2|	1166	0	PREDICTED: Vitis vinifera threonyl-tRNA synthetase-like (LOC100256277), mRNA	sp|O04630|SYTM_ARATH	389	2e-126	Threonine--tRNA ligase, mitochondrial OS=Arabidopsis thaliana GN=THRRS PE=2 SV=3	all4723	646	0	COG0441	Threonyl-tRNA synthetase	K01868	0	889	vvi:100256277	threonyl-tRNA synthetase [EC:6.1.1.3]	GO:0006435//threonyl-tRNA aminoacylation;GO:0009793//embryo development ending in seed dormancy	GO:0004829//threonine-tRNA ligase activity;GO:0005524//ATP binding	GO:0005739//mitochondrion;GO:0009570//chloroplast stroma
CL10911.Contig4_All	2809	976	28.4639	133	3.9068	890	25.1586	196	5.8311	942	25.5166	135	3.8561	gi|296084987|emb|CBI28402.3|	467.2	4e-151	unnamed protein product [Vitis vinifera]	gi|359485806|ref|XM_002270952.2|	700	0	PREDICTED: Vitis vinifera threonyl-tRNA synthetase-like (LOC100256277), mRNA	sp|O04630|SYTM_ARATH	216	2e-59	Threonine--tRNA ligase, mitochondrial OS=Arabidopsis thaliana GN=THRRS PE=2 SV=3	all4723	434	1e-140	COG0441	Threonyl-tRNA synthetase	K01868	0	664	vvi:100256277	threonyl-tRNA synthetase [EC:6.1.1.3]	GO:0006435//threonyl-tRNA aminoacylation;GO:0009793//embryo development ending in seed dormancy	GO:0004829//threonine-tRNA ligase activity;GO:0005524//ATP binding	GO:0005739//mitochondrion;GO:0009570//chloroplast stroma
CL10911.Contig5_All	2777	96	2.832	35	1.04	97	2.7736	43	1.294	108	2.9592	28	0.809	gi|296084987|emb|CBI28402.3|	466.1	9e-151	unnamed protein product [Vitis vinifera]	gi|359485806|ref|XM_002270952.2|	716	0	PREDICTED: Vitis vinifera threonyl-tRNA synthetase-like (LOC100256277), mRNA	sp|O04630|SYTM_ARATH	220	9e-61	Threonine--tRNA ligase, mitochondrial OS=Arabidopsis thaliana GN=THRRS PE=2 SV=3	all4723	419	3e-135	COG0441	Threonyl-tRNA synthetase	K01868	0	655	vvi:100256277	threonyl-tRNA synthetase [EC:6.1.1.3]	GO:0006435//threonyl-tRNA aminoacylation;GO:0009793//embryo development ending in seed dormancy	GO:0004829//threonine-tRNA ligase activity;GO:0005524//ATP binding	GO:0005739//mitochondrion;GO:0009570//chloroplast stroma
CL10915.Contig1_All	2371	629	21.7328	18	0.6264	851	28.5001	10	0.3525	659	21.1484	25	0.846	gi|590705581|ref|XP_007047478.1|	950.3	0	Phototropic-responsive NPH3 family protein [Theobroma cacao] >gi|508699739|gb|EOX91635.1| Phototropic-responsive NPH3 family protein [Theobroma cacao]	gi|359480577|ref|XM_002284206.2|	720	0	PREDICTED: Vitis vinifera BTB/POZ domain-containing protein At5g67385-like, transcript variant 1 (LOC100244116), mRNA	sp|Q66GP0|Y5738_ARATH	808	0	BTB/POZ domain-containing protein At5g67385 OS=Arabidopsis thaliana GN=At5g67385 PE=2 SV=2	--	--	--	--	--	--	--	--	--	--	-	-	-
CL10917.Contig1_All	1441	875	49.744	154	8.8183	663	36.5341	137	7.9452	704	37.1734	143	7.9623	gi|595804142|ref|XP_007202109.1|	610.1	0	hypothetical protein PRUPE_ppa007643mg [Prunus persica] >gi|462397640|gb|EMJ03308.1| hypothetical protein PRUPE_ppa007643mg [Prunus persica]	gi|359484558|ref|XM_003633073.1|	781	0	PREDICTED: Vitis vinifera probable lactoylglutathione lyase, chloroplast-like, transcript variant 2 (LOC100252461), mRNA	sp|Q8W593|LGUC_ARATH	585	0	Probable lactoylglutathione lyase, chloroplast OS=Arabidopsis thaliana GN=At1g67280 PE=2 SV=1	RSc0520	171	4e-51	COG0346	Lactoylglutathione lyase and related lyases	K01759	0	592	aly:ARALYDRAFT_475823	lactoylglutathione lyase [EC:4.4.1.5]	GO:0005975//carbohydrate metabolic process;GO:0019243//methylglyoxal catabolic process to D-lactate;GO:0009409//response to cold	GO:0046872//metal ion binding;GO:0004462//lactoylglutathione lyase activity	GO:0031977//thylakoid lumen;GO:0010319//stromule;GO:0009570//chloroplast stroma;GO:0005739//mitochondrion
CL10917.Contig2_All	1839	2104	93.7261	906	40.6511	1628	70.2945	693	31.4919	1958	81.0129	871	38.0016	gi|595804142|ref|XP_007202109.1|	628.6	0	hypothetical protein PRUPE_ppa007643mg [Prunus persica] >gi|462397640|gb|EMJ03308.1| hypothetical protein PRUPE_ppa007643mg [Prunus persica]	gi|359484558|ref|XM_003633073.1|	805	0	PREDICTED: Vitis vinifera probable lactoylglutathione lyase, chloroplast-like, transcript variant 2 (LOC100252461), mRNA	sp|Q8W593|LGUC_ARATH	578	0	Probable lactoylglutathione lyase, chloroplast OS=Arabidopsis thaliana GN=At1g67280 PE=2 SV=1	RSc0520	169	3e-49	COG0346	Lactoylglutathione lyase and related lyases	K01759	0	611	vvi:100252461	lactoylglutathione lyase [EC:4.4.1.5]	GO:0009409//response to cold;GO:0008152//metabolic process	GO:0046872//metal ion binding;GO:0004462//lactoylglutathione lyase activity	GO:0031977//thylakoid lumen;GO:0010319//stromule;GO:0009570//chloroplast stroma
CL10924.Contig1_All	891	762	70.0606	7	0.6483	649	57.8383	5	0.469	864	73.7835	12	1.0806	gi|225433644|ref|XP_002264430.1|	378.3	1e-129	PREDICTED: 30S ribosomal protein S1 homolog [Vitis vinifera] >gi|296089601|emb|CBI39420.3| unnamed protein product [Vitis vinifera]	gi|225433643|ref|XM_002264394.1|	379	1e-102	PREDICTED: Vitis vinifera 30S ribosomal protein S1 homolog-like (LOC100244532), mRNA	sp|P29344|RR1_SPIOL	64.7	1e-11	30S ribosomal protein S1, chloroplastic OS=Spinacia oleracea GN=RPS1 PE=1 SV=1	BS_ypfD	73.2	5e-14	COG0539	Ribosomal protein S1	K14792	7e-12	67.4	smo:SELMODRAFT_451253	rRNA biogenesis protein RRP5	GO:0009409//response to cold;GO:0008152//metabolic process	GO:0003723//RNA binding;GO:0016740//transferase activity	GO:0009570//chloroplast stroma;GO:0005634//nucleus
CL10924.Contig2_All	866	75	7.0948	14	1.3339	70	6.4184	22	2.123	97	8.5227	12	1.1118	gi|225433644|ref|XP_002264430.1|	378.3	1e-129	PREDICTED: 30S ribosomal protein S1 homolog [Vitis vinifera] >gi|296089601|emb|CBI39420.3| unnamed protein product [Vitis vinifera]	gi|225433643|ref|XM_002264394.1|	418	1e-114	PREDICTED: Vitis vinifera 30S ribosomal protein S1 homolog-like (LOC100244532), mRNA	sp|P29344|RR1_SPIOL	65.5	6e-12	30S ribosomal protein S1, chloroplastic OS=Spinacia oleracea GN=RPS1 PE=1 SV=1	L0378	75.9	6e-15	COG0539	Ribosomal protein S1	K14792	2e-12	68.6	smo:SELMODRAFT_451253	rRNA biogenesis protein RRP5	GO:0009409//response to cold;GO:0008152//metabolic process	GO:0003723//RNA binding;GO:0016740//transferase activity	GO:0009570//chloroplast stroma;GO:0005634//nucleus
CL10927.Contig2_All	895	79	7.231	24	2.2127	108	9.5818	27	2.5211	64	5.441	15	1.3447	gi|565476040|ref|XP_006295661.1|	100.5	3e-23	hypothetical protein CARUB_v10024776mg [Capsella rubella] >gi|482564369|gb|EOA28559.1| hypothetical protein CARUB_v10024776mg [Capsella rubella]	gi|590654536|ref|XM_007033662.1|	107	2e-20	Theobroma cacao O-acetylserine lyase B isoform 2 (TCM_019851) mRNA, complete cds	sp|P47999|CYSKP_ARATH	60.5	3e-10	Cysteine synthase, chloroplastic/chromoplastic OS=Arabidopsis thaliana GN=OASB PE=1 SV=2	--	--	--	--	--	K01738	2e-11	65.1	pop:POPTR_270612	cysteine synthase A [EC:2.5.1.47]	GO:0008152//metabolic process;GO:0006949//syncytium formation	GO:0016787//hydrolase activity	GO:0009507//chloroplast
CL10928.Contig1_All	2562	7895	252.447	1594	51.3376	9666	299.582	2871	93.6485	6140	182.353	730	22.8617	gi|565369157|ref|XP_006351203.1|	966.1	0	PREDICTED: uncharacterized protein LOC102604753 [Solanum tuberosum]	gi|164565494|gb|AC216466.1|	145	3e-31	Populus trichocarpa clone POP027-H05, complete sequence	--	--	--	--	RP302	70.5	6e-12	COG0823	Periplasmic component of the Tol biopolymer transport system	--	--	--	--	--	GO:0019243//methylglyoxal catabolic process to D-lactate	-	GO:0009505//plant-type cell wall;GO:0005774//vacuolar membrane;GO:0005576//extracellular region
CL10928.Contig2_All	2600	6985	220.085	1841	58.426	10836	330.936	2490	80.0337	7985	233.682	866	26.7245	gi|565369157|ref|XP_006351203.1|	960.7	0	PREDICTED: uncharacterized protein LOC102604753 [Solanum tuberosum]	gi|568837631|ref|XM_006472764.1|	127	7e-26	PREDICTED: Citrus sinensis uncharacterized LOC102617553 (LOC102617553), mRNA	--	--	--	--	RP302	73.6	6e-13	COG0823	Periplasmic component of the Tol biopolymer transport system	--	--	--	--	--	GO:0019243//methylglyoxal catabolic process to D-lactate	-	GO:0009505//plant-type cell wall;GO:0005774//vacuolar membrane;GO:0005576//extracellular region
CL1093.Contig4_All	1006	663	53.9899	274	22.4739	668	52.7263	241	20.0201	643	48.6336	280	22.3319	gi|225434490|ref|XP_002275261.1|	336.6	5e-114	PREDICTED: gamma-interferon-inducible lysosomal thiol reductase isoform 1 [Vitis vinifera]	gi|590591260|ref|XM_007016902.1|	135	1e-28	Theobroma cacao Thioredoxin superfamily protein isoform 1 (TCM_042205) mRNA, complete cds	--	--	--	--	--	--	--	--	--	K08059	1e-83	254	osa:4332535	interferon, gamma-inducible protein 30	-	-	-
CL10938.Contig2_All	1362	324	19.4879	110	6.6641	335	19.5306	114	6.9948	359	20.0558	133	7.835	gi|595943547|ref|XP_007215974.1|	321.2	2e-107	hypothetical protein PRUPE_ppa011580mg [Prunus persica] >gi|462412124|gb|EMJ17173.1| hypothetical protein PRUPE_ppa011580mg [Prunus persica]	gi|225442950|ref|XM_002266546.1|	242	9e-61	PREDICTED: Vitis vinifera protein LURP-one-related 12-like (LOC100259317), mRNA	sp|Q9LVZ8|LOR12_ARATH	267	5e-88	Protein LURP-one-related 12 OS=Arabidopsis thaliana GN=At3g15810 PE=2 SV=1	--	--	--	--	--	K03239	1e-10	64.7	aly:ARALYDRAFT_682509	translation initiation factor eIF-2B subunit alpha	-	-	-
CL10956.Contig1_All	1045	156	12.2294	2	0.1579	57	4.3312	1	0.08	103	7.4997	1	0.0768	gi|296086836|emb|CBI32985.3|	154.8	1e-44	unnamed protein product [Vitis vinifera]	--	--	--	--	--	--	--	--	--	--	--	--	--	--	--	--	--	--	-	-	-
CL10956.Contig2_All	1555	201	10.5892	7	0.3714	182	9.2937	0	0	231	11.3033	10	0.516	gi|296086836|emb|CBI32985.3|	174.5	2e-50	unnamed protein product [Vitis vinifera]	--	--	--	--	--	--	--	--	--	--	--	--	--	--	--	--	--	--	-	-	-
CL10962.Contig1_All	951	6028	519.265	19	1.6485	6797	567.525	5	0.4394	7407	592.632	10	0.8437	gi|550540826|sp|E6Y8S8.1|NLTP1_APIGR	155.2	1e-45	RecName: Full=Non-specific lipid-transfer protein; AltName: Full=Allergen Api g 2.0101; AltName: Allergen=Api g 2; Flags: Precursor >gi|256600126|gb|ACV04796.1| stalk non-specific lipid-transfer protein 1 [Apium graveolens]	gi|228480911|gb|FJ904083.1|	83.8	4e-13	Chimonanthus praecox lipid transfer protein 1 mRNA, complete cds	sp|Q43017|NLTP1_PRUDU	142	2e-42	Non-specific lipid-transfer protein 1 OS=Prunus dulcis PE=3 SV=1	--	--	--	--	--	--	--	--	--	--	GO:0006869//lipid transport	GO:0008289//lipid binding	-
CL10962.Contig2_All	759	5434	586.509	11	1.1959	6347	664.011	5	0.5505	9087	910.965	14	1.48	gi|133907522|gb|ABO42261.1|	154.5	5e-46	lipid transfer protein 4 precursor [Gossypium hirsutum] >gi|208427029|gb|ACI26696.1| lipid transfer protein [Gossypium hirsutum] >gi|403391443|gb|AFR43279.1| lipid transfer protein precursor [Gossypium raimondii] >gi|403391445|gb|AFR43280.1| lipid transfer protein precursor [Gossypium hirsutum] >gi|403391447|gb|AFR43281.1| lipid transfer protein precursor [Gossypium barbadense]	gi|390985897|gb|JQ814381.1|	93.7	3e-16	Vitis pseudoreticulata clone VpLTP1 nonspecific lipid transfer protein mRNA, complete cds	sp|Q39950|NLTP_HELAN	145	3e-44	Non-specific lipid-transfer protein OS=Helianthus annuus PE=3 SV=1	--	--	--	--	--	--	--	--	--	--	GO:0006869//lipid transport	GO:0008289//lipid binding	-
CL10966.Contig1_All	1919	315	13.4472	54	2.3219	257	10.6342	55	2.3952	199	7.8904	40	1.6724	gi|565391989|ref|XP_006361691.1|	580.5	0	PREDICTED: uncharacterized protein ycf45-like [Solanum tuberosum]	gi|359486766|ref|XM_002271912.2|	424	1e-115	PREDICTED: Vitis vinifera uncharacterized LOC100254713 (LOC100254713), mRNA	sp|P51281|YCF45_PORPU	230	2e-67	Uncharacterized protein ycf45 OS=Porphyra purpurea GN=ycf45 PE=3 SV=1	alr2309	228	4e-66	COG3854	Uncharacterized protein conserved in bacteria	--	--	--	--	--	GO:0008152//metabolic process	GO:0005524//ATP binding;GO:0017111//nucleoside-triphosphatase activity	GO:0009507//chloroplast
CL10966.Contig2_All	1324	300	18.5622	57	3.5523	182	10.9152	38	2.3985	163	9.3675	34	2.0604	gi|590565684|ref|XP_007010017.1|	449.1	1e-150	P-loop containing nucleoside triphosphate hydrolases superfamily protein [Theobroma cacao] >gi|508726930|gb|EOY18827.1| P-loop containing nucleoside triphosphate hydrolases superfamily protein [Theobroma cacao]	gi|359486766|ref|XM_002271912.2|	287	2e-74	PREDICTED: Vitis vinifera uncharacterized LOC100254713 (LOC100254713), mRNA	sp|P51281|YCF45_PORPU	135	1e-34	Uncharacterized protein ycf45 OS=Porphyra purpurea GN=ycf45 PE=3 SV=1	slr0692	175	3e-48	COG3854	Uncharacterized protein conserved in bacteria	--	--	--	--	--	GO:0008152//metabolic process	GO:0005524//ATP binding;GO:0017111//nucleoside-triphosphatase activity	GO:0009507//chloroplast
CL10966.Contig3_All	2912	928	26.1068	130	3.6836	628	17.1245	109	3.1281	488	12.7512	82	2.2594	gi|596051236|ref|XP_007220619.1|	79.7	3e-13	hypothetical protein PRUPE_ppa002155mg [Prunus persica] >gi|462417081|gb|EMJ21818.1| hypothetical protein PRUPE_ppa002155mg [Prunus persica]	gi|359486766|ref|XM_002271912.2|	811	0	PREDICTED: Vitis vinifera uncharacterized LOC100254713 (LOC100254713), mRNA	sp|P51281|YCF45_PORPU	447	2e-146	Uncharacterized protein ycf45 OS=Porphyra purpurea GN=ycf45 PE=3 SV=1	slr0692	478	9e-158	COG3854	Uncharacterized protein conserved in bacteria	--	--	--	--	--	GO:0008152//metabolic process	GO:0005524//ATP binding;GO:0017111//nucleoside-triphosphatase activity	GO:0009507//chloroplast
CL1097.Contig3_All	770	49	5.2132	0	0	27	2.7843	0	0	40	3.9527	0	0	gi|460390929|ref|XP_004241077.1|	221.5	7e-71	PREDICTED: uncharacterized protein LOC101243792 isoform 2 [Solanum lycopersicum]	gi|123702331|emb|AM471481.1|	81.8	1e-12	Vitis vinifera, whole genome shotgun sequence, contig VV78X264142.8, clone ENTAV 115	--	--	--	--	--	--	--	--	--	--	--	--	--	--	-	-	-
CL10976.Contig1_All	1675	75	3.6681	4	0.197	35	1.6592	2	0.0998	524	23.8034	2	0.0958	gi|565367595|ref|XP_006350447.1|	534.3	0	PREDICTED: uncharacterized transporter YBR287W-like [Solanum tuberosum]	gi|565352774|ref|XM_006343253.1|	107	4e-20	PREDICTED: Solanum tuberosum uncharacterized LOC102598585 (LOC102598585), mRNA	--	--	--	--	YBR287w	86.3	2e-17	COG0679	Predicted permeases	K07088	2e-134	396	pop:POPTR_853491		-	-	-
CL10976.Contig2_All	1745	78	3.6618	6	0.2837	28	1.2741	1	0.0479	683	29.7816	3	0.1379	gi|565367595|ref|XP_006350447.1|	537	0	PREDICTED: uncharacterized transporter YBR287W-like [Solanum tuberosum]	gi|565352774|ref|XM_006343253.1|	111	3e-21	PREDICTED: Solanum tuberosum uncharacterized LOC102598585 (LOC102598585), mRNA	--	--	--	--	YBR287w	88.2	5e-18	COG0679	Predicted permeases	K07088	5e-136	401	pop:POPTR_853491		GO:0055085//transmembrane transport	-	GO:0016021//integral to membrane
CL10976.Contig3_All	1641	104	5.1918	0	0	62	3.0001	1	0.0509	264	12.241	1	0.0489	gi|565367595|ref|XP_006350447.1|	535.4	0	PREDICTED: uncharacterized transporter YBR287W-like [Solanum tuberosum]	gi|565352774|ref|XM_006343253.1|	111	3e-21	PREDICTED: Solanum tuberosum uncharacterized LOC102598585 (LOC102598585), mRNA	--	--	--	--	YBR287w	87	1e-17	COG0679	Predicted permeases	K07088	1e-134	397	pop:POPTR_853491		-	-	-
CL10978.Contig1_All	526	52	8.0987	0	0	45	6.7932	0	0	87	12.5851	0	0	gi|590685007|ref|XP_007041987.1|	142.5	1e-42	SAUR-like auxin-responsive protein family [Theobroma cacao] >gi|508705922|gb|EOX97818.1| SAUR-like auxin-responsive protein family [Theobroma cacao]	gi|590684993|ref|XM_007041921.1|	123	2e-25	Theobroma cacao SAUR-like auxin-responsive protein family (TCM_006747) mRNA, complete cds	sp|P33080|AX10A_SOYBN	107	1e-30	Auxin-induced protein X10A OS=Glycine max PE=2 SV=1	--	--	--	--	--	K14488	3e-42	137	gmx:100811334	SAUR family protein	-	-	-
CL10978.Contig2_All	1923	140	5.9641	34	1.4589	139	5.7396	19	0.8257	91	3.6007	29	1.21	gi|567861766|ref|XP_006423537.1|	150.6	2e-41	hypothetical protein CICLE_v10029871mg [Citrus clementina] >gi|557525471|gb|ESR36777.1| hypothetical protein CICLE_v10029871mg [Citrus clementina]	gi|20149045|gb|AF492626.1|	129	1e-26	Capsicum annuum auxin-induced SAUR-like protein (upa2) mRNA, complete cds	sp|P33080|AX10A_SOYBN	115	1e-30	Auxin-induced protein X10A OS=Glycine max PE=2 SV=1	--	--	--	--	--	K14488	5e-38	137	gmx:100811334	SAUR family protein	-	-	-
CL10985.Contig6_All	1477	867	48.0878	12	0.6704	825	44.3529	12	0.679	946	48.7342	14	0.7605	gi|296087574|emb|CBI34830.3|	429.1	5e-148	unnamed protein product [Vitis vinifera]	gi|225452273|ref|XM_002271989.1|	365	1e-97	PREDICTED: Vitis vinifera uncharacterized LOC100250829 (LOC100250829), mRNA	--	--	--	--	--	--	--	--	--	--	--	--	--	--	GO:0032259//methylation	GO:0008168//methyltransferase activity	-
CL1099.Contig1_All	838	47	4.5946	1	0.0985	20	1.8951	0	0	17	1.5436	0	0	gi|225427403|ref|XP_002263777.1|	347.4	1e-118	PREDICTED: uncharacterized protein LOC100265501 [Vitis vinifera] >gi|296088391|emb|CBI37382.3| unnamed protein product [Vitis vinifera]	gi|225427402|ref|XM_002263741.1|	381	1e-102	PREDICTED: Vitis vinifera uncharacterized LOC100265501 (LOC100265501), mRNA	--	--	--	--	--	--	--	--	--	--	--	--	--	--	-	-	GO:0009507//chloroplast
CL1099.Contig3_All	810	56	5.6637	1	0.1019	35	3.4311	0	0	50	4.6969	0	0	gi|225427403|ref|XP_002263777.1|	127.5	1e-98	PREDICTED: uncharacterized protein LOC100265501 [Vitis vinifera] >gi|296088391|emb|CBI37382.3| unnamed protein product [Vitis vinifera]	gi|225427402|ref|XM_002263741.1|	345	5e-92	PREDICTED: Vitis vinifera uncharacterized LOC100265501 (LOC100265501), mRNA	--	--	--	--	--	--	--	--	--	--	--	--	--	--	-	-	GO:0009507//chloroplast
CL11.Contig2_All	1728	1080	51.2008	201	9.5979	1106	50.823	237	11.4618	966	42.536	135	6.2684	gi|359495876|ref|XP_002266924.2|	671	0	PREDICTED: uncharacterized protein LOC100256605 [Vitis vinifera] >gi|296083398|emb|CBI23353.3| unnamed protein product [Vitis vinifera]	gi|349718210|emb|FQ381215.1|	490	1e-135	Vitis vinifera clone SS0ACG1YB05	sp|Q9FFF4|ILVH1_ARATH	632	0	Acetolactate synthase small subunit 1, chloroplastic OS=Arabidopsis thaliana GN=VAT1 PE=1 SV=1	sll0065	185	6e-55	COG0440	Acetolactate synthase, small (regulatory) subunit	K01653	0	662	pop:POPTR_419949	acetolactate synthase I/III small subunit [EC:2.2.1.6]	GO:0009082//branched-chain amino acid biosynthetic process;GO:0006551//leucine metabolic process;GO:0006573//valine metabolic process	GO:0016597//amino acid binding;GO:0003984//acetolactate synthase activity	GO:0005829//cytosol
CL11006.Contig2_All	769	91	9.6942	5	0.5365	79	8.1574	3	0.326	89	8.8062	1	0.1043	--	--	--	--	--	--	--	--	--	--	--	--	--	--	--	--	--	--	--	--	--	--	-	-	-
CL11009.Contig2_All	1174	95	6.6291	15	1.0543	99	6.696	4	0.2847	77	4.9905	8	0.5467	gi|225447834|ref|XP_002270590.1|	82.4	3e-16	PREDICTED: vacuolar protein sorting-associated protein 20 homolog 2 [Vitis vinifera] >gi|296081514|emb|CBI20037.3| unnamed protein product [Vitis vinifera]	--	--	--	--	sp|Q8GXN6|VP201_ARATH	49.3	1e-06	Vacuolar protein sorting-associated protein 20 homolog 1 OS=Arabidopsis thaliana GN=VPS20.1 PE=1 SV=1	--	--	--	--	--	K12195	1e-17	82.4	vvi:100248753	charged multivesicular body protein 6	GO:0015031//protein transport	-	GO:0005886//plasma membrane
CL11009.Contig3_All	982	53	4.4214	15	1.2604	83	6.7114	4	0.3404	68	5.2689	9	0.7354	gi|225447834|ref|XP_002270590.1|	82.8	1e-16	PREDICTED: vacuolar protein sorting-associated protein 20 homolog 2 [Vitis vinifera] >gi|296081514|emb|CBI20037.3| unnamed protein product [Vitis vinifera]	--	--	--	--	sp|Q8GXN6|VP201_ARATH	48.1	2e-06	Vacuolar protein sorting-associated protein 20 homolog 1 OS=Arabidopsis thaliana GN=VPS20.1 PE=1 SV=1	--	--	--	--	--	K12195	5e-18	82.8	vvi:100248753	charged multivesicular body protein 6	GO:0015031//protein transport	-	GO:0005886//plasma membrane
CL11016.Contig1_All	733	255	28.4992	1	0.1126	161	17.441	0	0	155	16.0898	1	0.1095	gi|225428637|ref|XP_002284808.1|	160.6	2e-48	PREDICTED: uncharacterized protein LOC100255593 [Vitis vinifera]	gi|349730906|emb|FQ394228.1|	97.6	2e-17	Vitis vinifera clone SS0AFA21YP05	sp|P80883|PETM_SPIOL	60.5	1e-12	Cytochrome b6-f complex subunit 7 (Fragment) OS=Spinacia oleracea GN=petM PE=1 SV=1	--	--	--	--	--	--	--	--	--	--	-	-	-
CL11016.Contig2_All	736	524	58.3244	1	0.1121	338	36.4659	1	0.1135	386	39.9055	2	0.218	gi|225428637|ref|XP_002284808.1|	160.6	2e-48	PREDICTED: uncharacterized protein LOC100255593 [Vitis vinifera]	gi|349730906|emb|FQ394228.1|	97.6	2e-17	Vitis vinifera clone SS0AFA21YP05	sp|P80883|PETM_SPIOL	60.5	1e-12	Cytochrome b6-f complex subunit 7 (Fragment) OS=Spinacia oleracea GN=petM PE=1 SV=1	--	--	--	--	--	--	--	--	--	--	-	-	-
CL11032.Contig2_All	1160	59	4.1667	16	1.1381	58	3.9703	3	0.2161	49	3.2141	6	0.415	gi|225458354|ref|XP_002283278.1|	448.4	8e-158	PREDICTED: UPF0326 protein At4g17486 [Vitis vinifera] >gi|302142454|emb|CBI19657.3| unnamed protein product [Vitis vinifera]	gi|359492118|ref|XM_002283242.2|	369	5e-99	PREDICTED: Vitis vinifera uncharacterized LOC100245551 (LOC100245551), mRNA	sp|Q93VG8|PPDEX_ARATH	214	4e-68	DeSI-like protein At4g17486 OS=Arabidopsis thaliana GN=At4g17486 PE=2 SV=1	--	--	--	--	--	--	--	--	--	--	-	-	-
CL11039.Contig1_All	912	97	8.7131	32	2.8952	123	10.7092	28	2.5657	123	10.262	52	4.5748	gi|359474156|ref|XP_002278648.2|	318.9	1e-104	PREDICTED: monodehydroascorbate reductase, chloroplastic [Vitis vinifera]	gi|359474155|ref|XM_002278612.2|	289	3e-75	PREDICTED: Vitis vinifera monodehydroascorbate reductase, chloroplastic-like (LOC100253570), mRNA	sp|P92947|MDARP_ARATH	277	3e-90	Monodehydroascorbate reductase, chloroplastic OS=Arabidopsis thaliana GN=At1g63940 PE=2 SV=3	BMEII0557	59.3	3e-09	COG0446	Uncharacterized NAD(FAD)-dependent dehydrogenases	K08232	3e-104	314	vvi:100253570	monodehydroascorbate reductase (NADH) [EC:1.6.5.4]	GO:0055114//oxidation-reduction process;GO:0009409//response to cold;GO:0000737//DNA catabolic process, endonucleolytic;GO:0046686//response to cadmium ion	GO:0003906//DNA-(apurinic or apyrimidinic site) lyase activity;GO:0016656//monodehydroascorbate reductase (NADH) activity;GO:0005524//ATP binding;GO:0050660//flavin adenine dinucleotide binding	GO:0005739//mitochondrion;GO:0009570//chloroplast stroma;GO:0010319//stromule
CL1104.Contig1_All	1055	55	4.2708	14	1.095	46	3.4622	4	0.3169	52	3.7504	17	1.2929	gi|225430097|ref|XP_002284586.1|	135.6	6e-98	PREDICTED: psbP domain-containing protein 5, chloroplastic [Vitis vinifera] >gi|296081930|emb|CBI20935.3| unnamed protein product [Vitis vinifera]	gi|225430096|ref|XM_002284550.1|	252	8e-64	PREDICTED: Vitis vinifera psbP domain-containing protein 5, chloroplastic-like (LOC100252532), mRNA	sp|P82715|PPD5_ARATH	224	1e-71	PsbP domain-containing protein 5, chloroplastic OS=Arabidopsis thaliana GN=PPD5 PE=1 SV=3	--	--	--	--	--	K02717	5e-07	45.8	ath:AT3G55330	photosystem II oxygen-evolving enhancer protein 2	GO:0015979//photosynthesis	GO:0005509//calcium ion binding	GO:0009654//oxygen evolving complex;GO:0031977//thylakoid lumen;GO:0019898//extrinsic to membrane;GO:0009535//chloroplast thylakoid membrane
CL1104.Contig2_All	1424	390	22.4363	76	4.4038	398	22.1933	37	2.1714	399	21.3199	52	2.9299	gi|225430097|ref|XP_002284586.1|	455.3	1e-158	PREDICTED: psbP domain-containing protein 5, chloroplastic [Vitis vinifera] >gi|296081930|emb|CBI20935.3| unnamed protein product [Vitis vinifera]	gi|225430096|ref|XM_002284550.1|	389	1e-105	PREDICTED: Vitis vinifera psbP domain-containing protein 5, chloroplastic-like (LOC100252532), mRNA	sp|P82715|PPD5_ARATH	355	4e-121	PsbP domain-containing protein 5, chloroplastic OS=Arabidopsis thaliana GN=PPD5 PE=1 SV=3	--	--	--	--	--	K02717	5e-09	58.2	gmx:100305918	photosystem II oxygen-evolving enhancer protein 2	GO:0015979//photosynthesis	GO:0005509//calcium ion binding	GO:0009654//oxygen evolving complex;GO:0031977//thylakoid lumen;GO:0019898//extrinsic to membrane;GO:0009535//chloroplast thylakoid membrane
CL11044.Contig1_All	606	261	35.2829	86	11.7099	201	26.3373	84	11.5839	329	41.3092	118	15.6234	gi|593266706|ref|XP_007135531.1|	120.2	1e-33	hypothetical protein PHAVU_010G137200g [Phaseolus vulgaris] >gi|561008576|gb|ESW07525.1| hypothetical protein PHAVU_010G137200g [Phaseolus vulgaris]	gi|160949438|emb|CU228604.1|	65.9	5e-08	Populus EST from severe drought-stressed leaves	--	--	--	--	--	--	--	--	--	--	--	--	--	--	-	GO:0003677//DNA binding	-
CL11063.Contig2_All	1236	1530	101.407	24	1.6022	1369	87.9495	21	1.4199	1761	108.409	34	2.2071	gi|590707079|ref|XP_007047904.1|	472.6	6e-166	Haloacid dehalogenase-like hydrolase superfamily protein isoform 1 [Theobroma cacao] >gi|508700165|gb|EOX92061.1| Haloacid dehalogenase-like hydrolase superfamily protein isoform 1 [Theobroma cacao]	gi|359496681|ref|XM_003635251.1|	418	1e-114	PREDICTED: Vitis vinifera protein CbbY-like (LOC100853189), mRNA	--	--	--	--	CAC0855	89	7e-20	COG0637	Predicted phosphatase/phosphohexomutase	K00861	6e-11	65.1	sbi:SORBI_01g048850	riboflavin kinase [EC:2.7.1.26]	GO:0019761//glucosinolate biosynthetic process	GO:0016787//hydrolase activity	GO:0009941//chloroplast envelope;GO:0009570//chloroplast stroma
CL11074.Contig1_All	2331	34	1.1949	3	0.1062	32	1.0901	7	0.251	33	1.0772	3	0.1033	gi|302839795|ref|XP_002951454.1|	85.5	1e-17	hypothetical protein VOLCADRAFT_101987 [Volvox carteri f. nagariensis] >gi|300263429|gb|EFJ47630.1| hypothetical protein VOLCADRAFT_101987 [Volvox carteri f. nagariensis]	gi|39226949|gb|AC120538.4|	63.9	8e-07	Oryza sativa chromosome 3 BAC OSJNBb0059G13 genomic sequence, complete sequence	sp|Q9LVG1|Y5013_ARATH	63.5	1e-10	B3 domain-containing protein At5g60130 OS=Arabidopsis thaliana GN=At5g60130 PE=2 SV=1	YOR054c	74.3	5e-13	COG0452	Phosphopantothenoylcysteine synthetase/decarboxylase	K11323	4e-12	70.9	vcn:VOLCADRAFT_121342	histone arginine demethylase JMJD6 [EC:1.14.11.-]	-	-	-
CL11074.Contig4_All	1436	66	3.7652	11	0.6321	63	3.4837	4	0.2328	65	3.4441	4	0.2235	--	--	--	--	--	--	--	--	--	--	--	--	--	--	--	--	--	--	--	--	--	--	-	-	-
CL11074.Contig5_All	2429	73	2.462	11	0.3737	76	2.4845	14	0.4817	69	2.1614	9	0.2973	gi|302839795|ref|XP_002951454.1|	85.5	2e-17	hypothetical protein VOLCADRAFT_101987 [Volvox carteri f. nagariensis] >gi|300263429|gb|EFJ47630.1| hypothetical protein VOLCADRAFT_101987 [Volvox carteri f. nagariensis]	gi|39226949|gb|AC120538.4|	63.9	9e-07	Oryza sativa chromosome 3 BAC OSJNBb0059G13 genomic sequence, complete sequence	sp|Q9LVG1|Y5013_ARATH	63.5	1e-10	B3 domain-containing protein At5g60130 OS=Arabidopsis thaliana GN=At5g60130 PE=2 SV=1	YOR054c	74.3	5e-13	COG0452	Phosphopantothenoylcysteine synthetase/decarboxylase	K11323	4e-12	70.9	vcn:VOLCADRAFT_121342	histone arginine demethylase JMJD6 [EC:1.14.11.-]	-	-	-
CL11074.Contig6_All	1774	52	2.4013	9	0.4186	58	2.5961	10	0.4711	51	2.1875	7	0.3166	gi|460379336|ref|XP_004235419.1|	68.2	5e-10	PREDICTED: uncharacterized protein LOC101264907 [Solanum lycopersicum]	--	--	--	--	--	--	--	--	--	--	--	--	--	--	--	--	--	--	-	-	-
CL11081.Contig2_All	2365	635	21.9958	77	2.6865	499	16.754	57	2.0141	643	20.6873	240	8.1423	gi|297739292|emb|CBI28943.3|	1063.1	0	unnamed protein product [Vitis vinifera]	gi|359485566|ref|XM_002273708.2|	745	0	PREDICTED: Vitis vinifera glutamate receptor 3.4-like (LOC100250030), mRNA	sp|Q8GXJ4|GLR34_ARATH	991	0	Glutamate receptor 3.4 OS=Arabidopsis thaliana GN=GLR3.4 PE=2 SV=2	--	--	--	--	--	K05387	0	991	ath:AT1G05200	glutamate receptor, ionotropic, other eukaryote	GO:0071311//cellular response to acetate;GO:0070588//calcium ion transmembrane transport;GO:0009611//response to wounding;GO:0035235//ionotropic glutamate receptor signaling pathway;GO:0070417//cellular response to cold;GO:0071230//cellular response to amino acid stimulus;GO:0071260//cellular response to mechanical stimulus;GO:0007186//G-protein coupled receptor signaling pathway;GO:0019722//calc…	GO:0005234//extracellular-glutamate-gated ion channel activity;GO:0004970//ionotropic glutamate receptor activity;GO:0005262//calcium channel activity;GO:0004965//G-protein coupled GABA receptor activity	GO:0016021//integral to membrane
CL11087.Contig2_All	688	715	85.1362	348	41.7366	815	94.0628	260	31.5814	935	103.406	375	43.7329	gi|7388263|sp|O82569.1|SUI1_PIMBR	204.1	6e-66	RecName: Full=Protein translation factor SUI1 homolog >gi|3659907|gb|AAC61599.1| protein translation factor SUI1 homolog [Pimpinella brachycarpa]	gi|3659906|gb|AF091857.1|AF091857	246	3e-62	Pimpinella brachycarpa protein translation factor SUI1 homolog mRNA, complete cds	sp|O82569|SUI1_PIMBR	204	9e-68	Protein translation factor SUI1 homolog OS=Pimpinella brachycarpa PE=3 SV=1	YNL244c	113	1e-31	COG0023	Translation initiation factor 1 (eIF-1/SUI1) and related proteins	K03113	1e-62	192	gmx:100787664	translation initiation factor 1	GO:0006413//translational initiation;GO:0006417//regulation of translation	GO:0003743//translation initiation factor activity	-
CL11088.Contig1_All	1176	83	5.7819	3	0.2105	26	1.7556	1	0.0711	43	2.7822	2	0.1365	gi|590705745|ref|XP_007047526.1|	54.3	1e-06	Adenylyl-sulfate kinase isoform 2 [Theobroma cacao] >gi|508699787|gb|EOX91683.1| Adenylyl-sulfate kinase isoform 2 [Theobroma cacao]	gi|147775974|emb|AM427804.2|	65.9	1e-07	Vitis vinifera contig VV78X135565.5, whole genome shotgun sequence	sp|O49196|KAP2_ARATH	52.8	1e-07	Adenylyl-sulfate kinase 2, chloroplastic OS=Arabidopsis thaliana GN=AKN2 PE=2 SV=1	--	--	--	--	--	K00860	1e-07	54.3	rcu:RCOM_0834620	adenylylsulfate kinase [EC:2.7.1.25]	-	-	-
CL11088.Contig2_All	1417	134	7.747	6	0.3494	54	3.026	4	0.2359	61	3.2755	2	0.1132	gi|565397675|ref|XP_006364412.1|	387.9	1e-131	PREDICTED: adenylyl-sulfate kinase, chloroplastic-like isoform X2 [Solanum tuberosum]	gi|568824088|ref|XM_006466373.1|	341	1e-90	PREDICTED: Citrus sinensis adenylyl-sulfate kinase, chloroplastic-like (LOC102621720), transcript variant X2, mRNA	sp|O49204|KAPS_CATRO	375	9e-129	Adenylyl-sulfate kinase, chloroplastic OS=Catharanthus roseus GN=AKN PE=2 SV=1	BS_yisZ	227	8e-72	COG0529	Adenylylsulfate kinase and related kinases	K00860	2e-120	355	gmx:100786331	adenylylsulfate kinase [EC:2.7.1.25]	GO:0000103//sulfate assimilation;GO:0008652//cellular amino acid biosynthetic process;GO:0016310//phosphorylation;GO:0070814//hydrogen sulfide biosynthetic process	GO:0004020//adenylylsulfate kinase activity;GO:0005524//ATP binding	GO:0009536//plastid
CL11091.Contig2_All	1245	37	2.4346	1	0.0663	50	3.189	3	0.2014	45	2.7502	3	0.1933	gi|567892399|ref|XP_006438720.1|	372.5	1e-126	hypothetical protein CICLE_v10032245mg [Citrus clementina] >gi|568859203|ref|XP_006483131.1| PREDICTED: methyltransferase-like protein 7A-like isoform X1 [Citrus sinensis] >gi|557540916|gb|ESR51960.1| hypothetical protein CICLE_v10032245mg [Citrus clementina]	gi|359473306|ref|XM_002272521.2|	170	3e-39	PREDICTED: Vitis vinifera methyltransferase-like protein 7A (LOC100256916), mRNA	sp|Q944H0|PEAM2_ARATH	48.9	4e-06	Phosphoethanolamine N-methyltransferase 2 OS=Arabidopsis thaliana GN=NMT2 PE=2 SV=1	SMa0279	99	1e-23	COG0500	SAM-dependent methyltransferases	K08242	2e-06	51.2	zma:100192647	24-methylenesterol C-methyltransferase [EC:2.1.1.143]	GO:0032259//methylation	GO:0008168//methyltransferase activity	-
CL1110.Contig1_All	2434	212	7.1353	36	1.2204	190	6.1984	27	0.927	220	6.8774	36	1.1867	gi|359495113|ref|XP_003634913.1|	125.6	2e-29	PREDICTED: uncharacterized protein LOC100243690 isoform 2 [Vitis vinifera]	gi|359495110|ref|XM_002262987.2|	190	6e-45	PREDICTED: Vitis vinifera uncharacterized LOC100243690, transcript variant 1 (LOC100243690), mRNA	--	--	--	--	slr0975	71.6	7e-13	COG4735	Uncharacterized protein conserved in bacteria	--	--	--	--	--	-	-	GO:0009507//chloroplast
CL1110.Contig3_All	426	76	14.6151	2	0.3874	56	10.4382	2	0.3923	68	12.1457	4	0.7534	gi|255573521|ref|XP_002527685.1|	57.8	4e-43	conserved hypothetical protein [Ricinus communis] >gi|223532916|gb|EEF34684.1| conserved hypothetical protein [Ricinus communis]	gi|359495110|ref|XM_002262987.2|	170	9e-40	PREDICTED: Vitis vinifera uncharacterized LOC100243690, transcript variant 1 (LOC100243690), mRNA	--	--	--	--	slr0975	65.1	8e-13	COG4735	Uncharacterized protein conserved in bacteria	--	--	--	--	--	-	-	GO:0009507//chloroplast
CL1110.Contig4_All	1359	156	9.4038	14	0.85	138	8.0632	13	0.7994	189	10.5819	12	0.7085	gi|359495111|ref|XP_002263023.2|	415.2	4e-142	PREDICTED: uncharacterized protein LOC100243690 isoform 1 [Vitis vinifera] >gi|296088813|emb|CBI38263.3| unnamed protein product [Vitis vinifera]	gi|359495112|ref|XM_003634865.1|	157	4e-35	PREDICTED: Vitis vinifera uncharacterized LOC100243690, transcript variant 2 (LOC100243690), mRNA	--	--	--	--	slr0975	108	4e-26	COG4735	Uncharacterized protein conserved in bacteria	--	--	--	--	--	-	-	GO:0009507//chloroplast
CL1110.Contig5_All	1570	83	4.3309	8	0.4205	60	3.0346	4	0.2129	59	2.8594	20	1.0221	gi|359495111|ref|XP_002263023.2|	110.9	1e-125	PREDICTED: uncharacterized protein LOC100243690 isoform 1 [Vitis vinifera] >gi|296088813|emb|CBI38263.3| unnamed protein product [Vitis vinifera]	gi|359495112|ref|XM_003634865.1|	163	8e-37	PREDICTED: Vitis vinifera uncharacterized LOC100243690, transcript variant 2 (LOC100243690), mRNA	--	--	--	--	slr0975	85.9	6e-18	COG4735	Uncharacterized protein conserved in bacteria	--	--	--	--	--	-	-	GO:0009507//chloroplast
CL1110.Contig6_All	1536	85	4.5334	10	0.5372	68	3.5153	6	0.3264	78	3.8639	11	0.5746	gi|359495111|ref|XP_002263023.2|	468.4	4e-162	PREDICTED: uncharacterized protein LOC100243690 isoform 1 [Vitis vinifera] >gi|296088813|emb|CBI38263.3| unnamed protein product [Vitis vinifera]	gi|359495110|ref|XM_002262987.2|	268	2e-68	PREDICTED: Vitis vinifera uncharacterized LOC100243690, transcript variant 1 (LOC100243690), mRNA	--	--	--	--	slr0975	129	2e-33	COG4735	Uncharacterized protein conserved in bacteria	--	--	--	--	--	-	-	GO:0009507//chloroplast
CL1110.Contig7_All	1324	95	5.878	9	0.5609	75	4.498	7	0.4418	74	4.2527	12	0.7272	gi|359495111|ref|XP_002263023.2|	357.1	2e-119	PREDICTED: uncharacterized protein LOC100243690 isoform 1 [Vitis vinifera] >gi|296088813|emb|CBI38263.3| unnamed protein product [Vitis vinifera]	gi|359495112|ref|XM_003634865.1|	157	4e-35	PREDICTED: Vitis vinifera uncharacterized LOC100243690, transcript variant 2 (LOC100243690), mRNA	--	--	--	--	slr0975	95.5	2e-21	COG4735	Uncharacterized protein conserved in bacteria	--	--	--	--	--	-	-	-
CL1110.Contig8_All	1882	112	4.8752	24	1.0522	102	4.3036	28	1.2433	103	4.1643	27	1.1511	gi|359495113|ref|XP_003634913.1|	40	4e-09	PREDICTED: uncharacterized protein LOC100243690 isoform 2 [Vitis vinifera]	gi|359495112|ref|XM_003634865.1|	157	6e-35	PREDICTED: Vitis vinifera uncharacterized LOC100243690, transcript variant 2 (LOC100243690), mRNA	--	--	--	--	slr0975	59.3	6e-09	COG4735	Uncharacterized protein conserved in bacteria	--	--	--	--	--	-	-	-
CL1110.Contig9_All	1479	146	8.0869	24	1.339	122	6.55	18	1.0171	128	6.5851	23	1.2477	gi|359495111|ref|XP_002263023.2|	464.5	7e-161	PREDICTED: uncharacterized protein LOC100243690 isoform 1 [Vitis vinifera] >gi|296088813|emb|CBI38263.3| unnamed protein product [Vitis vinifera]	gi|359495110|ref|XM_002262987.2|	256	7e-65	PREDICTED: Vitis vinifera uncharacterized LOC100243690, transcript variant 1 (LOC100243690), mRNA	--	--	--	--	slr0975	131	3e-34	COG4735	Uncharacterized protein conserved in bacteria	--	--	--	--	--	-	-	GO:0009507//chloroplast
CL11108.Contig1_All	878	171	15.9551	0	0	149	13.4754	3	0.2855	172	14.9059	0	0	gi|296085081|emb|CBI28496.3|	171.4	4e-52	unnamed protein product [Vitis vinifera]	gi|590657190|ref|XM_007034431.1|	143	4e-31	Theobroma cacao Uncharacterized protein (TCM_020429) mRNA, complete cds	--	--	--	--	--	--	--	--	--	--	--	--	--	--	-	-	GO:0009570//chloroplast stroma
CL11108.Contig2_All	1012	146	11.8187	1	0.0815	119	9.3372	1	0.0826	152	11.4284	1	0.0793	gi|296085081|emb|CBI28496.3|	171.4	1e-51	unnamed protein product [Vitis vinifera]	gi|590657190|ref|XM_007034431.1|	151	2e-33	Theobroma cacao Uncharacterized protein (TCM_020429) mRNA, complete cds	--	--	--	--	--	--	--	--	--	--	--	--	--	--	-	-	GO:0009570//chloroplast stroma
CL1111.Contig1_All	613	9061	1210.91	24	3.2306	8041	1041.59	13	1.7723	7993	992.139	8	1.0471	gi|388502126|gb|AFK39129.1|	212.6	2e-69	unknown [Lotus japonicus] >gi|388511197|gb|AFK43660.1| unknown [Lotus japonicus]	gi|565372338|ref|XM_006352691.1|	151	1e-33	PREDICTED: Solanum tuberosum photosystem II reaction center W protein, chloroplastic-like (LOC102590010), mRNA	sp|Q41387|PSBW_SPIOL	184	3e-60	Photosystem II reaction center W protein, chloroplastic OS=Spinacia oleracea GN=psbW PE=1 SV=1	--	--	--	--	--	K02721	2e-57	178	vvi:100265702	photosystem II PsbW protein	GO:0015979//photosynthesis	-	GO:0009523//photosystem II;GO:0016021//integral to membrane;GO:0009535//chloroplast thylakoid membrane
CL1111.Contig3_All	831	8405	828.578	20	1.9859	7691	734.904	4	0.4023	7361	673.999	7	0.6759	gi|604348348|gb|EYU46503.1|	180.3	1e-55	hypothetical protein MIMGU_mgv1a016095mg [Mimulus guttatus]	gi|728715|emb|X85038.1|	141	2e-30	S.oleracea mRNA for 6.1 kDa polypeptide of photosystem II	sp|Q41387|PSBW_SPIOL	159	2e-49	Photosystem II reaction center W protein, chloroplastic OS=Spinacia oleracea GN=psbW PE=1 SV=1	--	--	--	--	--	K02721	3e-46	152	pop:POPTR_715100	photosystem II PsbW protein	GO:0015979//photosynthesis	-	GO:0009523//photosystem II;GO:0009507//chloroplast
CL11112.Contig2_All	1800	263	11.9696	108	4.9508	226	9.9698	81	3.7606	333	14.0765	98	4.3684	gi|587913641|gb|EXC01444.1|	315.1	0	Phospholipase C 4 [Morus notabilis]	gi|225434609|ref|XM_002278377.1|	299	6e-78	PREDICTED: Vitis vinifera phospholipase C 3-like (LOC100250203), mRNA	--	--	--	--	Rv2350c	68.2	2e-11	COG3511	Phospholipase C	K01114	0	530	vvi:100250203	phospholipase C [EC:3.1.4.3]	GO:0008152//metabolic process	GO:0016788//hydrolase activity, acting on ester bonds	GO:0005886//plasma membrane
CL11128.Contig1_All	1248	1145	75.1601	80	5.2893	1185	75.3967	100	6.6963	1436	87.5514	101	6.4934	gi|604327587|gb|EYU33344.1|	427.9	1e-148	hypothetical protein MIMGU_mgv1a011184mg [Mimulus guttatus]	gi|460374617|ref|XM_004233059.1|	410	1e-111	PREDICTED: Solanum lycopersicum uncharacterized LOC101268541 (LOC101268541), mRNA	sp|Q8H124|Y2446_ARATH	369	2e-127	Uncharacterized protein At2g34460, chloroplastic OS=Arabidopsis thaliana GN=At2g34460 PE=1 SV=1	alr2751	182	5e-55	COG0702	Predicted nucleoside-diphosphate-sugar epimerases	--	--	--	--	--	-	-	GO:0009535//chloroplast thylakoid membrane;GO:0009941//chloroplast envelope
CL11134.Contig1_All	1436	9501	542.015	145	8.3318	10247	566.619	137	7.9728	9953	527.379	73	4.0788	gi|384038819|gb|AFH58000.1|	228	2e-137	chloroplast PsbO4 precursor [Nicotiana benthamiana]	gi|326467058|gb|HQ667571.1|	309	5e-81	Litchi chinensis oxygen evolving enhancer protein 1 (OEE1) mRNA, complete cds	sp|Q40459|PSBO_TOBAC	280	5e-136	Oxygen-evolving enhancer protein 1, chloroplastic OS=Nicotiana tabacum GN=PSBO PE=2 SV=1	--	--	--	--	--	K02716	3e-136	283	pop:POPTR_716206	photosystem II oxygen-evolving enhancer protein 1	GO:0035304//regulation of protein dephosphorylation;GO:0010207//photosystem II assembly;GO:0042742//defense response to bacterium;GO:0042549//photosystem II stabilization;GO:0010205//photoinhibition	GO:0005509//calcium ion binding;GO:0010242//oxygen evolving activity;GO:0008266//poly(U) RNA binding	GO:0048046//apoplast;GO:0009279//cell outer membrane;GO:0009654//oxygen evolving complex;GO:0016021//integral to membrane;GO:0009543//chloroplast thylakoid lumen;GO:0009535//chloroplast thylakoid membrane;GO:0010287//plastoglobule;GO:0019898//extrinsic to membrane
CL11134.Contig2_All	1290	11684	741.991	124	7.9315	10301	634.072	139	9.0048	10225	603.11	90	5.5978	gi|384038819|gb|AFH58000.1|	585.1	0	chloroplast PsbO4 precursor [Nicotiana benthamiana]	gi|384038818|gb|JF897606.1|	690	0	Nicotiana benthamiana chloroplast PsbO4 precursor (psbO4) mRNA, complete cds; nuclear gene for chloroplast product	sp|Q40459|PSBO_TOBAC	575	0	Oxygen-evolving enhancer protein 1, chloroplastic OS=Nicotiana tabacum GN=PSBO PE=2 SV=1	--	--	--	--	--	K02716	0	578	pop:POPTR_716206	photosystem II oxygen-evolving enhancer protein 1	GO:0010205//photoinhibition;GO:0010207//photosystem II assembly;GO:0035304//regulation of protein dephosphorylation;GO:0042549//photosystem II stabilization	GO:0008266//poly(U) RNA binding;GO:0005509//calcium ion binding	GO:0016021//integral to membrane;GO:0031977//thylakoid lumen;GO:0009654//oxygen evolving complex;GO:0019898//extrinsic to membrane;GO:0009535//chloroplast thylakoid membrane;GO:0010287//plastoglobule;GO:0009279//cell outer membrane
CL11134.Contig3_All	1666	11514	566.171	151	7.4787	11263	536.819	124	6.22	10744	490.698	88	4.2381	gi|384038819|gb|AFH58000.1|	587.8	0	chloroplast PsbO4 precursor [Nicotiana benthamiana]	gi|384038818|gb|JF897606.1|	710	0	Nicotiana benthamiana chloroplast PsbO4 precursor (psbO4) mRNA, complete cds; nuclear gene for chloroplast product	sp|Q40459|PSBO_TOBAC	579	0	Oxygen-evolving enhancer protein 1, chloroplastic OS=Nicotiana tabacum GN=PSBO PE=2 SV=1	--	--	--	--	--	K02716	0	575	pop:POPTR_716206	photosystem II oxygen-evolving enhancer protein 1	GO:0035304//regulation of protein dephosphorylation;GO:0010207//photosystem II assembly;GO:0042742//defense response to bacterium;GO:0042549//photosystem II stabilization;GO:0010205//photoinhibition	GO:0005509//calcium ion binding;GO:0010242//oxygen evolving activity;GO:0008266//poly(U) RNA binding	GO:0048046//apoplast;GO:0009279//cell outer membrane;GO:0009654//oxygen evolving complex;GO:0016021//integral to membrane;GO:0009543//chloroplast thylakoid lumen;GO:0009535//chloroplast thylakoid membrane;GO:0010287//plastoglobule;GO:0019898//extrinsic to membrane
CL11134.Contig5_All	909	88	7.9308	0	0	32	2.7953	1	0.0919	17	1.423	0	0	gi|359807375|ref|NP_001240871.1|	60.5	1e-08	uncharacterized protein LOC100811386 [Glycine max]	gi|37591130|dbj|AP006540.1|	115	1e-22	Lotus japonicus genomic DNA, chromosome 2, clone: LjT01C03, TM0559, complete sequence	sp|P14226|PSBO_PEA	58.9	8e-10	Oxygen-evolving enhancer protein 1, chloroplastic OS=Pisum sativum GN=PSBO PE=2 SV=1	--	--	--	--	--	K02716	7e-10	60.5	gmx:100820458	photosystem II oxygen-evolving enhancer protein 1	-	-	-
CL11134.Contig6_All	1418	8137	470.094	54	3.1423	8988	503.31	34	2.0038	8771	470.648	20	1.1317	gi|384038813|gb|AFH57997.1|	575.5	0	chloroplast PsbO1 precursor [Nicotiana benthamiana]	gi|384038818|gb|JF897606.1|	632	1e-178	Nicotiana benthamiana chloroplast PsbO4 precursor (psbO4) mRNA, complete cds; nuclear gene for chloroplast product	sp|Q40459|PSBO_TOBAC	568	0	Oxygen-evolving enhancer protein 1, chloroplastic OS=Nicotiana tabacum GN=PSBO PE=2 SV=1	--	--	--	--	--	K02716	0	570	rcu:RCOM_0603960	photosystem II oxygen-evolving enhancer protein 1	GO:0035304//regulation of protein dephosphorylation;GO:0010207//photosystem II assembly;GO:0042742//defense response to bacterium;GO:0042549//photosystem II stabilization;GO:0010205//photoinhibition	GO:0005509//calcium ion binding;GO:0010242//oxygen evolving activity;GO:0008266//poly(U) RNA binding	GO:0048046//apoplast;GO:0009279//cell outer membrane;GO:0009654//oxygen evolving complex;GO:0016021//integral to membrane;GO:0009543//chloroplast thylakoid lumen;GO:0009535//chloroplast thylakoid membrane;GO:0010287//plastoglobule;GO:0019898//extrinsic to membrane
CL11134.Contig7_All	1351	11949	724.558	107	6.5351	13596	799.106	112	6.928	14090	793.558	51	3.0289	gi|384038813|gb|AFH57997.1|	128.3	2e-137	chloroplast PsbO1 precursor [Nicotiana benthamiana]	gi|384038818|gb|JF897606.1|	509	1e-141	Nicotiana benthamiana chloroplast PsbO4 precursor (psbO4) mRNA, complete cds; nuclear gene for chloroplast product	sp|Q40459|PSBO_TOBAC	385	9e-138	Oxygen-evolving enhancer protein 1, chloroplastic OS=Nicotiana tabacum GN=PSBO PE=2 SV=1	--	--	--	--	--	K02716	2e-136	377	rcu:RCOM_0603960	photosystem II oxygen-evolving enhancer protein 1	GO:0042549//photosystem II stabilization	GO:0005509//calcium ion binding	GO:0009654//oxygen evolving complex;GO:0019898//extrinsic to membrane;GO:0009279//cell outer membrane;GO:0016021//integral to membrane;GO:0009535//chloroplast thylakoid membrane
CL11134.Contig8_All	1493	5287	290.099	57	3.1502	5499	292.464	74	4.1421	5689	289.934	43	2.3109	gi|384038813|gb|AFH57997.1|	584.3	0	chloroplast PsbO1 precursor [Nicotiana benthamiana]	gi|384038818|gb|JF897606.1|	726	0	Nicotiana benthamiana chloroplast PsbO4 precursor (psbO4) mRNA, complete cds; nuclear gene for chloroplast product	sp|Q40459|PSBO_TOBAC	577	0	Oxygen-evolving enhancer protein 1, chloroplastic OS=Nicotiana tabacum GN=PSBO PE=2 SV=1	--	--	--	--	--	K02716	0	575	pop:POPTR_716206	photosystem II oxygen-evolving enhancer protein 1	GO:0035304//regulation of protein dephosphorylation;GO:0010207//photosystem II assembly;GO:0042742//defense response to bacterium;GO:0042549//photosystem II stabilization;GO:0010205//photoinhibition	GO:0005509//calcium ion binding;GO:0010242//oxygen evolving activity;GO:0008266//poly(U) RNA binding	GO:0048046//apoplast;GO:0009279//cell outer membrane;GO:0009654//oxygen evolving complex;GO:0016021//integral to membrane;GO:0009543//chloroplast thylakoid lumen;GO:0009535//chloroplast thylakoid membrane;GO:0010287//plastoglobule;GO:0019898//extrinsic to membrane
CL1114.Contig1_All	3281	1041	25.9921	488	12.2727	776	18.7804	157	3.9989	1319	30.5887	424	10.3687	gi|255581663|ref|XP_002531635.1|	1601.7	0	alpha-glucosidase, putative [Ricinus communis] >gi|223528753|gb|EEF30763.1| alpha-glucosidase, putative [Ricinus communis]	gi|359472961|ref|XM_002282393.2|	1136	0	PREDICTED: Vitis vinifera alpha-xylosidase-like, transcript variant 1 (LOC100262991), mRNA	sp|Q9S7Y7|XYL1_ARATH	1449	0	Alpha-xylosidase 1 OS=Arabidopsis thaliana GN=XYL1 PE=1 SV=1	SPAPB24D3.10c	520	1e-167	COG1501	Alpha-glucosidases, family 31 of glycosyl hydrolases	K15925	0	1601	rcu:RCOM_0030540	alpha-D-xyloside xylohydrolase [EC:3.2.1.177]	GO:0005975//carbohydrate metabolic process	GO:0032450//maltose alpha-glucosidase activity;GO:0030246//carbohydrate binding	-
CL11141.Contig1_All	654	274	34.3218	65	8.2009	255	30.9607	75	9.5836	310	36.0668	43	5.2754	gi|565370575|ref|XP_006351895.1|	125.2	1e-34	PREDICTED: uncharacterized protein LOC102591682 [Solanum tuberosum]	--	--	--	--	--	--	--	--	--	--	--	--	--	--	--	--	--	--	GO:0010207//photosystem II assembly	-	-
CL11162.Contig1_All	1849	1103	48.8692	17	0.7586	1111	47.7118	9	0.4068	1443	59.3817	20	0.8679	gi|460407827|ref|XP_004249351.1|	747.7	0	PREDICTED: protein TRANSPARENT TESTA 12-like [Solanum lycopersicum]	gi|565344238|ref|XM_006339162.1|	188	2e-44	PREDICTED: Solanum tuberosum protein TRANSPARENT TESTA 12-like (LOC102604329), transcript variant X2, mRNA	sp|Q9LYT3|TT12_ARATH	344	7e-112	Protein TRANSPARENT TESTA 12 OS=Arabidopsis thaliana GN=TT12 PE=2 SV=1	SPCC4B3.13	163	6e-43	COG0534	Na+-driven multidrug efflux pump	K03327	0	692	vvi:100251800	multidrug resistance protein, MATE family	GO:0006855//drug transmembrane transport	GO:0015297//antiporter activity;GO:0015238//drug transmembrane transporter activity	GO:0016021//integral to membrane
CL11183.Contig1_All	1181	1773	122.986	127	8.8732	1522	102.332	107	7.5715	1888	121.64	76	5.1633	gi|375313028|gb|AFA51419.1|	495.7	4e-174	extracellular calcium sensing receptor [Schima superba]	gi|375313027|gb|JN714403.1|	402	1e-109	Schima superba extracellular calcium sensing receptor (CAS) mRNA, complete cds	sp|Q9FN48|CAS_ARATH	459	9e-162	Calcium sensing receptor, chloroplastic OS=Arabidopsis thaliana GN=CAS PE=1 SV=1	RC0915	47.8	3e-06	COG0607	Rhodanese-related sulfurtransferase	--	--	--	--	--	GO:0071277//cellular response to calcium ion;GO:0009704//de-etiolation;GO:0090333//regulation of stomatal closure	-	GO:0009534//chloroplast thylakoid;GO:0005739//mitochondrion
CL11185.Contig1_All	675	18	2.1846	0	0	21	2.4704	2	0.2476	17	1.9163	0	0	--	--	--	--	--	--	--	--	--	--	--	--	--	--	--	--	--	--	--	--	--	--	-	-	-
CL11186.Contig2_All	1199	195	13.3233	74	5.0926	253	16.7552	33	2.3001	274	17.3882	89	5.9557	gi|225431869|ref|XP_002275498.1|	199.1	4e-61	PREDICTED: GATA transcription factor 16 [Vitis vinifera] >gi|296083288|emb|CBI22924.3| unnamed protein product [Vitis vinifera]	gi|359477135|ref|XM_002275462.2|	139	9e-30	PREDICTED: Vitis vinifera GATA transcription factor 16-like (LOC100253375), mRNA	sp|Q9FJ10|GAT16_ARATH	140	2e-40	GATA transcription factor 16 OS=Arabidopsis thaliana GN=GATA16 PE=2 SV=1	YMR136w	52.8	8e-07	COG5641	GATA Zn-finger-containing transcription factor	--	--	--	--	--	GO:0006355//regulation of transcription, DNA-dependent	GO:0003700//sequence-specific DNA binding transcription factor activity;GO:0043565//sequence-specific DNA binding;GO:0008270//zinc ion binding	-
CL11200.Contig1_All	2492	45	1.4793	13	0.4304	56	1.7844	8	0.2683	59	1.8015	13	0.4186	gi|225446887|ref|XP_002279964.1|	457.2	8e-145	PREDICTED: uncharacterized protein LOC100255858 [Vitis vinifera]	--	--	--	--	--	--	--	--	--	--	--	--	--	--	--	--	--	--	-	-	-
CL11200.Contig3_All	3331	80	1.9675	18	0.4459	117	2.7891	25	0.6272	96	2.1929	24	0.5781	gi|225446887|ref|XP_002279964.1|	569.3	0	PREDICTED: uncharacterized protein LOC100255858 [Vitis vinifera]	--	--	--	--	--	--	--	--	--	--	--	--	--	--	--	--	--	--	-	-	-
CL11223.Contig1_All	819	26	2.6007	0	0	19	1.8421	0	0	25	2.3226	0	0	gi|7025493|gb|AAF35901.1|AF230332_1	444.5	3e-158	expansin 2 [Zinnia violacea]	gi|11907553|dbj|AB029083.1|	396	1e-107	Prunus persica PpExp1 mRNA for expansin, complete cds	sp|O22874|EXPA8_ARATH	424	7e-152	Expansin-A8 OS=Arabidopsis thaliana GN=EXPA8 PE=2 SV=1	--	--	--	--	--	--	--	--	--	--	GO:0009664//plant-type cell wall organization;GO:0006949//syncytium formation	-	GO:0005618//cell wall;GO:0005576//extracellular region;GO:0009507//chloroplast;GO:0016020//membrane
CL11249.Contig1_All	1312	401	25.0384	31	1.9496	588	35.5871	12	0.7644	716	41.5243	21	1.2843	gi|224059212|ref|XP_002299770.1|	295.8	7e-94	hypothetical protein POPTR_0001s22350g [Populus trichocarpa] >gi|222847028|gb|EEE84575.1| hypothetical protein POPTR_0001s22350g [Populus trichocarpa]	gi|565390769|ref|XM_006361046.1|	65.9	1e-07	PREDICTED: Solanum tuberosum protein FAF-like, chloroplastic-like (LOC102581020), mRNA	sp|Q0V865|FAFL_ARATH	186	5e-54	Protein FAF-like, chloroplastic OS=Arabidopsis thaliana GN=At5g22090 PE=2 SV=1	--	--	--	--	--	K11323	7e-07	52.8	vcn:VOLCADRAFT_121342	histone arginine demethylase JMJD6 [EC:1.14.11.-]	-	-	-
CL11249.Contig2_All	2003	1115	45.6027	305	12.5645	1892	75.0047	88	3.6715	2530	96.1087	245	9.8141	gi|147810954|emb|CAN72229.1|	367.5	2e-118	hypothetical protein VITISV_024734 [Vitis vinifera]	gi|460391490|ref|XM_004241306.1|	71.9	3e-09	PREDICTED: Solanum lycopersicum protein FAF-like, chloroplastic-like (LOC101261718), mRNA	sp|Q0V865|FAFL_ARATH	239	9e-72	Protein FAF-like, chloroplastic OS=Arabidopsis thaliana GN=At5g22090 PE=2 SV=1	SPAC140.02	51.2	5e-06	COG0724	RNA-binding proteins (RRM domain)	K11294	1e-06	53.1	gmx:100779929	nucleolin	-	-	-
CL11249.Contig3_All	1996	301	12.3539	24	0.9921	443	17.6235	6	0.2512	560	21.3477	16	0.6432	gi|470110541|ref|XP_004291539.1|	378.6	5e-122	PREDICTED: protein FAF-like, chloroplastic-like [Fragaria vesca subsp. vesca]	gi|460391490|ref|XM_004241306.1|	71.9	3e-09	PREDICTED: Solanum lycopersicum protein FAF-like, chloroplastic-like (LOC101261718), mRNA	sp|Q0V865|FAFL_ARATH	245	8e-74	Protein FAF-like, chloroplastic OS=Arabidopsis thaliana GN=At5g22090 PE=2 SV=1	SPAC140.02	51.2	5e-06	COG0724	RNA-binding proteins (RRM domain)	K11323	1e-06	52.8	vcn:VOLCADRAFT_121342	histone arginine demethylase JMJD6 [EC:1.14.11.-]	-	-	-
CL11249.Contig4_All	2139	373	14.2855	28	1.0801	563	20.9	16	0.6251	733	26.0745	26	0.9753	gi|470110541|ref|XP_004291539.1|	380.9	3e-122	PREDICTED: protein FAF-like, chloroplastic-like [Fragaria vesca subsp. vesca]	gi|460391490|ref|XM_004241306.1|	71.9	3e-09	PREDICTED: Solanum lycopersicum protein FAF-like, chloroplastic-like (LOC101261718), mRNA	sp|Q0V865|FAFL_ARATH	247	4e-74	Protein FAF-like, chloroplastic OS=Arabidopsis thaliana GN=At5g22090 PE=2 SV=1	SPAC140.02	51.2	6e-06	COG0724	RNA-binding proteins (RRM domain)	K11323	2e-06	52.8	vcn:VOLCADRAFT_121342	histone arginine demethylase JMJD6 [EC:1.14.11.-]	-	-	-
CL11249.Contig5_All	1318	184	11.4367	57	3.5685	146	8.796	44	2.7899	252	14.5482	48	2.9221	gi|255545349|ref|XP_002513735.1|	317.8	1e-101	conserved hypothetical protein [Ricinus communis] >gi|223547186|gb|EEF48682.1| conserved hypothetical protein [Ricinus communis]	gi|568869292|ref|XM_006487799.1|	69.9	8e-09	PREDICTED: Citrus sinensis protein FAF-like, chloroplastic-like (LOC102607097), mRNA	sp|Q0V865|FAFL_ARATH	226	6e-69	Protein FAF-like, chloroplastic OS=Arabidopsis thaliana GN=At5g22090 PE=2 SV=1	--	--	--	--	--	--	--	--	--	--	-	-	-
CL11249.Contig6_All	2354	1586	55.1942	366	12.8292	2479	83.6216	134	4.7571	3097	100.106	370	12.6113	gi|255545349|ref|XP_002513735.1|	375.9	1e-119	conserved hypothetical protein [Ricinus communis] >gi|223547186|gb|EEF48682.1| conserved hypothetical protein [Ricinus communis]	gi|568869292|ref|XM_006487799.1|	77.8	6e-11	PREDICTED: Citrus sinensis protein FAF-like, chloroplastic-like (LOC102607097), mRNA	sp|Q0V865|FAFL_ARATH	250	1e-74	Protein FAF-like, chloroplastic OS=Arabidopsis thaliana GN=At5g22090 PE=2 SV=1	--	--	--	--	--	K11294	8e-06	50.8	gmx:100779929	nucleolin	-	-	-
CL1126.Contig3_All	3823	270	5.7857	82	1.7698	222	4.611	94	2.0548	180	3.5825	57	1.1963	gi|359422202|ref|YP_004935611.1|	2058.5	0	ycf1 protein (chloroplast) [Eleutherococcus senticosus] >gi|347448265|gb|AEO92677.1| ycf1 protein (chloroplast) [Eleutherococcus senticosus]	gi|458599350|gb|KC456165.1|	6054	0	Metapanax delavayi chloroplast, complete genome	sp|P93296|M370_ARATH	328	3e-104	Uncharacterized mitochondrial protein AtMg00370 OS=Arabidopsis thaliana GN=AtMg00370 PE=3 SV=1	--	--	--	--	--	K08232	3e-42	163	aly:ARALYDRAFT_905034	monodehydroascorbate reductase (NADH) [EC:1.6.5.4]	-	-	GO:0016021//integral to membrane;GO:0031969//chloroplast membrane
CL11265.Contig2_All	530	18	2.7822	1	0.1557	22	3.2961	0	0	24	3.4455	4	0.6055	--	--	--	--	--	--	--	--	--	--	--	--	--	--	--	--	--	--	--	--	--	--	-	-	-
CL11265.Contig3_All	1931	47	1.9939	1	0.0427	47	1.9327	2	0.0866	56	2.2066	12	0.4986	gi|332071088|gb|AED99863.1|	618.2	0	squalene synthase [Panax quinquefolius]	gi|353743071|gb|JN714465.1|	773	0	Eleutherococcus senticosus isolate EYT-1 squalene synthase (SS2) mRNA, complete cds	sp|P53800|FDFT_NICBE	572	0	Squalene synthase OS=Nicotiana benthamiana PE=2 SV=1	YHR190w	268	2e-82	COG1562	Phytoene/squalene synthetase	K00801	0	589	gmx:547940	farnesyl-diphosphate farnesyltransferase [EC:2.5.1.21]	GO:0008610//lipid biosynthetic process	GO:0051996//squalene synthase activity;GO:0004310//farnesyl-diphosphate farnesyltransferase activity	GO:0016021//integral to membrane
CL11265.Contig4_All	1960	109	4.5558	6	0.2526	94	3.8082	5	0.2132	112	4.348	30	1.2281	gi|332071088|gb|AED99863.1|	647.1	0	squalene synthase [Panax quinquefolius]	gi|353743071|gb|JN714465.1|	747	0	Eleutherococcus senticosus isolate EYT-1 squalene synthase (SS2) mRNA, complete cds	sp|P53800|FDFT_NICBE	595	0	Squalene synthase OS=Nicotiana benthamiana PE=2 SV=1	YHR190w	266	2e-81	COG1562	Phytoene/squalene synthetase	K00801	0	614	vvi:100265798	farnesyl-diphosphate farnesyltransferase [EC:2.5.1.21]	GO:0008610//lipid biosynthetic process	GO:0051996//squalene synthase activity;GO:0004310//farnesyl-diphosphate farnesyltransferase activity	GO:0016021//integral to membrane
CL11265.Contig6_All	2793	302	8.8579	12	0.3545	209	5.9419	20	0.5984	318	8.6632	36	1.0342	gi|332071088|gb|AED99863.1|	175.6	8e-46	squalene synthase [Panax quinquefolius]	gi|353743071|gb|JN714465.1|	509	1e-141	Eleutherococcus senticosus isolate EYT-1 squalene synthase (SS2) mRNA, complete cds	sp|P53800|FDFT_NICBE	348	1e-113	Squalene synthase OS=Nicotiana benthamiana PE=2 SV=1	YHR190w	176	3e-48	COG1562	Phytoene/squalene synthetase	K00801	8e-117	352	gmx:547940	farnesyl-diphosphate farnesyltransferase [EC:2.5.1.21]	GO:0008610//lipid biosynthetic process	GO:0051996//squalene synthase activity;GO:0004310//farnesyl-diphosphate farnesyltransferase activity	GO:0016021//integral to membrane
CL11265.Contig7_All	2819	98	2.8479	12	0.3512	70	1.9717	17	0.504	78	2.1053	18	0.5123	gi|259014869|gb|ACV88718.1|	87	5e-16	squalene synthase [Panax ginseng]	gi|353743071|gb|JN714465.1|	747	0	Eleutherococcus senticosus isolate EYT-1 squalene synthase (SS2) mRNA, complete cds	sp|P53800|FDFT_NICBE	535	0	Squalene synthase OS=Nicotiana benthamiana PE=2 SV=1	YHR190w	263	2e-78	COG1562	Phytoene/squalene synthetase	K00801	0	550	rcu:RCOM_1450010	farnesyl-diphosphate farnesyltransferase [EC:2.5.1.21]	GO:0008610//lipid biosynthetic process	GO:0051996//squalene synthase activity;GO:0004310//farnesyl-diphosphate farnesyltransferase activity	GO:0016021//integral to membrane
CL11273.Contig1_All	929	43	3.7918	2	0.1776	41	3.5044	7	0.6297	35	2.8667	5	0.4318	gi|460404182|ref|XP_004247563.1|	147.1	1e-41	PREDICTED: preprotein translocase subunit SECE1-like [Solanum lycopersicum]	--	--	--	--	sp|O23342|SECE1_ARATH	129	1e-36	Preprotein translocase subunit SECE1 OS=Arabidopsis thaliana GN=SECE1 PE=1 SV=1	--	--	--	--	--	--	--	--	--	--	GO:0009987//cellular process;GO:0044765;GO:0015031//protein transport;GO:0051649//establishment of localization in cell	GO:0005515//protein binding	GO:0009535//chloroplast thylakoid membrane
CL11273.Contig2_All	805	51	5.19	11	1.1275	47	4.6361	5	0.5191	50	4.726	3	0.299	gi|460404182|ref|XP_004247563.1|	144.8	3e-41	PREDICTED: preprotein translocase subunit SECE1-like [Solanum lycopersicum]	--	--	--	--	sp|O23342|SECE1_ARATH	131	5e-38	Preprotein translocase subunit SECE1 OS=Arabidopsis thaliana GN=SECE1 PE=1 SV=1	--	--	--	--	--	--	--	--	--	--	GO:0009987//cellular process;GO:0044765;GO:0015031//protein transport;GO:0051649//establishment of localization in cell	GO:0005515//protein binding	GO:0009535//chloroplast thylakoid membrane
CL11275.Contig1_All	965	90	7.6403	33	2.8217	103	8.4754	33	2.8578	98	7.7272	33	2.7438	gi|596051864|ref|XP_007220652.1|	279.3	4e-88	hypothetical protein PRUPE_ppa003616mg [Prunus persica] >gi|462417114|gb|EMJ21851.1| hypothetical protein PRUPE_ppa003616mg [Prunus persica]	gi|357517388|ref|XM_003628935.1|	139	7e-30	Medicago truncatula RING-H2 finger protein ATL5F (MTR_8g071820) mRNA, complete cds	--	--	--	--	slr0401	88.6	4e-19	COG0687	Spermidine/putrescine-binding periplasmic protein	--	--	--	--	--	GO:0015846//polyamine transport	GO:0019808//polyamine binding;GO:0008270//zinc ion binding	GO:0009941//chloroplast envelope;GO:0042597//periplasmic space
CL11275.Contig2_All	2354	266	9.257	123	4.3115	276	9.31	108	3.8341	284	9.1798	94	3.204	gi|225427562|ref|XP_002266662.1|	174.9	0	PREDICTED: uncharacterized protein LOC100242504 [Vitis vinifera] >gi|296085502|emb|CBI29234.3| unnamed protein product [Vitis vinifera]	gi|225427561|ref|XM_002266626.1|	270	7e-69	PREDICTED: Vitis vinifera uncharacterized LOC100242504 (LOC100242504), mRNA	--	--	--	--	alr0299	206	8e-59	COG0687	Spermidine/putrescine-binding periplasmic protein	--	--	--	--	--	-	GO:0046872//metal ion binding	GO:0044464//cell part
CL1129.Contig2_All	2648	227	7.0227	23	0.7167	200	5.9974	18	0.5681	238	6.8388	21	0.6363	gi|567891869|ref|XP_006438455.1|	582.8	0	hypothetical protein CICLE_v10031913mg [Citrus clementina] >gi|557540651|gb|ESR51695.1| hypothetical protein CICLE_v10031913mg [Citrus clementina]	gi|225424743|ref|XM_002266186.1|	494	1e-136	PREDICTED: Vitis vinifera serine/threonine-protein kinase PBS1-like (LOC100251958), mRNA	sp|Q9FE20|PBS1_ARATH	271	4e-82	Serine/threonine-protein kinase PBS1 OS=Arabidopsis thaliana GN=PBS1 PE=1 SV=1	Cgl2127_1	106	1e-23	COG0515	Serine/threonine protein kinase	K13430	1e-85	282	rcu:RCOM_1078760	serine/threonine-protein kinase PBS1 [EC:2.7.11.1]	GO:0000186//activation of MAPKK activity	GO:0005524//ATP binding;GO:0004709//MAP kinase kinase kinase activity	-
CL1129.Contig5_All	1870	33	1.4457	8	0.353	47	1.9957	4	0.1788	39	1.5869	6	0.2574	gi|590694436|ref|XP_007044608.1|	45.4	7e-27	Kinase superfamily protein [Theobroma cacao] >gi|508708543|gb|EOY00440.1| Kinase superfamily protein [Theobroma cacao]	gi|225424743|ref|XM_002266186.1|	509	1e-141	PREDICTED: Vitis vinifera serine/threonine-protein kinase PBS1-like (LOC100251958), mRNA	sp|P46573|APK1B_ARATH	238	2e-72	Protein kinase APK1B, chloroplastic OS=Arabidopsis thaliana GN=APK1B PE=2 SV=2	BS_yloP_1	94	3e-20	COG0515	Serine/threonine protein kinase	K13430	1e-73	244	pop:POPTR_413452	serine/threonine-protein kinase PBS1 [EC:2.7.11.1]	GO:0000186//activation of MAPKK activity	GO:0005524//ATP binding;GO:0004709//MAP kinase kinase kinase activity	-
CL1129.Contig7_All	902	60	5.4493	7	0.6404	48	4.2256	1	0.0926	41	3.4586	3	0.2669	gi|567891871|ref|XP_006438456.1|	107.5	3e-25	hypothetical protein CICLE_v10032202mg [Citrus clementina] >gi|557540652|gb|ESR51696.1| hypothetical protein CICLE_v10032202mg [Citrus clementina]	gi|359473417|ref|XM_002266224.2|	107	2e-20	PREDICTED: Vitis vinifera uncharacterized LOC100246822 (LOC100246822), mRNA	--	--	--	--	--	--	--	--	--	--	--	--	--	--	GO:0008152//metabolic process	GO:0008080//N-acetyltransferase activity	-
CL11290.Contig1_All	1348	135	8.2043	21	1.2855	118	6.9509	31	1.9218	127	7.1686	38	2.2618	gi|565348965|ref|XP_006341470.1|	76.6	5e-13	PREDICTED: glycine--tRNA ligase 1, mitochondrial-like [Solanum tuberosum]	gi|565348964|ref|XM_006341408.1|	196	5e-47	PREDICTED: Solanum tuberosum glycine--tRNA ligase 1, mitochondrial-like (LOC102606369), mRNA	sp|O23627|SYGM1_ARATH	165	2e-44	Glycine--tRNA ligase 1, mitochondrial OS=Arabidopsis thaliana GN=GLYRS-1 PE=2 SV=1	YBR121c	117	1e-27	COG0423	Glycyl-tRNA synthetase (class II)	K01880	4e-47	173	pop:POPTR_708845	glycyl-tRNA synthetase [EC:6.1.1.14]	GO:0006426//glycyl-tRNA aminoacylation;GO:0046686//response to cadmium ion	GO:0005524//ATP binding;GO:0004820//glycine-tRNA ligase activity	GO:0005829//cytosol;GO:0005768//endosome;GO:0005802//trans-Golgi network;GO:0005794//Golgi apparatus
CL11295.Contig1_All	1378	57	3.3886	21	1.2575	59	3.3998	21	1.2736	81	4.4726	37	2.1544	gi|590609286|ref|XP_007021495.1|	432.2	3e-149	RNA-binding S4 domain-containing protein [Theobroma cacao] >gi|508721123|gb|EOY13020.1| RNA-binding S4 domain-containing protein [Theobroma cacao]	gi|568820524|ref|XM_006464703.1|	250	4e-63	PREDICTED: Citrus sinensis uncharacterized LOC102629495 (LOC102629495), transcript variant X2, mRNA	--	--	--	--	alr2890	215	2e-66	COG2302	Uncharacterized conserved protein, contains S4-like domain	--	--	--	--	--	-	GO:0003723//RNA binding	GO:0009507//chloroplast
CL1131.Contig10_All	1553	1077	56.8121	7	0.3719	2069	105.788	11	0.5919	850	41.6457	9	0.465	gi|359494889|ref|XP_003634863.1|	746.1	0	PREDICTED: omega-6 fatty acid desaturase, chloroplastic-like [Vitis vinifera] >gi|296090576|emb|CBI40939.3| unnamed protein product [Vitis vinifera]	gi|359494888|ref|XM_003634815.1|	755	0	PREDICTED: Vitis vinifera omega-6 fatty acid desaturase, chloroplastic-like (LOC100248377), mRNA	sp|P48627|FAD6C_BRANA	691	0	Omega-6 fatty acid desaturase, chloroplastic OS=Brassica napus PE=2 SV=1	slr1350	381	4e-129	COG3239	Fatty acid desaturase	K10255	0	746	vvi:100248377	omega-6 fatty acid desaturase (delta-12 desaturase) [EC:1.14.19.-]	GO:0006629//lipid metabolic process	-	-
CL1131.Contig11_All	677	46	5.5663	3	0.3656	67	7.8584	4	0.4938	66	7.4179	9	1.0666	gi|604328872|gb|EYU34354.1|	224.6	1e-69	hypothetical protein MIMGU_mgv1a006452mg [Mimulus guttatus]	gi|339779643|gb|HQ831357.1|	170	1e-39	Carthamus tinctorius plastid oleate desaturase FAD6 mRNA, complete cds; nuclear gene for plastid product	sp|P48627|FAD6C_BRANA	213	3e-67	Omega-6 fatty acid desaturase, chloroplastic OS=Brassica napus PE=2 SV=1	slr1350	129	4e-35	COG3239	Fatty acid desaturase	K10255	6e-68	207	osa:4345686	omega-6 fatty acid desaturase (delta-12 desaturase) [EC:1.14.19.-]	GO:0006636//unsaturated fatty acid biosynthetic process;GO:0010205//photoinhibition	GO:0016720//delta12-fatty acid dehydrogenase activity	GO:0031969//chloroplast membrane
CL1131.Contig1_All	1658	77	3.8045	12	0.5972	44	2.1073	7	0.3528	62	2.8453	7	0.3387	gi|359494889|ref|XP_003634863.1|	766.1	0	PREDICTED: omega-6 fatty acid desaturase, chloroplastic-like [Vitis vinifera] >gi|296090576|emb|CBI40939.3| unnamed protein product [Vitis vinifera]	gi|359494888|ref|XM_003634815.1|	751	0	PREDICTED: Vitis vinifera omega-6 fatty acid desaturase, chloroplastic-like (LOC100248377), mRNA	sp|P48627|FAD6C_BRANA	709	0	Omega-6 fatty acid desaturase, chloroplastic OS=Brassica napus PE=2 SV=1	slr1350	381	1e-128	COG3239	Fatty acid desaturase	K10255	0	766	vvi:100248377	omega-6 fatty acid desaturase (delta-12 desaturase) [EC:1.14.19.-]	GO:0006629//lipid metabolic process	-	-
CL1131.Contig3_All	1559	167	8.7754	26	1.3761	136	6.9269	18	0.9649	132	6.4424	19	0.9779	gi|359494889|ref|XP_003634863.1|	770.8	0	PREDICTED: omega-6 fatty acid desaturase, chloroplastic-like [Vitis vinifera] >gi|296090576|emb|CBI40939.3| unnamed protein product [Vitis vinifera]	gi|359494888|ref|XM_003634815.1|	799	0	PREDICTED: Vitis vinifera omega-6 fatty acid desaturase, chloroplastic-like (LOC100248377), mRNA	sp|P48627|FAD6C_BRANA	713	0	Omega-6 fatty acid desaturase, chloroplastic OS=Brassica napus PE=2 SV=1	slr1350	382	1e-129	COG3239	Fatty acid desaturase	K10255	0	770	vvi:100248377	omega-6 fatty acid desaturase (delta-12 desaturase) [EC:1.14.19.-]	GO:0006629//lipid metabolic process	-	-
CL1131.Contig4_All	1264	264	17.1101	4	0.2611	335	21.0449	2	0.1322	158	9.5112	2	0.127	gi|156900672|gb|ABU96742.1|	656.4	0	chloroplast omega-6 fatty acid desaturase [Jatropha curcas]	gi|359494888|ref|XM_003634815.1|	767	0	PREDICTED: Vitis vinifera omega-6 fatty acid desaturase, chloroplastic-like (LOC100248377), mRNA	sp|P48627|FAD6C_BRANA	635	0	Omega-6 fatty acid desaturase, chloroplastic OS=Brassica napus PE=2 SV=1	slr1350	370	3e-126	COG3239	Fatty acid desaturase	K10255	0	652	vvi:100248377	omega-6 fatty acid desaturase (delta-12 desaturase) [EC:1.14.19.-]	GO:0006636//unsaturated fatty acid biosynthetic process;GO:0055114//oxidation-reduction process	GO:0016491//oxidoreductase activity	GO:0031969//chloroplast membrane
CL1131.Contig5_All	1711	628	30.0681	93	4.485	627	29.0982	85	4.1516	657	29.2172	72	3.3764	gi|359494889|ref|XP_003634863.1|	766.1	0	PREDICTED: omega-6 fatty acid desaturase, chloroplastic-like [Vitis vinifera] >gi|296090576|emb|CBI40939.3| unnamed protein product [Vitis vinifera]	gi|359494888|ref|XM_003634815.1|	743	0	PREDICTED: Vitis vinifera omega-6 fatty acid desaturase, chloroplastic-like (LOC100248377), mRNA	sp|P48627|FAD6C_BRANA	713	0	Omega-6 fatty acid desaturase, chloroplastic OS=Brassica napus PE=2 SV=1	slr1350	381	2e-128	COG3239	Fatty acid desaturase	K10255	0	766	vvi:100248377	omega-6 fatty acid desaturase (delta-12 desaturase) [EC:1.14.19.-]	GO:0006629//lipid metabolic process	-	-
CL1131.Contig6_All	733	21	2.347	1	0.1126	25	2.7082	0	0	21	2.1799	0	0	gi|604328872|gb|EYU34354.1|	64.7	4e-51	hypothetical protein MIMGU_mgv1a006452mg [Mimulus guttatus]	gi|339779643|gb|HQ831357.1|	101	1e-18	Carthamus tinctorius plastid oleate desaturase FAD6 mRNA, complete cds; nuclear gene for plastid product	sp|P48627|FAD6C_BRANA	151	2e-49	Omega-6 fatty acid desaturase, chloroplastic OS=Brassica napus PE=2 SV=1	slr1350	80.5	9e-24	COG3239	Fatty acid desaturase	K10255	2e-49	147	vvi:100248377	omega-6 fatty acid desaturase (delta-12 desaturase) [EC:1.14.19.-]	GO:0006636//unsaturated fatty acid biosynthetic process;GO:0055114//oxidation-reduction process	GO:0016720//delta12-fatty acid dehydrogenase activity	GO:0031969//chloroplast membrane
CL1131.Contig7_All	2420	133	4.5023	11	0.3751	148	4.8562	8	0.2763	119	3.7416	14	0.4642	gi|604328872|gb|EYU34354.1|	78.2	3e-13	hypothetical protein MIMGU_mgv1a006452mg [Mimulus guttatus]	gi|156900671|gb|EU106889.1|	155	3e-34	Jatropha curcas chloroplast omega-6 fatty acid desaturase mRNA, complete cds; nuclear gene for chloroplast product	sp|P48627|FAD6C_BRANA	151	3e-39	Omega-6 fatty acid desaturase, chloroplastic OS=Brassica napus PE=2 SV=1	slr1350	80.5	2e-15	COG3239	Fatty acid desaturase	K10255	1e-38	143	osa:4345686	omega-6 fatty acid desaturase (delta-12 desaturase) [EC:1.14.19.-]	GO:0006636//unsaturated fatty acid biosynthetic process;GO:0010205//photoinhibition	GO:0016491//oxidoreductase activity	GO:0031969//chloroplast membrane
CL1131.Contig8_All	4027	158	3.2142	6	0.1229	261	5.1464	12	0.249	167	3.1554	25	0.4981	gi|470104657|ref|XP_004288714.1|	75.5	5e-12	PREDICTED: omega-6 fatty acid desaturase, chloroplastic-like [Fragaria vesca subsp. vesca]	gi|470104656|ref|XM_004288666.1|	159	3e-35	PREDICTED: Fragaria vesca subsp. vesca omega-6 fatty acid desaturase, chloroplastic-like (LOC101314027), mRNA	sp|P48627|FAD6C_BRANA	150	1e-38	Omega-6 fatty acid desaturase, chloroplastic OS=Brassica napus PE=2 SV=1	all1598	76.3	8e-14	COG3239	Fatty acid desaturase	K10255	2e-38	151	aly:ARALYDRAFT_491653	omega-6 fatty acid desaturase (delta-12 desaturase) [EC:1.14.19.-]	GO:0044710	-	-
CL1131.Contig9_All	853	26	2.497	1	0.0967	42	3.9097	4	0.3919	29	2.5869	2	0.1881	gi|595811535|ref|XP_007203255.1|	155.2	3e-42	hypothetical protein PRUPE_ppa019544mg [Prunus persica] >gi|462398786|gb|EMJ04454.1| hypothetical protein PRUPE_ppa019544mg [Prunus persica]	gi|339779643|gb|HQ831357.1|	139	6e-30	Carthamus tinctorius plastid oleate desaturase FAD6 mRNA, complete cds; nuclear gene for plastid product	sp|P48627|FAD6C_BRANA	142	4e-39	Omega-6 fatty acid desaturase, chloroplastic OS=Brassica napus PE=2 SV=1	slr1350	63.2	9e-11	COG3239	Fatty acid desaturase	K10255	2e-43	154	rcu:RCOM_0639550	omega-6 fatty acid desaturase (delta-12 desaturase) [EC:1.14.19.-]	GO:0044710	-	-
CL11321.Contig2_All	963	40	3.4028	5	0.4284	54	4.4526	1	0.0868	37	2.9235	7	0.5832	gi|567904230|ref|XP_006444603.1|	135.6	5e-38	hypothetical protein CICLE_v10022996mg [Citrus clementina] >gi|568878871|ref|XP_006492407.1| PREDICTED: protein RADIALIS-like 3-like isoform X1 [Citrus sinensis] >gi|568878873|ref|XP_006492408.1| PREDICTED: protein RADIALIS-like 3-like isoform X2 [Citrus sinensis] >gi|557546865|gb|ESR57843.1| hypothetical protein CICLE_v10022996mg [Citrus clementina]	gi|402794084|ref|NM_001251577.2|	71.9	1e-09	Glycine max uncharacterized LOC100500464 (LOC100500464), mRNA	sp|Q6NNN0|RADL3_ARATH	66.2	6e-14	Protein RADIALIS-like 3 OS=Arabidopsis thaliana GN=RL3 PE=2 SV=1	--	--	--	--	--	--	--	--	--	--	-	GO:0003677//DNA binding;GO:0003682//chromatin binding	-
CL11325.Contig1_All	805	193	19.6408	8	0.82	184	18.1497	12	1.2458	175	16.5411	20	1.9934	gi|593699164|ref|XP_007150047.1|	123.2	9e-34	hypothetical protein PHAVU_005G121700g [Phaseolus vulgaris] >gi|561023311|gb|ESW22041.1| hypothetical protein PHAVU_005G121700g [Phaseolus vulgaris]	gi|566177557|ref|XM_002309365.2|	83.8	3e-13	Populus trichocarpa hyaluronan mediated motility receptor-related family protein (POPTR_0006s22250g) mRNA, complete cds	--	--	--	--	--	--	--	--	--	--	--	--	--	--	-	-	-
CL1133.Contig9_All	2176	48	1.8071	10	0.3792	51	1.8611	18	0.6913	61	2.133	15	0.5531	gi|595926003|ref|XP_007215017.1|	852	0	hypothetical protein PRUPE_ppa003235mg [Prunus persica] >gi|462411167|gb|EMJ16216.1| hypothetical protein PRUPE_ppa003235mg [Prunus persica]	gi|161778806|gb|EU289309.1|	268	3e-68	Triticum aestivum x Secale cereale clone WMCJS140 microsatellite sequence	sp|Q8GUM4|Y3739_ARATH	719	0	Uncharacterized membrane protein At3g27390 OS=Arabidopsis thaliana GN=At3g27390 PE=1 SV=2	--	--	--	--	--	K11984	6e-15	80.5	ppp:PHYPADRAFT_233757	U4/U6.U5 tri-snRNP-associated protein 1	-	-	GO:0005886//plasma membrane;GO:0009507//chloroplast
CL11340.Contig1_All	1742	378	17.7763	97	4.5946	372	16.9568	123	5.9007	456	19.9177	114	5.2508	gi|565366413|ref|XP_006349886.1|	532.7	0	PREDICTED: 15-cis-zeta-carotene isomerase, chloroplastic-like [Solanum tuberosum]	gi|349720143|emb|FQ392871.1|	396	1e-107	Vitis vinifera clone SS0AFA3YN23	sp|Q9SAC0|ZCIS_ARATH	499	6e-175	15-cis-zeta-carotene isomerase, chloroplastic OS=Arabidopsis thaliana GN=Z-ISO PE=1 SV=1	alr3954	287	3e-93	COG4094	Predicted membrane protein	K15744	0	541	pop:POPTR_572894	zeta-carotene isomerase [EC:5.2.1.12]	GO:0016120//carotene biosynthetic process	GO:0090471//9,15,9'-tri-cis-zeta-carotene isomerase activity	GO:0009507//chloroplast
CL11350.Contig4_All	1357	48	2.8977	9	0.5473	49	2.8672	6	0.3695	24	1.3457	4	0.2365	gi|225452759|ref|XP_002277734.1|	498.8	7e-174	PREDICTED: uncharacterized protein At5g39865-like isoform 1 [Vitis vinifera]	gi|470120956|ref|XM_004296504.1|	182	8e-43	PREDICTED: Fragaria vesca subsp. vesca uncharacterized LOC101313788 (LOC101313788), mRNA	sp|Q9LH89|Y3885_ARATH	370	3e-125	Uncharacterized protein At3g28850 OS=Arabidopsis thaliana GN=At3g28850 PE=1 SV=1	--	--	--	--	--	--	--	--	--	--	-	-	-
CL1136.Contig1_All	1838	418	18.6306	45	2.0202	364	15.7255	33	1.5004	991	41.0253	38	1.6588	gi|568868268|ref|XP_006487430.1|	692.6	0	PREDICTED: putative amidase C869.01-like isoform X2 [Citrus sinensis]	gi|566167088|ref|XM_002305459.2|	111	3e-21	Populus trichocarpa amidase family protein (POPTR_0004s17680g) mRNA, complete cds	sp|Q7X8Z8|GATA_ORYSJ	132	8e-33	Glutamyl-tRNA(Gln) amidotransferase subunit A, chloroplastic/mitochondrial OS=Oryza sativa subsp. japonica GN=GATA PE=3 SV=3	CC2473	315	4e-100	COG0154	Asp-tRNAAsn/Glu-tRNAGln amidotransferase A subunit and related amidases	K02433	2e-36	144	ppp:PHYPADRAFT_220555	aspartyl-tRNA(Asn)/glutamyl-tRNA (Gln) amidotransferase subunit A [EC:6.3.5.6 6.3.5.7]	GO:0008152//metabolic process	GO:0016884//carbon-nitrogen ligase activity, with glutamine as amido-N-donor	-
CL1136.Contig4_All	3397	83	2.0016	18	0.4372	78	1.8233	23	0.5658	216	4.8382	19	0.4488	gi|568868268|ref|XP_006487430.1|	688.7	0	PREDICTED: putative amidase C869.01-like isoform X2 [Citrus sinensis]	gi|566167088|ref|XM_002305459.2|	145	4e-31	Populus trichocarpa amidase family protein (POPTR_0004s17680g) mRNA, complete cds	sp|Q7X8Z8|GATA_ORYSJ	135	4e-33	Glutamyl-tRNA(Gln) amidotransferase subunit A, chloroplastic/mitochondrial OS=Oryza sativa subsp. japonica GN=GATA PE=3 SV=3	SPAC869.01	311	3e-93	COG0154	Asp-tRNAAsn/Glu-tRNAGln amidotransferase A subunit and related amidases	K02433	1e-34	141	ppp:PHYPADRAFT_220555	aspartyl-tRNA(Asn)/glutamyl-tRNA (Gln) amidotransferase subunit A [EC:6.3.5.6 6.3.5.7]	GO:0008152//metabolic process	GO:0016884//carbon-nitrogen ligase activity, with glutamine as amido-N-donor	-
CL11371.Contig1_All	1446	94	5.3254	29	1.6548	106	5.8208	5	0.289	106	5.5778	4	0.222	gi|460400437|ref|XP_004245741.1|	719.2	0	PREDICTED: xyloglucan galactosyltransferase KATAMARI1 homolog [Solanum lycopersicum]	gi|565378068|ref|XM_006355423.1|	206	6e-50	PREDICTED: Solanum tuberosum xyloglucan galactosyltransferase KATAMARI1 homolog (LOC102579991), mRNA	sp|Q8H038|KATAM_ORYSJ	276	2e-86	Xyloglucan galactosyltransferase KATAMARI1 homolog OS=Oryza sativa subsp. japonica GN=Os03g0144800 PE=2 SV=1	--	--	--	--	--	--	--	--	--	--	GO:0008152//metabolic process	GO:0016757//transferase activity, transferring glycosyl groups	GO:0016020//membrane
CL11375.Contig11_All	835	112	10.9882	3	0.2965	86	8.1783	2	0.2002	295	26.8818	2	0.1922	gi|225451088|ref|XP_002265307.1|	252.3	1e-83	PREDICTED: histidine-containing phosphotransfer protein 1 [Vitis vinifera] >gi|298205016|emb|CBI34323.3| unnamed protein product [Vitis vinifera]	gi|359487885|ref|XM_002265271.2|	176	3e-41	PREDICTED: Vitis vinifera histidine-containing phosphotransfer protein 1-like (LOC100250410), mRNA	sp|Q9ZNV9|AHP1_ARATH	215	5e-71	Histidine-containing phosphotransfer protein 1 OS=Arabidopsis thaliana GN=AHP1 PE=1 SV=1	SPBC725.02	55.8	2e-08	COG2198	FOG: HPt domain	K14490	5e-85	252	vvi:100250410	histidine-containing phosphotransfer peotein	GO:0009553//embryo sac development;GO:0000160//two-component signal transduction system (phosphorelay);GO:0016310//phosphorylation;GO:0080036//regulation of cytokinin mediated signaling pathway;GO:0016049//cell growth;GO:0055114//oxidation-reduction process;GO:0051301//cell division	GO:0009927//histidine phosphotransfer kinase activity;GO:0032440//2-alkenal reductase [NAD(P)] activity;GO:0043424//protein histidine kinase binding	-
CL11383.Contig1_All	716	19	2.1739	0	0	31	3.4379	0	0	30	3.1881	0	0	gi|587877499|gb|EXB66537.1|	196.4	4e-60	ABC transporter B family member 10 [Morus notabilis]	gi|470131811|ref|XM_004301736.1|	192	4e-46	PREDICTED: Fragaria vesca subsp. vesca ABC transporter B family member 2-like (LOC101296580), mRNA	sp|Q8LPK2|AB2B_ARATH	184	3e-53	ABC transporter B family member 2 OS=Arabidopsis thaliana GN=ABCB2 PE=1 SV=3	BMEII0250	144	3e-39	COG1132	ABC-type multidrug transport system, ATPase and permease components	K05658	2e-58	200	gmx:100810688	ATP-binding cassette, subfamily B (MDR/TAP), member 1	GO:0055085//transmembrane transport;GO:0006200//ATP catabolic process	GO:0042626//ATPase activity, coupled to transmembrane movement of substances;GO:0005524//ATP binding	GO:0016021//integral to membrane;GO:0005739//mitochondrion
CL11388.Contig1_All	1541	154	8.1868	0	0	172	8.8629	0	0	255	12.591	0	0	gi|526118065|ref|NP_001267930.1|	280	4e-88	R2R3 MYB 12 transcription factor [Vitis vinifera] >gi|254940122|gb|ACT88298.1| R2R3 MYB transcription factor [Vitis vinifera]	gi|568852783|ref|XM_006479987.1|	226	6e-56	PREDICTED: Citrus sinensis myb-related protein 330-like (LOC102627954), mRNA	sp|O22264|MYB12_ARATH	239	4e-74	Transcription factor MYB12 OS=Arabidopsis thaliana GN=MYB12 PE=2 SV=1	ECU11g1690	103	1e-24	COG5147	Myb superfamily proteins, including transcription factors and mRNA splicing factors	K09422	4e-89	278	vvi:100260656	myb proto-oncogene protein, plant	-	-	-
CL11391.Contig1_All	259	138	43.6492	47	14.9735	93	28.5123	35	11.2932	137	40.248	21	6.5056	gi|470130404|ref|XP_004301093.1|	127.5	1e-34	PREDICTED: UDP-glycosyltransferase 89B1-like [Fragaria vesca subsp. vesca]	gi|37993670|gb|AY345983.1|	91.7	4e-16	Stevia rebaudiana UDP-glycosyltransferase 89B2 mRNA, complete cds	sp|Q9C9B0|U89B1_ARATH	93.6	5e-24	UDP-glycosyltransferase 89B1 OS=Arabidopsis thaliana GN=UGT89B1 PE=2 SV=2	--	--	--	--	--	--	--	--	--	--	GO:0008152//metabolic process	GO:0035251//UDP-glucosyltransferase activity	-
CL11391.Contig3_All	735	471	52.4965	196	22.0037	472	50.9921	195	22.1715	526	54.453	128	13.9729	gi|595857830|ref|XP_007210623.1|	302.8	2e-99	hypothetical protein PRUPE_ppa018626mg [Prunus persica] >gi|462406358|gb|EMJ11822.1| hypothetical protein PRUPE_ppa018626mg [Prunus persica]	gi|566197099|ref|XM_002318548.2|	133	3e-28	Populus trichocarpa UDP-glucoronosyl/UDP-glucosyl transferase family protein (POPTR_0012s06660g) mRNA, complete cds	sp|Q9C9B0|U89B1_ARATH	245	4e-79	UDP-glycosyltransferase 89B1 OS=Arabidopsis thaliana GN=UGT89B1 PE=2 SV=2	CAC2716	47.8	9e-06	COG1819	Glycosyl transferases, related to UDP-glucuronosyltransferase	K08237	3e-45	159	zma:100281121	hydroquinone glucosyltransferase [EC:2.4.1.218]	-	GO:0035251//UDP-glucosyltransferase activity	-
CL11398.Contig2_All	2888	2521	71.5109	11	0.3143	2550	70.1119	19	0.5498	3741	98.5629	3	0.0833	gi|378524328|sp|F6H7K5.1|THI42_VITVI	511.1	1e-172	RecName: Full=Thiamine thiazole synthase 2, chloroplastic; AltName: Full=Thiazole biosynthetic enzyme 2; Flags: Precursor	gi|351724740|ref|NM_001249883.1|	361	3e-96	Glycine max thiamin biosynthetic enzyme (SC-04), mRNA >gi|6552394|dbj|AB030492.1| Glycine max SC-04 mRNA for thiamin biosynthetic enzyme, complete cds	sp|F6H7K5|THI42_VITVI	511	2e-174	Thiamine thiazole synthase 2, chloroplastic OS=Vitis vinifera GN=THI1-2 PE=3 SV=1	SPBC26H8.01	320	8e-101	COG1635	Flavoprotein involved in thiazole biosynthesis	K03146	5e-174	511	vvi:100265774	thiamine biosynthetic enzyme	GO:0052837//thiazole biosynthetic process;GO:0009409//response to cold;GO:0009228//thiamine biosynthetic process;GO:0006974//response to DNA damage stimulus	GO:0008270//zinc ion binding;GO:0042803//protein homodimerization activity	GO:0005829//cytosol;GO:0009941//chloroplast envelope;GO:0009579//thylakoid;GO:0009570//chloroplast stroma;GO:0010319//stromule
CL114.Contig1_All	504	31	5.0388	7	1.146	31	4.884	6	0.9949	49	7.3976	7	1.1144	gi|629099143|gb|KCW64908.1|	50.8	3e-06	hypothetical protein EUGRSUZ_G02464 [Eucalyptus grandis]	gi|590699548|ref|XM_007045892.1|	71.9	7e-10	Theobroma cacao UvrB/uvrC motif-containing protein isoform 5 (TCM_011602) mRNA, complete cds	--	--	--	--	--	--	--	--	--	--	--	--	--	--	-	-	-
CL114.Contig2_All	1556	1435	75.5508	139	7.3711	1179	60.1662	144	7.7339	1489	72.8129	124	6.3941	gi|565364003|ref|XP_006348717.1|	465.3	5e-161	PREDICTED: uncharacterized protein LOC102605078 isoform X1 [Solanum tuberosum] >gi|565364005|ref|XP_006348718.1| PREDICTED: uncharacterized protein LOC102605078 isoform X2 [Solanum tuberosum] >gi|565405239|ref|XP_006368015.1| PREDICTED: uncharacterized protein LOC102591795 isoform X1 [Solanum tuberosum] >gi|565405241|ref|XP_006368016.1| PREDICTED: uncharacterized protein LOC102591795 isoform X2 […	gi|565364004|ref|XM_006348656.1|	371	2e-99	PREDICTED: Solanum tuberosum uncharacterized LOC102605078 (LOC102605078), transcript variant X2, mRNA >gi|565405240|ref|XM_006367954.1| PREDICTED: Solanum tuberosum uncharacterized LOC102591795 (LOC102591795), transcript variant X2, mRNA	--	--	--	--	SMc00949	57	2e-09	COG3785	Uncharacterized conserved protein	K11940	3e-81	253	ppp:PHYPADRAFT_216944	heat shock protein HspQ	-	GO:0003677//DNA binding	GO:0009507//chloroplast
CL11407.Contig1_All	2312	103	3.6496	0	0	128	4.3961	0	0	115	3.7847	2	0.0694	gi|225425292|ref|XP_002272176.1|	1053.1	0	PREDICTED: probable peptide/nitrate transporter At5g13400 [Vitis vinifera]	gi|359473835|ref|XM_002272140.2|	674	0	PREDICTED: Vitis vinifera probable peptide/nitrate transporter At5g13400-like (LOC100259213), mRNA	sp|Q9LYR6|PTR49_ARATH	949	0	Probable peptide/nitrate transporter At5g13400 OS=Arabidopsis thaliana GN=At5g13400 PE=2 SV=1	ECU11g1050	122	1e-28	COG3104	Dipeptide/tripeptide permease	K14638	2e-148	447	smo:SELMODRAFT_448814	solute carrier family 15 (peptide/histidine transporter), member 3/4	GO:0006857//oligopeptide transport	GO:0005215//transporter activity	GO:0016021//integral to membrane
CL11407.Contig2_All	2497	42	1.3779	1	0.033	56	1.7808	0	0	43	1.3103	1	0.0321	gi|225425292|ref|XP_002272176.1|	1053.1	0	PREDICTED: probable peptide/nitrate transporter At5g13400 [Vitis vinifera]	gi|359473835|ref|XM_002272140.2|	674	0	PREDICTED: Vitis vinifera probable peptide/nitrate transporter At5g13400-like (LOC100259213), mRNA	sp|Q9LYR6|PTR49_ARATH	949	0	Probable peptide/nitrate transporter At5g13400 OS=Arabidopsis thaliana GN=At5g13400 PE=2 SV=1	ECU11g1050	122	1e-28	COG3104	Dipeptide/tripeptide permease	K14638	1e-147	447	smo:SELMODRAFT_448814	solute carrier family 15 (peptide/histidine transporter), member 3/4	GO:0006857//oligopeptide transport	GO:0005215//transporter activity	GO:0016021//integral to membrane
CL11410.Contig1_All	1520	3370	181.628	63	3.42	1788	93.4055	34	1.8693	3864	193.427	103	5.437	gi|590607014|ref|XP_007020891.1|	137.9	2e-32	Uncharacterized protein TCM_030938 [Theobroma cacao] >gi|508720519|gb|EOY12416.1| Uncharacterized protein TCM_030938 [Theobroma cacao]	--	--	--	--	sp|P04399|RIP2_HORVU	116	4e-29	Protein synthesis inhibitor II OS=Hordeum vulgare GN=RIP30A PE=1 SV=1	--	--	--	--	--	--	--	--	--	--	-	-	-
CL11413.Contig1_All	3650	464	10.4141	118	2.6676	338	7.3531	84	1.9232	248	5.1699	41	0.9013	gi|565373752|ref|XP_006353432.1|	1219.5	0	PREDICTED: uncharacterized protein LOC102583756 isoform X1 [Solanum tuberosum]	gi|359486488|ref|XM_002272984.2|	961	0	PREDICTED: Vitis vinifera uncharacterized LOC100241552 (LOC100241552), mRNA	sp|Q0GZS3|USP_CUCME	67.4	4e-11	UDP-sugar pyrophospharylase OS=Cucumis melo GN=USP PE=1 SV=1	--	--	--	--	--	K12447	1e-10	67.4	vvi:100259254	UDP-sugar pyrophosphorylase [EC:2.7.7.64]	GO:0008152//metabolic process	GO:0016779//nucleotidyltransferase activity	-
CL11413.Contig2_All	3130	410	10.7309	108	2.8471	422	10.7057	75	2.0025	348	8.4598	39	0.9997	gi|565373754|ref|XP_006353433.1|	300.4	0	PREDICTED: uncharacterized protein LOC102583756 isoform X2 [Solanum tuberosum]	gi|359486488|ref|XM_002272984.2|	908	0	PREDICTED: Vitis vinifera uncharacterized LOC100241552 (LOC100241552), mRNA	--	--	--	--	--	--	--	--	--	--	--	--	--	--	GO:0008152//metabolic process	GO:0016779//nucleotidyltransferase activity	-
CL11423.Contig2_All	1615	397	20.1379	132	6.7442	338	16.6185	138	7.1409	482	22.709	122	6.0611	gi|565382391|ref|XP_006357526.1|	661.8	0	PREDICTED: lipoyl synthase, mitochondrial-like [Solanum tuberosum]	gi|594615365|gb|KJ001140.1|	712	0	Nicotiana tabacum lipoyl synthase mRNA, complete cds	sp|B9H5L9|LIAS_POPTR	638	0	Lipoyl synthase, mitochondrial OS=Populus trichocarpa GN=LIP1 PE=3 SV=1	YOR196c	357	1e-118	COG0320	Lipoate synthase	K03644	0	638	pop:POPTR_558638	lipoic acid synthetase [EC:2.8.1.8]	GO:0045893//positive regulation of transcription, DNA-dependent;GO:0009107//lipoate biosynthetic process;GO:0009249//protein lipoylation;GO:0006636//unsaturated fatty acid biosynthetic process;GO:0009827//plant-type cell wall modification;GO:0032922//circadian regulation of gene expression;GO:0006766//vitamin metabolic process;GO:0006546//glycine catabolic process;GO:0019748//secondary metabolic …	GO:0016301//kinase activity;GO:0004620//phospholipase activity;GO:0051539//4 iron, 4 sulfur cluster binding;GO:0047714//galactolipase activity;GO:0004806//triglyceride lipase activity;GO:0016992//lipoate synthase activity;GO:0046872//metal ion binding;GO:0003924//GTPase activity	GO:0005759//mitochondrial matrix;GO:0005615//extracellular space;GO:0009507//chloroplast;GO:0090404//pollen tube tip;GO:0005886//plasma membrane;GO:0005634//nucleus
CL11434.Contig1_All	1461	25	1.4018	1	0.0565	27	1.4674	0	0	23	1.1978	0	0	gi|356533269|ref|XP_003535188.1|	268.1	4e-85	PREDICTED: bifunctional monodehydroascorbate reductase and carbonic anhydrase nectarin-3-like [Glycine max]	gi|571481888|ref|XM_003536961.2|	67.9	3e-08	PREDICTED: Glycine max bifunctional monodehydroascorbate reductase and carbonic anhydrase nectarin-3-like (LOC100784540), mRNA	sp|Q84UV8|NEC3_NICLS	190	7e-57	Bifunctional monodehydroascorbate reductase and carbonic anhydrase nectarin-3 OS=Nicotiana langsdorffii x Nicotiana sanderae GN=NEC3 PE=1 SV=1	BH0360	133	4e-35	COG3338	Carbonic anhydrase	K01674	2e-86	268	gmx:100797935	carbonic anhydrase [EC:4.2.1.1]	-	-	-
CL11434.Contig2_All	1218	67	4.5063	1	0.0677	59	3.8464	0	0	99	6.1846	0	0	gi|356533269|ref|XP_003535188.1|	314.7	2e-104	PREDICTED: bifunctional monodehydroascorbate reductase and carbonic anhydrase nectarin-3-like [Glycine max]	gi|571481888|ref|XM_003536961.2|	67.9	3e-08	PREDICTED: Glycine max bifunctional monodehydroascorbate reductase and carbonic anhydrase nectarin-3-like (LOC100784540), mRNA	sp|Q84UV8|NEC3_NICLS	224	7e-71	Bifunctional monodehydroascorbate reductase and carbonic anhydrase nectarin-3 OS=Nicotiana langsdorffii x Nicotiana sanderae GN=NEC3 PE=1 SV=1	PM1905	149	5e-42	COG3338	Carbonic anhydrase	K01674	9e-106	314	gmx:100797935	carbonic anhydrase [EC:4.2.1.1]	-	-	-
CL11436.Contig2_All	644	37	4.7067	3	0.3844	17	2.0961	1	0.1298	53	6.262	0	0	gi|590718702|ref|XP_007050872.1|	230.7	1e-75	TSPO(outer membrane tryptophan-rich sensory protein)-related [Theobroma cacao] >gi|508703133|gb|EOX95029.1| TSPO(outer membrane tryptophan-rich sensory protein)-related [Theobroma cacao]	--	--	--	--	sp|O82245|TSPO_ARATH	167	1e-52	Translocator protein homolog OS=Arabidopsis thaliana GN=TSPO PE=1 SV=1	SMa1079	72	3e-15	COG3476	Tryptophan-rich sensory protein (mitochondrial benzodiazepine receptor homolog)	K05770	1e-22	91.3	ppp:PHYPADRAFT_190625	benzodiazapine receptor	GO:0050896//response to stimulus	-	-
CL11439.Contig1_All	959	63	5.3817	13	1.1185	83	6.8724	4	0.3486	72	5.7126	8	0.6693	gi|255538908|ref|XP_002510519.1|	238.4	1e-77	conserved hypothetical protein [Ricinus communis] >gi|223551220|gb|EEF52706.1| conserved hypothetical protein [Ricinus communis]	gi|568839343|ref|XM_006473581.1|	212	6e-52	PREDICTED: Citrus sinensis protein disulfide-isomerase LQY1-like (LOC102625052), mRNA	sp|Q8GSJ6|LQY1_ARATH	206	1e-66	Protein disulfide-isomerase LQY1 OS=Arabidopsis thaliana GN=LQY1 PE=1 SV=1	--	--	--	--	--	--	--	--	--	--	-	-	-
CL11439.Contig2_All	787	140	14.573	5	0.5242	144	14.529	5	0.5309	121	11.6986	8	0.8156	gi|255538908|ref|XP_002510519.1|	259.6	1e-86	conserved hypothetical protein [Ricinus communis] >gi|223551220|gb|EEF52706.1| conserved hypothetical protein [Ricinus communis]	gi|568839343|ref|XM_006473581.1|	230	2e-57	PREDICTED: Citrus sinensis protein disulfide-isomerase LQY1-like (LOC102625052), mRNA	sp|Q8GSJ6|LQY1_ARATH	228	3e-76	Protein disulfide-isomerase LQY1 OS=Arabidopsis thaliana GN=LQY1 PE=1 SV=1	--	--	--	--	--	--	--	--	--	--	GO:0006098//pentose-phosphate shunt;GO:0006364//rRNA processing;GO:0009657//plastid organization;GO:0010207//photosystem II assembly;GO:0010206//photosystem II repair;GO:0035304//regulation of protein dephosphorylation	GO:0003756//protein disulfide isomerase activity;GO:0031072//heat shock protein binding;GO:0051082//unfolded protein binding	GO:0009535//chloroplast thylakoid membrane;GO:0009570//chloroplast stroma
CL11443.Contig2_All	2055	70	2.7905	8	0.3212	85	3.2844	12	0.488	101	3.7397	33	1.2884	gi|565392350|ref|XP_006361867.1|	630.9	0	PREDICTED: receptor-like serine/threonine-protein kinase ALE2-like [Solanum tuberosum]	gi|590643813|ref|XM_007030844.1|	347	3e-92	Theobroma cacao Kinase superfamily protein (TCM_026594) mRNA, complete cds	sp|Q9FE20|PBS1_ARATH	291	2e-91	Serine/threonine-protein kinase PBS1 OS=Arabidopsis thaliana GN=PBS1 PE=1 SV=1	L138452_1	96.7	1e-20	COG0515	Serine/threonine protein kinase	K04733	3e-99	308	smo:SELMODRAFT_33807	interleukin-1 receptor-associated kinase 4 [EC:2.7.11.1]	GO:0006468//protein phosphorylation	GO:0005524//ATP binding;GO:0004674//protein serine/threonine kinase activity	-
CL11446.Contig1_All	2266	59	2.133	25	0.9103	77	2.6982	35	1.2908	70	2.3505	21	0.7436	gi|359488350|ref|XP_002279064.2|	844.3	0	PREDICTED: ATP-dependent zinc metalloprotease FtsH-like [Vitis vinifera]	gi|359488349|ref|XM_002279028.2|	585	1e-164	PREDICTED: Vitis vinifera ATP-dependent zinc metalloprotease FtsH-like (LOC100249724), mRNA	sp|Q1PDW5|FTSH6_ARATH	284	3e-85	ATP-dependent zinc metalloprotease FTSH 6, chloroplastic OS=Arabidopsis thaliana GN=FTSH6 PE=2 SV=1	all4936	301	1e-91	COG0465	ATP-dependent Zn proteases	K03798	9e-87	289	gmx:100788601	cell division protease FtsH [EC:3.4.24.-]	GO:0051301//cell division;GO:0006508//proteolysis;GO:0006200//ATP catabolic process	GO:0008270//zinc ion binding;GO:0008568//microtubule-severing ATPase activity;GO:0004222//metalloendopeptidase activity;GO:0005524//ATP binding	GO:0009941//chloroplast envelope;GO:0016021//integral to membrane
CL11457.Contig1_All	1096	197	14.7249	54	4.0655	188	13.6206	70	5.3375	199	13.8155	52	3.8068	gi|225425414|ref|XP_002277728.1|	292.4	2e-97	PREDICTED: uncharacterized protein LOC100248862 [Vitis vinifera] >gi|297738458|emb|CBI27659.3| unnamed protein product [Vitis vinifera]	gi|359473752|ref|XM_002277692.2|	345	7e-92	PREDICTED: Vitis vinifera uncharacterized LOC100248862 (LOC100248862), mRNA	--	--	--	--	--	--	--	--	--	--	--	--	--	--	-	-	-
CL11457.Contig2_All	1095	108	8.0799	16	1.2057	93	6.744	16	1.2211	121	8.408	19	1.3922	gi|590692269|ref|XP_007044012.1|	274.6	3e-90	Uncharacterized protein TCM_008816 [Theobroma cacao] >gi|508707947|gb|EOX99843.1| Uncharacterized protein TCM_008816 [Theobroma cacao]	gi|359473752|ref|XM_002277692.2|	375	1e-101	PREDICTED: Vitis vinifera uncharacterized LOC100248862 (LOC100248862), mRNA	--	--	--	--	--	--	--	--	--	--	--	--	--	--	-	-	-
CL11460.Contig1_All	1953	568	23.8255	143	6.0417	575	23.3784	167	7.146	428	16.675	150	6.1625	gi|225449963|ref|XP_002271167.1|	733.4	0	PREDICTED: uncharacterized protein LOC100265442 [Vitis vinifera] >gi|296085106|emb|CBI28601.3| unnamed protein product [Vitis vinifera]	gi|359487234|ref|XM_002271131.2|	583	1e-163	PREDICTED: Vitis vinifera uncharacterized LOC100265442 (LOC100265442), mRNA	--	--	--	--	slr1235	137	1e-35	COG0596	Predicted hydrolases or acyltransferases (alpha/beta hydrolase superfamily)	K13535	2e-08	57.4	cre:CHLREDRAFT_121979	cardiolipin-specific phospholipase [EC:3.1.1.-]	-	GO:0016787//hydrolase activity	-
CL11462.Contig21_All	881	28	2.6036	5	0.4683	35	3.1546	5	0.4743	19	1.641	1	0.0911	gi|225427316|ref|XP_002279150.1|	331.3	8e-109	PREDICTED: two-component response regulator-like APRR2 [Vitis vinifera] >gi|297742160|emb|CBI33947.3| unnamed protein product [Vitis vinifera]	gi|590675896|ref|XM_007039518.1|	95.6	9e-17	Theobroma cacao CheY-like two-component responsive regulator family protein isoform 1 (TCM_015780) mRNA, complete cds	sp|Q6LA43|APRR2_ARATH	127	2e-33	Two-component response regulator-like APRR2 OS=Arabidopsis thaliana GN=APRR2 PE=2 SV=2	--	--	--	--	--	--	--	--	--	--	-	-	-
CL11472.Contig1_All	749	72	7.8749	1	0.1102	93	9.8594	1	0.1116	108	10.9715	1	0.1071	gi|225464604|ref|XP_002274943.1|	201.8	8e-64	PREDICTED: uncharacterized LOC100266405 [Vitis vinifera] >gi|302143781|emb|CBI22642.3| unnamed protein product [Vitis vinifera]	gi|470144822|ref|XM_004307999.1|	95.6	7e-17	PREDICTED: Fragaria vesca subsp. vesca uncharacterized LOC101306178 (LOC101306178), mRNA	sp|Q9LTD9|Y5278_ARATH	128	4e-37	Uncharacterized protein PAM68-like OS=Arabidopsis thaliana GN=At5g52780 PE=2 SV=1	--	--	--	--	--	--	--	--	--	--	-	-	-
CL11472.Contig2_All	749	216	23.6248	11	1.2118	211	22.3691	11	1.2273	239	24.2795	2	0.2142	gi|225464604|ref|XP_002274943.1|	211.1	1e-67	PREDICTED: uncharacterized LOC100266405 [Vitis vinifera] >gi|302143781|emb|CBI22642.3| unnamed protein product [Vitis vinifera]	gi|470144822|ref|XM_004307999.1|	85.7	7e-14	PREDICTED: Fragaria vesca subsp. vesca uncharacterized LOC101306178 (LOC101306178), mRNA	sp|Q9LTD9|Y5278_ARATH	130	5e-38	Uncharacterized protein PAM68-like OS=Arabidopsis thaliana GN=At5g52780 PE=2 SV=1	--	--	--	--	--	--	--	--	--	--	-	-	-
CL11479.Contig2_All	273	2405	721.687	84	25.3888	2937	854.26	55	16.8363	3685	1027.07	78	22.9244	--	--	--	--	--	--	--	--	--	--	--	--	--	--	--	--	--	--	--	--	--	--	-	-	-
CL11479.Contig3_All	875	17116	1602.47	362	34.1371	17904	1624.77	203	19.3881	21395	1860.49	289	26.5006	gi|565393865|ref|XP_006362591.1|	74.3	1e-13	PREDICTED: protein PHLOEM PROTEIN 2-LIKE A1-like [Solanum tuberosum]	--	--	--	--	sp|O81865|P2A01_ARATH	53.5	3e-08	Protein PHLOEM PROTEIN 2-LIKE A1 OS=Arabidopsis thaliana GN=PP2A1 PE=2 SV=1	--	--	--	--	--	--	--	--	--	--	-	-	-
CL11483.Contig1_All	1999	185	7.5815	53	2.1877	162	6.435	49	2.0485	186	7.0798	35	1.4048	gi|225427667|ref|XP_002274370.1|	849	0	PREDICTED: uncharacterized protein LOC100263024 isoform 2 [Vitis vinifera]	gi|48331288|gb|AC149544.1|	157	6e-35	Populus trichocarpa clone Pop1-69J1, complete sequence	--	--	--	--	AF0367	53.9	6e-07	COG0477	Permeases of the major facilitator superfamily	--	--	--	--	--	-	-	-
CL11509.Contig1_All	2374	20	0.6902	0	0	30	1.0034	0	0	30	0.9615	0	0	gi|225445726|ref|XP_002270946.1|	1016.9	0	PREDICTED: protein WAX2 isoform 2 [Vitis vinifera] >gi|297743728|emb|CBI36611.3| unnamed protein product [Vitis vinifera]	gi|590580061|ref|XM_007013902.1|	309	9e-81	Theobroma cacao Fatty acid hydroxylase superfamily (TCM_038525) mRNA, complete cds	sp|Q8H1Z0|CER3_ARATH	930	0	Protein ECERIFERUM 3 OS=Arabidopsis thaliana GN=CER3 PE=1 SV=1	CC1671	68.2	8e-12	COG3000	Sterol desaturase	K15404	4e-135	415	ath:AT1G02205	aldehyde decarbonylase [EC:4.1.99.5]	GO:0043447//alkane biosynthetic process;GO:0010025//wax biosynthetic process;GO:0000038//very long-chain fatty acid metabolic process;GO:0006633//fatty acid biosynthetic process;GO:0055114//oxidation-reduction process;GO:0048235//pollen sperm cell differentiation;GO:0006723//cuticle hydrocarbon biosynthetic process	GO:0016491//oxidoreductase activity;GO:0005506//iron ion binding	GO:0016021//integral to membrane;GO:0005886//plasma membrane
CL11509.Contig4_All	2523	15	0.487	0	0	17	0.535	0	0	30	0.9047	0	0	gi|225445726|ref|XP_002270946.1|	984.9	0	PREDICTED: protein WAX2 isoform 2 [Vitis vinifera] >gi|297743728|emb|CBI36611.3| unnamed protein product [Vitis vinifera]	gi|590580061|ref|XM_007013902.1|	218	3e-53	Theobroma cacao Fatty acid hydroxylase superfamily (TCM_038525) mRNA, complete cds	sp|Q8H1Z0|CER3_ARATH	907	0	Protein ECERIFERUM 3 OS=Arabidopsis thaliana GN=CER3 PE=1 SV=1	CC1671	68.2	9e-12	COG3000	Sterol desaturase	K15404	6e-127	395	sbi:SORBI_01g019590	aldehyde decarbonylase [EC:4.1.99.5]	GO:0043447//alkane biosynthetic process;GO:0010025//wax biosynthetic process;GO:0000038//very long-chain fatty acid metabolic process;GO:0006633//fatty acid biosynthetic process;GO:0055114//oxidation-reduction process;GO:0048235//pollen sperm cell differentiation;GO:0006723//cuticle hydrocarbon biosynthetic process	GO:0016491//oxidoreductase activity;GO:0005506//iron ion binding	GO:0016021//integral to membrane;GO:0005886//plasma membrane
CL11513.Contig2_All	3031	66	1.7838	0	0	34	0.8907	1	0.0276	32	0.8033	0	0	gi|595796132|ref|XP_007201107.1|	149.1	1e-34	hypothetical protein PRUPE_ppa024462mg, partial [Prunus persica] >gi|462396507|gb|EMJ02306.1| hypothetical protein PRUPE_ppa024462mg, partial [Prunus persica]	gi|470145716|ref|XM_004308433.1|	65.9	3e-07	PREDICTED: Fragaria vesca subsp. vesca TMV resistance protein N-like (LOC101309104), mRNA	sp|Q40392|TMVRN_NICGU	134	1e-31	TMV resistance protein N OS=Nicotiana glutinosa GN=N PE=1 SV=1	--	--	--	--	--	--	--	--	--	--	GO:0006950//response to stress	GO:0043168;GO:0032559;GO:0032550	-
CL11513.Contig3_All	3246	36	0.9086	0	0	24	0.5871	0	0	21	0.4923	1	0.0247	gi|262752410|gb|ACY69610.1|	144.1	6e-33	TIR-NBS-LRR resistance-like protein RGC151 [Helianthus annuus]	gi|470145716|ref|XM_004308433.1|	65.9	3e-07	PREDICTED: Fragaria vesca subsp. vesca TMV resistance protein N-like (LOC101309104), mRNA	sp|Q40392|TMVRN_NICGU	134	1e-31	TMV resistance protein N OS=Nicotiana glutinosa GN=N PE=1 SV=1	--	--	--	--	--	--	--	--	--	--	GO:0006950//response to stress	-	-
CL11513.Contig4_All	3182	23	0.5921	4	0.1037	27	0.6738	3	0.0788	29	0.6935	6	0.1513	gi|595793157|ref|XP_007200327.1|	160.2	7e-38	hypothetical protein PRUPE_ppa000525mg [Prunus persica] >gi|462395727|gb|EMJ01526.1| hypothetical protein PRUPE_ppa000525mg [Prunus persica]	gi|470145716|ref|XM_004308433.1|	65.9	3e-07	PREDICTED: Fragaria vesca subsp. vesca TMV resistance protein N-like (LOC101309104), mRNA	sp|Q40392|TMVRN_NICGU	134	1e-31	TMV resistance protein N OS=Nicotiana glutinosa GN=N PE=1 SV=1	--	--	--	--	--	--	--	--	--	--	GO:0006952//defense response;GO:0007165//signal transduction	GO:0043531//ADP binding	-
CL11513.Contig5_All	2939	98	2.7316	7	0.1965	73	1.9723	8	0.2275	47	1.2168	16	0.4368	gi|255542420|ref|XP_002512273.1|	128.3	5e-28	leucine-rich repeat-containing protein, putative [Ricinus communis] >gi|223548234|gb|EEF49725.1| leucine-rich repeat-containing protein, putative [Ricinus communis]	gi|470145716|ref|XM_004308433.1|	65.9	3e-07	PREDICTED: Fragaria vesca subsp. vesca TMV resistance protein N-like (LOC101309104), mRNA	sp|Q40392|TMVRN_NICGU	134	1e-31	TMV resistance protein N OS=Nicotiana glutinosa GN=N PE=1 SV=1	--	--	--	--	--	K06685	2e-09	63.2	ath:AT4G19050	maintenance of ploidy protein MOB1 (MPS1 binder 1)	-	GO:0000166//nucleotide binding	-
CL11515.Contig13_All	1512	196	10.6194	62	3.3835	178	9.348	75	4.1453	205	10.3163	97	5.1474	gi|595939278|ref|XP_007215738.1|	513.5	1e-180	hypothetical protein PRUPE_ppa009111mg [Prunus persica] >gi|462411888|gb|EMJ16937.1| hypothetical protein PRUPE_ppa009111mg [Prunus persica]	gi|590646347|ref|XM_007031536.1|	482	1e-133	Theobroma cacao Aldose 1-epimerase family protein isoform 2 (TCM_016980) mRNA, complete cds	sp|Q40784|AAPC_CENCI	391	4e-134	Putative glucose-6-phosphate 1-epimerase OS=Cenchrus ciliaris PE=2 SV=1	VC2001	148	4e-40	COG0676	Uncharacterized enzymes related to aldose 1-epimerase	K01792	4e-180	508	vvi:100266308	glucose-6-phosphate 1-epimerase [EC:5.1.3.15]	GO:0006012//galactose metabolic process;GO:0009086//methionine biosynthetic process;GO:0000394//RNA splicing, via endonucleolytic cleavage and ligation	GO:0004034//aldose 1-epimerase activity;GO:0030246//carbohydrate binding	GO:0005634//nucleus
CL11515.Contig9_All	2144	115	4.3941	29	1.1161	101	3.7406	44	1.715	121	4.2942	39	1.4595	gi|225452318|ref|XP_002272928.1|	65.9	1e-09	PREDICTED: putative glucose-6-phosphate 1-epimerase [Vitis vinifera] >gi|296087598|emb|CBI34854.3| unnamed protein product [Vitis vinifera]	gi|590646347|ref|XM_007031536.1|	406	1e-110	Theobroma cacao Aldose 1-epimerase family protein isoform 2 (TCM_016980) mRNA, complete cds	sp|Q40784|AAPC_CENCI	313	6e-101	Putative glucose-6-phosphate 1-epimerase OS=Cenchrus ciliaris PE=2 SV=1	VC2001	112	1e-26	COG0676	Uncharacterized enzymes related to aldose 1-epimerase	K01792	3e-139	412	vvi:100266308	glucose-6-phosphate 1-epimerase [EC:5.1.3.15]	GO:0006012//galactose metabolic process;GO:0009086//methionine biosynthetic process;GO:0000394//RNA splicing, via endonucleolytic cleavage and ligation	GO:0004034//aldose 1-epimerase activity;GO:0030246//carbohydrate binding	GO:0005634//nucleus
CL11527.Contig1_All	1718	1020	48.6378	136	6.5319	1032	47.6985	93	4.5238	1503	66.567	35	1.6346	gi|604315366|gb|EYU28072.1|	562.4	0	hypothetical protein MIMGU_mgv1a008400mg [Mimulus guttatus]	gi|225443830|ref|XM_002274628.1|	236	7e-59	PREDICTED: Vitis vinifera uncharacterized LOC100258410 (LOC100258410), mRNA	--	--	--	--	--	--	--	--	--	--	--	--	--	--	-	-	-
CL11527.Contig2_All	1599	1044	53.4871	97	5.0055	961	47.7225	76	3.972	1313	62.4798	27	1.3548	gi|604315366|gb|EYU28072.1|	258.1	5e-154	hypothetical protein MIMGU_mgv1a008400mg [Mimulus guttatus]	gi|225443830|ref|XM_002274628.1|	234	3e-58	PREDICTED: Vitis vinifera uncharacterized LOC100258410 (LOC100258410), mRNA	--	--	--	--	--	--	--	--	--	--	--	--	--	--	-	-	-
CL11527.Contig3_All	999	166	13.6125	47	3.882	101	8.0279	26	2.175	183	13.9383	11	0.8835	gi|604315366|gb|EYU28072.1|	408.7	4e-141	hypothetical protein MIMGU_mgv1a008400mg [Mimulus guttatus]	gi|404312705|gb|AC253545.1|	149	8e-33	Prunus persica clone JGIBIXB-13E11, complete sequence	--	--	--	--	--	--	--	--	--	--	--	--	--	--	-	-	-
CL11528.Contig1_All	1271	81	5.2208	40	2.5968	69	4.3107	28	1.841	90	5.3879	38	2.3989	gi|225452140|ref|XP_002263142.1|	358.2	4e-121	PREDICTED: probable adenylate kinase 1, chloroplastic [Vitis vinifera] >gi|296090237|emb|CBI40056.3| unnamed protein product [Vitis vinifera]	gi|225452139|ref|XM_002263106.1|	250	4e-63	PREDICTED: Vitis vinifera probable adenylate kinase 1, chloroplastic-like (LOC100259523), mRNA	sp|Q8HSW1|KADC_SOLTU	165	8e-48	Adenylate kinase, chloroplastic OS=Solanum tuberosum GN=ADK PE=2 SV=1	AF0676	84.3	4e-18	COG0563	Adenylate kinase and related kinases	K00939	2e-122	358	vvi:100259523	adenylate kinase [EC:2.7.4.3]	GO:0016310//phosphorylation;GO:0006139//nucleobase-containing compound metabolic process	GO:0019205//nucleobase-containing compound kinase activity	-
CL11534.Contig2_All	1692	56	2.7113	2	0.0975	39	1.8303	2	0.0988	61	2.7432	2	0.0948	gi|565353812|ref|XP_006343816.1|	259.2	7e-76	PREDICTED: protein NLP7-like [Solanum tuberosum]	--	--	--	--	sp|Q84TH9|NLP7_ARATH	173	6e-46	Protein NLP7 OS=Arabidopsis thaliana GN=NLP7 PE=1 SV=2	--	--	--	--	--	--	--	--	--	--	-	-	-
CL11540.Contig1_All	2291	170	6.0788	1	0.036	134	4.6444	1	0.0365	111	3.6866	0	0	gi|225442892|ref|XP_002263706.1|	89.4	5e-17	PREDICTED: haloalkane dehalogenase [Vitis vinifera] >gi|297743495|emb|CBI36362.3| unnamed protein product [Vitis vinifera]	gi|359482381|ref|XM_002263670.2|	509	1e-141	PREDICTED: Vitis vinifera haloalkane dehalogenase-like (LOC100250971), mRNA	--	--	--	--	all1353	180	8e-51	COG0596	Predicted hydrolases or acyltransferases (alpha/beta hydrolase superfamily)	--	--	--	--	--	GO:0016556//mRNA modification;GO:0009793//embryo development ending in seed dormancy	GO:0018786	GO:0009506//plasmodesma;GO:0009941//chloroplast envelope;GO:0009570//chloroplast stroma;GO:0005773//vacuole;GO:0005783//endoplasmic reticulum
CL11540.Contig2_All	1731	383	18.1259	3	0.143	291	13.3489	1	0.0483	315	13.8464	0	0	gi|225442892|ref|XP_002263706.1|	601.3	0	PREDICTED: haloalkane dehalogenase [Vitis vinifera] >gi|297743495|emb|CBI36362.3| unnamed protein product [Vitis vinifera]	gi|359482381|ref|XM_002263670.2|	553	1e-154	PREDICTED: Vitis vinifera haloalkane dehalogenase-like (LOC100250971), mRNA	--	--	--	--	all1353	180	7e-52	COG0596	Predicted hydrolases or acyltransferases (alpha/beta hydrolase superfamily)	--	--	--	--	--	GO:0016556//mRNA modification;GO:0009793//embryo development ending in seed dormancy	GO:0018786	GO:0009506//plasmodesma;GO:0009941//chloroplast envelope;GO:0009570//chloroplast stroma;GO:0005773//vacuole;GO:0005783//endoplasmic reticulum
CL11540.Contig3_All	4165	392	7.7102	3	0.0594	296	5.6432	4	0.0803	128	2.3384	2	0.0385	gi|147810925|emb|CAN71787.1|	211.1	4e-53	hypothetical protein VITISV_031913 [Vitis vinifera]	gi|123700794|emb|AM451147.1|	89.7	3e-14	Vitis vinifera, whole genome shotgun sequence, contig VV78X154642.38, clone ENTAV 115	--	--	--	--	--	--	--	--	--	--	--	--	--	--	-	GO:0005488//binding	-
CL11545.Contig2_All	1780	59	2.7154	17	0.7881	44	1.9628	7	0.3286	30	1.2824	4	0.1803	gi|604348165|gb|EYU46320.1|	59.3	2e-84	hypothetical protein MIMGU_mgv1a026830mg [Mimulus guttatus]	gi|88900530|gb|AC182663.2|	91.7	3e-15	Populus trichocarpa clone Pop1-16M7, complete sequence	sp|Q39202|RLK1_ARATH	154	1e-69	G-type lectin S-receptor-like serine/threonine-protein kinase RLK1 OS=Arabidopsis thaliana GN=RLK1 PE=2 SV=2	YAR019c	48.9	9e-10	COG0515	Serine/threonine protein kinase	K13415	6e-36	82	vvi:100252647	protein brassinosteroid insensitive 1 [EC:2.7.10.1 2.7.11.1]	GO:0018108//peptidyl-tyrosine phosphorylation;GO:0048544//recognition of pollen	GO:0004715//non-membrane spanning protein tyrosine kinase activity;GO:0005524//ATP binding;GO:0004674//protein serine/threonine kinase activity	-
CL11548.Contig1_All	2257	151	5.4808	0	0	141	4.9606	0	0	233	7.855	2	0.0711	gi|147771521|emb|CAN75691.1|	179.9	1e-48	hypothetical protein VITISV_038532 [Vitis vinifera]	gi|123685533|emb|AM427097.1|	218	2e-53	Vitis vinifera contig VV78X125253.13, whole genome shotgun sequence	--	--	--	--	all7332	72.8	3e-13	COG3315	O-Methyltransferase involved in polyketide biosynthesis	--	--	--	--	--	GO:0032259//methylation	GO:0008168//methyltransferase activity	-
CL11548.Contig2_All	1330	288	17.7393	0	0	250	14.9258	1	0.0628	591	33.8111	0	0	gi|147771521|emb|CAN75691.1|	506.9	1e-178	hypothetical protein VITISV_038532 [Vitis vinifera]	gi|123685533|emb|AM427097.1|	218	1e-53	Vitis vinifera contig VV78X125253.13, whole genome shotgun sequence	--	--	--	--	all7332	97.8	3e-22	COG3315	O-Methyltransferase involved in polyketide biosynthesis	--	--	--	--	--	GO:0032259//methylation	GO:0008168//methyltransferase activity	-
CL11552.Contig1_All	2699	1669	50.6582	251	7.6736	2158	63.4888	283	8.7625	1580	44.5428	217	6.4509	gi|566172289|ref|XP_002306638.2|	957.6	0	hypothetical protein POPTR_0005s20060g [Populus trichocarpa] >gi|550339360|gb|EEE93634.2| hypothetical protein POPTR_0005s20060g [Populus trichocarpa]	gi|338173748|gb|HQ660369.1|	989	0	Camellia sinensis chlorophyllide a oxygenase mRNA, complete cds	sp|Q9MBA1|CAO_ARATH	866	0	Chlorophyllide a oxygenase, chloroplastic OS=Arabidopsis thaliana GN=CAO PE=1 SV=1	alr5007	131	9e-32	COG4638	Phenylpropionate dioxygenase and related ring-hydroxylating dioxygenases, large terminal subunit	K13600	0	950	rcu:RCOM_1030770	chlorophyllide a oxygenase [EC:1.14.13.122]	GO:0055114//oxidation-reduction process	GO:0005506//iron ion binding;GO:0010277//chlorophyllide a oxygenase [overall] activity;GO:0016705//oxidoreductase activity, acting on paired donors, with incorporation or reduction of molecular oxygen;GO:0051537//2 iron, 2 sulfur cluster binding	GO:0042651//thylakoid membrane;GO:0009706//chloroplast inner membrane
CL11552.Contig3_All	2654	1793	55.3447	152	4.7257	2515	75.2464	195	6.1402	1681	48.1937	105	3.1743	gi|566172289|ref|XP_002306638.2|	967.6	0	hypothetical protein POPTR_0005s20060g [Populus trichocarpa] >gi|550339360|gb|EEE93634.2| hypothetical protein POPTR_0005s20060g [Populus trichocarpa]	gi|338173748|gb|HQ660369.1|	997	0	Camellia sinensis chlorophyllide a oxygenase mRNA, complete cds	sp|Q9MBA1|CAO_ARATH	877	0	Chlorophyllide a oxygenase, chloroplastic OS=Arabidopsis thaliana GN=CAO PE=1 SV=1	alr5007	130	2e-31	COG4638	Phenylpropionate dioxygenase and related ring-hydroxylating dioxygenases, large terminal subunit	K13600	0	960	vvi:100247245	chlorophyllide a oxygenase [EC:1.14.13.122]	GO:0055114//oxidation-reduction process	GO:0005506//iron ion binding;GO:0010277//chlorophyllide a oxygenase [overall] activity;GO:0016705//oxidoreductase activity, acting on paired donors, with incorporation or reduction of molecular oxygen;GO:0051537//2 iron, 2 sulfur cluster binding	GO:0042651//thylakoid membrane;GO:0009706//chloroplast inner membrane
CL11557.Contig1_All	1087	338	25.4732	32	2.4291	256	18.7007	40	3.0752	281	19.6698	29	2.1406	gi|460392164|ref|XP_004241687.1|	329.7	1e-111	PREDICTED: uncharacterized protein LOC101260542 [Solanum lycopersicum]	gi|156602526|gb|EF594187.1|	422	1e-115	Eleutherococcus senticosus clone AS660 microsatellite sequence	--	--	--	--	--	--	--	--	--	--	--	--	--	--	-	-	-
CL1156.Contig1_All	2191	120	4.4868	8	0.3013	89	3.2255	9	0.3433	155	5.3829	3	0.1099	gi|296081780|emb|CBI20785.3|	855.5	0	unnamed protein product [Vitis vinifera]	gi|225429813|ref|XM_002280735.1|	533	1e-148	PREDICTED: Vitis vinifera cryptochrome DASH, chloroplastic/mitochondrial-like (LOC100252689), mRNA	sp|Q38JU2|CRYD_SOLLC	799	0	Cryptochrome DASH, chloroplastic/mitochondrial OS=Solanum lycopersicum GN=CRYD PE=3 SV=2	sll1629	437	1e-146	COG0415	Deoxyribodipyrimidine photolyase	K01669	0	853	vvi:100252689	deoxyribodipyrimidine photo-lyase [EC:4.1.99.3]	GO:0018298//protein-chromophore linkage;GO:0006281//DNA repair	GO:0003677//DNA binding;GO:0003904//deoxyribodipyrimidine photo-lyase activity	GO:0009507//chloroplast;GO:0005739//mitochondrion
CL1156.Contig2_All	2116	43	1.6648	9	0.351	41	1.5386	5	0.1975	73	2.625	6	0.2275	gi|296081780|emb|CBI20785.3|	800.4	0	unnamed protein product [Vitis vinifera]	gi|225429813|ref|XM_002280735.1|	494	1e-136	PREDICTED: Vitis vinifera cryptochrome DASH, chloroplastic/mitochondrial-like (LOC100252689), mRNA	sp|Q38JU2|CRYD_SOLLC	743	0	Cryptochrome DASH, chloroplastic/mitochondrial OS=Solanum lycopersicum GN=CRYD PE=3 SV=2	sll1629	404	4e-134	COG0415	Deoxyribodipyrimidine photolyase	K01669	0	798	vvi:100252689	deoxyribodipyrimidine photo-lyase [EC:4.1.99.3]	GO:0018298//protein-chromophore linkage;GO:0006281//DNA repair	GO:0003677//DNA binding;GO:0003913//DNA photolyase activity	GO:0009507//chloroplast;GO:0005739//mitochondrion
CL11560.Contig1_All	3715	292	6.439	71	1.577	255	5.4504	90	2.0246	240	4.9156	99	2.1382	gi|225447486|ref|XP_002267175.1|	57.4	1e-26	PREDICTED: uncharacterized protein LOC100256290 [Vitis vinifera]	gi|359485852|ref|XM_002267139.2|	918	0	PREDICTED: Vitis vinifera uncharacterized LOC100256290 (LOC100256290), mRNA	sp|F4IV66|RNE_ARATH	873	0	Ribonuclease E/G-like protein, chloroplastic OS=Arabidopsis thaliana GN=RNE PE=1 SV=1	HI1353	225	3e-63	COG1530	Ribonucleases G and E	--	--	--	--	--	GO:0016070//RNA metabolic process	GO:0030246//carbohydrate binding;GO:0016787//hydrolase activity	-
CL11560.Contig2_All	2784	84	2.4718	21	0.6224	64	1.8254	19	0.5703	55	1.5032	21	0.6052	gi|565347582|ref|XP_006340803.1|	591.3	0	PREDICTED: ribonuclease E/G-like protein, chloroplastic-like isoform X1 [Solanum tuberosum]	gi|359485852|ref|XM_002267139.2|	391	1e-105	PREDICTED: Vitis vinifera uncharacterized LOC100256290 (LOC100256290), mRNA	sp|F4IV66|RNE_ARATH	444	1e-140	Ribonuclease E/G-like protein, chloroplastic OS=Arabidopsis thaliana GN=RNE PE=1 SV=1	HI0413	85.5	3e-16	COG1530	Ribonucleases G and E	--	--	--	--	--	-	GO:0005488//binding	-
CL11563.Contig1_All	739	23	2.5496	0	0	16	1.7192	0	0	18	1.8533	1	0.1086	--	--	--	--	gi|157311799|gb|AC210341.1|	60	4e-06	Populus trichocarpa clone POP085-M05, complete sequence	--	--	--	--	--	--	--	--	--	--	--	--	--	--	-	-	-
CL11564.Contig3_All	2115	163	6.3136	61	2.3798	132	4.9558	60	2.3708	161	5.7921	45	1.7071	gi|225436880|ref|XP_002273388.1|	813.1	0	PREDICTED: uncharacterized protein LOC100249461 [Vitis vinifera]	gi|359479786|ref|XM_002273352.2|	767	0	PREDICTED: Vitis vinifera uncharacterized LOC100249461 (LOC100249461), mRNA	--	--	--	--	--	--	--	--	--	K15032	2e-115	357	ppp:PHYPADRAFT_161831	mTERF domain-containing protein, mitochondrial	GO:0009790//embryo development;GO:0008380//RNA splicing;GO:0042794//rRNA transcription from plastid promoter	-	GO:0009536//plastid
CL11573.Contig3_All	1451	63	3.5569	2	0.1137	40	2.189	0	0	76	3.9854	0	0	gi|398363585|gb|AFO84087.1|	808.1	0	hexose transport protein [Actinidia deliciosa]	gi|116294314|gb|DQ087177.2|	295	8e-77	Olea europaea monosaccharide transporter 2 (MST2) mRNA, complete cds	sp|Q41144|STC_RICCO	775	0	Sugar carrier protein C OS=Ricinus communis GN=STC PE=2 SV=1	CAC1345	212	1e-62	COG0477	Permeases of the major facilitator superfamily	K08150	1e-64	218	aly:ARALYDRAFT_322009	MFS transporter, SP family, solute carrier family 2 (myo-inositol transporter), member 13	GO:0015749//monosaccharide transport;GO:0055085//transmembrane transport;GO:0055114//oxidation-reduction process	GO:0015145//monosaccharide transmembrane transporter activity;GO:0032440//2-alkenal reductase [NAD(P)] activity;GO:0015293//symporter activity	GO:0005773//vacuole;GO:0009506//plasmodesma;GO:0016021//integral to membrane;GO:0005634//nucleus
CL11574.Contig3_All	1723	48	2.2822	0	0	55	2.5347	0	0	25	1.104	0	0	gi|460382247|ref|XP_004236851.1|	326.6	5e-108	PREDICTED: protein-S-isoprenylcysteine O-methyltransferase B-like isoform 2 [Solanum lycopersicum] >gi|460382249|ref|XP_004236852.1| PREDICTED: protein-S-isoprenylcysteine O-methyltransferase B-like isoform 3 [Solanum lycopersicum] >gi|460382251|ref|XP_004236853.1| PREDICTED: protein-S-isoprenylcysteine O-methyltransferase B-like isoform 4 [Solanum lycopersicum] >gi|460382253|ref|XP_004236854.1| …	gi|590689471|ref|XM_007043176.1|	224	3e-55	Theobroma cacao Isoprenylcysteine carboxyl methyltransferase family (TCM_007686) mRNA, complete cds	sp|Q9FMW9|ICMTA_ARATH	293	7e-97	Protein-S-isoprenylcysteine O-methyltransferase A OS=Arabidopsis thaliana GN=ICMTA PE=1 SV=1	YDR410c	139	5e-37	COG2020	Putative protein-S-isoprenylcysteine methyltransferase	K00587	3e-108	323	rcu:RCOM_0408950	protein-S-isoprenylcysteine O-methyltransferase [EC:2.1.1.100]	GO:0006481//C-terminal protein methylation;GO:0009908//flower development	GO:0004671//protein C-terminal S-isoprenylcysteine carboxyl O-methyltransferase activity	GO:0016021//integral to membrane;GO:0005783//endoplasmic reticulum
CL11579.Contig1_All	4423	457	8.4644	166	3.0968	559	10.0356	190	3.5899	492	8.4639	119	2.1587	gi|595883376|ref|XP_007212775.1|	68.6	2e-09	hypothetical protein PRUPE_ppa019758mg [Prunus persica] >gi|462408640|gb|EMJ13974.1| hypothetical protein PRUPE_ppa019758mg [Prunus persica]	gi|147789023|emb|AM428986.2|	220	1e-53	Vitis vinifera contig VV78X064358.6, whole genome shotgun sequence	sp|Q9LVD3|PP434_ARATH	743	0	Pentatricopeptide repeat-containing protein At5g57250, mitochondrial OS=Arabidopsis thaliana GN=At5g57250 PE=2 SV=2	--	--	--	--	--	K15336	1e-58	223	vvi:100259391	tRNA (cytosine38-C5)-methyltransferase [EC:2.1.1.204]	-	-	-
CL1159.Contig1_All	2697	42	1.2757	11	0.3365	91	2.6792	6	0.1859	57	1.6081	5	0.1487	gi|566206585|ref|XP_002321568.2|	56.2	4e-06	hypothetical protein POPTR_0015s08320g [Populus trichocarpa] >gi|550322301|gb|EEF05695.2| hypothetical protein POPTR_0015s08320g [Populus trichocarpa]	gi|225457129|ref|XM_002280286.1|	511	1e-141	PREDICTED: Vitis vinifera uncharacterized LOC100255354 (LOC100255354), mRNA	--	--	--	--	--	--	--	--	--	K02183	7e-113	359	smo:SELMODRAFT_166784	calmodulin	-	-	-
CL1159.Contig7_All	2269	108	3.8993	37	1.3455	262	9.1689	7	0.2578	158	5.2984	14	0.4951	gi|590663091|ref|XP_007036114.1|	186.4	8e-49	Calmodulin binding protein-like isoform 2 [Theobroma cacao] >gi|508773359|gb|EOY20615.1| Calmodulin binding protein-like isoform 2 [Theobroma cacao]	gi|225457129|ref|XM_002280286.1|	484	1e-133	PREDICTED: Vitis vinifera uncharacterized LOC100255354 (LOC100255354), mRNA	--	--	--	--	--	--	--	--	--	K02183	3e-105	337	aly:ARALYDRAFT_495855	calmodulin	-	-	-
CL11624.Contig1_All	1697	1305	62.9978	516	25.0896	1186	55.4947	425	20.9293	1371	61.4722	577	27.2809	gi|470103750|ref|XP_004288293.1|	787.7	0	PREDICTED: cysteine desulfurase 1, mitochondrial-like [Fragaria vesca subsp. vesca]	gi|571436140|ref|XM_003517319.2|	551	1e-153	PREDICTED: Glycine max cysteine desulfurase 1, mitochondrial-like (LOC100785725), transcript variant 1, mRNA	sp|O49543|NFS1_ARATH	717	0	Cysteine desulfurase 1, mitochondrial OS=Arabidopsis thaliana GN=NIFS PE=1 SV=1	RC0730	552	0	COG1104	Cysteine sulfinate desulfinase/cysteine desulfurase and related enzymes	K04487	0	777	mtr:MTR_5g014820	cysteine desulfurase [EC:2.8.1.7]	GO:0006534//cysteine metabolic process;GO:0016226//iron-sulfur cluster assembly	GO:0030170//pyridoxal phosphate binding;GO:0031071//cysteine desulfurase activity;GO:0005524//ATP binding;GO:0008270//zinc ion binding	-
CL11627.Contig1_All	1476	80	4.4402	8	0.4472	23	1.2373	2	0.1132	33	1.7012	5	0.2718	gi|223975697|gb|ACN32036.1|	172.6	3e-47	unknown [Zea mays]	--	--	--	--	--	--	--	--	--	--	--	--	--	--	--	--	--	--	-	-	-
CL11629.Contig1_All	629	24	3.1258	1	0.1312	37	4.6709	0	0	22	2.6613	0	0	--	--	--	--	--	--	--	--	--	--	--	--	--	--	--	--	--	--	--	--	--	--	-	-	-
CL11632.Contig3_All	985	122	10.1466	27	2.2618	109	8.787	27	2.2907	121	9.347	23	1.8735	gi|565364023|ref|XP_006348727.1|	322	4e-109	PREDICTED: cell division topological specificity factor homolog, chloroplastic-like [Solanum tuberosum]	gi|470122475|ref|XM_004297219.1|	222	6e-55	PREDICTED: Fragaria vesca subsp. vesca cell division topological specificity factor homolog, chloroplastic-like (LOC101294933), mRNA	sp|Q9C4Z7|MINE1_ARATH	245	8e-81	Cell division topological specificity factor homolog, chloroplastic OS=Arabidopsis thaliana GN=MINE1 PE=1 SV=1	--	--	--	--	--	K07195	5e-06	49.7	vcn:VOLCADRAFT_103855	exocyst complex component 7	GO:0032955//regulation of barrier septum assembly	GO:0005515//protein binding	-
CL11638.Contig2_All	1418	481	27.7885	141	8.2048	497	27.831	159	9.3706	450	24.1468	153	8.6573	gi|147782976|emb|CAN72958.1|	488.8	1e-169	hypothetical protein VITISV_010788 [Vitis vinifera]	gi|349731375|emb|FQ394497.1|	218	1e-53	Vitis vinifera clone SS0AFA20YG15	--	--	--	--	slr0565	157	1e-43	COG4243	Predicted membrane protein	--	--	--	--	--	GO:0006098//pentose-phosphate shunt;GO:0019288//isopentenyl diphosphate biosynthetic process, mevalonate-independent pathway;GO:0000023//maltose metabolic process;GO:0019252//starch biosynthetic process;GO:0010207//photosystem II assembly;GO:0019761//glucosinolate biosynthetic process	GO:0003955//NAD(P)H dehydrogenase (quinone) activity	GO:0009507//chloroplast
CL11644.Contig1_All	993	1847	152.375	394	32.7396	1596	127.624	261	21.9653	2152	164.898	136	10.9889	gi|596287834|ref|XP_007225839.1|	271.2	1e-89	hypothetical protein PRUPE_ppa011652mg [Prunus persica] >gi|462422775|gb|EMJ27038.1| hypothetical protein PRUPE_ppa011652mg [Prunus persica]	gi|225446013|ref|XM_002268684.1|	190	2e-45	PREDICTED: Vitis vinifera uncharacterized LOC100249657 (LOC100249657), mRNA	--	--	--	--	alr1346	55.1	6e-08	COG4371	Predicted membrane protein	--	--	--	--	--	GO:0030003//cellular cation homeostasis;GO:0070838//divalent metal ion transport	-	-
CL11648.Contig1_All	1261	320	20.7889	40	2.6174	273	17.1908	34	2.2533	351	21.1795	44	2.7996	gi|576317990|gb|AHH29648.1|	657.1	0	tocopherol cyclase, partial [Juglans regia]	gi|576317989|gb|KC751543.1|	672	0	Juglans regia tocopherol cyclase mRNA, partial cds	sp|Q6K7V6|TOCC_ORYSJ	583	0	Probable tocopherol cyclase, chloroplastic OS=Oryza sativa subsp. japonica GN=VTE1 PE=2 SV=1	--	--	--	--	--	K09834	0	634	gmx:100809310	tocopherol cyclase	GO:0006979//response to oxidative stress;GO:0006631//fatty acid metabolic process;GO:0015994//chlorophyll metabolic process;GO:0009266//response to temperature stimulus;GO:0009915//phloem sucrose loading;GO:0031347//regulation of defense response;GO:0016122//xanthophyll metabolic process;GO:0009644//response to high light intensity	GO:0009976//tocopherol cyclase activity	GO:0009941//chloroplast envelope;GO:0009534//chloroplast thylakoid
CL11648.Contig2_All	1386	107	6.3244	17	1.0121	83	4.7551	13	0.7838	133	7.3015	24	1.3894	gi|576317990|gb|AHH29648.1|	328.9	0	tocopherol cyclase, partial [Juglans regia]	gi|576317989|gb|KC751543.1|	392	1e-106	Juglans regia tocopherol cyclase mRNA, partial cds	sp|Q94FY7|TOCC_ARATH	305	3e-161	Tocopherol cyclase, chloroplastic OS=Arabidopsis thaliana GN=VTE1 PE=1 SV=1	--	--	--	--	--	K09834	6e-176	319	rcu:RCOM_0802380	tocopherol cyclase	GO:0006979//response to oxidative stress;GO:0006631//fatty acid metabolic process;GO:0015994//chlorophyll metabolic process;GO:0009266//response to temperature stimulus;GO:0009915//phloem sucrose loading;GO:0031347//regulation of defense response;GO:0016122//xanthophyll metabolic process;GO:0009644//response to high light intensity	GO:0009976//tocopherol cyclase activity	GO:0009941//chloroplast envelope;GO:0009534//chloroplast thylakoid
CL11660.Contig2_All	1528	67	3.5921	13	0.702	65	3.3778	7	0.3828	62	3.0874	14	0.7351	gi|565341648|ref|XP_006337991.1|	28.9	9e-10	PREDICTED: putative ribonuclease H protein At1g65750-like [Solanum tuberosum]	--	--	--	--	--	--	--	--	--	--	--	--	--	--	--	--	--	--	-	-	-
CL11669.Contig1_All	1644	281	14.0024	13	0.6525	278	13.4274	2	0.1017	267	12.3576	7	0.3416	gi|589811516|ref|NP_001277168.1|	713	0	UDP-glycosyltransferase 85A2-like [Vitis vinifera] >gi|586941123|dbj|BAO51843.1| UDP-glycosyltransferase 85A33 [Vitis vinifera]	gi|319759269|gb|HQ219049.1|	107	4e-20	Pueraria montana var. lobata glycosyltransferase GT14M03 mRNA, complete cds	sp|Q9ZWJ3|U85A2_ARATH	627	0	UDP-glycosyltransferase 85A2 OS=Arabidopsis thaliana GN=UGT85A2 PE=2 SV=1	--	--	--	--	--	K13030	2e-146	431	sbi:SORBI_01g001220	cyanohydrin beta-glucosyltransferase [EC:2.4.1.85]	GO:0008152//metabolic process	GO:0047213//anthocyanidin 3-O-glucosyltransferase activity;GO:0050502//cis-zeatin O-beta-D-glucosyltransferase activity;GO:0050403//trans-zeatin O-beta-D-glucosyltransferase activity	-
CL11669.Contig2_All	1740	451	21.2336	149	7.0658	700	31.9446	112	5.3792	655	28.6428	212	9.7758	gi|589811516|ref|NP_001277168.1|	723	0	UDP-glycosyltransferase 85A2-like [Vitis vinifera] >gi|586941123|dbj|BAO51843.1| UDP-glycosyltransferase 85A33 [Vitis vinifera]	gi|460369459|ref|XM_004230532.1|	133	8e-28	PREDICTED: Solanum lycopersicum UDP-glycosyltransferase 85A1-like (LOC101254539), mRNA	sp|Q9LMF0|U85A5_ARATH	630	0	UDP-glycosyltransferase 85A5 OS=Arabidopsis thaliana GN=UGT85A5 PE=2 SV=1	--	--	--	--	--	K13030	7e-143	423	sbi:SORBI_01g001220	cyanohydrin beta-glucosyltransferase [EC:2.4.1.85]	GO:0008152//metabolic process	GO:0047213//anthocyanidin 3-O-glucosyltransferase activity;GO:0050502//cis-zeatin O-beta-D-glucosyltransferase activity;GO:0050403//trans-zeatin O-beta-D-glucosyltransferase activity	-
CL1167.Contig1_All	2000	49	2.0071	6	0.2475	59	2.3425	16	0.6686	46	1.7501	14	0.5616	gi|225448769|ref|XP_002275729.1|	79.7	1e-13	PREDICTED: ribulose-1,5 bisphosphate carboxylase/oxygenase large subunit N-methyltransferase, chloroplastic-like [Vitis vinifera]	gi|225448768|ref|XM_002275693.1|	256	9e-65	PREDICTED: Vitis vinifera ribulose-1,5 bisphosphate carboxylase/oxygenase large subunit N-methyltransferase, chloroplastic-like (LOC100263808), mRNA	sp|Q9XI84|RBCMT_ARATH	99.8	6e-22	[Fructose-bisphosphate aldolase]-lysine N-methyltransferase, chloroplastic OS=Arabidopsis thaliana GN=LSMT-L PE=1 SV=1	--	--	--	--	--	K00592	2e-21	99.8	ath:AT1G14030	[ribulose-bisphosphate carboxylase]-lysine N-methyltransferase [EC:2.1.1.127]	-	GO:0008168//methyltransferase activity	-
CL1167.Contig4_All	1923	90	3.8341	16	0.6865	100	4.1292	24	1.043	87	3.4424	18	0.751	gi|225448769|ref|XP_002275729.1|	575.9	0	PREDICTED: ribulose-1,5 bisphosphate carboxylase/oxygenase large subunit N-methyltransferase, chloroplastic-like [Vitis vinifera]	gi|225448768|ref|XM_002275693.1|	303	4e-79	PREDICTED: Vitis vinifera ribulose-1,5 bisphosphate carboxylase/oxygenase large subunit N-methyltransferase, chloroplastic-like (LOC100263808), mRNA	sp|Q9XI84|RBCMT_ARATH	101	1e-22	[Fructose-bisphosphate aldolase]-lysine N-methyltransferase, chloroplastic OS=Arabidopsis thaliana GN=LSMT-L PE=1 SV=1	--	--	--	--	--	K00592	3e-22	101	ath:AT1G14030	[ribulose-bisphosphate carboxylase]-lysine N-methyltransferase [EC:2.1.1.127]	-	GO:0008168//methyltransferase activity	-
CL1167.Contig6_All	3250	86	2.1678	30	0.7617	83	2.0279	25	0.6428	88	2.0603	26	0.6419	gi|225448769|ref|XP_002275729.1|	150.2	1e-36	PREDICTED: ribulose-1,5 bisphosphate carboxylase/oxygenase large subunit N-methyltransferase, chloroplastic-like [Vitis vinifera]	gi|225448768|ref|XM_002275693.1|	200	8e-48	PREDICTED: Vitis vinifera ribulose-1,5 bisphosphate carboxylase/oxygenase large subunit N-methyltransferase, chloroplastic-like (LOC100263808), mRNA	sp|Q9XI84|RBCMT_ARATH	87.4	1e-17	[Fructose-bisphosphate aldolase]-lysine N-methyltransferase, chloroplastic OS=Arabidopsis thaliana GN=LSMT-L PE=1 SV=1	--	--	--	--	--	K00592	3e-17	87.4	ath:AT1G14030	[ribulose-bisphosphate carboxylase]-lysine N-methyltransferase [EC:2.1.1.127]	GO:0032259//methylation	GO:0030785//[ribulose-bisphosphate carboxylase]-lysine N-methyltransferase activity	-
CL11671.Contig1_All	1743	2025	95.1753	901	42.6534	1630	74.2572	673	32.2674	1617	70.5888	722	33.2357	gi|590706583|ref|XP_007047762.1|	600.9	0	UDP-Glycosyltransferase superfamily protein, putative [Theobroma cacao] >gi|508700023|gb|EOX91919.1| UDP-Glycosyltransferase superfamily protein, putative [Theobroma cacao]	gi|147855976|emb|AM445458.2|	99.6	1e-17	Vitis vinifera contig VV78X023869.5, whole genome shotgun sequence	sp|Q940V3|U91A1_ARATH	514	2e-179	UDP-glycosyltransferase 91A1 OS=Arabidopsis thaliana GN=UGT91A1 PE=2 SV=1	--	--	--	--	--	K12356	1e-45	169	aly:ARALYDRAFT_485420	coniferyl-alcohol glucosyltransferase [EC:2.4.1.111]	-	GO:0016758//transferase activity, transferring hexosyl groups	-
CL11672.Contig2_All	2569	75	2.3916	6	0.1927	44	1.36	4	0.1301	83	2.4583	7	0.2186	gi|449496889|ref|XP_004160254.1|	73.6	1e-11	PREDICTED: dihydrolipoyllysine-residue acetyltransferase component of pyruvate dehydrogenase complex-like [Cucumis sativus]	gi|147773156|emb|AM432194.2|	97.6	7e-17	Vitis vinifera contig VV78X256140.5, whole genome shotgun sequence	--	--	--	--	--	--	--	--	--	K00627	8e-11	66.6	vvi:100245266	pyruvate dehydrogenase E2 component (dihydrolipoamide acetyltransferase) [EC:2.3.1.12]	-	GO:0016740//transferase activity	GO:0044444//cytoplasmic part;GO:0043229//intracellular organelle
CL11673.Contig3_All	2985	257	7.0532	115	3.1789	323	8.5922	105	2.9396	340	8.6668	133	3.575	gi|359481502|ref|XP_002274593.2|	571.6	0	PREDICTED: uncharacterized protein LOC100248303 [Vitis vinifera]	gi|571497991|ref|XM_006594022.1|	69.9	2e-08	PREDICTED: Glycine max uncharacterized LOC100794819 (LOC100794819), transcript variant X3, mRNA	--	--	--	--	--	--	--	--	--	--	--	--	--	--	-	-	-
CL1168.Contig4_All	663	49	6.0545	18	2.2402	78	9.3418	10	1.2605	54	6.1973	7	0.8471	gi|225427258|ref|XP_002281131.1|	89.7	9e-48	PREDICTED: ferredoxin-1 [Vitis vinifera] >gi|297742123|emb|CBI33910.3| unnamed protein product [Vitis vinifera]	gi|359474571|ref|XM_002281095.2|	301	6e-79	PREDICTED: Vitis vinifera ferredoxin-1-like (LOC100242061), mRNA	sp|P14936|FER1_RAPSA	33.5	2e-07	Ferredoxin, root R-B1 OS=Raphanus sativus PE=1 SV=1	all2919	72	5e-21	COG0633	Ferredoxin	K02639	5e-49	124	vvi:100242061	ferredoxin	GO:0022900//electron transport chain;GO:0010103//stomatal complex morphogenesis;GO:0006098//pentose-phosphate shunt;GO:0019288//isopentenyl diphosphate biosynthetic process, mevalonate-independent pathway;GO:0009688//abscisic acid biosynthetic process	GO:0051537//2 iron, 2 sulfur cluster binding;GO:0046872//metal ion binding;GO:0009055//electron carrier activity	GO:0009507//chloroplast
CL1168.Contig5_All	2948	126	3.5014	21	0.5878	156	4.2019	57	1.6158	48	1.2389	13	0.3538	gi|225427258|ref|XP_002281131.1|	87.8	1e-38	PREDICTED: ferredoxin-1 [Vitis vinifera] >gi|297742123|emb|CBI33910.3| unnamed protein product [Vitis vinifera]	gi|359474571|ref|XM_002281095.2|	256	1e-64	PREDICTED: Vitis vinifera ferredoxin-1-like (LOC100242061), mRNA	sp|Q0J7V9|LSD1_ORYSJ	84.3	8e-34	Protein LSD1 OS=Oryza sativa subsp. japonica GN=LSD1 PE=2 SV=1	all2919	72	3e-20	COG0633	Ferredoxin	K02639	5e-40	98.6	vvi:100242061	ferredoxin	GO:0022900//electron transport chain;GO:0010103//stomatal complex morphogenesis;GO:0006098//pentose-phosphate shunt;GO:0019288//isopentenyl diphosphate biosynthetic process, mevalonate-independent pathway;GO:0009688//abscisic acid biosynthetic process	GO:0051537//2 iron, 2 sulfur cluster binding;GO:0046872//metal ion binding;GO:0009055//electron carrier activity	GO:0009507//chloroplast
CL11684.Contig2_All	2362	37	1.2833	11	0.3843	36	1.2102	6	0.2123	31	0.9986	5	0.1698	gi|526117878|ref|NP_001267881.1|	666	0	transcription factor APETALA2 [Vitis vinifera] >gi|226377504|gb|ACO52508.1| transcription factor APETALA2 [Vitis vinifera]	gi|355344708|gb|JN247401.1|	517	1e-143	Actinidia deliciosa cultivar Hayward APETALA2 mRNA, complete cds, alternatively spliced	sp|P47927|AP2_ARATH	463	5e-157	Floral homeotic protein APETALA 2 OS=Arabidopsis thaliana GN=AP2 PE=1 SV=1	--	--	--	--	--	K09284	0	656	vvi:100268051	AP2-like factor, euAP2 lineage	GO:0048437//floral organ development;GO:0006351//transcription, DNA-dependent	-	-
CL11684.Contig9_All	2522	44	1.4292	9	0.2945	42	1.3224	12	0.3976	37	1.1163	7	0.2227	gi|526117878|ref|NP_001267881.1|	698.7	0	transcription factor APETALA2 [Vitis vinifera] >gi|226377504|gb|ACO52508.1| transcription factor APETALA2 [Vitis vinifera]	gi|355344708|gb|JN247401.1|	492	1e-135	Actinidia deliciosa cultivar Hayward APETALA2 mRNA, complete cds, alternatively spliced	sp|P47927|AP2_ARATH	478	7e-162	Floral homeotic protein APETALA 2 OS=Arabidopsis thaliana GN=AP2 PE=1 SV=1	--	--	--	--	--	K09284	0	687	vvi:100268051	AP2-like factor, euAP2 lineage	GO:0048437//floral organ development;GO:0006351//transcription, DNA-dependent	-	-
CL11693.Contig2_All	572	29	4.1534	0	0	13	1.8047	0	0	15	1.9953	0	0	--	--	--	--	--	--	--	--	--	--	--	--	--	--	--	--	--	--	--	--	--	--	-	-	-
CL11694.Contig2_All	1622	69	3.4849	8	0.407	64	3.1331	27	1.3911	67	3.143	20	0.9893	gi|460387414|ref|XP_004239372.1|	176	5e-46	PREDICTED: probable serine/threonine-protein kinase At1g18390-like [Solanum lycopersicum]	gi|565381780|ref|XM_006357178.1|	109	1e-20	PREDICTED: Solanum tuberosum probable serine/threonine-protein kinase At1g18390-like (LOC102591381), mRNA	sp|P0C5E2|Y1839_ARATH	97.1	5e-21	Probable serine/threonine-protein kinase At1g18390 OS=Arabidopsis thaliana GN=At1g18390 PE=1 SV=2	--	--	--	--	--	K13430	4e-15	79.3	sbi:SORBI_04g020990	serine/threonine-protein kinase PBS1 [EC:2.7.11.1]	GO:0018108//peptidyl-tyrosine phosphorylation	GO:0004683//calmodulin-dependent protein kinase activity;GO:0004713//protein tyrosine kinase activity;GO:0005524//ATP binding	-
CL117.Contig2_All	1505	145	7.8927	15	0.8224	85	4.4847	19	1.055	100	5.0558	11	0.5864	gi|225443365|ref|XP_002266002.1|	127.1	4e-30	PREDICTED: uncharacterized protein LOC100258138 [Vitis vinifera] >gi|297735765|emb|CBI18452.3| unnamed protein product [Vitis vinifera]	gi|470136022|ref|XM_004303753.1|	133	7e-28	PREDICTED: Fragaria vesca subsp. vesca uncharacterized LOC101309273 (LOC101309273), mRNA	--	--	--	--	--	--	--	--	--	--	--	--	--	--	-	-	-
CL117.Contig3_All	1638	280	14.0036	37	1.8639	217	10.5195	52	2.653	259	12.0312	51	2.4982	gi|225443365|ref|XP_002266002.1|	498.8	1e-172	PREDICTED: uncharacterized protein LOC100258138 [Vitis vinifera] >gi|297735765|emb|CBI18452.3| unnamed protein product [Vitis vinifera]	gi|359483226|ref|XM_002265966.2|	232	1e-57	PREDICTED: Vitis vinifera uncharacterized LOC100258138 (LOC100258138), mRNA	--	--	--	--	--	--	--	--	--	--	--	--	--	--	-	-	-
CL11701.Contig1_All	1409	207	12.0353	1	0.0586	173	9.7495	1	0.0593	236	12.7445	0	0	gi|527191801|gb|EPS62480.1|	64.3	2e-09	hypothetical protein M569_12307, partial [Genlisea aurea]	gi|158303384|gb|AC212801.1|	115	2e-22	Populus trichocarpa clone POP025-O03, complete sequence	sp|O65355|GGH_ARATH	57	9e-09	Gamma-glutamyl hydrolase OS=Arabidopsis thaliana GN=GGH PE=1 SV=2	--	--	--	--	--	K01307	1e-09	60.8	pop:POPTR_940550	gamma-glutamyl hydrolase [EC:3.4.19.9]	GO:0006541//glutamine metabolic process;GO:0006508//proteolysis	GO:0008242//omega peptidase activity	-
CL11701.Contig2_All	1441	7430	422.398	143	8.1884	4676	257.667	7	0.406	11151	588.807	89	4.9555	gi|587923435|gb|EXC10782.1|	504.6	4e-176	Gamma-glutamyl hydrolase [Morus notabilis]	gi|225461731|ref|XM_002285489.1|	242	1e-60	PREDICTED: Vitis vinifera gamma-glutamyl hydrolase-like (LOC100262251), mRNA	sp|O65355|GGH_ARATH	439	3e-153	Gamma-glutamyl hydrolase OS=Arabidopsis thaliana GN=GGH PE=1 SV=2	--	--	--	--	--	K01307	2e-174	496	rcu:RCOM_0106060	gamma-glutamyl hydrolase [EC:3.4.19.9]	GO:0006541//glutamine metabolic process;GO:0006508//proteolysis	GO:0034722//gamma-glutamyl-peptidase activity	-
CL11706.Contig1_All	1462	62	3.4741	5	0.2822	46	2.4984	14	0.8003	29	1.5093	4	0.2195	gi|225432728|ref|XP_002282919.1|	135.2	7e-81	PREDICTED: probable RNA helicase SDE3 [Vitis vinifera] >gi|297737082|emb|CBI26283.3| unnamed protein product [Vitis vinifera]	--	--	--	--	sp|Q8GYD9|SDE3_ARATH	148	2e-64	Probable RNA helicase SDE3 OS=Arabidopsis thaliana GN=SDE3 PE=1 SV=1	--	--	--	--	--	--	--	--	--	--	-	-	-
CL11714.Contig1_All	1730	116	5.493	23	1.097	126	5.7833	20	0.9661	73	3.2107	1	0.0464	gi|302771317|ref|XP_002969077.1|	61.6	4e-09	hypothetical protein SELMODRAFT_68227 [Selaginella moellendorffii] >gi|300163582|gb|EFJ30193.1| hypothetical protein SELMODRAFT_68227 [Selaginella moellendorffii]	gi|33186957|gb|AC145458.3|	113	7e-22	Cicer arietinum strain FLIP84-92C clone gl1-4n10, complete sequence	sp|Q9SJ56|BLH1_ARATH	63.2	3e-10	BEL1-like homeodomain protein 1 OS=Arabidopsis thaliana GN=BLH1 PE=1 SV=1	--	--	--	--	--	--	--	--	--	--	-	-	-
CL11714.Contig2_All	2627	1561	48.6788	419	13.1607	1606	48.5438	433	13.7745	1362	39.4494	190	5.8031	gi|225436140|ref|XP_002275098.1|	675.2	0	PREDICTED: BEL1-like homeodomain protein 1 [Vitis vinifera]	gi|359479107|ref|XM_002275062.2|	303	6e-79	PREDICTED: Vitis vinifera BEL1-like homeodomain protein 1 (LOC100259827), mRNA	sp|Q9SJ56|BLH1_ARATH	449	7e-147	BEL1-like homeodomain protein 1 OS=Arabidopsis thaliana GN=BLH1 PE=1 SV=1	--	--	--	--	--	--	--	--	--	--	-	-	-
CL11714.Contig3_All	2661	1530	47.1024	417	12.9306	1623	48.4309	503	15.7968	1371	39.2027	178	5.3671	gi|225436140|ref|XP_002275098.1|	674.1	0	PREDICTED: BEL1-like homeodomain protein 1 [Vitis vinifera]	gi|359479107|ref|XM_002275062.2|	319	1e-83	PREDICTED: Vitis vinifera BEL1-like homeodomain protein 1 (LOC100259827), mRNA	sp|Q9SJ56|BLH1_ARATH	451	1e-147	BEL1-like homeodomain protein 1 OS=Arabidopsis thaliana GN=BLH1 PE=1 SV=1	--	--	--	--	--	--	--	--	--	--	-	-	-
CL11718.Contig1_All	1499	166	9.072	20	1.1009	71	3.761	22	1.2265	113	5.7359	27	1.4452	gi|604300853|gb|EYU20603.1|	137.9	8e-152	hypothetical protein MIMGU_mgv1a006842mg [Mimulus guttatus]	gi|590709206|ref|XM_007048428.1|	406	1e-110	Theobroma cacao Sirtuin 2 (TCM_001561) mRNA, complete cds	sp|Q94AQ6|SIR4_ARATH	399	1e-136	NAD-dependent protein deacetylase SRT2 OS=Arabidopsis thaliana GN=SRT2 PE=2 SV=1	AF0112	115	1e-29	COG0846	NAD-dependent protein deacetylases, SIR2 family	K11414	2e-146	424	rcu:RCOM_1190870	NAD-dependent deacetylase sirtuin 4 [EC:3.5.1.-]	GO:0031348//negative regulation of defense response;GO:0006476//protein deacetylation;GO:0042742//defense response to bacterium;GO:0006342//chromatin silencing;GO:0006471//protein ADP-ribosylation	GO:0008270//zinc ion binding;GO:0070403//NAD+ binding;GO:0034979//NAD-dependent protein deacetylase activity;GO:0003677//DNA binding	GO:0005759//mitochondrial matrix;GO:0005677//chromatin silencing complex
CL11721.Contig2_All	2299	889	31.6781	1	0.0359	61	2.1069	0	0	265	8.7706	1	0.0349	gi|6456434|dbj|BAA86930.1|	112.5	1e-23	lupeol synthase [Olea europaea]	gi|225445697|ref|XM_002269024.1|	597	1e-167	PREDICTED: Vitis vinifera lupeol synthase-like (LOC100241546), mRNA	sp|Q8W3Z2|LUPS_BETPL	1011	0	Lupeol synthase OS=Betula platyphylla GN=OSCBPW PE=1 SV=1	YHR072w	412	8e-133	COG1657	Squalene cyclase	K15813	0	868	vvi:100259856	beta-amyrin synthase [EC:5.4.99.39]	GO:0019745//pentacyclic triterpenoid biosynthetic process	GO:0042299//lupeol synthase activity	-
CL11723.Contig1_All	845	67	6.4955	1	0.0976	63	5.9201	0	0	41	3.6919	0	0	gi|568862881|ref|XP_006484898.1|	185.7	5e-57	PREDICTED: uncharacterized protein LOC102617002 [Citrus sinensis]	gi|568862880|ref|XM_006484835.1|	198	8e-48	PREDICTED: Citrus sinensis uncharacterized LOC102617002 (LOC102617002), mRNA	--	--	--	--	--	--	--	--	--	--	--	--	--	--	-	-	GO:0009535//chloroplast thylakoid membrane
CL11723.Contig2_All	758	367	39.6637	2	0.2177	352	36.8741	8	0.882	328	32.9251	5	0.5293	gi|460395280|ref|XP_004243212.1|	230.7	3e-75	PREDICTED: uncharacterized protein LOC101250133 [Solanum lycopersicum]	gi|568862880|ref|XM_006484835.1|	246	3e-62	PREDICTED: Citrus sinensis uncharacterized LOC102617002 (LOC102617002), mRNA	--	--	--	--	--	--	--	--	--	--	--	--	--	--	-	-	GO:0009507//chloroplast
CL11723.Contig3_All	868	529	49.9267	15	1.4259	493	45.0999	14	1.3479	522	45.7587	16	1.479	gi|460395280|ref|XP_004243212.1|	228.4	9e-74	PREDICTED: uncharacterized protein LOC101250133 [Solanum lycopersicum]	gi|568862880|ref|XM_006484835.1|	208	8e-51	PREDICTED: Citrus sinensis uncharacterized LOC102617002 (LOC102617002), mRNA	--	--	--	--	--	--	--	--	--	--	--	--	--	--	-	-	GO:0009535//chloroplast thylakoid membrane
CL11734.Contig1_All	903	221	20.0494	3	0.2741	144	12.6626	1	0.0925	54	4.5502	1	0.0889	gi|187438933|gb|ACD10926.1|	52	1e-06	photosystem II oxygen evolving system 23 kDa subunit [Lemna minor]	gi|519687508|gb|JX581403.1|	71.9	1e-09	Gossypium hirsutum clone NBRI_GE14027 microsatellite sequence	sp|O49080|PSBP_FRIAG	51.6	2e-07	Oxygen-evolving enhancer protein 2, chloroplastic OS=Fritillaria agrestis GN=PSBP PE=2 SV=1	--	--	--	--	--	K02717	5e-07	51.2	osa:4342370	photosystem II oxygen-evolving enhancer protein 2	-	-	-
CL11734.Contig2_All	1136	60325	4350.26	435	31.5964	60407	4222.38	389	28.6166	56983	3816.72	136	9.6056	gi|587863955|gb|EXB53677.1|	419.9	2e-146	Oxygen-evolving enhancer protein 2 [Morus notabilis]	gi|571473827|ref|XM_003532026.2|	238	1e-59	PREDICTED: Glycine max oxygen-evolving enhancer protein 2, chloroplastic-like (LOC100802315), mRNA	sp|P93566|PSBP_SOLTU	397	1e-139	Oxygen-evolving enhancer protein 2, chloroplastic OS=Solanum tuberosum GN=PSBP PE=2 SV=1	--	--	--	--	--	K02717	2e-142	406	pop:POPTR_818640	photosystem II oxygen-evolving enhancer protein 2	GO:0042742//defense response to bacterium;GO:0015979//photosynthesis	GO:0008266//poly(U) RNA binding;GO:0005509//calcium ion binding	GO:0031977//thylakoid lumen;GO:0009654//oxygen evolving complex;GO:0019898//extrinsic to membrane;GO:0009941//chloroplast envelope;GO:0009535//chloroplast thylakoid membrane;GO:0009570//chloroplast stroma;GO:0048046//apoplast
CL11736.Contig2_All	640	69	8.8321	3	0.3868	36	4.4665	0	0	101	12.0078	4	0.5015	gi|470137775|ref|XP_004304638.1|	133.3	3e-35	PREDICTED: phosphoenolpyruvate/phosphate translocator 2, chloroplastic-like [Fragaria vesca subsp. vesca]	gi|590646095|ref|XM_007031465.1|	141	1e-30	Theobroma cacao Phosphoenolpyruvate/phosphate translocator 2 isoform 1 (TCM_016925) mRNA, complete cds	sp|P52178|TPT2_BRAOB	127	5e-35	Triose phosphate/phosphate translocator, non-green plastid, chloroplastic OS=Brassica oleracea var. botrytis GN=NGTPT PE=2 SV=1	--	--	--	--	--	K15283	2e-36	131	pop:POPTR_891868	solute carrier family 35, member E1	GO:0015713//phosphoglycerate transport;GO:0015714//phosphoenolpyruvate transport	GO:0015120//phosphoglycerate transmembrane transporter activity;GO:0015121//phosphoenolpyruvate:phosphate antiporter activity	GO:0009941//chloroplast envelope;GO:0016021//integral to membrane;GO:0005739//mitochondrion
CL11738.Contig4_All	3837	92	1.9642	7	0.1505	131	2.711	13	0.2831	83	1.6459	1	0.0209	gi|359490880|ref|XP_002265694.2|	72.4	8e-11	PREDICTED: ABC transporter B family member 25-like [Vitis vinifera] >gi|297734078|emb|CBI15325.3| unnamed protein product [Vitis vinifera]	gi|160333974|gb|AC214419.1|	83.8	1e-12	Populus trichocarpa clone POP109-H02, complete sequence	sp|Q9FNU2|AB25B_ORYSJ	57.8	4e-08	ABC transporter B family member 25 OS=Oryza sativa subsp. japonica GN=OsABCB25 PE=2 SV=1	--	--	--	--	--	K05657	2e-08	60.5	smo:SELMODRAFT_445846	ATP-binding cassette, subfamily B (MDR/TAP), member 10	GO:0055085//transmembrane transport;GO:0006200//ATP catabolic process	GO:0042626//ATPase activity, coupled to transmembrane movement of substances;GO:0005524//ATP binding	GO:0016021//integral to membrane
CL11746.Contig1_All	1802	278	12.6382	107	4.8995	256	11.2806	80	3.7101	282	11.9074	75	3.3394	gi|604334882|gb|EYU38932.1|	612.5	0	hypothetical protein MIMGU_mgv1a005703mg [Mimulus guttatus]	gi|183397342|gb|EU341595.1|	555	1e-155	Paulownia sp. ZKC-2008 UDP-glucose pyrophosphorylase (ugp) mRNA, complete cds	sp|P19595|UGPA_SOLTU	601	0	UTP--glucose-1-phosphate uridylyltransferase OS=Solanum tuberosum PE=1 SV=3	SPCC1322.04	387	3e-128	COG4284	UDP-glucose pyrophosphorylase	K00963	0	608	pop:POPTR_592888	UTP--glucose-1-phosphate uridylyltransferase [EC:2.7.7.9]	GO:0008152//metabolic process	GO:0003983//UTP:glucose-1-phosphate uridylyltransferase activity	-
CL11746.Contig2_All	1920	1467	62.593	491	21.1012	1099	45.4512	298	12.9707	1394	55.2439	375	15.671	gi|183397343|gb|ACC62216.1|	826.2	0	UDP-glucose pyrophosphorylase [Paulownia sp. ZKC-2008]	gi|183397342|gb|EU341595.1|	841	0	Paulownia sp. ZKC-2008 UDP-glucose pyrophosphorylase (ugp) mRNA, complete cds	sp|P19595|UGPA_SOLTU	813	0	UTP--glucose-1-phosphate uridylyltransferase OS=Solanum tuberosum PE=1 SV=3	SPCC1322.04	479	1e-163	COG4284	UDP-glucose pyrophosphorylase	K00963	0	805	rcu:RCOM_1605130	UTP--glucose-1-phosphate uridylyltransferase [EC:2.7.7.9]	GO:0009555//pollen development;GO:0046686//response to cadmium ion;GO:0052543//callose deposition in cell wall;GO:0016036//cellular response to phosphate starvation;GO:0008152//metabolic process;GO:0009651//response to salt stress	GO:0003983//UTP:glucose-1-phosphate uridylyltransferase activity	GO:0005886//plasma membrane;GO:0090406//pollen tube;GO:0005829//cytosol
CL11746.Contig4_All	2048	824	32.9605	256	10.3142	583	22.6041	160	6.5289	830	30.8369	166	6.5034	gi|183397343|gb|ACC62216.1|	761.9	0	UDP-glucose pyrophosphorylase [Paulownia sp. ZKC-2008]	gi|183397342|gb|EU341595.1|	791	0	Paulownia sp. ZKC-2008 UDP-glucose pyrophosphorylase (ugp) mRNA, complete cds	sp|P19595|UGPA_SOLTU	748	0	UTP--glucose-1-phosphate uridylyltransferase OS=Solanum tuberosum PE=1 SV=3	SPCC1322.04	471	1e-159	COG4284	UDP-glucose pyrophosphorylase	K00963	0	755	rcu:RCOM_1605130	UTP--glucose-1-phosphate uridylyltransferase [EC:2.7.7.9]	GO:0009555//pollen development;GO:0046686//response to cadmium ion;GO:0052543//callose deposition in cell wall;GO:0016036//cellular response to phosphate starvation;GO:0008152//metabolic process;GO:0009651//response to salt stress	GO:0003983//UTP:glucose-1-phosphate uridylyltransferase activity	GO:0005886//plasma membrane;GO:0090406//pollen tube;GO:0005829//cytosol
CL11750.Contig3_All	966	61	5.1731	9	0.7688	84	6.9048	15	1.2977	87	6.8528	5	0.4153	gi|225436448|ref|XP_002274374.1|	243.4	2e-77	PREDICTED: zinc finger protein ZAT5 [Vitis vinifera]	gi|568881349|ref|XM_006493477.1|	69.9	5e-09	PREDICTED: Citrus sinensis zinc finger protein ZAT5-like (LOC102630422), mRNA	sp|Q681X4|ZAT5_ARATH	183	4e-56	Zinc finger protein ZAT5 OS=Arabidopsis thaliana GN=ZAT5 PE=2 SV=1	--	--	--	--	--	--	--	--	--	--	-	-	-
CL11750.Contig4_All	985	200	16.6338	46	3.8534	260	20.9597	74	6.2783	223	17.2263	59	4.806	gi|225436448|ref|XP_002274374.1|	246.1	2e-78	PREDICTED: zinc finger protein ZAT5 [Vitis vinifera]	gi|568881349|ref|XM_006493477.1|	73.8	4e-10	PREDICTED: Citrus sinensis zinc finger protein ZAT5-like (LOC102630422), mRNA	sp|Q681X4|ZAT5_ARATH	175	7e-53	Zinc finger protein ZAT5 OS=Arabidopsis thaliana GN=ZAT5 PE=2 SV=1	--	--	--	--	--	--	--	--	--	--	-	-	-
CL11774.Contig1_All	1764	944	43.84	83	3.8824	651	29.3043	83	3.9321	745	32.1352	110	5.0033	gi|565402872|ref|XP_006366893.1|	576.6	0	PREDICTED: homogentisate phytyltransferase 2, chloroplastic-like isoform X1 [Solanum tuberosum]	gi|225441576|ref|XM_002276692.1|	589	1e-165	PREDICTED: Vitis vinifera homogentisate phytyltransferase 2, chloroplastic-like (LOC100264108), mRNA	sp|Q1ACB3|HPT2_ARATH	529	0	Homogentisate phytyltransferase 2, chloroplastic OS=Arabidopsis thaliana GN=HPT2 PE=2 SV=1	slr1736	202	1e-59	COG0382	4-hydroxybenzoate polyprenyltransferase and related prenyltransferases	K12501	0	559	pop:POPTR_819322	homogentisate solanesyltransferase	GO:0048364//root development;GO:0016117//carotenoid biosynthetic process;GO:0009944//polarity specification of adaxial/abaxial axis;GO:0009910//negative regulation of flower development;GO:0009965//leaf morphogenesis;GO:0035281//pre-miRNA export from nucleus;GO:0010236//plastoquinone biosynthetic process	GO:0004161//dimethylallyltranstransferase activity;GO:0005515//protein binding;GO:0010357//homogentisate solanesyltransferase activity;GO:0010356//homogentisate geranylgeranyltransferase activity;GO:0005487//nucleocytoplasmic transporter activity;GO:0010355//homogentisate farnesyltransferase activity	GO:0009941//chloroplast envelope;GO:0005635//nuclear envelope;GO:0016021//integral to membrane;GO:0005739//mitochondrion
CL1178.Contig1_All	1131	48	3.4768	1	0.073	77	5.406	5	0.3694	60	4.0366	2	0.1419	gi|590643914|ref|XP_007030936.1|	325.5	2e-109	Mog1/PsbP/DUF1795-like photosystem II reaction center PsbP family protein isoform 1 [Theobroma cacao] >gi|508719541|gb|EOY11438.1| Mog1/PsbP/DUF1795-like photosystem II reaction center PsbP family protein isoform 1 [Theobroma cacao]	gi|349721526|emb|FQ381977.1|	305	6e-80	Vitis vinifera clone SS0ABG76YM16	--	--	--	--	--	--	--	--	--	--	--	--	--	--	GO:0009220//pyrimidine ribonucleotide biosynthetic process	-	GO:0009523//photosystem II;GO:0009507//chloroplast
CL1178.Contig2_All	1183	63	4.3627	10	0.6975	89	5.9738	5	0.3532	79	5.0812	8	0.5426	gi|225451044|ref|XP_002284943.1|	325.5	2e-109	PREDICTED: uncharacterized protein LOC100249532 isoform 1 [Vitis vinifera] >gi|359487717|ref|XP_003633636.1| PREDICTED: uncharacterized protein LOC100249532 isoform 2 [Vitis vinifera]	gi|349721526|emb|FQ381977.1|	305	7e-80	Vitis vinifera clone SS0ABG76YM16	--	--	--	--	--	--	--	--	--	--	--	--	--	--	GO:0009220//pyrimidine ribonucleotide biosynthetic process	-	GO:0009523//photosystem II;GO:0009507//chloroplast
CL1178.Contig3_All	895	23	2.1052	1	0.0922	35	3.1052	5	0.4669	32	2.7205	1	0.0896	gi|255542546|ref|XP_002512336.1|	264.2	1e-86	conserved hypothetical protein [Ricinus communis] >gi|223548297|gb|EEF49788.1| conserved hypothetical protein [Ricinus communis]	gi|349721526|emb|FQ381977.1|	238	1e-59	Vitis vinifera clone SS0ABG76YM16	--	--	--	--	--	--	--	--	--	--	--	--	--	--	GO:0009220//pyrimidine ribonucleotide biosynthetic process;GO:0015979//photosynthesis	GO:0005509//calcium ion binding	GO:0009654//oxygen evolving complex;GO:0019898//extrinsic to membrane;GO:0009507//chloroplast
CL11794.Contig2_All	1101	107	7.9615	41	3.0727	100	7.2121	24	1.8217	87	6.0125	30	2.1862	gi|225450649|ref|XP_002282861.1|	411	5e-142	PREDICTED: DNA polymerase III polC-type-like isoform 2 [Vitis vinifera] >gi|225450651|ref|XP_002282855.1| PREDICTED: DNA polymerase III polC-type-like isoform 1 [Vitis vinifera]	gi|568836266|ref|XM_006472104.1|	163	6e-37	PREDICTED: Citrus sinensis uncharacterized LOC102613049 (LOC102613049), mRNA	--	--	--	--	CT261	66.2	6e-12	COG0847	DNA polymerase III, epsilon subunit and related 3'-5' exonucleases	--	--	--	--	--	GO:0006259//DNA metabolic process;GO:0090305//nucleic acid phosphodiester bond hydrolysis	GO:0016779//nucleotidyltransferase activity	GO:0043231//intracellular membrane-bounded organelle;GO:0044444//cytoplasmic part
CL11795.Contig1_All	953	244	20.9746	15	1.2987	238	19.8305	17	1.4907	275	21.9565	10	0.8419	gi|604300200|gb|EYU20043.1|	204.1	9e-60	hypothetical protein MIMGU_mgv1a026391mg, partial [Mimulus guttatus]	gi|460391002|ref|XM_004241065.1|	109	6e-21	PREDICTED: Solanum lycopersicum uncharacterized LOC101262524 (LOC101262524), mRNA	sp|Q39950|NLTP_HELAN	144	3e-43	Non-specific lipid-transfer protein OS=Helianthus annuus PE=3 SV=1	--	--	--	--	--	K02178	6e-20	87.4	ppp:PHYPADRAFT_148229	checkpoint serine/threonine-protein kinase [EC:2.7.11.1]	-	-	GO:0005634//nucleus
CL11808.Contig1_All	1947	84	3.5344	4	0.1695	93	3.7928	4	0.1717	95	3.7126	2	0.0824	gi|359486422|ref|XP_002271131.2|	180.3	2e-47	PREDICTED: uncharacterized protein LOC100267324 [Vitis vinifera] >gi|297736633|emb|CBI25504.3| unnamed protein product [Vitis vinifera]	gi|359486421|ref|XM_002271095.2|	599	1e-168	PREDICTED: Vitis vinifera uncharacterized LOC100267324 (LOC100267324), mRNA	--	--	--	--	sll0862	147	1e-52	COG0750	Predicted membrane-associated Zn-dependent proteases 1	--	--	--	--	--	GO:0006655//phosphatidylglycerol biosynthetic process;GO:0010103//stomatal complex morphogenesis;GO:0016226//iron-sulfur cluster assembly;GO:0019288//isopentenyl diphosphate biosynthetic process, mevalonate-independent pathway;GO:0010027//thylakoid membrane organization;GO:0010228//vegetative to reproductive phase transition of meristem;GO:0006508//proteolysis;GO:0048481//ovule development;GO:000…	GO:0004222//metalloendopeptidase activity	GO:0009535//chloroplast thylakoid membrane
CL11808.Contig2_All	2050	174	6.9533	5	0.2013	245	9.4899	7	0.2854	237	8.7967	7	0.274	gi|359486422|ref|XP_002271131.2|	813.5	0	PREDICTED: uncharacterized protein LOC100267324 [Vitis vinifera] >gi|297736633|emb|CBI25504.3| unnamed protein product [Vitis vinifera]	gi|359486421|ref|XM_002271095.2|	809	0	PREDICTED: Vitis vinifera uncharacterized LOC100267324 (LOC100267324), mRNA	--	--	--	--	alr2114	259	4e-78	COG0750	Predicted membrane-associated Zn-dependent proteases 1	--	--	--	--	--	GO:0006655//phosphatidylglycerol biosynthetic process;GO:0010103//stomatal complex morphogenesis;GO:0016226//iron-sulfur cluster assembly;GO:0019288//isopentenyl diphosphate biosynthetic process, mevalonate-independent pathway;GO:0010027//thylakoid membrane organization;GO:0010228//vegetative to reproductive phase transition of meristem;GO:0006508//proteolysis;GO:0048481//ovule development;GO:000…	GO:0004222//metalloendopeptidase activity	GO:0009535//chloroplast thylakoid membrane
CL11813.Contig1_All	1340	293	17.9126	70	4.3104	250	14.8144	54	3.3677	290	16.4671	55	3.2932	gi|359482375|ref|XP_002265060.2|	577	0	PREDICTED: chaperone protein DnaJ-like [Vitis vinifera] >gi|297743480|emb|CBI36347.3| unnamed protein product [Vitis vinifera]	gi|359482374|ref|XM_002265024.2|	789	0	PREDICTED: Vitis vinifera chaperone protein DnaJ-like (LOC100268143), mRNA	sp|P42824|DNJH2_ALLPO	178	4e-51	DnaJ protein homolog 2 OS=Allium porrum GN=LDJ2 PE=2 SV=1	alr2447	310	7e-102	COG0484	DnaJ-class molecular chaperone with C-terminal Zn finger domain	K03686	1e-174	499	osa:4331058	molecular chaperone DnaJ	GO:0006457//protein folding;GO:0009408//response to heat	GO:0031072//heat shock protein binding;GO:0046872//metal ion binding;GO:0005524//ATP binding;GO:0051082//unfolded protein binding	GO:0009941//chloroplast envelope;GO:0009535//chloroplast thylakoid membrane
CL11813.Contig2_All	1332	431	26.5076	74	4.5841	317	18.8975	60	3.7644	453	25.8772	64	3.8551	gi|359482375|ref|XP_002265060.2|	591.3	0	PREDICTED: chaperone protein DnaJ-like [Vitis vinifera] >gi|297743480|emb|CBI36347.3| unnamed protein product [Vitis vinifera]	gi|359482374|ref|XM_002265024.2|	837	0	PREDICTED: Vitis vinifera chaperone protein DnaJ-like (LOC100268143), mRNA	sp|P42824|DNJH2_ALLPO	178	4e-51	DnaJ protein homolog 2 OS=Allium porrum GN=LDJ2 PE=2 SV=1	alr2447	315	3e-104	COG0484	DnaJ-class molecular chaperone with C-terminal Zn finger domain	K03686	3e-176	503	osa:4331058	molecular chaperone DnaJ	GO:0006457//protein folding;GO:0009408//response to heat	GO:0031072//heat shock protein binding;GO:0046872//metal ion binding;GO:0005524//ATP binding;GO:0051082//unfolded protein binding	GO:0009941//chloroplast envelope;GO:0009535//chloroplast thylakoid membrane
CL11823.Contig1_All	351	383	89.3899	0	0	320	72.3921	1	0.2381	244	52.8939	0	0	gi|225460530|ref|XP_002272533.1|	201.8	6e-65	PREDICTED: uncharacterized protein LOC100252905 [Vitis vinifera] >gi|147803306|emb|CAN75474.1| hypothetical protein VITISV_002798 [Vitis vinifera] >gi|296081011|emb|CBI18515.3| unnamed protein product [Vitis vinifera]	gi|225460529|ref|XM_002272497.1|	129	2e-27	PREDICTED: Vitis vinifera uncharacterized LOC100252905 (LOC100252905), mRNA	sp|Q6XL73|DNJ39_ARATH	59.3	2e-11	Chaperone protein dnaJ 39 OS=Arabidopsis thaliana GN=ATJ39 PE=2 SV=2	BS_dnaJ	65.5	4e-13	COG0484	DnaJ-class molecular chaperone with C-terminal Zn finger domain	K03686	4e-13	65.5	gmx:100792363	molecular chaperone DnaJ	GO:0006457//protein folding;GO:0006950//response to stress	-	GO:0009507//chloroplast
CL11823.Contig2_All	1018	1255	100.993	1	0.0811	1286	100.309	0	0	1325	99.0356	0	0	gi|225460530|ref|XP_002272533.1|	340.1	9e-116	PREDICTED: uncharacterized protein LOC100252905 [Vitis vinifera] >gi|147803306|emb|CAN75474.1| hypothetical protein VITISV_002798 [Vitis vinifera] >gi|296081011|emb|CBI18515.3| unnamed protein product [Vitis vinifera]	gi|225460529|ref|XM_002272497.1|	168	8e-39	PREDICTED: Vitis vinifera uncharacterized LOC100252905 (LOC100252905), mRNA	sp|Q38813|DNAJ1_ARATH	61.2	2e-10	Chaperone protein dnaJ 1, mitochondrial OS=Arabidopsis thaliana GN=ATJ1 PE=2 SV=2	BS_dnaJ	68.6	3e-12	COG0484	DnaJ-class molecular chaperone with C-terminal Zn finger domain	K03686	4e-13	71.2	gmx:100792363	molecular chaperone DnaJ	GO:0006457//protein folding;GO:0006950//response to stress	-	GO:0009507//chloroplast
CL11827.Contig1_All	1553	810	42.7278	85	4.5162	680	34.7685	71	3.8206	1067	52.2777	67	3.4615	gi|590596874|ref|XP_007018457.1|	629.4	0	Alpha/beta-Hydrolases superfamily protein [Theobroma cacao] >gi|508723785|gb|EOY15682.1| Alpha/beta-Hydrolases superfamily protein [Theobroma cacao]	gi|6653737|gb|AF209909.1|AF209909	135	2e-28	Prunus dulcis lecithin-cholesterol acyl transferase (LCAT1) gene, partial cds	sp|Q9FZI8|LCAT1_ARATH	533	0	Lecithin-cholesterol acyltransferase-like 1 OS=Arabidopsis thaliana GN=LCAT1 PE=2 SV=1	--	--	--	--	--	K06129	0	617	vvi:100260799	lysophospholipase III [EC:3.1.1.5]	GO:0006629//lipid metabolic process	GO:0004607//phosphatidylcholine-sterol O-acyltransferase activity	GO:0005774//vacuolar membrane
CL11827.Contig2_All	1613	74	3.7583	0	0	38	1.8707	0	0	113	5.3305	0	0	gi|590596874|ref|XP_007018457.1|	620.9	0	Alpha/beta-Hydrolases superfamily protein [Theobroma cacao] >gi|508723785|gb|EOY15682.1| Alpha/beta-Hydrolases superfamily protein [Theobroma cacao]	gi|359491945|ref|XM_002285380.2|	93.7	6e-16	PREDICTED: Vitis vinifera lecithin-cholesterol acyltransferase-like 1 (LOC100260799), mRNA	sp|Q9FZI8|LCAT1_ARATH	507	9e-178	Lecithin-cholesterol acyltransferase-like 1 OS=Arabidopsis thaliana GN=LCAT1 PE=2 SV=1	--	--	--	--	--	K06129	0	608	vvi:100260799	lysophospholipase III [EC:3.1.1.5]	GO:0006629//lipid metabolic process	GO:0004607//phosphatidylcholine-sterol O-acyltransferase activity	GO:0005774//vacuolar membrane
CL11827.Contig3_All	1501	90	4.912	0	0	43	2.2748	1	0.0557	113	5.7282	1	0.0535	gi|590596874|ref|XP_007018457.1|	627.5	0	Alpha/beta-Hydrolases superfamily protein [Theobroma cacao] >gi|508723785|gb|EOY15682.1| Alpha/beta-Hydrolases superfamily protein [Theobroma cacao]	gi|6653737|gb|AF209909.1|AF209909	143	7e-31	Prunus dulcis lecithin-cholesterol acyl transferase (LCAT1) gene, partial cds	sp|Q9FZI8|LCAT1_ARATH	514	0	Lecithin-cholesterol acyltransferase-like 1 OS=Arabidopsis thaliana GN=LCAT1 PE=2 SV=1	--	--	--	--	--	K06129	0	614	vvi:100260799	lysophospholipase III [EC:3.1.1.5]	GO:0006629//lipid metabolic process	GO:0004607//phosphatidylcholine-sterol O-acyltransferase activity	GO:0005774//vacuolar membrane
CL11829.Contig1_All	1178	552	38.3876	269	18.8423	1070	72.1252	94	6.6685	670	43.2765	58	3.9505	gi|225458149|ref|XP_002280947.1|	108.2	3e-27	PREDICTED: thioredoxin H-type-like [Vitis vinifera]	gi|147818152|emb|AM430243.2|	151	2e-33	Vitis vinifera contig VV78X168975.10, whole genome shotgun sequence	sp|P29449|TRXH1_TOBAC	99.8	2e-25	Thioredoxin H-type 1 OS=Nicotiana tabacum PE=2 SV=1	YCR083w	56.6	2e-09	COG0526	Thiol-disulfide isomerase and thioredoxins	K03671	3e-28	108	vvi:100250566	thioredoxin 1	GO:0050896//response to stimulus	-	GO:0043231//intracellular membrane-bounded organelle;GO:0044444//cytoplasmic part
CL11829.Contig3_All	896	70	6.4001	26	2.3944	167	14.7998	12	1.1192	121	10.2754	17	1.5223	gi|544636878|gb|AGW24487.1|	54.7	4e-08	thioredoxin H-type 1, partial [Avicennia marina var. marina]	gi|147818152|emb|AM430243.2|	79.8	5e-12	Vitis vinifera contig VV78X168975.10, whole genome shotgun sequence	sp|Q43636|TRXH_RICCO	53.5	5e-09	Thioredoxin H-type OS=Ricinus communis PE=3 SV=1	all2367	45.8	7e-06	COG0526	Thiol-disulfide isomerase and thioredoxins	K03671	7e-09	54.3	rcu:RCOM_1595970	thioredoxin 1	-	-	-
CL11838.Contig2_All	695	81	9.5477	1	0.1187	78	8.9117	6	0.7215	48	5.2551	1	0.1154	--	--	--	--	--	--	--	--	--	--	--	--	--	--	--	--	--	--	--	--	--	--	-	-	-
CL11839.Contig1_All	2917	236	6.6278	13	0.3677	252	6.8598	13	0.3724	208	5.4256	16	0.4401	gi|590689848|ref|XP_007043344.1|	130.6	3e-32	Cyclin p2,1 isoform 1 [Theobroma cacao] >gi|590689856|ref|XP_007043346.1| Cyclin p2,1 isoform 1 [Theobroma cacao] >gi|508707279|gb|EOX99175.1| Cyclin p2,1 isoform 1 [Theobroma cacao] >gi|508707281|gb|EOX99177.1| Cyclin p2,1 isoform 1 [Theobroma cacao]	gi|158749687|gb|AC213417.1|	145	4e-31	Populus trichocarpa clone POP018-J23, complete sequence	sp|Q9LJ45|CCU11_ARATH	160	1e-44	Cyclin-U1-1 OS=Arabidopsis thaliana GN=CYCU1-1 PE=1 SV=1	--	--	--	--	--	--	--	--	--	--	GO:0000079//regulation of cyclin-dependent protein serine/threonine kinase activity	GO:0019901//protein kinase binding	-
CL11839.Contig2_All	906	219	19.8022	11	1.0018	233	20.421	7	0.6457	198	16.6288	11	0.9742	gi|224095750|ref|XP_002310464.1|	323.9	2e-110	cyclin family protein [Populus trichocarpa] >gi|222853367|gb|EEE90914.1| cyclin family protein [Populus trichocarpa]	gi|225447341|ref|XM_002280560.1|	266	4e-68	PREDICTED: Vitis vinifera cyclin-U1-1-like (LOC100261965), mRNA	sp|Q9LJ45|CCU11_ARATH	243	7e-81	Cyclin-U1-1 OS=Arabidopsis thaliana GN=CYCU1-1 PE=1 SV=1	--	--	--	--	--	--	--	--	--	--	GO:0000079//regulation of cyclin-dependent protein serine/threonine kinase activity	GO:0019901//protein kinase binding	-
CL11839.Contig3_All	841	16	1.5585	0	0	23	2.1716	0	0	25	2.2619	1	0.0954	gi|255549349|ref|XP_002515728.1|	272.7	1e-90	Nuc-1 negative regulatory protein preg, putative [Ricinus communis] >gi|223545165|gb|EEF46675.1| Nuc-1 negative regulatory protein preg, putative [Ricinus communis]	gi|225447341|ref|XM_002280560.1|	131	2e-27	PREDICTED: Vitis vinifera cyclin-U1-1-like (LOC100261965), mRNA	sp|Q9LJ45|CCU11_ARATH	196	2e-62	Cyclin-U1-1 OS=Arabidopsis thaliana GN=CYCU1-1 PE=1 SV=1	--	--	--	--	--	--	--	--	--	--	-	-	-
CL11854.Contig1_All	1122	360	26.2849	30	2.2062	355	25.1237	24	1.7876	374	25.3631	16	1.1442	gi|359495241|ref|XP_003634942.1|	395.2	1e-136	PREDICTED: uncharacterized protein LOC100248314 isoform 2 [Vitis vinifera] >gi|297741042|emb|CBI31354.3| unnamed protein product [Vitis vinifera]	gi|568848963|ref|XM_006478183.1|	373	1e-100	PREDICTED: Citrus sinensis uncharacterized LOC102619889 (LOC102619889), mRNA	--	--	--	--	all0921	65.1	2e-12	COG2146	Ferredoxin subunits of nitrite reductase and ring-hydroxylating dioxygenases	--	--	--	--	--	GO:0055114//oxidation-reduction process	GO:0016491//oxidoreductase activity;GO:0051537//2 iron, 2 sulfur cluster binding	GO:0009941//chloroplast envelope;GO:0009535//chloroplast thylakoid membrane
CL11856.Contig2_All	4660	139	2.4436	28	0.4958	232	3.9532	23	0.4125	93	1.5185	26	0.4477	gi|567859958|ref|XP_006422633.1|	266.2	3e-169	hypothetical protein CICLE_v10030219mg, partial [Citrus clementina] >gi|557524567|gb|ESR35873.1| hypothetical protein CICLE_v10030219mg, partial [Citrus clementina]	gi|470111873|ref|XM_004292118.1|	139	4e-29	PREDICTED: Fragaria vesca subsp. vesca endo-1,4-beta-xylanase-like (LOC101305915), partial mRNA	--	--	--	--	BH2120	47.4	3e-10	COG3693	Beta-1,4-xylanase	--	--	--	--	--	GO:0005975//carbohydrate metabolic process	GO:0004553//hydrolase activity, hydrolyzing O-glycosyl compounds	-
CL11864.Contig6_All	1201	181	12.3462	20	1.3741	168	11.1075	43	2.9921	216	13.6847	22	1.4698	gi|470126899|ref|XP_004299419.1|	512.7	0	PREDICTED: 1-aminocyclopropane-1-carboxylate oxidase homolog 1-like [Fragaria vesca subsp. vesca]	gi|460404478|ref|XM_004247662.1|	127	3e-26	PREDICTED: Solanum lycopersicum 1-aminocyclopropane-1-carboxylate oxidase homolog (LOC101245697), mRNA	sp|Q8H1S4|ACCH3_ARATH	443	2e-155	1-aminocyclopropane-1-carboxylate oxidase homolog 3 OS=Arabidopsis thaliana GN=At1g06650 PE=2 SV=1	PA0147	107	8e-26	COG3491	Isopenicillin N synthase and related dioxygenases	K13229	3e-110	329	zma:541977	2,4-dihydroxy-1,4-benzoxazin-3-one-glucoside dioxygenase [EC:1.14.20.2]	GO:0055114//oxidation-reduction process	GO:0005506//iron ion binding;GO:0050590	-
CL11865.Contig1_All	2700	232	7.0392	26	0.7946	255	7.4994	34	1.0524	162	4.5654	11	0.3269	gi|595792895|ref|XP_007200196.1|	513.1	2e-173	hypothetical protein PRUPE_ppa016004mg [Prunus persica] >gi|462395596|gb|EMJ01395.1| hypothetical protein PRUPE_ppa016004mg [Prunus persica]	gi|460369417|ref|XM_004230511.1|	321	3e-84	PREDICTED: Solanum lycopersicum 1,4-dihydroxy-2-naphthoate polyprenyltransferase, chloroplastic-like (LOC101248721), mRNA	sp|Q0WUA3|MENA_ARATH	408	5e-135	1,4-dihydroxy-2-naphthoate polyprenyltransferase, chloroplastic OS=Arabidopsis thaliana GN=ABC4 PE=1 SV=2	slr1518	227	5e-67	COG1575	1,4-dihydroxy-2-naphthoate octaprenyltransferase	K02548	1e-163	484	pop:POPTR_1104883	1,4-dihydroxy-2-naphthoate octaprenyltransferase [EC:2.5.1.74 2.5.1.-]	GO:0009772//photosynthetic electron transport in photosystem II;GO:0010236//plastoquinone biosynthetic process;GO:0042372//phylloquinone biosynthetic process	GO:0004659//prenyltransferase activity	GO:0016021//integral to membrane
CL11865.Contig2_All	2646	324	10.0312	28	0.8732	410	12.3039	32	1.0107	279	8.023	9	0.2729	gi|595792895|ref|XP_007200196.1|	513.1	1e-173	hypothetical protein PRUPE_ppa016004mg [Prunus persica] >gi|462395596|gb|EMJ01395.1| hypothetical protein PRUPE_ppa016004mg [Prunus persica]	gi|460369417|ref|XM_004230511.1|	321	2e-84	PREDICTED: Solanum lycopersicum 1,4-dihydroxy-2-naphthoate polyprenyltransferase, chloroplastic-like (LOC101248721), mRNA	sp|Q0WUA3|MENA_ARATH	408	3e-135	1,4-dihydroxy-2-naphthoate polyprenyltransferase, chloroplastic OS=Arabidopsis thaliana GN=ABC4 PE=1 SV=2	slr1518	227	4e-67	COG1575	1,4-dihydroxy-2-naphthoate octaprenyltransferase	K02548	6e-164	484	pop:POPTR_1104883	1,4-dihydroxy-2-naphthoate octaprenyltransferase [EC:2.5.1.74 2.5.1.-]	GO:0009772//photosynthetic electron transport in photosystem II;GO:0010236//plastoquinone biosynthetic process;GO:0042372//phylloquinone biosynthetic process	GO:0004659//prenyltransferase activity	GO:0016021//integral to membrane
CL11865.Contig3_All	833	38	3.7371	4	0.3962	26	2.4784	5	0.5016	21	1.9182	1	0.0963	gi|225462860|ref|XP_002270171.1|	65.9	2e-10	PREDICTED: 1,4-dihydroxy-2-naphthoate polyprenyltransferase, chloroplastic-like [Vitis vinifera]	gi|470123068|ref|XM_004297511.1|	63.9	3e-07	PREDICTED: Fragaria vesca subsp. vesca 1,4-dihydroxy-2-naphthoate polyprenyltransferase, chloroplastic-like (LOC101307197), mRNA	sp|Q0WUA3|MENA_ARATH	49.3	1e-06	1,4-dihydroxy-2-naphthoate polyprenyltransferase, chloroplastic OS=Arabidopsis thaliana GN=ABC4 PE=1 SV=2	--	--	--	--	--	K02548	9e-12	65.9	vvi:100256517	1,4-dihydroxy-2-naphthoate octaprenyltransferase [EC:2.5.1.74 2.5.1.-]	GO:0009772//photosynthetic electron transport in photosystem II;GO:0010236//plastoquinone biosynthetic process;GO:0042372//phylloquinone biosynthetic process	GO:0004659//prenyltransferase activity	GO:0016021//integral to membrane
CL11874.Contig1_All	2235	461	16.8974	1	0.0369	247	8.7754	0	0	457	15.5583	0	0	gi|225449436|ref|XP_002278079.1|	115.9	2e-77	PREDICTED: thaumatin-like protein [Vitis vinifera] >gi|296086203|emb|CBI31644.3| unnamed protein product [Vitis vinifera]	gi|470146468|ref|XM_004308799.1|	97.6	6e-17	PREDICTED: Fragaria vesca subsp. vesca thaumatin-like protein-like (LOC101291104), mRNA	sp|Q53MB8|TLPH_ORYSJ	145	9e-60	Thaumatin-like protein OS=Oryza sativa subsp. japonica GN=Os11g0706600 PE=2 SV=1	--	--	--	--	--	--	--	--	--	--	GO:0051707//response to other organism	-	GO:0005576//extracellular region
CL11874.Contig2_All	4059	1176	23.7348	6	0.122	694	13.5765	1	0.0206	1367	25.6255	2	0.0395	gi|568866082|ref|XP_006486393.1|	112.8	1e-75	PREDICTED: thaumatin-like protein-like [Citrus sinensis]	gi|160959723|emb|CU227681.1|	137	1e-28	Populus EST from severe drought-stressed leaves	sp|Q53MB8|TLPH_ORYSJ	145	9e-59	Thaumatin-like protein OS=Oryza sativa subsp. japonica GN=Os11g0706600 PE=2 SV=1	--	--	--	--	--	--	--	--	--	--	-	-	-
CL11874.Contig3_All	1474	502	27.8999	0	0	355	19.124	0	0	633	32.676	1	0.0544	gi|568866082|ref|XP_006486393.1|	93.6	8e-74	PREDICTED: thaumatin-like protein-like [Citrus sinensis]	gi|470146468|ref|XM_004308799.1|	97.6	4e-17	PREDICTED: Fragaria vesca subsp. vesca thaumatin-like protein-like (LOC101291104), mRNA	sp|Q53MB8|TLPH_ORYSJ	95.5	8e-41	Thaumatin-like protein OS=Oryza sativa subsp. japonica GN=Os11g0706600 PE=2 SV=1	--	--	--	--	--	--	--	--	--	--	-	-	-
CL11874.Contig4_All	552	18	2.6713	0	0	19	2.7331	0	0	32	4.411	0	0	gi|567886244|ref|XP_006435644.1|	63.2	1e-10	hypothetical protein CICLE_v10032765mg, partial [Citrus clementina] >gi|557537840|gb|ESR48884.1| hypothetical protein CICLE_v10032765mg, partial [Citrus clementina]	gi|568866081|ref|XM_006486330.1|	65.9	5e-08	PREDICTED: Citrus sinensis thaumatin-like protein-like (LOC102626229), mRNA	sp|Q53MB8|TLPH_ORYSJ	52.8	1e-08	Thaumatin-like protein OS=Oryza sativa subsp. japonica GN=Os11g0706600 PE=2 SV=1	--	--	--	--	--	--	--	--	--	--	-	GO:0016491//oxidoreductase activity	-
CL11874.Contig5_All	1443	300	17.0314	1	0.0572	136	7.4838	0	0	265	13.9734	0	0	gi|470146469|ref|XP_004308847.1|	72.8	2e-12	PREDICTED: thaumatin-like protein-like [Fragaria vesca subsp. vesca]	gi|470146468|ref|XM_004308799.1|	97.6	4e-17	PREDICTED: Fragaria vesca subsp. vesca thaumatin-like protein-like (LOC101291104), mRNA	sp|Q53MB8|TLPH_ORYSJ	55.1	2e-08	Thaumatin-like protein OS=Oryza sativa subsp. japonica GN=Os11g0706600 PE=2 SV=1	--	--	--	--	--	--	--	--	--	--	-	GO:0016491//oxidoreductase activity	-
CL11880.Contig1_All	837	20	1.9575	1	0.0986	37	3.5101	2	0.1997	31	2.8181	0	0	gi|297742557|emb|CBI34706.3|	146.4	4e-86	unnamed protein product [Vitis vinifera]	gi|359474021|ref|XM_002276983.2|	157	3e-35	PREDICTED: Vitis vinifera uncharacterized LOC100244522 (LOC100244522), mRNA	--	--	--	--	--	--	--	--	--	--	--	--	--	--	-	-	-
CL11883.Contig1_All	2632	56	1.743	1	0.0314	50	1.5085	3	0.0953	39	1.1275	4	0.1219	gi|565373511|ref|XP_006353316.1|	66.6	2e-35	PREDICTED: F-box protein At2g17690-like [Solanum tuberosum]	--	--	--	--	sp|Q9SHY1|FB317_ARATH	53.1	4e-07	Probable F-box protein At1g65740 OS=Arabidopsis thaliana GN=At1g65740 PE=2 SV=2	--	--	--	--	--	--	--	--	--	--	-	-	-
CL11892.Contig1_All	1581	16	0.8291	0	0	22	1.1049	0	0	15	0.7219	0	0	gi|567912781|ref|XP_006448704.1|	96.7	1e-19	hypothetical protein CICLE_v10015335mg [Citrus clementina] >gi|557551315|gb|ESR61944.1| hypothetical protein CICLE_v10015335mg [Citrus clementina]	gi|590622082|ref|XM_007024888.1|	319	6e-84	Theobroma cacao Tetratricopeptide repeat-like superfamily protein (TCM_029401) mRNA, complete cds	sp|O82178|PP186_ARATH	368	4e-121	Pentatricopeptide repeat-containing protein At2g35130 OS=Arabidopsis thaliana GN=At2g35130 PE=2 SV=1	--	--	--	--	--	K15271	3e-13	74.3	rcu:RCOM_1095670	ATP-dependent DNA helicase HFM1/MER3 [EC:3.6.4.12]	-	-	-
CL11892.Contig2_All	2404	20	0.6815	0	0	15	0.4955	0	0	14	0.4431	0	0	gi|567912781|ref|XP_006448704.1|	80.1	8e-14	hypothetical protein CICLE_v10015335mg [Citrus clementina] >gi|557551315|gb|ESR61944.1| hypothetical protein CICLE_v10015335mg [Citrus clementina]	gi|470118756|ref|XM_004295440.1|	234	4e-58	PREDICTED: Fragaria vesca subsp. vesca pentatricopeptide repeat-containing protein At2g35130-like (LOC101301663), mRNA	sp|O82178|PP186_ARATH	290	4e-88	Pentatricopeptide repeat-containing protein At2g35130 OS=Arabidopsis thaliana GN=At2g35130 PE=2 SV=1	--	--	--	--	--	K15271	8e-10	64.3	rcu:RCOM_1095670	ATP-dependent DNA helicase HFM1/MER3 [EC:3.6.4.12]	-	-	-
CL11897.Contig1_All	594	18	2.4825	0	0	31	4.144	0	0	13	1.6653	0	0	--	--	--	--	--	--	--	--	--	--	--	--	--	--	--	--	--	--	--	--	--	--	-	-	-
CL1191.Contig2_All	2536	258	8.3343	46	1.4967	334	10.4579	33	1.0875	231	6.9308	84	2.6576	gi|604321075|gb|EYU31736.1|	481.9	8e-155	hypothetical protein MIMGU_mgv1a023294mg [Mimulus guttatus]	--	--	--	--	sp|Q8W474|DRL7_ARATH	394	2e-123	Probable disease resistance protein At1g58390 OS=Arabidopsis thaliana GN=At1g58390 PE=2 SV=4	--	--	--	--	--	K13457	2e-84	297	vvi:100252764	disease resistance protein RPM1	-	-	-
CL1191.Contig5_All	3166	379	9.8067	52	1.3552	440	11.0355	8	0.2112	366	8.7962	77	1.9514	gi|596291174|ref|XP_007226298.1|	602.4	0	hypothetical protein PRUPE_ppa020437mg [Prunus persica] >gi|462423234|gb|EMJ27497.1| hypothetical protein PRUPE_ppa020437mg [Prunus persica]	--	--	--	--	sp|Q8W4J9|RPP8_ARATH	499	5e-161	Disease resistance protein RPP8 OS=Arabidopsis thaliana GN=RPP8 PE=1 SV=2	--	--	--	--	--	K13457	1e-99	347	vvi:100252764	disease resistance protein RPM1	-	-	-
CL1191.Contig7_All	2697	271	8.2316	37	1.132	355	10.4519	33	1.0225	286	8.0688	33	0.9817	gi|255561552|ref|XP_002521786.1|	519.6	1e-168	Disease resistance protein RPP13, putative [Ricinus communis] >gi|223538999|gb|EEF40596.1| Disease resistance protein RPP13, putative [Ricinus communis]	--	--	--	--	sp|P0DI18|DRL45_ARATH	407	1e-126	Probable disease resistance protein RDL6 OS=Arabidopsis thaliana GN=RDL6 PE=2 SV=1	--	--	--	--	--	K13457	7e-82	285	rcu:RCOM_0742270	disease resistance protein RPM1	-	-	-
CL1191.Contig8_All	2622	59	1.8434	11	0.3462	58	1.7565	5	0.1594	59	1.7122	4	0.1224	gi|604342117|gb|EYU41261.1|	487.6	7e-158	hypothetical protein MIMGU_mgv1a018472mg [Mimulus guttatus]	--	--	--	--	sp|Q8W4J9|RPP8_ARATH	401	7e-126	Disease resistance protein RPP8 OS=Arabidopsis thaliana GN=RPP8 PE=1 SV=2	--	--	--	--	--	K13457	1e-87	307	vvi:100252764	disease resistance protein RPM1	-	-	-
CL11913.Contig2_All	1084	256	19.3467	89	6.7746	205	15.0167	81	6.2446	236	16.5655	93	6.8837	gi|359492074|ref|XP_003634361.1|	284.3	1e-93	PREDICTED: uncharacterized protein LOC100854733 [Vitis vinifera]	gi|359492073|ref|XM_003634313.1|	87.7	3e-14	PREDICTED: Vitis vinifera uncharacterized LOC100854733 (LOC100854733), mRNA	--	--	--	--	--	--	--	--	--	--	--	--	--	--	-	-	GO:0044464//cell part
CL11917.Contig2_All	1540	138	7.341	21	1.1252	85	4.3828	8	0.4341	155	7.6583	22	1.1462	gi|215959348|gb|ACJ71245.1|	54.7	4e-06	catalase 2, partial [Vigna unguiculata]	gi|558064715|gb|KF498592.1|	252	1e-63	Eleutherococcus senticosus isolate ESJX catalase mRNA, complete cds	sp|P25890|CATA_PEA	82	2e-16	Catalase OS=Pisum sativum PE=2 SV=1	lin2920	50.1	8e-06	COG0753	Catalase	K03781	8e-16	81.3	gmx:547511	catalase [EC:1.11.1.6]	GO:0042744//hydrogen peroxide catabolic process;GO:0055114//oxidation-reduction process;GO:0009416//response to light stimulus;GO:0009409//response to cold;GO:0009970//cellular response to sulfate starvation;GO:0006995//cellular response to nitrogen starvation;GO:0046686//response to cadmium ion;GO:0016036//cellular response to phosphate starvation;GO:0009737//response to abscisic acid stimulus	GO:0050897//cobalt ion binding;GO:0004096//catalase activity;GO:0020037//heme binding	GO:0005618//cell wall;GO:0005739//mitochondrion;GO:0009506//plasmodesma;GO:0009941//chloroplast envelope;GO:0009570//chloroplast stroma;GO:0005773//vacuole;GO:0022626//cytosolic ribosome;GO:0009514//glyoxysome;GO:0005886//plasma membrane;GO:0048046//apoplast
CL11918.Contig1_All	804	35	3.5662	0	0	20	1.9753	0	0	21	1.9874	0	0	--	--	--	--	--	--	--	--	--	--	--	--	--	--	--	--	--	--	--	--	--	--	-	-	-
CL11921.Contig1_All	2568	918	29.2849	21	0.6748	1029	31.8177	13	0.4231	997	29.5409	9	0.2812	gi|225445222|ref|XP_002280919.1|	868.6	0	PREDICTED: pentatricopeptide repeat-containing protein At5g21222 [Vitis vinifera] >gi|297738818|emb|CBI28063.3| unnamed protein product [Vitis vinifera]	gi|359484577|ref|XM_002280883.2|	632	1e-178	PREDICTED: Vitis vinifera pentatricopeptide repeat-containing protein At5g21222-like (LOC100247419), mRNA	sp|Q8S9D1|PP395_ARATH	608	0	Pentatricopeptide repeat-containing protein At5g21222 OS=Arabidopsis thaliana GN=ATC401 PE=2 SV=1	--	--	--	--	--	K15336	2e-45	178	vvi:100259391	tRNA (cytosine38-C5)-methyltransferase [EC:2.1.1.204]	-	-	-
CL11926.Contig2_All	1245	96	6.3168	13	0.8616	108	6.8882	22	1.4767	88	5.3782	12	0.7734	--	--	--	--	--	--	--	--	--	--	--	--	--	--	--	--	--	--	--	--	--	--	-	-	-
CL1194.Contig1_All	2193	76	2.839	9	0.3386	86	3.1139	17	0.6478	64	2.2206	18	0.6586	gi|460374688|ref|XP_004233142.1|	939.9	0	PREDICTED: cationic amino acid transporter 1-like [Solanum lycopersicum]	gi|565372824|ref|XM_006352926.1|	188	2e-44	PREDICTED: Solanum tuberosum cationic amino acid transporter 1-like (LOC102590537), mRNA	sp|Q84MA5|CAAT1_ARATH	887	0	Cationic amino acid transporter 1 OS=Arabidopsis thaliana GN=CAT1 PE=1 SV=1	lin2613	261	6e-79	COG0531	Amino acid transporters	K03294	0	775	sbi:SORBI_08g021380	basic amino acid/polyamine antiporter, APA family	GO:0043091//L-arginine import;GO:0003333//amino acid transmembrane transport;GO:0015819//lysine transport;GO:0051938//L-glutamate import	GO:0015326//cationic amino acid transmembrane transporter activity;GO:0015189//L-lysine transmembrane transporter activity;GO:0015181//arginine transmembrane transporter activity;GO:0005313//L-glutamate transmembrane transporter activity	GO:0005886//plasma membrane;GO:0016021//integral to membrane
CL1194.Contig4_All	2161	53	2.0092	0	0	67	2.4619	3	0.116	28	0.9859	1	0.0371	gi|460374688|ref|XP_004233142.1|	934.1	0	PREDICTED: cationic amino acid transporter 1-like [Solanum lycopersicum]	gi|460374687|ref|XM_004233094.1|	196	8e-47	PREDICTED: Solanum lycopersicum cationic amino acid transporter 1-like (LOC101253448), mRNA	sp|Q84MA5|CAAT1_ARATH	888	0	Cationic amino acid transporter 1 OS=Arabidopsis thaliana GN=CAT1 PE=1 SV=1	lin2613	264	6e-80	COG0531	Amino acid transporters	K03294	0	777	sbi:SORBI_08g021380	basic amino acid/polyamine antiporter, APA family	GO:0015819//lysine transport;GO:0006862//nucleotide transport;GO:0010363//regulation of plant-type hypersensitive response;GO:0009407//toxin catabolic process;GO:0006612//protein targeting to membrane;GO:0043069//negative regulation of programmed cell death;GO:0015824//proline transport;GO:0015696//ammonium transport;GO:0003333//amino acid transmembrane transport;GO:0010583//response to cyclopent…	GO:0015189//L-lysine transmembrane transporter activity;GO:0015326//cationic amino acid transmembrane transporter activity;GO:0005313//L-glutamate transmembrane transporter activity;GO:0015181//arginine transmembrane transporter activity	GO:0005737//cytoplasm;GO:0016021//integral to membrane;GO:0005886//plasma membrane
CL11950.Contig1_All	1623	105	5.2999	35	1.7794	83	4.0608	38	1.9566	201	9.4232	30	1.4831	gi|590576079|ref|XP_007012864.1|	499.6	3e-174	S-adenosyl-L-methionine-dependent methyltransferases superfamily protein [Theobroma cacao] >gi|508783227|gb|EOY30483.1| S-adenosyl-L-methionine-dependent methyltransferases superfamily protein [Theobroma cacao]	gi|590576078|ref|XM_007012802.1|	438	1e-120	Theobroma cacao S-adenosyl-L-methionine-dependent methyltransferases superfamily protein (TCM_037680) mRNA, complete cds	--	--	--	--	--	--	--	--	--	--	--	--	--	--	GO:0032259//methylation	GO:0008168//methyltransferase activity	GO:0009507//chloroplast
CL11954.Contig1_All	1784	2358	108.279	35	1.6188	1951	86.8382	16	0.7495	2163	92.2539	38	1.709	gi|359483160|ref|XP_002264393.2|	730.7	0	PREDICTED: uncharacterized protein LOC100241596 [Vitis vinifera] >gi|298204672|emb|CBI25170.3| unnamed protein product [Vitis vinifera]	gi|590616189|ref|XM_007023374.1|	527	1e-146	Theobroma cacao NDH-dependent cyclic electron flow 1 isoform 2 (TCM_027449) mRNA, complete cds	--	--	--	--	alr5168	94.7	1e-20	COG0859	ADP-heptose:LPS heptosyltransferase	--	--	--	--	--	GO:0009773//photosynthetic electron transport in photosystem I	GO:0016757//transferase activity, transferring glycosyl groups	GO:0010598//NAD(P)H dehydrogenase complex (plastoquinone);GO:0009535//chloroplast thylakoid membrane
CL11954.Contig2_All	561	24	3.5047	0	0	51	7.2186	0	0	18	2.4414	0	0	gi|502148200|ref|XP_004507074.1|	32.7	2e-24	PREDICTED: uncharacterized protein LOC101512016 isoform X1 [Cicer arietinum]	gi|460380396|ref|XM_004235895.1|	149	4e-33	PREDICTED: Solanum lycopersicum uncharacterized LOC101247416 (LOC101247416), mRNA	--	--	--	--	--	--	--	--	--	--	--	--	--	--	GO:0009773//photosynthetic electron transport in photosystem I	GO:0016757//transferase activity, transferring glycosyl groups	GO:0010598//NAD(P)H dehydrogenase complex (plastoquinone);GO:0009535//chloroplast thylakoid membrane
CL11957.Contig1_All	789	97	10.0714	9	0.9412	106	10.6679	10	1.0592	73	7.0399	8	0.8135	--	--	--	--	--	--	--	--	--	--	--	--	--	--	--	--	--	--	--	--	--	--	-	-	-
CL11963.Contig1_All	2284	101460	3639.11	269	9.7181	104460	3631.64	129	4.72	101774	3390.5	95	3.3373	gi|596057898|ref|XP_007220990.1|	795	0	hypothetical protein PRUPE_ppa005158mg [Prunus persica] >gi|462417452|gb|EMJ22189.1| hypothetical protein PRUPE_ppa005158mg [Prunus persica]	gi|359486779|ref|XM_002282943.2|	805	0	PREDICTED: Vitis vinifera ribulose bisphosphate carboxylase/oxygenase activase, chloroplastic-like (LOC100266698), mRNA	sp|Q40281|RCA_MALDO	756	0	Ribulose bisphosphate carboxylase/oxygenase activase, chloroplastic OS=Malus domestica GN=RCA PE=2 SV=1	YOR259c	51.2	6e-06	COG1222	ATP-dependent 26S proteasome regulatory subunit	K03064	4e-07	54.3	smo:SELMODRAFT_157152	26S proteasome regulatory subunit T4	GO:0009753//response to jasmonic acid stimulus;GO:0042742//defense response to bacterium;GO:0009416//response to light stimulus;GO:0009409//response to cold;GO:0010150//leaf senescence;GO:0043085//positive regulation of catalytic activity	GO:0046863//ribulose-1,5-bisphosphate carboxylase/oxygenase activator activity;GO:0043531//ADP binding;GO:0005524//ATP binding	GO:0005618//cell wall;GO:0009941//chloroplast envelope;GO:0009535//chloroplast thylakoid membrane;GO:0005634//nucleus;GO:0010319//stromule;GO:0048046//apoplast
CL11963.Contig2_All	1824	59339	2665.09	162	7.3285	60969	2654.19	99	4.5358	61565	2568.22	84	3.695	gi|596057870|ref|XP_007220989.1|	785.8	0	hypothetical protein PRUPE_ppa005158mg [Prunus persica] >gi|462417451|gb|EMJ22188.1| hypothetical protein PRUPE_ppa005158mg [Prunus persica]	gi|359486779|ref|XM_002282943.2|	852	0	PREDICTED: Vitis vinifera ribulose bisphosphate carboxylase/oxygenase activase, chloroplastic-like (LOC100266698), mRNA	sp|Q40281|RCA_MALDO	765	0	Ribulose bisphosphate carboxylase/oxygenase activase, chloroplastic OS=Malus domestica GN=RCA PE=2 SV=1	YOR259c	52	2e-06	COG1222	ATP-dependent 26S proteasome regulatory subunit	K03064	1e-07	55.5	smo:SELMODRAFT_157152	26S proteasome regulatory subunit T4	GO:0009753//response to jasmonic acid stimulus;GO:0042742//defense response to bacterium;GO:0009416//response to light stimulus;GO:0009409//response to cold;GO:0010150//leaf senescence;GO:0043085//positive regulation of catalytic activity	GO:0046863//ribulose-1,5-bisphosphate carboxylase/oxygenase activator activity;GO:0043531//ADP binding;GO:0005524//ATP binding	GO:0005618//cell wall;GO:0009941//chloroplast envelope;GO:0009535//chloroplast thylakoid membrane;GO:0009570//chloroplast stroma;GO:0005634//nucleus;GO:0010319//stromule;GO:0048046//apoplast
CL11963.Contig3_All	1892	27888	1207.52	111	4.8409	27370	1148.69	85	3.7544	26707	1074.06	66	2.7989	gi|358248528|ref|NP_001240152.1|	653.3	0	ribulose bisphosphate carboxylase/oxygenase activase 1, chloroplastic-like [Glycine max] >gi|290766479|gb|ADD60242.1| alpha-form rubisco activase [Glycine max] >gi|290766489|gb|ADD60247.1| alpha-form rubisco activase [Glycine max]	gi|359486779|ref|XM_002282943.2|	745	0	PREDICTED: Vitis vinifera ribulose bisphosphate carboxylase/oxygenase activase, chloroplastic-like (LOC100266698), mRNA	sp|Q7X9A0|RCA1_LARTR	627	0	Ribulose bisphosphate carboxylase/oxygenase activase 1, chloroplastic OS=Larrea tridentata GN=RCA1 PE=1 SV=1	YOR259c	52.4	2e-06	COG1222	ATP-dependent 26S proteasome regulatory subunit	K03064	3e-07	54.7	smo:SELMODRAFT_157152	26S proteasome regulatory subunit T4	GO:0009753//response to jasmonic acid stimulus;GO:0042742//defense response to bacterium;GO:0009416//response to light stimulus;GO:0009409//response to cold;GO:0010150//leaf senescence;GO:0043085//positive regulation of catalytic activity	GO:0046863//ribulose-1,5-bisphosphate carboxylase/oxygenase activator activity;GO:0043531//ADP binding;GO:0005524//ATP binding	GO:0005618//cell wall;GO:0009941//chloroplast envelope;GO:0009535//chloroplast thylakoid membrane;GO:0005634//nucleus;GO:0010319//stromule;GO:0048046//apoplast
CL11963.Contig4_All	712	740	85.1429	5	0.5795	575	64.1263	3	0.3521	901	96.2871	1	0.1127	gi|94549022|gb|ABF38996.1|	335.5	1e-114	ribulose-1,5-bisphosphate carboxylase/oxygenase activase [Pachysandra terminalis]	gi|470143637|ref|XM_004307430.1|	291	6e-76	PREDICTED: Fragaria vesca subsp. vesca ribulose bisphosphate carboxylase/oxygenase activase 1, chloroplastic-like (LOC101301819), mRNA	sp|P93431|RCA_ORYSJ	312	2e-105	Ribulose bisphosphate carboxylase/oxygenase activase, chloroplastic OS=Oryza sativa subsp. japonica GN=RCA PE=1 SV=2	--	--	--	--	--	--	--	--	--	--	GO:0009753//response to jasmonic acid stimulus;GO:0042742//defense response to bacterium;GO:0009416//response to light stimulus;GO:0009409//response to cold;GO:0010150//leaf senescence;GO:0043085//positive regulation of catalytic activity	GO:0046863//ribulose-1,5-bisphosphate carboxylase/oxygenase activator activity;GO:0043531//ADP binding;GO:0005524//ATP binding	GO:0005618//cell wall;GO:0009941//chloroplast envelope;GO:0009535//chloroplast thylakoid membrane;GO:0005634//nucleus;GO:0010319//stromule;GO:0048046//apoplast
CL11963.Contig5_All	829	42	4.1504	0	0	17	1.6283	0	0	41	3.7632	0	0	gi|94549022|gb|ABF38996.1|	316.2	1e-106	ribulose-1,5-bisphosphate carboxylase/oxygenase activase [Pachysandra terminalis]	gi|568854486|ref|XM_006480794.1|	266	4e-68	PREDICTED: Citrus sinensis ribulose bisphosphate carboxylase/oxygenase activase 1, chloroplastic-like (LOC102630057), mRNA	sp|P93431|RCA_ORYSJ	295	6e-98	Ribulose bisphosphate carboxylase/oxygenase activase, chloroplastic OS=Oryza sativa subsp. japonica GN=RCA PE=1 SV=2	--	--	--	--	--	--	--	--	--	--	GO:0009753//response to jasmonic acid stimulus;GO:0042742//defense response to bacterium;GO:0009416//response to light stimulus;GO:0009409//response to cold;GO:0010150//leaf senescence;GO:0043085//positive regulation of catalytic activity	GO:0046863//ribulose-1,5-bisphosphate carboxylase/oxygenase activator activity;GO:0043531//ADP binding;GO:0005524//ATP binding	GO:0005618//cell wall;GO:0009941//chloroplast envelope;GO:0009535//chloroplast thylakoid membrane;GO:0005634//nucleus;GO:0010319//stromule;GO:0048046//apoplast
CL11963.Contig6_All	747	62	6.7994	0	0	52	5.5275	0	0	101	10.2878	0	0	gi|94549022|gb|ABF38996.1|	72.4	6e-13	ribulose-1,5-bisphosphate carboxylase/oxygenase activase [Pachysandra terminalis]	gi|568854486|ref|XM_006480794.1|	266	4e-68	PREDICTED: Citrus sinensis ribulose bisphosphate carboxylase/oxygenase activase 1, chloroplastic-like (LOC102630057), mRNA	sp|Q40281|RCA_MALDO	267	5e-88	Ribulose bisphosphate carboxylase/oxygenase activase, chloroplastic OS=Malus domestica GN=RCA PE=2 SV=1	--	--	--	--	--	--	--	--	--	--	GO:0009753//response to jasmonic acid stimulus;GO:0042742//defense response to bacterium;GO:0009416//response to light stimulus;GO:0009409//response to cold;GO:0010150//leaf senescence;GO:0043085//positive regulation of catalytic activity	GO:0046863//ribulose-1,5-bisphosphate carboxylase/oxygenase activator activity;GO:0043531//ADP binding;GO:0005524//ATP binding	GO:0005618//cell wall;GO:0009941//chloroplast envelope;GO:0009535//chloroplast thylakoid membrane;GO:0009570//chloroplast stroma;GO:0005634//nucleus;GO:0010319//stromule;GO:0048046//apoplast
CL11963.Contig7_All	478	1351	231.539	4	0.6905	1389	230.74	1	0.1748	1182	188.154	4	0.6714	gi|94549022|gb|ABF38996.1|	111.3	2e-28	ribulose-1,5-bisphosphate carboxylase/oxygenase activase [Pachysandra terminalis]	gi|94549021|gb|DQ486905.1|	129	3e-27	Pachysandra terminalis ribulose-1,5-bisphosphate carboxylase/oxygenase activase mRNA, partial cds	sp|P10871|RCA_SPIOL	103	2e-26	Ribulose bisphosphate carboxylase/oxygenase activase, chloroplastic OS=Spinacia oleracea PE=1 SV=2	--	--	--	--	--	--	--	--	--	--	-	-	GO:0044424//intracellular part
CL11965.Contig1_All	1458	76	4.2702	1	0.0566	72	3.9212	1	0.0573	87	4.5403	1	0.055	--	--	--	--	gi|568866408|ref|XM_006486485.1|	81.8	2e-12	PREDICTED: Citrus sinensis phototropin-2-like (LOC102626333), transcript variant X2, mRNA	sp|Q9ST27|PHOT2_ORYSJ	48.5	8e-06	Phototropin-2 OS=Oryza sativa subsp. japonica GN=PHOT2 PE=1 SV=1	--	--	--	--	--	--	--	--	--	--	-	-	-
CL11967.Contig21_All	2745	100	2.9844	11	0.3307	88	2.5456	20	0.6089	58	1.6077	15	0.4384	gi|255557759|ref|XP_002519909.1|	35.4	3e-43	conserved hypothetical protein [Ricinus communis] >gi|223540955|gb|EEF42513.1| conserved hypothetical protein [Ricinus communis]	gi|449457946|ref|XM_004146661.1|	95.6	3e-16	PREDICTED: Cucumis sativus uncharacterized LOC101216821 (LOC101216821), mRNA >gi|449516628|ref|XM_004165301.1| PREDICTED: Cucumis sativus uncharacterized LOC101229697 (LOC101229697), mRNA	--	--	--	--	--	--	--	--	--	--	--	--	--	--	-	-	-
CL11975.Contig2_All	1948	6788	285.463	970	41.0874	7966	324.713	1448	62.1193	8154	318.497	690	28.4201	gi|629111657|gb|KCW76617.1|	559.7	0	hypothetical protein EUGRSUZ_D01005 [Eucalyptus grandis]	gi|571470401|ref|XM_003532593.2|	67.9	4e-08	PREDICTED: Glycine max reticuline oxidase-like protein-like (LOC100812087), mRNA	sp|Q33DQ2|THCAI_CANSA	446	3e-150	Inactive tetrahydrocannabinolic acid synthase OS=Cannabis sativa PE=3 SV=1	BS_yvdP	148	4e-38	COG0277	FAD/FMN-containing dehydrogenases	K00279	2e-10	65.5	aly:ARALYDRAFT_483228	cytokinin dehydrogenase [EC:1.5.99.12]	-	GO:0016491//oxidoreductase activity	-
CL1198.Contig6_All	4249	98	1.8895	21	0.4078	82	1.5324	31	0.6097	77	1.3789	21	0.3965	gi|297738252|emb|CBI27453.3|	43.1	2e-49	unnamed protein product [Vitis vinifera]	gi|359473502|ref|XM_003631261.1|	155	5e-34	PREDICTED: Vitis vinifera uncharacterized LOC100854034 (LOC100854034), mRNA	--	--	--	--	CAC1744	54.7	6e-08	COG1399	Predicted metal-binding, possibly nucleic acid-binding protein	K09580	4e-08	58.9	smo:SELMODRAFT_142613	protein disulfide-isomerase A1 [EC:5.3.4.1]	-	-	-
CL11983.Contig1_All	4329	372	7.0397	95	1.8108	385	7.0619	104	2.0077	333	5.853	66	1.2233	gi|225438329|ref|XP_002273254.1|	1251.5	0	PREDICTED: uncharacterized protein LOC100255993 [Vitis vinifera]	gi|225438328|ref|XM_002273218.1|	161	9e-36	PREDICTED: Vitis vinifera uncharacterized LOC100255993 (LOC100255993), mRNA	sp|Q9M350|GCP4_ARATH	75.1	2e-13	Gamma-tubulin complex component 4 homolog OS=Arabidopsis thaliana GN=At3g53760 PE=2 SV=2	--	--	--	--	--	--	--	--	--	--	GO:0000226//microtubule cytoskeleton organization	-	GO:0043229//intracellular organelle
CL11990.Contig1_All	1687	880	42.7331	173	8.4617	514	24.1934	123	6.0931	742	33.4666	334	15.8853	gi|460365617|ref|XP_004228697.1|	752.3	0	PREDICTED: probable polyamine transporter At3g13620-like [Solanum lycopersicum]	gi|571441083|ref|XM_003519133.2|	258	2e-65	PREDICTED: Glycine max probable polyamine transporter At3g13620-like (LOC100801109), mRNA	sp|Q9LHN7|PHSC_ARATH	691	0	Probable polyamine transporter At3g13620 OS=Arabidopsis thaliana GN=At3g13620 PE=2 SV=1	SA1270	99	2e-21	COG0531	Amino acid transporters	K03294	3e-13	73.6	gmx:100776671	basic amino acid/polyamine antiporter, APA family	GO:0003333//amino acid transmembrane transport;GO:1902047	GO:0015203//polyamine transmembrane transporter activity;GO:0015171//amino acid transmembrane transporter activity	GO:0016021//integral to membrane
CL11994.Contig2_All	1918	64	2.7336	7	0.3011	116	4.8024	9	0.3921	158	6.268	10	0.4183	gi|590673007|ref|XP_007038770.1|	686.4	0	HXXXD-type acyl-transferase family protein [Theobroma cacao] >gi|508776015|gb|EOY23271.1| HXXXD-type acyl-transferase family protein [Theobroma cacao]	gi|307746707|dbj|AB522639.1|	220	5e-54	Solanum melongena mRNA for acyltransferase-like, complete cds, clone: ACT7-1	sp|Q9FF86|DCR_ARATH	585	0	BAHD acyltransferase DCR OS=Arabidopsis thaliana GN=DCR PE=2 SV=1	--	--	--	--	--	K13065	1e-49	180	sbi:SORBI_06g021640	shikimate O-hydroxycinnamoyltransferase [EC:2.3.1.133]	GO:0010143//cutin biosynthetic process;GO:0048730//epidermis morphogenesis;GO:0051179//localization;GO:0010090//trichome morphogenesis	GO:0047672	-
CL11994.Contig3_All	2091	142	5.5633	23	0.9076	220	8.3544	11	0.4396	324	11.79	21	0.8058	gi|590673007|ref|XP_007038770.1|	687.2	0	HXXXD-type acyl-transferase family protein [Theobroma cacao] >gi|508776015|gb|EOY23271.1| HXXXD-type acyl-transferase family protein [Theobroma cacao]	gi|307746707|dbj|AB522639.1|	220	5e-54	Solanum melongena mRNA for acyltransferase-like, complete cds, clone: ACT7-1	sp|Q9FF86|DCR_ARATH	589	0	BAHD acyltransferase DCR OS=Arabidopsis thaliana GN=DCR PE=2 SV=1	--	--	--	--	--	K13065	7e-49	179	sbi:SORBI_06g021640	shikimate O-hydroxycinnamoyltransferase [EC:2.3.1.133]	GO:0010143//cutin biosynthetic process;GO:0048730//epidermis morphogenesis;GO:0051179//localization;GO:0010090//trichome morphogenesis	GO:0047672	-
CL11998.Contig1_All	1319	2122	131.794	150	9.3837	2103	126.603	109	6.906	2500	144.218	114	6.9347	gi|568837802|ref|XP_006472910.1|	75.5	1e-13	PREDICTED: psbP domain-containing protein 4, chloroplastic-like [Citrus sinensis]	gi|359492301|ref|XM_002265659.2|	351	1e-93	PREDICTED: Vitis vinifera psbP domain-containing protein 4, chloroplastic-like (LOC100252244), mRNA	sp|O49292|PPD4_ARATH	309	7e-104	PsbP domain-containing protein 4, chloroplastic OS=Arabidopsis thaliana GN=PPD4 PE=1 SV=2	--	--	--	--	--	--	--	--	--	--	GO:0006098//pentose-phosphate shunt;GO:0019760//glucosinolate metabolic process;GO:0043085//positive regulation of catalytic activity;GO:0019252//starch biosynthetic process;GO:0015979//photosynthesis;GO:0000023//maltose metabolic process;GO:0019288//isopentenyl diphosphate biosynthetic process, mevalonate-independent pathway	GO:0005509//calcium ion binding	GO:0009570//chloroplast stroma;GO:0009654//oxygen evolving complex;GO:0009543//chloroplast thylakoid lumen;GO:0019898//extrinsic to membrane
CL1201.Contig1_All	1904	62	2.6676	19	0.8234	147	6.1305	45	1.9751	179	7.1533	35	1.4749	gi|225445312|ref|XP_002284711.1|	177.9	3e-49	PREDICTED: sigma factor sigB regulation protein rsbQ isoform 1 [Vitis vinifera] >gi|297738861|emb|CBI28106.3| unnamed protein product [Vitis vinifera]	gi|160956507|emb|CU226175.1|	91.7	3e-15	Populus EST from leave	--	--	--	--	slr0440	85.9	6e-18	COG0596	Predicted hydrolases or acyltransferases (alpha/beta hydrolase superfamily)	--	--	--	--	--	GO:0008152//metabolic process	GO:0016787//hydrolase activity	-
CL12018.Contig1_All	1118	1668	122.222	21	1.5499	1473	104.619	13	0.9717	1479	100.658	22	1.5789	gi|255547550|ref|XP_002514832.1|	416.8	1e-144	conserved hypothetical protein [Ricinus communis] >gi|223545883|gb|EEF47386.1| conserved hypothetical protein [Ricinus communis]	gi|359476757|ref|XM_002277132.2|	246	5e-62	PREDICTED: Vitis vinifera uncharacterized LOC100263239 (LOC100263239), mRNA	--	--	--	--	--	--	--	--	--	--	--	--	--	--	-	-	-
CL12018.Contig2_All	1069	999	76.5569	10	0.7719	795	59.0525	5	0.3909	786	55.9459	4	0.3002	gi|587943435|gb|EXC29955.1|	417.5	2e-145	hypothetical protein L484_015149 [Morus notabilis]	gi|359476757|ref|XM_002277132.2|	210	3e-51	PREDICTED: Vitis vinifera uncharacterized LOC100263239 (LOC100263239), mRNA	--	--	--	--	--	--	--	--	--	--	--	--	--	--	-	-	-
CL12031.Contig1_All	3369	942	22.9059	208	5.0943	661	15.5793	191	4.7378	886	20.0104	108	2.5721	gi|565366893|ref|XP_006350116.1|	416.4	1e-128	PREDICTED: pyrophosphate-energized vacuolar membrane proton pump-like [Solanum tuberosum]	gi|565387416|ref|XM_006359434.1|	1170	0	PREDICTED: Solanum tuberosum pyrophosphate-energized vacuolar membrane proton pump-like (LOC102579479), mRNA	sp|P21616|AVP_VIGRR	944	0	Pyrophosphate-energized vacuolar membrane proton pump OS=Vigna radiata var. radiata PE=1 SV=3	MA3879	347	4e-105	COG3808	Inorganic pyrophosphatase	K01507	0	956	gmx:100775864	inorganic pyrophosphatase [EC:3.6.1.1]	GO:0055085//transmembrane transport;GO:0009414//response to water deprivation;GO:0009651//response to salt stress;GO:0009926//auxin polar transport;GO:0048366//leaf development;GO:0008152//metabolic process;GO:0015992//proton transport	GO:0004427//inorganic diphosphatase activity;GO:0009678//hydrogen-translocating pyrophosphatase activity	GO:0005739//mitochondrion;GO:0009941//chloroplast envelope;GO:0009705//plant-type vacuole membrane;GO:0005794//Golgi apparatus
CL12031.Contig2_All	3105	6085	160.545	829	22.0302	4477	114.492	818	22.016	5646	138.357	681	17.5975	gi|565366893|ref|XP_006350116.1|	1383.2	0	PREDICTED: pyrophosphate-energized vacuolar membrane proton pump-like [Solanum tuberosum]	gi|568840863|ref|XM_006474322.1|	1705	0	PREDICTED: Citrus sinensis pyrophosphate-energized vacuolar membrane proton pump-like (LOC102612154), transcript variant X1, mRNA	sp|P21616|AVP_VIGRR	1349	0	Pyrophosphate-energized vacuolar membrane proton pump OS=Vigna radiata var. radiata PE=1 SV=3	MA3879	603	0	COG3808	Inorganic pyrophosphatase	K01507	0	1368	vvi:100256710	inorganic pyrophosphatase [EC:3.6.1.1]	GO:0055085//transmembrane transport;GO:0009414//response to water deprivation;GO:0009651//response to salt stress;GO:0009926//auxin polar transport;GO:0048366//leaf development;GO:0008152//metabolic process;GO:0015992//proton transport	GO:0004427//inorganic diphosphatase activity;GO:0009678//hydrogen-translocating pyrophosphatase activity	GO:0005739//mitochondrion;GO:0009941//chloroplast envelope;GO:0009705//plant-type vacuole membrane;GO:0005794//Golgi apparatus
CL12038.Contig1_All	657	47	5.8604	0	0	33	3.9884	0	0	35	4.0535	0	0	--	--	--	--	--	--	--	--	--	--	--	--	--	--	--	--	--	--	--	--	--	--	-	-	-
CL12045.Contig1_All	1541	43	2.2859	0	0	48	2.4734	0	0	46	2.2713	0	0	gi|359487164|ref|XP_003633525.1|	99.8	5e-20	PREDICTED: probable leucine-rich repeat receptor-like protein kinase At1g35710-like [Vitis vinifera]	--	--	--	--	sp|Q9LP24|Y1571_ARATH	447	6e-146	Probable leucine-rich repeat receptor-like protein kinase At1g35710 OS=Arabidopsis thaliana GN=At1g35710 PE=2 SV=1	alr0124_1	202	2e-58	COG4886	Leucine-rich repeat (LRR) protein	K13420	4e-103	335	pop:POPTR_1075175	LRR receptor-like serine/threonine-protein kinase FLS2 [EC:2.7.11.1]	-	-	-
CL12045.Contig3_All	2356	428	14.8821	7	0.2452	407	13.7173	5	0.1774	431	13.9195	1	0.0341	gi|590572722|ref|XP_007011924.1|	797.3	0	Leucine-rich repeat family protein / protein kinase family protein, putative [Theobroma cacao] >gi|508782287|gb|EOY29543.1| Leucine-rich repeat family protein / protein kinase family protein, putative [Theobroma cacao]	gi|359494903|ref|XM_003634820.1|	69.9	1e-08	PREDICTED: Vitis vinifera probable LRR receptor-like serine/threonine-protein kinase At4g08850-like (LOC100247436), mRNA	sp|Q8VZG8|Y4885_ARATH	553	0	Probable LRR receptor-like serine/threonine-protein kinase At4g08850 OS=Arabidopsis thaliana GN=At4g08850 PE=1 SV=3	alr0124_1	139	2e-34	COG4886	Leucine-rich repeat (LRR) protein	K08286	7e-110	359	ath:AT4G28490	protein-serine/threonine kinase [EC:2.7.11.-]	GO:0006468//protein phosphorylation;GO:0044710	GO:1901363;GO:0004672//protein kinase activity;GO:0097159//organic cyclic compound binding	-
CL12045.Contig4_All	2686	695	21.1971	4	0.1229	656	19.3931	5	0.1556	724	20.5095	4	0.1195	gi|359484864|ref|XP_002273966.2|	886.7	0	PREDICTED: probable LRR receptor-like serine/threonine-protein kinase At4g08850-like [Vitis vinifera]	gi|357493252|ref|XM_003616867.1|	73.8	1e-09	Medicago truncatula DNA-directed RNA polymerase subunit beta (MTR_5g085700) mRNA, complete cds	sp|Q9LP24|Y1571_ARATH	691	0	Probable leucine-rich repeat receptor-like protein kinase At1g35710 OS=Arabidopsis thaliana GN=At1g35710 PE=2 SV=1	alr0124_1	163	1e-42	COG4886	Leucine-rich repeat (LRR) protein	K13420	6e-149	470	pop:POPTR_1075175	LRR receptor-like serine/threonine-protein kinase FLS2 [EC:2.7.11.1]	GO:0016310//phosphorylation	GO:0016301//kinase activity	-
CL12045.Contig5_All	2425	259	8.7495	2	0.0681	270	8.841	0	0	254	7.9698	1	0.0331	gi|590572722|ref|XP_007011924.1|	800.8	0	Leucine-rich repeat family protein / protein kinase family protein, putative [Theobroma cacao] >gi|508782287|gb|EOY29543.1| Leucine-rich repeat family protein / protein kinase family protein, putative [Theobroma cacao]	gi|359494903|ref|XM_003634820.1|	81.8	4e-12	PREDICTED: Vitis vinifera probable LRR receptor-like serine/threonine-protein kinase At4g08850-like (LOC100247436), mRNA	sp|Q8VZG8|Y4885_ARATH	571	0	Probable LRR receptor-like serine/threonine-protein kinase At4g08850 OS=Arabidopsis thaliana GN=At4g08850 PE=1 SV=3	alr0124_1	153	2e-39	COG4886	Leucine-rich repeat (LRR) protein	K13420	2e-115	377	vvi:100253808	LRR receptor-like serine/threonine-protein kinase FLS2 [EC:2.7.11.1]	GO:0006468//protein phosphorylation;GO:0044710	GO:0004672//protein kinase activity	-
CL12045.Contig6_All	2448	247	8.2657	2	0.0674	203	6.5847	4	0.1366	216	6.7138	2	0.0656	gi|359484864|ref|XP_002273966.2|	858.2	0	PREDICTED: probable LRR receptor-like serine/threonine-protein kinase At4g08850-like [Vitis vinifera]	gi|359494903|ref|XM_003634820.1|	81.8	4e-12	PREDICTED: Vitis vinifera probable LRR receptor-like serine/threonine-protein kinase At4g08850-like (LOC100247436), mRNA	sp|Q8VZG8|Y4885_ARATH	613	0	Probable LRR receptor-like serine/threonine-protein kinase At4g08850 OS=Arabidopsis thaliana GN=At4g08850 PE=1 SV=3	alr0124_1	157	2e-40	COG4886	Leucine-rich repeat (LRR) protein	K13420	1e-118	388	sbi:SORBI_06g028760	LRR receptor-like serine/threonine-protein kinase FLS2 [EC:2.7.11.1]	GO:0006468//protein phosphorylation;GO:0044710	GO:1901363;GO:0004672//protein kinase activity;GO:0097159//organic cyclic compound binding	-
CL12045.Contig8_All	555	27	3.9854	0	0	27	3.863	0	0	41	5.621	0	0	--	--	--	--	gi|429473191|gb|KC188805.1|	65.9	5e-08	Chondrus crispus microsatellite Chc_33 sequence	--	--	--	--	--	--	--	--	--	--	--	--	--	--	-	-	-
CL12052.Contig2_All	1327	358	22.1008	24	1.4923	310	18.5498	23	1.4485	354	20.2981	12	0.7256	gi|460373395|ref|XP_004232505.1|	468.4	3e-164	PREDICTED: L-ascorbate peroxidase 3, peroxisomal-like [Solanum lycopersicum]	gi|385880681|gb|JQ011380.1|	365	9e-98	Camellia sinensis peroxisomal ascorbate peroxidase (APX-1) mRNA, complete cds	sp|Q42564|APX3_ARATH	440	6e-155	L-ascorbate peroxidase 3, peroxisomal OS=Arabidopsis thaliana GN=APX3 PE=1 SV=1	YKR066c	166	1e-46	COG0376	Catalase (peroxidase I)	K00434	2e-160	455	rcu:RCOM_0491260	L-ascorbate peroxidase [EC:1.11.1.11]	GO:0055114//oxidation-reduction process;GO:0006979//response to oxidative stress	GO:0020037//heme binding;GO:0016688//L-ascorbate peroxidase activity	-
CL12055.Contig1_All	1038	101	7.9711	22	1.7488	79	6.0434	22	1.7712	118	8.6498	33	2.5508	gi|604344549|gb|EYU43303.1|	379.8	1e-130	hypothetical protein MIMGU_mgv1a011086mg [Mimulus guttatus]	gi|359483790|ref|XM_002264960.2|	93.7	4e-16	PREDICTED: Vitis vinifera CTD small phosphatase-like protein-like (LOC100258404), mRNA	sp|Q5S7T7|TIM50_PHYIN	107	7e-26	Mitochondrial import inner membrane translocase subunit TIM50 OS=Phytophthora infestans GN=TIM50 PE=2 SV=1	SPAC2F7.02c	144	1e-39	COG5190	TFIIF-interacting CTD phosphatases, including NLI-interacting factor	K15731	5e-50	166	ppp:PHYPADRAFT_152342	carboxy-terminal domain RNA polymerase II polypeptide A small phosphatase [EC:3.1.3.16]	GO:0008152//metabolic process	GO:0016791//phosphatase activity	-
CL12058.Contig1_All	2156	1951	74.1319	5	0.1914	1688	62.1688	2	0.0775	1983	69.9837	5	0.1861	gi|587865466|gb|EXB55008.1|	317.4	4e-98	Glucose-1-phosphate adenylyltransferase large subunit 1 [Morus notabilis]	gi|592874679|gb|KJ023683.1|	591	1e-165	Vitis labrusca x Vitis vinifera cultivar Yong you 1 hao glucose-1-phosphate adenylyltransferase large subunit 1 (APL) mRNA, complete cds	sp|P55229|GLGL1_ARATH	517	1e-177	Glucose-1-phosphate adenylyltransferase large subunit 1, chloroplastic OS=Arabidopsis thaliana GN=ADG2 PE=1 SV=3	all4645	318	6e-101	COG0448	ADP-glucose pyrophosphorylase	K00975	0	566	vvi:100263079	glucose-1-phosphate adenylyltransferase [EC:2.7.7.27]	GO:0005978//glycogen biosynthetic process;GO:0019252//starch biosynthetic process	GO:0008878//glucose-1-phosphate adenylyltransferase activity	GO:0009507//chloroplast
CL12058.Contig2_All	1944	2490	104.93	4	0.1698	2012	82.1827	3	0.129	2270	88.849	6	0.2476	gi|398363597|gb|AFO84093.1|	881.3	0	ADP glucose pyrophosphorylase [Actinidia chinensis]	gi|398363596|gb|JX067548.1|	1112	0	Actinidia chinensis clone 583664 ADP glucose pyrophosphorylase (APL1) mRNA, complete cds	sp|P55229|GLGL1_ARATH	821	0	Glucose-1-phosphate adenylyltransferase large subunit 1, chloroplastic OS=Arabidopsis thaliana GN=ADG2 PE=1 SV=3	slr1176	512	3e-177	COG0448	ADP-glucose pyrophosphorylase	K00975	0	877	vvi:100263079	glucose-1-phosphate adenylyltransferase [EC:2.7.7.27]	GO:0005978//glycogen biosynthetic process;GO:0019252//starch biosynthetic process	GO:0008878//glucose-1-phosphate adenylyltransferase activity	GO:0009941//chloroplast envelope;GO:0009570//chloroplast stroma
CL12068.Contig1_All	2063	1839	73.0263	29	1.1599	1605	61.7767	24	0.9722	1895	69.8929	19	0.739	gi|595838127|ref|XP_007207590.1|	851.7	0	hypothetical protein PRUPE_ppa019688mg [Prunus persica] >gi|462403232|gb|EMJ08789.1| hypothetical protein PRUPE_ppa019688mg [Prunus persica]	gi|359478864|ref|XM_002279558.2|	936	0	PREDICTED: Vitis vinifera sodium-dependent phosphate transport protein 1, chloroplastic-like (LOC100246658), mRNA	sp|O82390|ANTR1_ARATH	768	0	Sodium-dependent phosphate transport protein 1, chloroplastic OS=Arabidopsis thaliana GN=ANTR1 PE=1 SV=1	dgoT	152	2e-39	COG0477	Permeases of the major facilitator superfamily	K08193	6e-159	464	cre:CHLREDRAFT_130070	MFS transporter, ACS family, solute carrier family 17 (sodium-dependent inorganic phosphate cotransporter), other	GO:0009624//response to nematode;GO:0030505//inorganic diphosphate transport;GO:0055085//transmembrane transport;GO:0009416//response to light stimulus	GO:0030504//inorganic diphosphate transmembrane transporter activity;GO:0005315//inorganic phosphate transmembrane transporter activity	GO:0016021//integral to membrane
CL12068.Contig2_All	930	49	4.3163	0	0	58	4.9521	0	0	57	4.6635	0	0	gi|336442429|gb|AEI55397.1|	54.7	2e-08	transporter protein [Rubus idaeus]	gi|123699925|emb|AM432018.1|	97.6	2e-17	Vitis vinifera, whole genome shotgun sequence, contig VV78X157620.12, clone ENTAV 115	sp|Q9SDI4|PHT41_ORYSJ	55.8	1e-08	Probable anion transporter 1, chloroplastic OS=Oryza sativa subsp. japonica GN=PHT4;1 PE=2 SV=1	--	--	--	--	--	K08193	1e-06	50.8	cre:CHLREDRAFT_130070	MFS transporter, ACS family, solute carrier family 17 (sodium-dependent inorganic phosphate cotransporter), other	-	-	-
CL12073.Contig1_All	1792	225	10.2859	88	4.052	173	7.6658	39	1.8188	131	5.5623	43	1.9253	gi|359475997|ref|XP_002280681.2|	754.2	0	PREDICTED: uncharacterized aarF domain-containing protein kinase At4g31390, chloroplastic-like [Vitis vinifera] >gi|296081769|emb|CBI20774.3| unnamed protein product [Vitis vinifera]	gi|359475996|ref|XM_002280645.2|	977	0	PREDICTED: Vitis vinifera uncharacterized LOC100244035 (LOC100244035), mRNA	sp|Q8RWG1|Y4139_ARATH	745	0	Uncharacterized aarF domain-containing protein kinase At4g31390, chloroplastic OS=Arabidopsis thaliana GN=At4g31390 PE=1 SV=1	all0592	364	2e-118	COG0661	Predicted unusual protein kinase	K08869	0	743	osa:4350081	aarF domain-containing kinase	GO:0006468//protein phosphorylation;GO:0080183//response to photooxidative stress;GO:0015996//chlorophyll catabolic process	GO:0004672//protein kinase activity;GO:0005524//ATP binding	GO:0010287//plastoglobule;GO:0005886//plasma membrane
CL12073.Contig2_All	2073	407	16.0839	138	5.493	310	11.8744	120	4.8376	344	12.6265	133	5.1478	gi|359475997|ref|XP_002280681.2|	236.9	0	PREDICTED: uncharacterized aarF domain-containing protein kinase At4g31390, chloroplastic-like [Vitis vinifera] >gi|296081769|emb|CBI20774.3| unnamed protein product [Vitis vinifera]	gi|359475996|ref|XM_002280645.2|	1225	0	PREDICTED: Vitis vinifera uncharacterized LOC100244035 (LOC100244035), mRNA	sp|Q8RWG1|Y4139_ARATH	780	0	Uncharacterized aarF domain-containing protein kinase At4g31390, chloroplastic OS=Arabidopsis thaliana GN=At4g31390 PE=1 SV=1	all0592	432	1e-143	COG0661	Predicted unusual protein kinase	K08869	0	801	osa:4350081	aarF domain-containing kinase	GO:0006468//protein phosphorylation;GO:0080183//response to photooxidative stress;GO:0015996//chlorophyll catabolic process	GO:0004672//protein kinase activity;GO:0005524//ATP binding	GO:0009536//plastid
CL12074.Contig1_All	2912	252	7.0893	65	1.8418	227	6.1899	78	2.2385	231	6.0359	28	0.7715	gi|225444321|ref|XP_002264138.1|	400.2	0	PREDICTED: leucyl-tRNA synthetase [Vitis vinifera] >gi|302144097|emb|CBI23202.3| unnamed protein product [Vitis vinifera]	gi|225444320|ref|XM_002264102.1|	936	0	PREDICTED: Vitis vinifera leucyl-tRNA synthetase-like (LOC100255483), mRNA	sp|P93736|SYV_ARATH	77.4	3e-14	Valine--tRNA ligase OS=Arabidopsis thaliana GN=VALRS PE=1 SV=2	BH3281	409	0	COG0495	Leucyl-tRNA synthetase	K01869	0	577	vvi:100255483	leucyl-tRNA synthetase [EC:6.1.1.4]	GO:0006450//regulation of translational fidelity;GO:0006429//leucyl-tRNA aminoacylation;GO:0009793//embryo development ending in seed dormancy	GO:0002161//aminoacyl-tRNA editing activity;GO:0004823//leucine-tRNA ligase activity;GO:0005524//ATP binding	GO:0005739//mitochondrion;GO:0009570//chloroplast stroma
CL12077.Contig2_All	1933	808	34.2433	97	4.1406	634	26.0439	97	4.1936	1121	44.1262	116	4.8149	gi|225464646|ref|XP_002276546.1|	571.6	0	PREDICTED: UDP-glycosyltransferase 88A1-like isoform 1 [Vitis vinifera]	gi|633259738|dbj|AB904893.1|	113	8e-22	Glycine max mRNA for GmUGT4 protein, complete cds	sp|Q4R1I9|ANGLT_ROSHC	465	6e-159	Anthocyanidin 5,3-O-glucosyltransferase OS=Rosa hybrid cultivar GN=RhGT1 PE=2 SV=1	--	--	--	--	--	K13263	5e-129	389	gmx:100101902	isoflavone 7-O-glucosyltransferase [EC:2.4.1.170]	-	GO:0035251//UDP-glucosyltransferase activity	-
CL12077.Contig3_All	1799	1370	62.3858	368	16.8788	1189	52.4807	414	19.2316	1870	79.0922	563	25.1098	gi|225464653|ref|XP_002276715.1|	570.1	0	PREDICTED: UDP-glycosyltransferase 88A1-like [Vitis vinifera]	gi|633259738|dbj|AB904893.1|	113	8e-22	Glycine max mRNA for GmUGT4 protein, complete cds	sp|Q4R1I9|ANGLT_ROSHC	463	8e-159	Anthocyanidin 5,3-O-glucosyltransferase OS=Rosa hybrid cultivar GN=RhGT1 PE=2 SV=1	--	--	--	--	--	K13263	3e-128	386	gmx:100101902	isoflavone 7-O-glucosyltransferase [EC:2.4.1.170]	-	GO:0035251//UDP-glucosyltransferase activity	-
CL1208.Contig13_All	3457	65	1.5403	18	0.4296	73	1.6768	29	0.701	80	1.7608	21	0.4874	gi|225439195|ref|XP_002269509.1|	1072	0	PREDICTED: probable inactive leucine-rich repeat receptor-like protein kinase At3g03770 [Vitis vinifera] >gi|296085894|emb|CBI31218.3| unnamed protein product [Vitis vinifera]	gi|359481015|ref|XM_002269473.2|	416	1e-113	PREDICTED: Vitis vinifera probable inactive leucine-rich repeat receptor-like protein kinase At3g03770 (LOC100243272), mRNA	sp|Q8LFN2|Y3037_ARATH	903	0	Probable inactive leucine-rich repeat receptor-like protein kinase At3g03770 OS=Arabidopsis thaliana GN=At3g03770 PE=2 SV=1	MA2301_1	75.5	5e-14	COG4886	Leucine-rich repeat (LRR) protein	K13420	1e-57	218	rcu:RCOM_0633880	LRR receptor-like serine/threonine-protein kinase FLS2 [EC:2.7.11.1]	GO:0006468//protein phosphorylation	GO:0016491//oxidoreductase activity;GO:0004672//protein kinase activity;GO:0005524//ATP binding	-
CL1208.Contig3_All	2797	76	2.226	26	0.767	48	1.3627	16	0.4781	80	2.1763	25	0.7172	gi|225439195|ref|XP_002269509.1|	266.9	8e-75	PREDICTED: probable inactive leucine-rich repeat receptor-like protein kinase At3g03770 [Vitis vinifera] >gi|296085894|emb|CBI31218.3| unnamed protein product [Vitis vinifera]	gi|568850956|ref|XM_006479099.1|	305	2e-79	PREDICTED: Citrus sinensis probable inactive leucine-rich repeat receptor-like protein kinase At3g03770-like (LOC102610286), mRNA	sp|Q8LFN2|Y3037_ARATH	674	0	Probable inactive leucine-rich repeat receptor-like protein kinase At3g03770 OS=Arabidopsis thaliana GN=At3g03770 PE=2 SV=1	MA2301_1	77.4	8e-15	COG4886	Leucine-rich repeat (LRR) protein	K13420	2e-42	169	ath:AT5G46330	LRR receptor-like serine/threonine-protein kinase FLS2 [EC:2.7.11.1]	GO:0006468//protein phosphorylation;GO:0055114//oxidation-reduction process	GO:0004672//protein kinase activity;GO:0005524//ATP binding;GO:0032440//2-alkenal reductase [NAD(P)] activity	-
CL1208.Contig8_All	3736	94	2.0612	41	0.9055	111	2.3592	26	0.5816	146	2.9735	40	0.859	gi|225439195|ref|XP_002269509.1|	1064.3	0	PREDICTED: probable inactive leucine-rich repeat receptor-like protein kinase At3g03770 [Vitis vinifera] >gi|296085894|emb|CBI31218.3| unnamed protein product [Vitis vinifera]	gi|359481015|ref|XM_002269473.2|	396	1e-107	PREDICTED: Vitis vinifera probable inactive leucine-rich repeat receptor-like protein kinase At3g03770 (LOC100243272), mRNA	sp|Q8LFN2|Y3037_ARATH	896	0	Probable inactive leucine-rich repeat receptor-like protein kinase At3g03770 OS=Arabidopsis thaliana GN=At3g03770 PE=2 SV=1	MA2301_1	79.3	3e-15	COG4886	Leucine-rich repeat (LRR) protein	K13420	4e-59	224	sbi:SORBI_06g028760	LRR receptor-like serine/threonine-protein kinase FLS2 [EC:2.7.11.1]	GO:0006468//protein phosphorylation;GO:0055114//oxidation-reduction process	GO:0004672//protein kinase activity;GO:0005524//ATP binding;GO:0032440//2-alkenal reductase [NAD(P)] activity	-
CL12084.Contig1_All	1519	115	6.2021	40	2.1728	85	4.4433	21	1.1553	100	5.0092	44	2.3241	gi|225464346|ref|XP_002272090.1|	612.1	0	PREDICTED: probable sarcosine oxidase-like [Vitis vinifera]	gi|568820349|ref|XM_006464622.1|	113	6e-22	PREDICTED: Citrus sinensis probable sarcosine oxidase-like (LOC102628656), mRNA	sp|Q9SJA7|SOX_ARATH	567	0	Probable sarcosine oxidase OS=Arabidopsis thaliana GN=At2g24580 PE=2 SV=1	STM1160	148	2e-39	COG0665	Glycine/D-amino acid oxidases (deaminating)	K00306	4e-142	416	bdi:100834553	sarcosine oxidase / L-pipecolate oxidase [EC:1.5.3.1 1.5.3.7]	GO:0046653//tetrahydrofolate metabolic process;GO:0055114//oxidation-reduction process	GO:0008115//sarcosine oxidase activity	GO:0005737//cytoplasm
CL12094.Contig2_All	3313	1235	30.5381	570	14.1964	1352	32.4044	570	14.3781	1389	31.901	471	11.4068	gi|565387359|ref|XP_006359468.1|	1378.2	0	PREDICTED: ATP-dependent zinc metalloprotease FtsH-like [Solanum tuberosum]	gi|359482578|ref|XM_002278750.2|	1368	0	PREDICTED: Vitis vinifera ATP-dependent zinc metalloprotease FtsH-like (LOC100251534), mRNA	sp|P49825|FTSH_ODOSI	315	2e-94	ATP-dependent zinc metalloprotease FtsH OS=Odontella sinensis GN=ftsH PE=3 SV=1	slr1604	337	2e-102	COG0465	ATP-dependent Zn proteases	K03798	4e-95	322	cme:CMQ295C	cell division protease FtsH [EC:3.4.24.-]	GO:0009793//embryo development ending in seed dormancy;GO:0019252//starch biosynthetic process;GO:0000023//maltose metabolic process;GO:0051301//cell division;GO:0010304//PSII associated light-harvesting complex II catabolic process;GO:0006508//proteolysis;GO:0006200//ATP catabolic process	GO:0008568//microtubule-severing ATPase activity;GO:0004222//metalloendopeptidase activity;GO:0005524//ATP binding	GO:0009941//chloroplast envelope;GO:0005886//plasma membrane
CL12110.Contig1_All	1964	353	14.7241	55	2.3107	381	15.4039	52	2.2126	441	17.0852	59	2.4103	gi|225460855|ref|XP_002277545.1|	781.2	0	PREDICTED: trigger factor isoform 1 [Vitis vinifera] >gi|297737496|emb|CBI26697.3| unnamed protein product [Vitis vinifera]	gi|359494075|ref|XM_002277509.2|	829	0	PREDICTED: Vitis vinifera trigger factor-like, transcript variant 1 (LOC100243475), mRNA	sp|Q8S9L5|TIG_ARATH	676	0	Trigger factor-like protein TIG OS=Arabidopsis thaliana GN=TIG PE=2 SV=1	alr3681	186	3e-51	COG0544	FKBP-type peptidyl-prolyl cis-trans isomerase (trigger factor)	--	--	--	--	--	GO:0006457//protein folding;GO:0015031//protein transport	-	GO:0009941//chloroplast envelope;GO:0009570//chloroplast stroma
CL12110.Contig2_All	1838	228	10.1622	52	2.3344	227	9.8068	34	1.5459	194	8.0312	18	0.7858	gi|225460855|ref|XP_002277545.1|	747.3	0	PREDICTED: trigger factor isoform 1 [Vitis vinifera] >gi|297737496|emb|CBI26697.3| unnamed protein product [Vitis vinifera]	gi|359494075|ref|XM_002277509.2|	827	0	PREDICTED: Vitis vinifera trigger factor-like, transcript variant 1 (LOC100243475), mRNA	sp|Q8S9L5|TIG_ARATH	645	0	Trigger factor-like protein TIG OS=Arabidopsis thaliana GN=TIG PE=2 SV=1	alr3681	175	9e-48	COG0544	FKBP-type peptidyl-prolyl cis-trans isomerase (trigger factor)	--	--	--	--	--	GO:0006457//protein folding;GO:0015031//protein transport	-	GO:0009941//chloroplast envelope;GO:0009570//chloroplast stroma
CL12115.Contig1_All	709	53	6.1239	0	0	61	6.8318	0	0	33	3.5415	0	0	gi|302398757|gb|ADL36673.1|	114.4	3e-29	COL domain class transcription factor [Malus domestica]	gi|502081599|ref|XM_004486853.1|	192	4e-46	PREDICTED: Cicer arietinum salt tolerance-like protein-like (LOC101506782), mRNA	sp|Q9SID1|STH_ARATH	105	9e-28	Salt tolerance-like protein OS=Arabidopsis thaliana GN=STH PE=1 SV=2	--	--	--	--	--	K12135	9e-11	61.6	ath:AT5G15840	zinc finger protein CONSTANS	GO:0080167//response to karrikin;GO:0009640//photomorphogenesis	GO:0008270//zinc ion binding	GO:0005622//intracellular
CL12115.Contig2_All	741	58	6.4122	0	0	109	11.6804	0	0	62	6.3664	0	0	gi|302398757|gb|ADL36673.1|	114.4	5e-29	COL domain class transcription factor [Malus domestica]	gi|502081599|ref|XM_004486853.1|	192	4e-46	PREDICTED: Cicer arietinum salt tolerance-like protein-like (LOC101506782), mRNA	sp|Q9SID1|STH_ARATH	105	1e-27	Salt tolerance-like protein OS=Arabidopsis thaliana GN=STH PE=1 SV=2	--	--	--	--	--	K12135	1e-10	61.6	ath:AT5G15840	zinc finger protein CONSTANS	GO:0080167//response to karrikin;GO:0009640//photomorphogenesis	GO:0008270//zinc ion binding	GO:0005622//intracellular
CL12118.Contig1_All	1948	73	3.0699	10	0.4236	90	3.6686	5	0.2145	157	6.1324	2	0.0824	gi|590648619|ref|XP_007032206.1|	911.8	0	AMP-dependent synthetase and ligase family protein [Theobroma cacao] >gi|508711235|gb|EOY03132.1| AMP-dependent synthetase and ligase family protein [Theobroma cacao]	gi|225466272|ref|XM_002272401.1|	143	9e-31	PREDICTED: Vitis vinifera medium-chain-fatty-acid--CoA ligase-like (LOC100253077), mRNA	sp|Q9C8D4|AAE11_ARATH	704	0	Butyrate--CoA ligase AAE11, peroxisomal OS=Arabidopsis thaliana GN=AAE11 PE=1 SV=1	DR0336	374	5e-122	COG0318	Acyl-CoA synthetases (AMP-forming)/AMP-acid ligases II	K00666	0	527	sbi:SORBI_10g012080	fatty-acyl-CoA synthase [EC:6.2.1.-]	GO:0019761//glucosinolate biosynthetic process;GO:0019605//butyrate metabolic process	GO:0016874//ligase activity	-
CL12120.Contig2_All	1695	2926	141.417	70	3.4076	1922	90.0393	74	3.6485	2907	130.496	68	3.2189	gi|224059600|ref|XP_002299927.1|	577	0	hypothetical protein POPTR_0001s26960g [Populus trichocarpa] >gi|222847185|gb|EEE84732.1| hypothetical protein POPTR_0001s26960g [Populus trichocarpa]	gi|359487318|ref|XM_002274436.2|	492	1e-136	PREDICTED: Vitis vinifera uncharacterized LOC100255131 (LOC100255131), mRNA	sp|Q94GL5|HOX23_ORYSJ	51.2	9e-07	Homeobox-leucine zipper protein HOX23 OS=Oryza sativa subsp. japonica GN=HOX23 PE=2 SV=1	--	--	--	--	--	K07562	6e-126	382	sbi:SORBI_03g046345	nonsense-mediated mRNA decay protein 3	-	-	-
CL12140.Contig2_All	765	1670	178.835	704	75.9342	1793	186.109	486	53.0911	2818	280.287	416	43.6312	gi|593387576|ref|XP_007140314.1|	159.5	1e-48	hypothetical protein PHAVU_008G101800g [Phaseolus vulgaris] >gi|561013447|gb|ESW12308.1| hypothetical protein PHAVU_008G101800g [Phaseolus vulgaris]	gi|401555297|gb|JX271039.1|	226	3e-56	Ilex paraguariensis cultivar SI-49 metallothionein type 2 mRNA, complete cds	sp|Q39459|MT2_CICAR	155	1e-48	Metallothionein-like protein 2 OS=Cicer arietinum PE=3 SV=2	--	--	--	--	--	--	--	--	--	--	-	GO:0005507//copper ion binding	-
CL12150.Contig1_All	2335	380	13.3319	20	0.7068	457	15.541	66	2.3621	234	7.6252	10	0.3436	gi|255541558|ref|XP_002511843.1|	394.8	8e-130	DNA binding protein, putative [Ricinus communis] >gi|223549023|gb|EEF50512.1| DNA binding protein, putative [Ricinus communis]	gi|566203144|ref|XM_002320749.2|	315	1e-82	Populus trichocarpa DNA-binding family protein (POPTR_0014s07790g) mRNA, complete cds	sp|Q9S7C9|ESCA_ARATH	92.4	3e-20	Putative DNA-binding protein ESCAROLA OS=Arabidopsis thaliana GN=ESC PE=2 SV=1	--	--	--	--	--	--	--	--	--	--	-	GO:0003677//DNA binding	-
CL12158.Contig1_All	1320	948	58.8344	90	5.6259	745	44.8158	23	1.4561	1088	62.716	171	10.3941	gi|470134390|ref|XP_004303036.1|	318.5	4e-106	PREDICTED: peroxiredoxin-2E, chloroplastic-like [Fragaria vesca subsp. vesca]	gi|349727506|emb|FQ394002.1|	200	3e-48	Vitis vinifera clone SS0AFA23YC01	sp|Q949U7|PRX2E_ARATH	258	2e-84	Peroxiredoxin-2E, chloroplastic OS=Arabidopsis thaliana GN=PRXIIE PE=1 SV=2	CC3394	167	9e-50	COG0678	Peroxiredoxin	K03386	3e-54	179	ath:AT1G60740	peroxiredoxin (alkyl hydroperoxide reductase subunit C) [EC:1.11.1.15]	GO:0042742//defense response to bacterium;GO:0055114//oxidation-reduction process	GO:0004601//peroxidase activity;GO:0051920//peroxiredoxin activity	GO:0009941//chloroplast envelope;GO:0009505//plant-type cell wall;GO:0009579//thylakoid
CL12158.Contig3_All	978	426	35.6835	23	1.9405	239	19.4047	5	0.4272	362	28.1639	37	3.0355	gi|470134390|ref|XP_004303036.1|	318.5	7e-108	PREDICTED: peroxiredoxin-2E, chloroplastic-like [Fragaria vesca subsp. vesca]	gi|349727506|emb|FQ394002.1|	200	2e-48	Vitis vinifera clone SS0AFA23YC01	sp|Q949U7|PRX2E_ARATH	258	6e-86	Peroxiredoxin-2E, chloroplastic OS=Arabidopsis thaliana GN=PRXIIE PE=1 SV=2	CC3394	167	5e-51	COG0678	Peroxiredoxin	K03386	1e-55	179	ath:AT1G60740	peroxiredoxin (alkyl hydroperoxide reductase subunit C) [EC:1.11.1.15]	GO:0042742//defense response to bacterium;GO:0055114//oxidation-reduction process	GO:0004601//peroxidase activity;GO:0051920//peroxiredoxin activity	GO:0009941//chloroplast envelope;GO:0009505//plant-type cell wall;GO:0009579//thylakoid
CL12161.Contig2_All	1629	156	7.8451	72	3.647	139	6.7755	63	3.232	160	7.4735	45	2.2164	gi|460384056|ref|XP_004237731.1|	103.2	8e-22	PREDICTED: maltose excess protein 1, chloroplastic-like isoform 1 [Solanum lycopersicum] >gi|460384058|ref|XP_004237732.1| PREDICTED: maltose excess protein 1, chloroplastic-like isoform 2 [Solanum lycopersicum]	gi|109895091|gb|DQ648082.1|	232	1e-57	Malus x domestica maltose transporter (MEX) mRNA, complete cds	sp|Q9LF50|MEX1_ARATH	397	8e-135	Maltose excess protein 1, chloroplastic OS=Arabidopsis thaliana GN=MEX1 PE=1 SV=2	--	--	--	--	--	--	--	--	--	--	GO:0005983//starch catabolic process;GO:0015768//maltose transport;GO:0009624//response to nematode	GO:0005363//maltose transmembrane transporter activity	GO:0009941//chloroplast envelope
CL12161.Contig3_All	1621	132	6.6709	59	3.0033	143	7.0049	59	3.0417	138	6.4777	39	1.9304	gi|590639760|ref|XP_007029762.1|	536.2	0	Root cap 1 isoform 1 [Theobroma cacao] >gi|508718367|gb|EOY10264.1| Root cap 1 isoform 1 [Theobroma cacao]	gi|109895091|gb|DQ648082.1|	250	5e-63	Malus x domestica maltose transporter (MEX) mRNA, complete cds	sp|Q9LF50|MEX1_ARATH	475	3e-165	Maltose excess protein 1, chloroplastic OS=Arabidopsis thaliana GN=MEX1 PE=1 SV=2	--	--	--	--	--	--	--	--	--	--	GO:0005975//carbohydrate metabolic process	-	-
CL12168.Contig2_All	1077	31	2.358	1	0.0766	35	2.5805	2	0.1552	21	1.4836	0	0	gi|147775392|emb|CAN73683.1|	87.4	2e-17	hypothetical protein VITISV_016120 [Vitis vinifera]	gi|147802269|emb|AM469841.2|	141	2e-30	Vitis vinifera contig VV78X238533.8, whole genome shotgun sequence	sp|P41151|HFA1A_ARATH	50.4	1e-06	Heat stress transcription factor A-1a OS=Arabidopsis thaliana GN=HSFA1A PE=1 SV=2	YBL084c	53.1	5e-07	COG0457	FOG: TPR repeat	--	--	--	--	--	-	-	-
CL12168.Contig3_All	1045	31	2.4302	1	0.079	35	2.6595	0	0	25	1.8203	0	0	gi|147775392|emb|CAN73683.1|	87.4	2e-17	hypothetical protein VITISV_016120 [Vitis vinifera]	gi|147802269|emb|AM469841.2|	141	2e-30	Vitis vinifera contig VV78X238533.8, whole genome shotgun sequence	sp|P41151|HFA1A_ARATH	50.4	9e-07	Heat stress transcription factor A-1a OS=Arabidopsis thaliana GN=HSFA1A PE=1 SV=2	YBL084c	53.1	5e-07	COG0457	FOG: TPR repeat	--	--	--	--	--	-	-	-
[truncated: 5,619 more rows]
