# Supplementary material for: De novo leaf and root transcriptome analysis to identify putative genes involved in triterpenoid saponins biosynthesis in Hedera helix L
Source: PLoS One. 2017 Aug 3;12(8):e0182243. doi: 10.1371/journal.pone.0182243 (PMC5542655; doi:10.1371/journal.pone.0182243)
Supplement: S8 Table — (XLS) [file pone.0182243.s012.xls]

## Sheet: Down-regulated DEGs in Leaf
S8 Table. Expressed lower DEGs in Leaf
geneID	geneLength	L1_rawfragments(12206842)	L1_FPKM	R1_rawfragments(12119201)	R1_FPKM	L2_rawfragments(12593645)	L2_FPKM	R2_rawfragments(11966114)	R2_FPKM	L3_rawfragments(13142467)	L3_FPKM	R3_rawfragments(12463347)	R3_FPKM	Nr-ID	Nr-Score	Nr-Evalue	Nr-annotation	Nt-ID	Nt-Score	Nt-Evalue	Nt-annotation	Swissprot-ID	Swissprot-Score	Swissprot-Evalue	Swissprot-annotation	COG-Protein-or-Domain	COG-Score	COG-Evalue	COG-ID	COG-Function-Description	KO_id	KEGG-Evalue	KEGG-Score	KEGG-Gene	ko_definition	GO-BiologicalProcess	GO-MolecularFunction	Go-CellularComponent
CL10000.Contig1_All	531	1	0.1543	53	8.2358	0	0	41	6.4526	0	0	26	3.9287	gi|629124087|gb|KCW88512.1|	87.8	1e-20	hypothetical protein EUGRSUZ_A00897 [Eucalyptus grandis] >gi|629124088|gb|KCW88513.1| hypothetical protein EUGRSUZ_A00897 [Eucalyptus grandis]	gi|359494564|ref|XM_003634758.1|	93.7	2e-16	PREDICTED: Vitis vinifera uncharacterized LOC100853332 (LOC100853332), mRNA	sp|Q8LCL8|CYT1B_ARATH	56.2	8e-11	CYSTM1 family protein B OS=Arabidopsis thaliana GN=At3g57160 PE=3 SV=2	--	--	--	--	--	--	--	--	--	--	-	-	-
CL10003.Contig1_All	1556	121	6.3705	845	44.8098	197	10.0532	735	39.4752	229	11.1982	463	23.8746	gi|147768217|emb|CAN73618.1|	286.6	7e-91	hypothetical protein VITISV_004114 [Vitis vinifera]	gi|565355576|ref|XM_006344600.1|	65.9	1e-07	PREDICTED: Solanum tuberosum pollen-specific leucine-rich repeat extensin-like protein 2-like (LOC102603257), mRNA	sp|Q9SZN7|HIP26_ARATH	52	7e-08	Heavy metal-associated isoprenylated plant protein 26 OS=Arabidopsis thaliana GN=HIPP26 PE=1 SV=1	YMR038c	49.3	6e-06	COG2608	Copper chaperone	K07213	2e-14	71.6	gmx:547569	copper chaperone	-	-	-
CL10003.Contig2_All	775	9	0.9513	55	5.8558	16	1.6393	79	8.5187	6	0.5891	28	2.8988	gi|147768217|emb|CAN73618.1|	169.1	9e-49	hypothetical protein VITISV_004114 [Vitis vinifera]	gi|30696078|ref|NM_104500.2|	79.8	5e-12	Arabidopsis thaliana heavy-metal-associated domain-containing protein mRNA, complete cds	sp|Q9SZN7|HIP26_ARATH	55.5	1e-09	Heavy metal-associated isoprenylated plant protein 26 OS=Arabidopsis thaliana GN=HIPP26 PE=1 SV=1	--	--	--	--	--	K07213	5e-13	65.5	mtr:MTR_7g013660	copper chaperone	-	-	-
CL10003.Contig4_All	1336	23	1.4103	322	19.8873	67	3.9821	413	25.8339	26	1.4808	154	9.2487	gi|225450759|ref|XP_002279364.1|	278.9	8e-89	PREDICTED: uncharacterized protein LOC100247751 [Vitis vinifera]	gi|30696078|ref|NM_104500.2|	79.8	8e-12	Arabidopsis thaliana heavy-metal-associated domain-containing protein mRNA, complete cds	sp|Q9SZN7|HIP26_ARATH	55.5	4e-09	Heavy metal-associated isoprenylated plant protein 26 OS=Arabidopsis thaliana GN=HIPP26 PE=1 SV=1	--	--	--	--	--	K07213	5e-13	67	mtr:MTR_7g013660	copper chaperone	-	-	-
CL1002.Contig4_All	1801	468	21.2877	1067	48.8851	562	24.7783	1131	52.4802	358	15.1249	890	39.6499	gi|566198643|ref|XP_002319454.2|	780.8	0	aspartic proteinase 2 [Populus trichocarpa] >gi|550324625|gb|EEE95377.2| aspartic proteinase 2 [Populus trichocarpa]	gi|568214588|ref|NM_001288120.1|	345	1e-91	Solanum tuberosum Asp (LOC102577765), mRNA >gi|82623416|gb|DQ241852.1| Solanum tuberosum clone 188C11 aspartic protease precursor-like mRNA, complete cds	sp|O65390|APA1_ARATH	648	0	Aspartic proteinase A1 OS=Arabidopsis thaliana GN=APA1 PE=1 SV=1	--	--	--	--	--	K08245	0	780	pop:POPTR_834438	phytepsin [EC:3.4.23.40]	GO:0006508//proteolysis;GO:0006629//lipid metabolic process	GO:0004190//aspartic-type endopeptidase activity	-
CL10023.Contig3_All	2127	28	1.0784	66	2.5604	39	1.4559	107	4.204	23	0.8228	58	2.1879	gi|297745190|emb|CBI39182.3|	177.9	1e-47	unnamed protein product [Vitis vinifera]	--	--	--	--	--	--	--	--	--	--	--	--	--	--	--	--	--	--	-	-	-
CL1003.Contig3_All	2252	0	0	58	2.1251	1	0.0353	41	1.5215	3	0.1014	36	1.2826	gi|568847949|ref|XP_006477790.1|	522.3	2e-175	PREDICTED: probable receptor-like protein kinase At1g67000-like [Citrus sinensis]	gi|225735241|gb|FJ787409.1|	119	2e-23	Nicotiana repanda protein kinase-coding resistance protein (RGA59) gene, partial cds	sp|Q3ECH2|Y1670_ARATH	393	2e-124	Probable receptor-like protein kinase At1g67000 OS=Arabidopsis thaliana GN=At1g67000 PE=2 SV=2	BH2504_1	84.7	5e-17	COG0515	Serine/threonine protein kinase	K04733	5e-54	189	smo:SELMODRAFT_33807	interleukin-1 receptor-associated kinase 4 [EC:2.7.11.1]	-	-	-
CL1003.Contig5_All	2303	45	1.6007	153	5.4818	57	1.9653	115	4.173	54	1.7841	199	6.9331	gi|565349452|ref|XP_006341707.1|	603.6	0	PREDICTED: probable receptor-like protein kinase At1g67000-like [Solanum tuberosum]	gi|565349451|ref|XM_006341645.1|	163	1e-36	PREDICTED: Solanum tuberosum probable receptor-like protein kinase At1g67000-like (LOC102599227), mRNA	sp|Q3ECH2|Y1670_ARATH	413	8e-132	Probable receptor-like protein kinase At1g67000 OS=Arabidopsis thaliana GN=At1g67000 PE=2 SV=2	CAC1728_1	93.6	9e-20	COG0515	Serine/threonine protein kinase	K13417	1e-52	194	ath:AT2G13790	somatic embryogenesis receptor kinase 4 [EC:2.7.10.1 2.7.11.1]	-	-	-
CL1003.Contig6_All	2273	4	0.1442	66	2.3959	6	0.2096	55	2.0221	3	0.1004	61	2.1533	gi|565349452|ref|XP_006341707.1|	534.3	1e-179	PREDICTED: probable receptor-like protein kinase At1g67000-like [Solanum tuberosum]	gi|225735241|gb|FJ787409.1|	119	2e-23	Nicotiana repanda protein kinase-coding resistance protein (RGA59) gene, partial cds	sp|Q9FID5|Y5393_ARATH	357	1e-111	Probable receptor-like protein kinase At5g39030 OS=Arabidopsis thaliana GN=At5g39030 PE=2 SV=1	BH2504_1	84.7	5e-17	COG0515	Serine/threonine protein kinase	K04733	6e-54	189	smo:SELMODRAFT_33807	interleukin-1 receptor-associated kinase 4 [EC:2.7.11.1]	GO:0006468//protein phosphorylation	GO:0005524//ATP binding;GO:0004674//protein serine/threonine kinase activity	-
CL10032.Contig2_All	3007	166	4.5224	432	11.8543	187	4.9381	451	12.534	160	4.0486	321	8.5652	gi|359492916|ref|XP_002283927.2|	967.6	0	PREDICTED: transport inhibitor response 1-like protein [Vitis vinifera] >gi|147845617|emb|CAN80598.1| hypothetical protein VITISV_002642 [Vitis vinifera]	gi|359492915|ref|XM_002283891.2|	603	1e-169	PREDICTED: Vitis vinifera transport inhibitor response 1-like protein (LOC100245501), mRNA	sp|Q9LTX2|TIR1L_ARATH	858	0	Transport inhibitor response 1-like protein OS=Arabidopsis thaliana GN=At5g49980 PE=1 SV=1	--	--	--	--	--	K14485	0	570	rcu:RCOM_0556140	transport inhibitor response 1	GO:0009734//auxin mediated signaling pathway	GO:0000822//inositol hexakisphosphate binding	-
CL10032.Contig3_All	2949	339	9.4172	1051	29.4072	406	10.932	1080	30.6052	356	9.1854	927	25.2215	gi|359492916|ref|XP_002283927.2|	971.8	0	PREDICTED: transport inhibitor response 1-like protein [Vitis vinifera] >gi|147845617|emb|CAN80598.1| hypothetical protein VITISV_002642 [Vitis vinifera]	gi|359492915|ref|XM_002283891.2|	595	1e-166	PREDICTED: Vitis vinifera transport inhibitor response 1-like protein (LOC100245501), mRNA	sp|Q9LTX2|TIR1L_ARATH	863	0	Transport inhibitor response 1-like protein OS=Arabidopsis thaliana GN=At5g49980 PE=1 SV=1	--	--	--	--	--	K14485	0	573	vvi:100233127	transport inhibitor response 1	GO:0009734//auxin mediated signaling pathway	GO:0000822//inositol hexakisphosphate binding	-
CL10033.Contig2_All	1214	65	4.3862	158	10.739	83	5.4289	216	14.869	83	5.2021	181	11.9626	gi|359485884|ref|XP_002270768.2|	498.4	1e-176	PREDICTED: probable serine/threonine-protein kinase WNK11-like [Vitis vinifera]	gi|565350645|ref|XM_006342215.1|	299	4e-78	PREDICTED: Solanum tuberosum probable serine/threonine-protein kinase WNK11-like (LOC102592861), mRNA	sp|Q6ICW6|WNK11_ARATH	456	1e-161	Probable serine/threonine-protein kinase WNK11 OS=Arabidopsis thaliana GN=WNK11 PE=2 SV=1	YAR019c	102	7e-23	COG0515	Serine/threonine protein kinase	K08867	2e-124	366	smo:SELMODRAFT_136322	WNK lysine deficient protein kinase [EC:2.7.11.1]	GO:0000186//activation of MAPKK activity	GO:0005524//ATP binding;GO:0004709//MAP kinase kinase kinase activity	-
CL10039.Contig1_All	622	95	12.5121	755	100.157	82	10.4682	293	39.3663	97	11.866	736	94.9408	gi|566208951|ref|XP_002322737.2|	275.4	3e-90	hypothetical protein POPTR_0016s06010g [Populus trichocarpa] >gi|550320941|gb|EEF04498.2| hypothetical protein POPTR_0016s06010g [Populus trichocarpa]	gi|568879814|ref|XM_006492778.1|	127	2e-26	PREDICTED: Citrus sinensis activator of 90 kDa heat shock protein ATPase homolog (LOC102621083), mRNA	--	--	--	--	YDR214w	64.3	1e-11	COG5580	Activator of HSP90 ATPase	--	--	--	--	--	GO:0006457//protein folding;GO:0042542//response to hydrogen peroxide;GO:0006355//regulation of transcription, DNA-dependent;GO:0034976//response to endoplasmic reticulum stress;GO:0009644//response to high light intensity;GO:0009408//response to heat;GO:0032781//positive regulation of ATPase activity	GO:0051087//chaperone binding;GO:0001671//ATPase activator activity;GO:0043565//sequence-specific DNA binding;GO:0003700//sequence-specific DNA binding transcription factor activity	GO:0005829//cytosol;GO:0005634//nucleus
CL10039.Contig2_All	591	145	20.0991	1204	168.099	117	15.7198	377	53.309	201	25.8781	868	117.841	gi|567874627|ref|XP_006429903.1|	273.9	1e-90	hypothetical protein CICLE_v10012043mg [Citrus clementina] >gi|557531960|gb|ESR43143.1| hypothetical protein CICLE_v10012043mg [Citrus clementina]	gi|590637120|ref|XM_007028967.1|	105	6e-20	Theobroma cacao Aha1 domain-containing protein isoform 1 (TCM_024944) mRNA, complete cds	--	--	--	--	YNL281w	63.2	3e-12	COG5580	Activator of HSP90 ATPase	--	--	--	--	--	GO:0006457//protein folding;GO:0042542//response to hydrogen peroxide;GO:0006355//regulation of transcription, DNA-dependent;GO:0034976//response to endoplasmic reticulum stress;GO:0009644//response to high light intensity;GO:0009408//response to heat;GO:0032781//positive regulation of ATPase activity	GO:0051087//chaperone binding;GO:0001671//ATPase activator activity;GO:0043565//sequence-specific DNA binding;GO:0003700//sequence-specific DNA binding transcription factor activity	GO:0005829//cytosol;GO:0005634//nucleus
CL10039.Contig3_All	599	72	9.847	504	69.4272	50	6.6281	226	31.5303	68	8.6378	486	65.0991	gi|255579021|ref|XP_002530362.1|	275.4	3e-91	Hsp90 co-chaperone AHA1, putative [Ricinus communis] >gi|223530109|gb|EEF32023.1| Hsp90 co-chaperone AHA1, putative [Ricinus communis]	gi|568879814|ref|XM_006492778.1|	127	2e-26	PREDICTED: Citrus sinensis activator of 90 kDa heat shock protein ATPase homolog (LOC102621083), mRNA	--	--	--	--	YDR214w	64.3	9e-12	COG5580	Activator of HSP90 ATPase	--	--	--	--	--	GO:0006457//protein folding;GO:0042542//response to hydrogen peroxide;GO:0006355//regulation of transcription, DNA-dependent;GO:0034976//response to endoplasmic reticulum stress;GO:0009644//response to high light intensity;GO:0009408//response to heat;GO:0032781//positive regulation of ATPase activity	GO:0051087//chaperone binding;GO:0001671//ATPase activator activity;GO:0043565//sequence-specific DNA binding;GO:0003700//sequence-specific DNA binding transcription factor activity	GO:0005829//cytosol;GO:0005634//nucleus
CL1004.Contig4_All	1258	30	1.9536	99	6.4935	37	2.3354	124	8.2374	28	1.6936	62	3.9544	gi|225470972|ref|XP_002267297.1|	421.4	9e-147	PREDICTED: arginine/serine-rich-splicing factor RSP31-like [Vitis vinifera]	gi|225470971|ref|XM_002267261.1|	305	7e-80	PREDICTED: Vitis vinifera arginine/serine-rich-splicing factor RSP31-like (LOC100255266), mRNA	sp|P92964|RSP31_ARATH	337	5e-115	Arginine/serine-rich-splicing factor RSP31 OS=Arabidopsis thaliana GN=RSP31 PE=1 SV=2	SPAC16.02c	65.1	6e-11	COG0724	RNA-binding proteins (RRM domain)	K12890	5e-19	88.2	osa:4344256	splicing factor, arginine/serine-rich 1/9	-	GO:0003676//nucleic acid binding;GO:0000166//nucleotide binding	GO:0016607//nuclear speck
CL10040.Contig1_All	1409	9	0.5233	148	8.6672	26	1.4652	252	14.9464	16	0.864	58	3.3028	gi|565390045|ref|XP_006360757.1|	243	1e-74	PREDICTED: homocysteine S-methyltransferase 3-like isoform X2 [Solanum tuberosum]	gi|94958322|gb|DQ480337.1|	204	2e-49	Camellia sinensis selenocysteine methyltransferase mRNA, complete cds	sp|Q8LAX0|HMT3_ARATH	215	7e-66	Homocysteine S-methyltransferase 3 OS=Arabidopsis thaliana GN=HMT3 PE=1 SV=2	yagD	127	2e-32	COG2040	Homocysteine/selenocysteine methylase (S-methylmethionine-dependent)	K00547	2e-74	238	pop:POPTR_658494	homocysteine S-methyltransferase [EC:2.1.1.10]	GO:0032259//methylation	GO:0008898//homocysteine S-methyltransferase activity	GO:0005886//plasma membrane
CL10040.Contig2_All	1139	28	2.0139	230	16.6621	31	2.1612	443	32.5033	40	2.6721	112	7.8897	gi|565390045|ref|XP_006360757.1|	318.9	1e-105	PREDICTED: homocysteine S-methyltransferase 3-like isoform X2 [Solanum tuberosum]	gi|460404228|ref|XM_004247538.1|	204	2e-49	PREDICTED: Solanum lycopersicum homocysteine S-methyltransferase 3-like (LOC101251816), mRNA	sp|Q8LAX0|HMT3_ARATH	289	1e-95	Homocysteine S-methyltransferase 3 OS=Arabidopsis thaliana GN=HMT3 PE=1 SV=2	yagD	157	2e-44	COG2040	Homocysteine/selenocysteine methylase (S-methylmethionine-dependent)	K00547	1e-102	307	pop:POPTR_658494	homocysteine S-methyltransferase [EC:2.1.1.10]	GO:0033528//S-methylmethionine cycle;GO:0032259//methylation	GO:0008898//homocysteine S-methyltransferase activity	GO:0005886//plasma membrane
CL10044.Contig1_All	2641	35	1.0857	159	4.9677	60	1.804	130	4.1136	36	1.0372	87	2.6431	gi|587933648|gb|EXC20611.1|	420.2	5e-128	ABC transporter B family member 19 [Morus notabilis]	gi|566212791|ref|XM_002323811.2|	1645	0	Populus trichocarpa multidrug resistance P-glycoprotein (POPTR_0017s11750g) mRNA, complete cds	sp|Q9LJX0|AB19B_ARATH	1479	0	ABC transporter B family member 19 OS=Arabidopsis thaliana GN=ABCB19 PE=1 SV=1	SPCC663.03	552	3e-178	COG1132	ABC-type multidrug transport system, ATPase and permease components	K05658	0	1541	gmx:100797124	ATP-binding cassette, subfamily B (MDR/TAP), member 1	GO:0010218//response to far red light;GO:0010541//acropetal auxin transport;GO:0009958//positive gravitropism;GO:0010160//formation of organ boundary;GO:0043481//anthocyanin accumulation in tissues in response to UV light;GO:0006855//drug transmembrane transport;GO:0009640//photomorphogenesis;GO:0010540//basipetal auxin transport;GO:0008361//regulation of cell size;GO:0048527//lateral root develo…	GO:0010329//auxin efflux transmembrane transporter activity;GO:0008559//xenobiotic-transporting ATPase activity;GO:0005524//ATP binding	GO:0016021//integral to membrane
CL10048.Contig1_All	726	1	0.1128	40	4.5462	4	0.4375	29	3.3382	13	1.3625	158	17.4617	gi|565376845|ref|XP_006354905.1|	282.7	8e-94	PREDICTED: probable carboxylesterase 2-like [Solanum tuberosum]	--	--	--	--	sp|Q9SX78|CXE2_ARATH	237	8e-78	Probable carboxylesterase 2 OS=Arabidopsis thaliana GN=CXE2 PE=2 SV=1	Rv1399c	65.5	7e-12	COG0657	Esterase/lipase	K13258	5e-54	177	gmx:547489	2-hydroxyisoflavanone dehydratase [EC:4.2.1.105]	-	-	-
CL10048.Contig2_All	1254	26	1.6985	189	12.4363	20	1.2664	215	14.3281	40	2.4271	652	41.7172	gi|566202191|ref|XP_006374970.1|	415.2	4e-143	hypothetical protein POPTR_0014s03230g [Populus trichocarpa] >gi|550323283|gb|ERP52767.1| hypothetical protein POPTR_0014s03230g [Populus trichocarpa]	gi|225458568|ref|XM_002284549.1|	73.8	5e-10	PREDICTED: Vitis vinifera probable carboxylesterase 2-like (LOC100264240), mRNA	sp|Q9SX78|CXE2_ARATH	367	4e-126	Probable carboxylesterase 2 OS=Arabidopsis thaliana GN=CXE2 PE=2 SV=1	Rv1399c	88.2	8e-19	COG0657	Esterase/lipase	K13258	1e-80	252	gmx:547489	2-hydroxyisoflavanone dehydratase [EC:4.2.1.105]	-	-	-
CL10052.Contig3_All	4656	164	2.8855	625	11.0763	191	3.2574	673	12.0795	181	2.9579	436	7.5134	gi|359474855|ref|XP_002277504.2|	1415.6	0	PREDICTED: translocase of chloroplast 120, chloroplastic-like [Vitis vinifera]	gi|359474854|ref|XM_002277468.2|	1108	0	PREDICTED: Vitis vinifera translocase of chloroplast 120, chloroplastic-like (LOC100262391), mRNA	sp|Q9SLF3|TC132_ARATH	1176	0	Translocase of chloroplast 132, chloroplastic OS=Arabidopsis thaliana GN=TOC132 PE=1 SV=1	--	--	--	--	--	K14306	1e-10	67.8	rcu:RCOM_1609340	nuclear pore complex protein Nup62	GO:0008152//metabolic process	GO:0005525//GTP binding;GO:0016817//hydrolase activity, acting on acid anhydrides	-
CL10062.Contig3_All	929	106	9.3473	244	21.6721	106	9.0602	311	27.9764	131	10.7295	282	24.3556	gi|224131364|ref|XP_002321066.1|	420.2	1e-146	hypothetical protein POPTR_0014s13680g [Populus trichocarpa] >gi|222861839|gb|EEE99381.1| hypothetical protein POPTR_0014s13680g [Populus trichocarpa]	gi|571525650|ref|XR_418674.1|	452	1e-124	PREDICTED: Glycine max WD repeat-containing protein LWD1-like (LOC100818850), misc_RNA	sp|Q9LPV9|LWD1_ARATH	406	6e-143	WD repeat-containing protein LWD1 OS=Arabidopsis thaliana GN=LWD1 PE=2 SV=1	YDL140c	49.3	7e-06	COG0086	DNA-directed RNA polymerase, beta' subunit/160 kD subunit	K11805	7e-148	420	pop:POPTR_572829	WD repeat-containing protein 68	GO:0048573//photoperiodism, flowering;GO:0043153//entrainment of circadian clock by photoperiod	GO:0044212//transcription regulatory region DNA binding	GO:0005634//nucleus
CL10067.Contig2_All	610	210	28.2024	3856	521.595	252	32.8034	1714	234.816	174	21.7041	878	115.486	gi|297741442|emb|CBI32573.3|	59.7	2e-09	unnamed protein product [Vitis vinifera]	gi|502130925|ref|XM_004500760.1|	61.9	8e-07	PREDICTED: Cicer arietinum organ-specific protein S2-like (LOC101495793), transcript variant X2, mRNA	sp|P17772|OSS2_PEA	50.4	7e-08	Organ-specific protein S2 OS=Pisum sativum PE=2 SV=1	--	--	--	--	--	--	--	--	--	--	-	-	-
CL10067.Contig4_All	588	18	2.5078	276	38.7309	18	2.4308	110	15.6337	11	1.4234	55	7.505	gi|297741442|emb|CBI32573.3|	60.8	7e-10	unnamed protein product [Vitis vinifera]	gi|502130925|ref|XM_004500760.1|	63.9	2e-07	PREDICTED: Cicer arietinum organ-specific protein S2-like (LOC101495793), transcript variant X2, mRNA	sp|P17772|OSS2_PEA	51.2	3e-08	Organ-specific protein S2 OS=Pisum sativum PE=2 SV=1	--	--	--	--	--	--	--	--	--	--	-	-	-
CL10068.Contig1_All	1905	64	2.7522	252	10.9152	80	3.3346	181	7.9402	75	2.9956	180	7.5813	gi|224057186|ref|XP_002299162.1|	138.7	3e-37	hypothetical protein POPTR_0001s07530g [Populus trichocarpa] >gi|222846420|gb|EEE83967.1| hypothetical protein POPTR_0001s07530g [Populus trichocarpa]	gi|565348879|ref|XM_006341366.1|	81.8	3e-12	PREDICTED: Solanum tuberosum uncharacterized LOC102592857 (LOC102592857), mRNA	--	--	--	--	--	--	--	--	--	--	--	--	--	--	-	-	-
CL10068.Contig2_All	2013	30	1.2209	333	13.6498	32	1.2623	205	8.5105	46	1.7388	187	7.4535	gi|224057186|ref|XP_002299162.1|	141.4	4e-38	hypothetical protein POPTR_0001s07530g [Populus trichocarpa] >gi|222846420|gb|EEE83967.1| hypothetical protein POPTR_0001s07530g [Populus trichocarpa]	gi|565348879|ref|XM_006341366.1|	97.6	5e-17	PREDICTED: Solanum tuberosum uncharacterized LOC102592857 (LOC102592857), mRNA	--	--	--	--	--	--	--	--	--	--	--	--	--	--	-	-	-
CL10068.Contig3_All	1203	67	4.5625	281	19.2738	77	5.0825	367	25.4945	76	4.807	232	15.4735	gi|224057186|ref|XP_002299162.1|	142.9	3e-40	hypothetical protein POPTR_0001s07530g [Populus trichocarpa] >gi|222846420|gb|EEE83967.1| hypothetical protein POPTR_0001s07530g [Populus trichocarpa]	gi|565348879|ref|XM_006341366.1|	97.6	3e-17	PREDICTED: Solanum tuberosum uncharacterized LOC102592857 (LOC102592857), mRNA	--	--	--	--	--	--	--	--	--	--	--	--	--	--	-	-	-
CL10070.Contig3_All	694	7	0.8263	67	7.966	4	0.4577	31	3.7329	1	0.1096	22	2.5435	gi|565395473|ref|XP_006363363.1|	143.3	2e-41	PREDICTED: zinc finger protein ZAT11-like [Solanum tuberosum]	gi|502110538|ref|XM_004493845.1|	61.9	1e-06	PREDICTED: Cicer arietinum zinc finger protein ZAT11-like (LOC101500629), mRNA	sp|Q9SLD4|ZAT11_ARATH	121	1e-34	Zinc finger protein ZAT11 OS=Arabidopsis thaliana GN=ZAT11 PE=2 SV=1	--	--	--	--	--	--	--	--	--	--	-	-	-
CL10073.Contig2_All	769	5	0.5326	43	4.6139	0	0	64	6.9551	2	0.1979	18	1.8781	gi|55056944|emb|CAH39854.1|	332.8	5e-113	PDR-like ABC transporter [Nicotiana tabacum]	gi|565401149|ref|XM_006366016.1|	262	6e-67	PREDICTED: Solanum tuberosum pleiotropic drug resistance protein 1-like (LOC102591775), mRNA	sp|Q76CU2|PDR1_TOBAC	285	2e-88	Pleiotropic drug resistance protein 1 OS=Nicotiana tabacum GN=PDR1 PE=2 SV=1	SPCC18B5.01c_3	57	7e-09	COG0842	ABC-type multidrug transport system, permease component	K01592	2e-14	73.9	mtr:MTR_7g098730	tyrosine decarboxylase [EC:4.1.1.25]	GO:0015748;GO:0015716//organic phosphonate transport;GO:1902047;GO:0015886//heme transport;GO:0006200//ATP catabolic process	GO:0015417//polyamine-transporting ATPase activity;GO:0015416//organic phosphonate transmembrane-transporting ATPase activity;GO:0015439//heme-transporting ATPase activity;GO:0005524//ATP binding	GO:0016020//membrane
CL10079.Contig3_All	2920	29	0.8136	247	6.9798	42	1.1421	269	7.6987	30	0.7817	226	6.21	gi|359478712|ref|XP_002282519.2|	812.4	0	PREDICTED: uncharacterized protein LOC100255350 [Vitis vinifera]	gi|359478711|ref|XM_002282483.2|	351	3e-93	PREDICTED: Vitis vinifera uncharacterized LOC100255350 (LOC100255350), mRNA	sp|Q9SJJ3|BLH8_ARATH	279	7e-83	BEL1-like homeodomain protein 8 OS=Arabidopsis thaliana GN=BLH8 PE=1 SV=1	--	--	--	--	--	--	--	--	--	--	-	-	-
CL10080.Contig1_All	2277	231	8.3109	3085	111.794	336	11.7172	991	36.3712	327	10.9272	2492	87.8113	gi|568878328|ref|XP_006492150.1|	1025	0	PREDICTED: chaperonin CPN60-2, mitochondrial-like [Citrus sinensis]	gi|590657226|ref|XM_007034442.1|	1221	0	Theobroma cacao Heat shock protein 60 isoform 1 (TCM_020438) mRNA, complete cds	sp|Q05046|CH62_CUCMA	1010	0	Chaperonin CPN60-2, mitochondrial OS=Cucurbita maxima GN=CPN60-2 PE=1 SV=1	SMb21566	663	0	COG0459	Chaperonin GroEL (HSP60 family)	K04077	0	1014	rcu:RCOM_1023530	chaperonin GroEL	GO:0042542//response to hydrogen peroxide;GO:0051131//chaperone-mediated protein complex assembly;GO:0034976//response to endoplasmic reticulum stress;GO:0009644//response to high light intensity;GO:0046686//response to cadmium ion;GO:0009408//response to heat;GO:0042026//protein refolding;GO:0006626//protein targeting to mitochondrion	GO:0005507//copper ion binding;GO:0005524//ATP binding	GO:0005774//vacuolar membrane;GO:0009941//chloroplast envelope;GO:0022626//cytosolic ribosome;GO:0005759//mitochondrial matrix;GO:0005794//Golgi apparatus;GO:0009570//chloroplast stroma;GO:0005886//plasma membrane
CL10080.Contig2_All	2240	432	15.7991	3435	126.533	551	19.5322	1367	50.9997	666	22.623	3776	135.254	gi|225433375|ref|XP_002285608.1|	1011.9	0	PREDICTED: chaperonin CPN60-2, mitochondrial isoform 1 [Vitis vinifera] >gi|297741894|emb|CBI33329.3| unnamed protein product [Vitis vinifera]	gi|590714349|ref|XM_007049828.1|	987	0	Theobroma cacao Heat shock protein 60 isoform 1 (TCM_003130) mRNA, complete cds	sp|Q05046|CH62_CUCMA	1005	0	Chaperonin CPN60-2, mitochondrial OS=Cucurbita maxima GN=CPN60-2 PE=1 SV=1	SMa0744	663	0	COG0459	Chaperonin GroEL (HSP60 family)	K04077	0	1011	vvi:100244356	chaperonin GroEL	GO:0042026//protein refolding;GO:0009408//response to heat;GO:0046686//response to cadmium ion	GO:0005507//copper ion binding;GO:0005524//ATP binding	GO:0009941//chloroplast envelope;GO:0005774//vacuolar membrane;GO:0009570//chloroplast stroma;GO:0005759//mitochondrial matrix;GO:0022626//cytosolic ribosome;GO:0005886//plasma membrane
CL10086.Contig2_All	778	6	0.6318	88	9.3332	25	2.5516	66	7.0894	11	1.0758	122	12.5819	gi|565372313|ref|XP_006352740.1|	213.8	1e-68	PREDICTED: uncharacterized protein LOC102585732 [Solanum tuberosum]	gi|393716225|dbj|AB623969.1|	153	4e-34	Camellia sinensis DNA, SSR marker, MSE0314	--	--	--	--	--	--	--	--	--	--	--	--	--	--	-	-	GO:0005576//extracellular region
CL1009.Contig1_All	1455	7	0.3941	99	5.6143	6	0.3274	77	4.4226	8	0.4184	229	12.6281	gi|460368233|ref|XP_004229972.1|	587.4	0	PREDICTED: GDSL esterase/lipase At4g01130-like [Solanum lycopersicum]	gi|566203317|ref|XM_002320808.2|	190	3e-45	Populus trichocarpa acetylesterase family protein (POPTR_0014s08980g) mRNA, complete cds	sp|Q9M153|GDL61_ARATH	493	7e-174	GDSL esterase/lipase At4g01130 OS=Arabidopsis thaliana GN=At4g01130 PE=2 SV=1	all3634	57	3e-08	COG3240	Phospholipase/lecithinase/hemolysin	K01206	4e-96	296	ath:AT1G67830	alpha-L-fucosidase [EC:3.2.1.51]	GO:0006629//lipid metabolic process	GO:0016788//hydrolase activity, acting on ester bonds	-
CL1009.Contig2_All	1335	4	0.2455	120	7.417	8	0.4758	84	5.2583	8	0.456	306	18.391	gi|460368233|ref|XP_004229972.1|	583.6	0	PREDICTED: GDSL esterase/lipase At4g01130-like [Solanum lycopersicum]	gi|358249127|ref|NM_001253324.1|	153	7e-34	Glycine max GDSL esterase/lipase At4g01130-like (LOC100780915), mRNA	sp|Q9M153|GDL61_ARATH	486	2e-171	GDSL esterase/lipase At4g01130 OS=Arabidopsis thaliana GN=At4g01130 PE=2 SV=1	all3634	58.5	9e-09	COG3240	Phospholipase/lecithinase/hemolysin	K01206	1e-95	293	ath:AT1G67830	alpha-L-fucosidase [EC:3.2.1.51]	GO:0006629//lipid metabolic process	GO:0016788//hydrolase activity, acting on ester bonds	-
CL10090.Contig1_All	1008	28	2.2756	68	5.5664	36	2.8359	75	6.218	30	2.2646	65	5.1739	gi|224061623|ref|XP_002300572.1|	124.4	1e-123	ATPase family protein [Populus trichocarpa] >gi|222847830|gb|EEE85377.1| ATPase family protein [Populus trichocarpa]	gi|225444056|ref|XM_002263447.1|	460	1e-126	PREDICTED: Vitis vinifera N-acetyl-D-glucosamine kinase-like (LOC100262927), mRNA	--	--	--	--	alr4655	113	4e-30	COG2971	Predicted N-acetylglucosamine kinase	--	--	--	--	--	GO:0016310//phosphorylation	GO:0016301//kinase activity;GO:0016887//ATPase activity	GO:0005737//cytoplasm
CL10090.Contig4_All	1036	17	1.3443	122	9.7169	20	1.5329	114	9.1959	30	2.2034	81	6.2732	gi|359485331|ref|XP_002278295.2|	505	3e-179	PREDICTED: N-acetyl-D-glucosamine kinase-like [Vitis vinifera] >gi|302143498|emb|CBI22059.3| unnamed protein product [Vitis vinifera]	gi|359485330|ref|XM_002278259.2|	505	1e-140	PREDICTED: Vitis vinifera N-acetyl-D-glucosamine kinase-like (LOC100266145), mRNA	--	--	--	--	alr4655	135	2e-36	COG2971	Predicted N-acetylglucosamine kinase	--	--	--	--	--	GO:0016310//phosphorylation	GO:0016301//kinase activity	-
CL10092.Contig2_All	701	5	0.5843	60	7.0625	8	0.9062	67	7.9874	0	0	62	7.0964	gi|574584399|ref|NP_001276288.1|	245.7	2e-79	uncharacterized protein LOC100813532 [Glycine max]	gi|470107796|ref|XM_004290179.1|	65.9	6e-08	PREDICTED: Fragaria vesca subsp. vesca probable carboxylesterase 2-like (LOC101300011), mRNA	sp|Q9SX78|CXE2_ARATH	141	9e-41	Probable carboxylesterase 2 OS=Arabidopsis thaliana GN=CXE2 PE=2 SV=1	--	--	--	--	--	K13258	2e-61	196	gmx:547489	2-hydroxyisoflavanone dehydratase [EC:4.2.1.105]	GO:0009717	GO:0033987;GO:0052689	-
CL10098.Contig1_All	1123	94	6.8572	1458	107.128	303	21.4245	1946	144.814	32	2.1682	171	12.2175	gi|566164890|ref|XP_002305794.2|	372.1	5e-127	hypothetical protein POPTR_0004s04420g [Populus trichocarpa] >gi|550340309|gb|EEE86305.2| hypothetical protein POPTR_0004s04420g [Populus trichocarpa]	gi|571498791|ref|XM_003542697.2|	101	2e-18	PREDICTED: Glycine max uncharacterized LOC100779411 (LOC100779411), mRNA	--	--	--	--	--	--	--	--	--	--	--	--	--	--	-	-	-
CL10098.Contig2_All	1038	2	0.1578	418	33.2281	4	0.306	256	20.6105	0	0	31	2.3962	gi|460374167|ref|XP_004232883.1|	375.2	1e-128	PREDICTED: uncharacterized protein LOC101251740 [Solanum lycopersicum]	gi|502077927|ref|XM_004485730.1|	111	2e-21	PREDICTED: Cicer arietinum uncharacterized LOC101496996 (LOC101496996), mRNA	--	--	--	--	--	--	--	--	--	--	--	--	--	--	-	-	-
CL1010.Contig3_All	1532	332	17.7532	4042	217.703	324	16.7933	3592	195.941	332	16.4893	4208	220.385	gi|484849356|gb|AGK63074.1|	59.3	1e-07	glyceraldehyde-3-phosphate dehydrogenase [Eleutherococcus senticosus]	gi|484849355|gb|KC469584.1|	1998	0	Eleutherococcus senticosus glyceraldehyde-3-phosphate dehydrogenase mRNA, complete cds	sp|Q9FX54|G3PC2_ARATH	575	0	Glyceraldehyde-3-phosphate dehydrogenase 2, cytosolic OS=Arabidopsis thaliana GN=GAPC2 PE=1 SV=1	SPBC32F12.11	427	2e-147	COG0057	Glyceraldehyde-3-phosphate dehydrogenase/erythrose-4-phosphate dehydrogenase	K00134	0	585	gmx:100782924	glyceraldehyde 3-phosphate dehydrogenase [EC:1.2.1.12]	GO:0007010//cytoskeleton organization;GO:0006098//pentose-phosphate shunt;GO:0006094//gluconeogenesis;GO:0042542//response to hydrogen peroxide;GO:0006833//water transport;GO:0051049//regulation of transport;GO:0009651//response to salt stress;GO:0010498//proteasomal protein catabolic process;GO:0042742//defense response to bacterium;GO:0006972//hyperosmotic response;GO:0009744//response to sucro…	GO:0008270//zinc ion binding;GO:0051287//NAD binding;GO:0050661//NADP binding;GO:0004365//glyceraldehyde-3-phosphate dehydrogenase (NAD+) (phosphorylating) activity;GO:0008886//glyceraldehyde-3-phosphate dehydrogenase (NADP+) (non-phosphorylating) activity;GO:0005507//copper ion binding	GO:0005774//vacuolar membrane;GO:0048046//apoplast;GO:0009507//chloroplast;GO:0005618//cell wall;GO:0005794//Golgi apparatus;GO:0005730//nucleolus;GO:0005829//cytosol;GO:0005740//mitochondrial envelope;GO:0009506//plasmodesma;GO:0005886//plasma membrane
CL10104.Contig2_All	678	1	0.1208	111	13.5089	2	0.2342	18	2.2187	10	1.1223	3747	443.424	gi|829268|emb|CAA48411.1|	197.6	1e-63	cell wall proline rich protein [Hedera helix]	gi|18843|emb|X68334.1|	872	0	H.helix mRNA for cell wall proline rich protein	sp|P06600|PRP33_DAUCA	111	2e-30	Proline-rich 33 kDa extensin-related protein (Fragment) OS=Daucus carota PE=2 SV=1	PA5531	56.2	9e-09	COG0810	Periplasmic protein TonB, links inner and outer membranes	K01051	1e-11	64.7	gmx:100776781	pectinesterase [EC:3.1.1.11]	-	-	-
CL10104.Contig3_All	712	1	0.1151	381	44.1541	3	0.3346	792	92.9591	7	0.7481	7219	813.509	gi|829268|emb|CAA48411.1|	236.1	1e-78	cell wall proline rich protein [Hedera helix]	gi|18843|emb|X68334.1|	1057	0	H.helix mRNA for cell wall proline rich protein	sp|P06600|PRP33_DAUCA	114	3e-31	Proline-rich 33 kDa extensin-related protein (Fragment) OS=Daucus carota PE=2 SV=1	XF0818	55.1	3e-08	COG2730	Endoglucanase	K15174	3e-12	67	sbi:SORBI_07g003820	RNA polymerase II-associated factor 1	-	-	-
CL1011.Contig6_All	1964	74	3.0866	339	14.2424	68	2.7493	270	11.4887	71	2.7507	142	5.8011	gi|224133420|ref|XP_002321563.1|	672.2	0	hypothetical protein POPTR_0015s08250g [Populus trichocarpa] >gi|222868559|gb|EEF05690.1| hypothetical protein POPTR_0015s08250g [Populus trichocarpa]	gi|502133979|ref|XM_004501901.1|	97.6	5e-17	PREDICTED: Cicer arietinum U-box domain-containing protein 38-like (LOC101506976), mRNA	sp|Q9FJP6|PUB38_ARATH	540	0	U-box domain-containing protein 38 OS=Arabidopsis thaliana GN=PUB38 PE=1 SV=1	--	--	--	--	--	K08332	8e-14	75.9	vcn:VOLCADRAFT_41528	vacuolar protein 8	-	GO:0016874//ligase activity	-
CL10110.Contig1_All	7317	45	0.5038	230	2.5937	51	0.5535	242	2.7639	39	0.4056	133	1.4584	gi|298205222|emb|CBI17281.3|	2836.2	0	unnamed protein product [Vitis vinifera]	gi|359477929|ref|XM_002263907.2|	442	1e-120	PREDICTED: Vitis vinifera uncharacterized LOC100255444 (LOC100255444), mRNA	--	--	--	--	--	--	--	--	--	K14772	0	2430	gmx:100811612	U3 small nucleolar RNA-associated protein 20	-	-	-
CL10110.Contig2_All	8724	216	2.0283	726	6.8667	296	2.6942	968	9.2727	234	2.0409	606	5.5734	gi|298205222|emb|CBI17281.3|	3340.8	0	unnamed protein product [Vitis vinifera]	gi|359477929|ref|XM_002263907.2|	446	1e-121	PREDICTED: Vitis vinifera uncharacterized LOC100255444 (LOC100255444), mRNA	--	--	--	--	--	--	--	--	--	K14772	0	2853	gmx:100811612	U3 small nucleolar RNA-associated protein 20	-	-	-
CL1012.Contig1_All	2208	153	5.6766	9120	340.817	437	15.7156	970	36.713	625	21.5379	6321	229.695	gi|225429610|ref|XP_002280647.1|	256.1	1e-79	PREDICTED: 17.9 kDa class II heat shock protein isoform 1 [Vitis vinifera] >gi|225429612|ref|XP_002280657.1| PREDICTED: 17.9 kDa class II heat shock protein isoform 2 [Vitis vinifera]	gi|359476262|ref|XM_003631761.1|	262	2e-66	PREDICTED: Vitis vinifera 17.9 kDa class II heat shock protein-like (LOC100854120), mRNA	sp|O82013|HSP21_SOLPE	247	3e-78	17.3 kDa class II heat shock protein OS=Solanum peruvianum PE=2 SV=1	SPAC2C4.06c	97.8	8e-21	COG0144	tRNA and rRNA cytosine-C5-methylases	K13993	5e-81	256	vvi:100245734	HSP20 family protein	GO:0006457//protein folding;GO:0009644//response to high light intensity;GO:0042542//response to hydrogen peroxide;GO:0006972//hyperosmotic response;GO:0009408//response to heat	GO:0051082//unfolded protein binding	-
CL1012.Contig7_All	2566	8	0.2554	177	5.6917	18	0.557	121	3.9407	14	0.4151	57	1.7823	gi|359476259|ref|XP_002279425.2|	691.8	0	PREDICTED: putative methyltransferase NSUN5-like [Vitis vinifera]	gi|349718464|emb|FQ387465.1|	478	1e-131	Vitis vinifera clone SS0AEB26YG09	--	--	--	--	SPAC2C4.06c	211	1e-59	COG0144	tRNA and rRNA cytosine-C5-methylases	K15264	0	678	vvi:100261190	putative methyltransferase [EC:2.1.1.-]	-	-	-
CL1012.Contig8_All	2632	38	1.1828	2129	66.7445	105	3.1678	322	10.2239	141	4.0762	1513	46.1231	gi|296081680|emb|CBI20685.3|	305.1	0	unnamed protein product [Vitis vinifera]	gi|225429607|ref|XM_002280596.1|	270	8e-69	PREDICTED: Vitis vinifera 17.9 kDa class II heat shock protein-like (LOC100250883), mRNA	sp|O82013|HSP21_SOLPE	253	3e-79	17.3 kDa class II heat shock protein OS=Solanum peruvianum PE=2 SV=1	SPAC2C4.06c	138	2e-47	COG0144	tRNA and rRNA cytosine-C5-methylases	K15264	0	359	vvi:100261190	putative methyltransferase [EC:2.1.1.-]	-	-	-
CL1012.Contig9_All	3203	62	1.5857	2703	69.633	149	3.6938	439	11.4539	186	4.4185	2106	52.7554	gi|296081680|emb|CBI20685.3|	84.3	1e-14	unnamed protein product [Vitis vinifera]	gi|225429607|ref|XM_002280596.1|	270	1e-68	PREDICTED: Vitis vinifera 17.9 kDa class II heat shock protein-like (LOC100250883), mRNA	sp|O82013|HSP21_SOLPE	253	3e-78	17.3 kDa class II heat shock protein OS=Solanum peruvianum PE=2 SV=1	TM0374	82.4	1e-17	COG0071	Molecular chaperone (small heat shock protein)	K15264	6e-104	299	vvi:100261190	putative methyltransferase [EC:2.1.1.-]	-	-	-
CL10129.Contig2_All	1161	0	0	32	2.2743	0	0	39	2.8072	0	0	22	1.5204	gi|359477026|ref|XP_002274815.2|	572.4	0	PREDICTED: probable cysteine desulfurase-like [Vitis vinifera] >gi|296088559|emb|CBI37550.3| unnamed protein product [Vitis vinifera]	gi|359477025|ref|XM_002274779.2|	278	1e-71	PREDICTED: Vitis vinifera probable cysteine desulfurase-like (LOC100243660), mRNA	--	--	--	--	DR0028	348	2e-115	COG0520	Selenocysteine lyase	K11717	5e-09	58.9	smo:SELMODRAFT_176815	cysteine desulfurase / selenocysteine lyase [EC:2.8.1.7 4.4.1.16]	GO:0008152//metabolic process	GO:0031071//cysteine desulfurase activity;GO:0030170//pyridoxal phosphate binding	-
CL1013.Contig1_All	1571	352	18.3554	773	40.6003	351	17.7411	722	38.4068	379	18.3563	796	40.6539	gi|225439825|ref|XP_002274179.1|	748.4	0	PREDICTED: protein GPR107-like [Vitis vinifera]	gi|359481318|ref|XM_002274143.2|	531	1e-148	PREDICTED: Vitis vinifera protein GPR107-like (LOC100265387), mRNA	sp|O65530|PEK14_ARATH	55.8	5e-08	Proline-rich receptor-like protein kinase PERK14 OS=Arabidopsis thaliana GN=PERK14 PE=2 SV=1	--	--	--	--	--	K11323	3e-08	57.4	vcn:VOLCADRAFT_121342	histone arginine demethylase JMJD6 [EC:1.14.11.-]	GO:0010015//root morphogenesis;GO:0002237//response to molecule of bacterial origin	-	GO:0016021//integral to membrane
CL10135.Contig3_All	1435	72	4.1103	307	17.6528	118	6.5295	226	13.1614	114	6.0447	289	16.1589	gi|393008681|gb|AFN02124.1|	726.5	0	mevalonate kinase [Panax notoginseng]	gi|393008680|gb|JQ957844.1|	1903	0	Panax notoginseng mevalonate kinase (MVK) mRNA, complete cds	sp|P46086|KIME_ARATH	478	4e-168	Mevalonate kinase OS=Arabidopsis thaliana GN=At5g27450 PE=2 SV=1	SPAC13G6.11c	170	2e-47	COG1577	Mevalonate kinase	K00869	0	587	vvi:100251148	mevalonate kinase [EC:2.7.1.36]	GO:0016310//phosphorylation;GO:0008299//isoprenoid biosynthetic process	GO:0004496//mevalonate kinase activity;GO:0005524//ATP binding	GO:0005829//cytosol
CL10135.Contig5_All	1638	32	1.6004	101	5.0878	37	1.7936	81	4.1325	38	1.7652	112	5.4862	gi|393008681|gb|AFN02124.1|	723	0	mevalonate kinase [Panax notoginseng]	gi|393008680|gb|JQ957844.1|	1895	0	Panax notoginseng mevalonate kinase (MVK) mRNA, complete cds	sp|P46086|KIME_ARATH	476	2e-166	Mevalonate kinase OS=Arabidopsis thaliana GN=At5g27450 PE=2 SV=1	SPAC13G6.11c	173	4e-48	COG1577	Mevalonate kinase	K00869	0	584	rcu:RCOM_0573350	mevalonate kinase [EC:2.7.1.36]	GO:0016310//phosphorylation;GO:0008299//isoprenoid biosynthetic process	GO:0004496//mevalonate kinase activity;GO:0005524//ATP binding	GO:0005829//cytosol
CL10142.Contig2_All	2280	24	0.8623	297	10.7485	57	1.9851	300	10.996	26	0.8677	162	5.7009	gi|359477750|ref|XP_002285371.2|	832.8	0	PREDICTED: tetratricopeptide repeat protein 7B-like [Vitis vinifera]	gi|359477749|ref|XM_002285335.2|	480	1e-132	PREDICTED: Vitis vinifera tetratricopeptide repeat protein 7B-like (LOC100261272), mRNA	--	--	--	--	--	--	--	--	--	--	--	--	--	--	GO:0008152//metabolic process	GO:0016740//transferase activity	-
CL10146.Contig2_All	2043	24	0.9624	104	4.2004	27	1.0494	118	4.8268	43	1.6015	363	14.2562	gi|225443518|ref|XP_002272134.1|	567.4	0	PREDICTED: uncharacterized protein LOC100243523 [Vitis vinifera] >gi|297740469|emb|CBI30651.3| unnamed protein product [Vitis vinifera]	gi|590623945|ref|XM_007025403.1|	61.9	3e-06	Theobroma cacao Sodium/calcium exchanger family protein / calcium-binding EF hand family protein, putative (TCM_029761) mRNA, complete cds	--	--	--	--	--	--	--	--	--	--	--	--	--	--	-	-	GO:0016020//membrane
CL10146.Contig3_All	1780	27	1.2426	108	5.0064	25	1.1152	143	6.7137	45	1.9236	277	12.4861	gi|225443518|ref|XP_002272134.1|	239.2	1e-145	PREDICTED: uncharacterized protein LOC100243523 [Vitis vinifera] >gi|297740469|emb|CBI30651.3| unnamed protein product [Vitis vinifera]	gi|590623945|ref|XM_007025403.1|	61.9	2e-06	Theobroma cacao Sodium/calcium exchanger family protein / calcium-binding EF hand family protein, putative (TCM_029761) mRNA, complete cds	--	--	--	--	--	--	--	--	--	--	--	--	--	--	-	-	-
CL10148.Contig1_All	1506	5	0.272	63	3.4518	5	0.2636	31	1.7202	5	0.2526	26	1.3852	gi|114145390|dbj|BAF30984.1|	177.2	2e-50	basic helix-loop-helix protein [Nicotiana tabacum]	gi|568872730|ref|XM_006489456.1|	60	8e-06	PREDICTED: Citrus sinensis transcription factor bHLH92-like (LOC102617626), mRNA	sp|Q9FIX5|BH092_ARATH	138	2e-37	Transcription factor bHLH92 OS=Arabidopsis thaliana GN=BHLH92 PE=2 SV=1	--	--	--	--	--	--	--	--	--	--	GO:0006355//regulation of transcription, DNA-dependent	-	-
CL10148.Contig2_All	1064	2	0.154	27	2.0939	2	0.1493	34	2.6704	10	0.7151	35	2.6393	gi|114145390|dbj|BAF30984.1|	195.7	5e-59	basic helix-loop-helix protein [Nicotiana tabacum]	gi|568872730|ref|XM_006489456.1|	60	6e-06	PREDICTED: Citrus sinensis transcription factor bHLH92-like (LOC102617626), mRNA	sp|Q9FIX5|BH092_ARATH	147	3e-42	Transcription factor bHLH92 OS=Arabidopsis thaliana GN=BHLH92 PE=2 SV=1	--	--	--	--	--	K13422	9e-06	48.9	mtr:MTR_8g067280	transcription factor MYC2	-	-	-
CL10150.Contig1_All	1245	698	45.9286	1584	104.981	663	42.2856	1752	117.601	736	44.9813	1701	109.623	gi|604326916|gb|EYU32910.1|	488.8	6e-172	hypothetical protein MIMGU_mgv1a009555mg [Mimulus guttatus]	gi|571507961|ref|XM_003544351.2|	515	1e-143	PREDICTED: Glycine max proteasome subunit alpha type-1-B-like (LOC100792921), transcript variant 1, mRNA	sp|O23712|PSA1B_ARATH	436	4e-154	Proteasome subunit alpha type-1-B OS=Arabidopsis thaliana GN=PAF2 PE=1 SV=2	SPAC6G10.04c	246	4e-79	COG0638	20S proteasome, alpha and beta subunits	K02725	2e-166	469	vvi:100257364	20S proteasome subunit alpha 6 [EC:3.4.25.1]	GO:0006511//ubiquitin-dependent protein catabolic process;GO:0046685//response to arsenic-containing substance	GO:0004298//threonine-type endopeptidase activity	GO:0019773//proteasome core complex, alpha-subunit complex;GO:0009506//plasmodesma;GO:0005886//plasma membrane;GO:0005634//nucleus;GO:0005829//cytosol
CL10150.Contig3_All	1256	206	13.4361	454	29.8258	264	16.6902	710	47.2406	257	15.5692	563	35.9653	gi|604326916|gb|EYU32910.1|	480.3	1e-168	hypothetical protein MIMGU_mgv1a009555mg [Mimulus guttatus]	gi|356531010|ref|XM_003534024.1|	476	1e-131	PREDICTED: Glycine max proteasome subunit alpha type-1-B-like (LOC100819051), transcript variant 1, mRNA	sp|O23712|PSA1B_ARATH	427	3e-150	Proteasome subunit alpha type-1-B OS=Arabidopsis thaliana GN=PAF2 PE=1 SV=2	SPAC6G10.04c	247	3e-79	COG0638	20S proteasome, alpha and beta subunits	K02725	1e-163	462	vvi:100257364	20S proteasome subunit alpha 6 [EC:3.4.25.1]	GO:0006511//ubiquitin-dependent protein catabolic process;GO:0046685//response to arsenic-containing substance	GO:0004298//threonine-type endopeptidase activity	GO:0019773//proteasome core complex, alpha-subunit complex;GO:0009506//plasmodesma;GO:0005886//plasma membrane;GO:0005634//nucleus;GO:0005829//cytosol
CL10152.Contig1_All	2334	24	0.8424	104	3.6767	24	0.8165	72	2.578	22	0.7172	70	2.4064	gi|225458890|ref|XP_002285420.1|	682.6	0	PREDICTED: U-box domain-containing protein 30 [Vitis vinifera]	gi|566157520|ref|XM_002302362.2|	341	2e-90	Populus trichocarpa U-box domain-containing family protein (POPTR_0002s11730g) mRNA, complete cds	sp|Q058P4|PUB30_ARATH	577	0	U-box domain-containing protein 30 OS=Arabidopsis thaliana GN=PUB30 PE=2 SV=1	--	--	--	--	--	K09561	8e-06	49.7	vcn:VOLCADRAFT_67840	STIP1 homology and U-box containing protein 1 [EC:6.3.2.19]	GO:0016567//protein ubiquitination	GO:0004842//ubiquitin-protein ligase activity	GO:0000151//ubiquitin ligase complex
CL10157.Contig1_All	1067	26	1.9962	110	8.5066	31	2.307	195	15.2727	30	2.1393	73	5.4894	gi|225427938|ref|XP_002277315.1|	342.4	3e-115	PREDICTED: magnesium transporter NIPA2 [Vitis vinifera] >gi|297744652|emb|CBI37914.3| unnamed protein product [Vitis vinifera]	gi|359475040|ref|XM_002277279.2|	418	1e-114	PREDICTED: Vitis vinifera magnesium transporter NIPA2-like (LOC100253753), mRNA	--	--	--	--	--	--	--	--	--	--	--	--	--	--	GO:0015693//magnesium ion transport	GO:0015095//magnesium ion transmembrane transporter activity	GO:0016020//membrane
CL10157.Contig3_All	2088	47	1.844	97	3.8333	33	1.255	135	5.4032	34	1.239	98	3.7658	gi|629098338|gb|KCW64103.1|	114.4	7e-26	hypothetical protein EUGRSUZ_G01760 [Eucalyptus grandis]	gi|359475040|ref|XM_002277279.2|	244	4e-61	PREDICTED: Vitis vinifera magnesium transporter NIPA2-like (LOC100253753), mRNA	--	--	--	--	--	--	--	--	--	--	--	--	--	--	GO:0015693//magnesium ion transport	GO:0015095//magnesium ion transmembrane transporter activity	GO:0016020//membrane
CL10163.Contig1_All	352	1	0.2327	42	9.8454	1	0.2256	46	10.921	0	0	68	15.5	gi|225424029|ref|XP_002283623.1|	139	1e-40	PREDICTED: zinc finger protein 6 [Vitis vinifera] >gi|147769067|emb|CAN72502.1| hypothetical protein VITISV_027276 [Vitis vinifera]	gi|359472938|ref|XM_002283587.2|	85.7	3e-14	PREDICTED: Vitis vinifera zinc finger protein 6-like (LOC100245810), mRNA	--	--	--	--	--	--	--	--	--	--	--	--	--	--	-	GO:0005488//binding	-
CL10163.Contig2_All	1136	2	0.1442	549	39.8768	8	0.5592	600	44.1387	2	0.134	277	19.5644	gi|297737796|emb|CBI26997.3|	311.2	1e-103	unnamed protein product [Vitis vinifera]	gi|349713075|emb|FQ386461.1|	155	1e-34	Vitis vinifera clone SS0AEB29YN15	sp|Q39265|ZFP6_ARATH	130	5e-36	Zinc finger protein 6 OS=Arabidopsis thaliana GN=ZFP6 PE=2 SV=1	--	--	--	--	--	--	--	--	--	--	-	GO:0003676//nucleic acid binding;GO:0046872//metal ion binding	-
CL10165.Contig1_All	2105	5	0.1946	71	2.7831	4	0.1509	41	1.6277	2	0.0723	24	0.9148	gi|147866739|emb|CAN81171.1|	866.7	0	hypothetical protein VITISV_014022 [Vitis vinifera]	gi|568847509|ref|XM_006477513.1|	355	1e-94	PREDICTED: Citrus sinensis uncharacterized LOC102617766 (LOC102617766), mRNA	--	--	--	--	--	--	--	--	--	--	--	--	--	--	-	-	-
CL10166.Contig1_All	228	21	7.5454	99	35.8283	48	16.7169	99	36.2867	34	11.3466	75	26.3932	--	--	--	--	--	--	--	--	--	--	--	--	--	--	--	--	--	--	--	--	--	--	-	-	-
CL10166.Contig3_All	511	89	14.2681	342	55.2244	143	22.221	347	56.7486	118	17.5705	276	43.3365	--	--	--	--	--	--	--	--	--	--	--	--	--	--	--	--	--	--	--	--	--	--	-	-	-
CL10172.Contig1_All	1018	8	0.6438	181	14.6709	4	0.312	143	11.7391	1	0.0747	69	5.4383	gi|147853040|emb|CAN82321.1|	255	2e-83	hypothetical protein VITISV_021316 [Vitis vinifera]	gi|123660292|emb|AM429706.1|	349	4e-93	Vitis vinifera contig VV78X144965.37, whole genome shotgun sequence	sp|O82248|NFYB5_ARATH	181	2e-56	Nuclear transcription factor Y subunit B-5 OS=Arabidopsis thaliana GN=NFYB5 PE=2 SV=1	YBL021c	124	2e-34	COG2036	Histones H3 and H4	K08065	1e-48	162	gmx:100813169	nuclear transcription Y subunit beta	GO:0006355//regulation of transcription, DNA-dependent	GO:0043565//sequence-specific DNA binding;GO:0046982//protein heterodimerization activity	GO:0005634//nucleus
CL10172.Contig2_All	648	1	0.1264	38	4.8388	3	0.3676	32	4.1269	1	0.1174	32	3.9622	gi|147853040|emb|CAN82321.1|	230.3	1e-75	hypothetical protein VITISV_021316 [Vitis vinifera]	gi|123660292|emb|AM429706.1|	242	4e-61	Vitis vinifera contig VV78X144965.37, whole genome shotgun sequence	sp|O82248|NFYB5_ARATH	177	7e-57	Nuclear transcription factor Y subunit B-5 OS=Arabidopsis thaliana GN=NFYB5 PE=2 SV=1	YBL021c	124	1e-35	COG2036	Histones H3 and H4	K08065	1e-47	156	gmx:100813169	nuclear transcription Y subunit beta	GO:0006355//regulation of transcription, DNA-dependent	GO:0043565//sequence-specific DNA binding;GO:0046982//protein heterodimerization activity	GO:0005634//nucleus
CL10173.Contig1_All	1220	181	12.1539	1541	104.224	107	6.9642	1006	68.9104	159	9.9165	905	59.5188	gi|526118297|ref|NP_001267988.1|	483.4	3e-171	cytosolic ascorbate peroxidase [Vitis vinifera] >gi|161778778|gb|ABX79340.1| cytosolic ascorbate peroxidase [Vitis vinifera]	gi|526118296|ref|NM_001281059.1|	613	1e-172	Vitis vinifera cytosolic ascorbate peroxidase (APX), mRNA >gi|161778777|gb|EU280159.1| Vitis vinifera cytosolic ascorbate peroxidase (APX) mRNA, complete cds	sp|Q1PER6|APX2_ARATH	446	2e-158	L-ascorbate peroxidase 2, cytosolic OS=Arabidopsis thaliana GN=APX2 PE=2 SV=3	YKR066c	181	8e-53	COG0376	Catalase (peroxidase I)	K00434	2e-167	470	pop:POPTR_1103794	L-ascorbate peroxidase [EC:1.11.1.11]	GO:0055114//oxidation-reduction process;GO:0006979//response to oxidative stress	GO:0020037//heme binding;GO:0004601//peroxidase activity	-
CL10173.Contig3_All	1468	158	8.8171	1282	72.059	110	5.95	728	41.4431	168	8.7078	636	34.7613	gi|526118297|ref|NP_001267988.1|	478.8	4e-168	cytosolic ascorbate peroxidase [Vitis vinifera] >gi|161778778|gb|ABX79340.1| cytosolic ascorbate peroxidase [Vitis vinifera]	gi|526118296|ref|NM_001281059.1|	605	1e-170	Vitis vinifera cytosolic ascorbate peroxidase (APX), mRNA >gi|161778777|gb|EU280159.1| Vitis vinifera cytosolic ascorbate peroxidase (APX) mRNA, complete cds	sp|Q1PER6|APX2_ARATH	441	3e-155	L-ascorbate peroxidase 2, cytosolic OS=Arabidopsis thaliana GN=APX2 PE=2 SV=3	YKR066c	182	1e-52	COG0376	Catalase (peroxidase I)	K00434	2e-164	465	pop:POPTR_1103794	L-ascorbate peroxidase [EC:1.11.1.11]	GO:0055114//oxidation-reduction process;GO:0006979//response to oxidative stress	GO:0020037//heme binding;GO:0004601//peroxidase activity	-
CL10173.Contig4_All	1823	42	1.8874	156	7.061	25	1.0889	96	4.4008	37	1.5443	371	16.3287	gi|532166928|gb|AGT80152.1|	57.8	1e-33	ascorbate peroxidase [Ipomoea trifida]	gi|300837174|gb|GQ465430.1|	127	5e-26	Citrus limon ascorbate peroxidase mRNA, complete cds	sp|Q9FE01|APX2_ORYSJ	62.4	2e-31	L-ascorbate peroxidase 2, cytosolic OS=Oryza sativa subsp. japonica GN=APX2 PE=1 SV=1	--	--	--	--	--	K00434	1e-31	65.9	pop:POPTR_1103794	L-ascorbate peroxidase [EC:1.11.1.11]	GO:0055114//oxidation-reduction process;GO:0006979//response to oxidative stress	GO:0020037//heme binding;GO:0004601//peroxidase activity	-
CL10175.Contig1_All	2584	6	0.1902	54	1.7244	5	0.1536	25	0.8085	5	0.1472	53	1.6457	gi|225440966|ref|XP_002277252.1|	165.6	1e-41	PREDICTED: uncharacterized protein LOC100244201 [Vitis vinifera]	gi|568856525|ref|XM_006481769.1|	65.9	2e-07	PREDICTED: Citrus sinensis uncharacterized LOC102615824 (LOC102615824), transcript variant X2, mRNA	--	--	--	--	--	--	--	--	--	--	--	--	--	--	-	-	-
CL10175.Contig6_All	2290	33	1.1805	154	5.549	30	1.0402	134	4.8901	25	0.8307	124	4.3446	gi|225440966|ref|XP_002277252.1|	515	5e-174	PREDICTED: uncharacterized protein LOC100244201 [Vitis vinifera]	gi|502122182|ref|XM_004497563.1|	73.8	8e-10	PREDICTED: Cicer arietinum uncharacterized LOC101492207 (LOC101492207), mRNA	--	--	--	--	--	--	--	--	--	K11323	3e-10	64.7	vcn:VOLCADRAFT_121342	histone arginine demethylase JMJD6 [EC:1.14.11.-]	-	-	-
CL10175.Contig7_All	783	4	0.4185	86	9.0628	4	0.4056	29	3.0952	10	0.9718	84	8.6076	gi|225440966|ref|XP_002277252.1|	170.6	1e-47	PREDICTED: uncharacterized protein LOC100244201 [Vitis vinifera]	gi|568856525|ref|XM_006481769.1|	73.8	3e-10	PREDICTED: Citrus sinensis uncharacterized LOC102615824 (LOC102615824), transcript variant X2, mRNA	--	--	--	--	--	--	--	--	--	--	--	--	--	--	-	-	-
CL10181.Contig1_All	1984	2	0.0826	102	4.2421	2	0.08	44	1.8534	4	0.1534	79	3.1949	gi|566210953|ref|XP_006372550.1|	592	0	aspartyl protease family protein [Populus trichocarpa] >gi|550319179|gb|ERP50347.1| aspartyl protease family protein [Populus trichocarpa]	gi|460409545|ref|XM_004250151.1|	123	9e-25	PREDICTED: Solanum lycopersicum aspartic proteinase PCS1-like (LOC101262373), mRNA	sp|Q9LZL3|PCS1L_ARATH	246	1e-74	Aspartic proteinase PCS1 OS=Arabidopsis thaliana GN=PCS1 PE=2 SV=1	--	--	--	--	--	K00924	6e-16	82.4	ath:AT5G22850	[EC:2.7.1.-]	GO:0033591//response to L-ascorbic acid;GO:0006508//proteolysis;GO:0009416//response to light stimulus	GO:0004190//aspartic-type endopeptidase activity	GO:0005794//Golgi apparatus
CL10181.Contig2_All	1882	2	0.0871	50	2.1922	1	0.0422	30	1.3321	6	0.2426	39	1.6627	gi|460388765|ref|XP_004240035.1|	611.7	0	PREDICTED: aspartic proteinase PCS1-like [Solanum lycopersicum]	gi|460388764|ref|XM_004239987.1|	131	3e-27	PREDICTED: Solanum lycopersicum aspartic proteinase PCS1-like (LOC101261332), mRNA	sp|Q9LZL3|PCS1L_ARATH	246	1e-74	Aspartic proteinase PCS1 OS=Arabidopsis thaliana GN=PCS1 PE=2 SV=1	--	--	--	--	--	K00924	4e-21	98.2	ath:AT5G22850	[EC:2.7.1.-]	GO:0033591//response to L-ascorbic acid;GO:0006508//proteolysis;GO:0009416//response to light stimulus	GO:0004190//aspartic-type endopeptidase activity	GO:0005794//Golgi apparatus
CL10188.Contig2_All	3460	69	1.6337	336	8.0129	74	1.6983	264	6.3764	68	1.4954	171	3.9654	gi|359488027|ref|XP_002269288.2|	79.7	6e-13	PREDICTED: disease resistance protein At4g27190-like [Vitis vinifera]	--	--	--	--	sp|Q9T048|DRL27_ARATH	211	4e-56	Disease resistance protein At4g27190 OS=Arabidopsis thaliana GN=At4g27190 PE=2 SV=1	--	--	--	--	--	K13459	2e-52	201	vvi:100254298	disease resistance protein RPS2	-	-	-
CL10188.Contig7_All	3528	70	1.6254	342	7.9988	60	1.3504	229	5.4244	90	1.9411	180	4.0936	gi|359488027|ref|XP_002269288.2|	75.5	1e-11	PREDICTED: disease resistance protein At4g27190-like [Vitis vinifera]	--	--	--	--	sp|Q9T048|DRL27_ARATH	187	2e-48	Disease resistance protein At4g27190 OS=Arabidopsis thaliana GN=At4g27190 PE=2 SV=1	--	--	--	--	--	K13459	2e-46	182	vvi:100254298	disease resistance protein RPS2	-	-	-
CL10189.Contig1_All	1437	4	0.228	40	2.2968	1	0.0553	80	4.6524	1	0.053	43	2.4009	--	--	--	--	--	--	--	--	--	--	--	--	--	--	--	--	--	--	--	--	--	--	-	-	-
CL10193.Contig1_All	2476	72	2.3822	473	15.7629	103	3.3032	388	13.0957	97	2.9809	323	10.4669	gi|297740768|emb|CBI30950.3|	869.8	0	unnamed protein product [Vitis vinifera]	gi|225443951|ref|XM_002279772.1|	997	0	PREDICTED: Vitis vinifera auxin response factor 6-like (LOC100242923), mRNA	sp|Q9ZTX8|ARFF_ARATH	816	0	Auxin response factor 6 OS=Arabidopsis thaliana GN=ARF6 PE=1 SV=2	--	--	--	--	--	K14486	0	579	pop:POPTR_589324	auxin response factor	GO:0009734//auxin mediated signaling pathway;GO:0006355//regulation of transcription, DNA-dependent	GO:0003677//DNA binding;GO:0046983//protein dimerization activity	GO:0005634//nucleus
CL10193.Contig2_All	1548	184	9.7374	548	29.2103	226	11.5927	575	31.0416	170	8.3561	399	20.6808	gi|225443952|ref|XP_002279808.1|	598.6	0	PREDICTED: auxin response factor 6-like [Vitis vinifera]	gi|225443951|ref|XM_002279772.1|	638	1e-180	PREDICTED: Vitis vinifera auxin response factor 6-like (LOC100242923), mRNA	sp|Q9ZTX8|ARFF_ARATH	440	4e-145	Auxin response factor 6 OS=Arabidopsis thaliana GN=ARF6 PE=1 SV=2	YKL032c	65.9	1e-10	COG5648	Chromatin-associated proteins containing the HMG domain	K14486	2e-36	145	rcu:RCOM_1597120	auxin response factor	GO:0009734//auxin mediated signaling pathway;GO:0006355//regulation of transcription, DNA-dependent	GO:0003677//DNA binding;GO:0046983//protein dimerization activity	GO:0005634//nucleus
CL10193.Contig4_All	3282	198	4.9422	851	21.3952	245	5.9276	727	18.5115	246	5.7032	609	14.8883	gi|225443952|ref|XP_002279808.1|	1176.8	0	PREDICTED: auxin response factor 6-like [Vitis vinifera]	gi|225443951|ref|XM_002279772.1|	1019	0	PREDICTED: Vitis vinifera auxin response factor 6-like (LOC100242923), mRNA	sp|Q9ZTX8|ARFF_ARATH	1026	0	Auxin response factor 6 OS=Arabidopsis thaliana GN=ARF6 PE=1 SV=2	YBR112c	89	3e-17	COG0457	FOG: TPR repeat	K14486	0	623	pop:POPTR_589324	auxin response factor	GO:0009734//auxin mediated signaling pathway;GO:0009908//flower development;GO:0006355//regulation of transcription, DNA-dependent	GO:0003677//DNA binding;GO:0046983//protein dimerization activity	GO:0005634//nucleus
CL10193.Contig5_All	3237	165	4.1758	506	12.8983	197	4.8325	518	13.3732	180	4.2311	406	10.0635	gi|225443952|ref|XP_002279808.1|	1152.9	0	PREDICTED: auxin response factor 6-like [Vitis vinifera]	gi|225443951|ref|XM_002279772.1|	1029	0	PREDICTED: Vitis vinifera auxin response factor 6-like (LOC100242923), mRNA	sp|Q9ZTX8|ARFF_ARATH	1032	0	Auxin response factor 6 OS=Arabidopsis thaliana GN=ARF6 PE=1 SV=2	YBR112c	94.7	5e-19	COG0457	FOG: TPR repeat	K14486	0	631	pop:POPTR_589324	auxin response factor	GO:0009734//auxin mediated signaling pathway;GO:0006355//regulation of transcription, DNA-dependent	GO:0003677//DNA binding;GO:0046983//protein dimerization activity	GO:0005634//nucleus
CL10193.Contig6_All	4090	609	12.1981	2321	46.825	951	18.4631	3469	70.8807	483	8.9856	2076	40.7258	gi|225443952|ref|XP_002279808.1|	1499.2	0	PREDICTED: auxin response factor 6-like [Vitis vinifera]	gi|225443951|ref|XM_002279772.1|	1035	0	PREDICTED: Vitis vinifera auxin response factor 6-like (LOC100242923), mRNA	sp|Q9ZTX8|ARFF_ARATH	1282	0	Auxin response factor 6 OS=Arabidopsis thaliana GN=ARF6 PE=1 SV=2	YKL032c	72.4	4e-12	COG5648	Chromatin-associated proteins containing the HMG domain	K14486	0	686	pop:POPTR_589324	auxin response factor	GO:0009734//auxin mediated signaling pathway;GO:0009908//flower development;GO:0006355//regulation of transcription, DNA-dependent	GO:0003677//DNA binding;GO:0046983//protein dimerization activity	GO:0005634//nucleus
CL10193.Contig7_All	4126	408	8.1008	1560	31.1976	543	10.4501	1944	39.3744	314	5.7906	816	15.8681	gi|225443952|ref|XP_002279808.1|	1501.1	0	PREDICTED: auxin response factor 6-like [Vitis vinifera]	gi|225443951|ref|XM_002279772.1|	1057	0	PREDICTED: Vitis vinifera auxin response factor 6-like (LOC100242923), mRNA	sp|Q9ZTX8|ARFF_ARATH	1274	0	Auxin response factor 6 OS=Arabidopsis thaliana GN=ARF6 PE=1 SV=2	YKL032c	72.8	3e-12	COG5648	Chromatin-associated proteins containing the HMG domain	K14486	0	637	rcu:RCOM_1597120	auxin response factor	GO:0009734//auxin mediated signaling pathway;GO:0009908//flower development;GO:0006355//regulation of transcription, DNA-dependent	GO:0003677//DNA binding;GO:0046983//protein dimerization activity	GO:0005634//nucleus
CL10210.Contig1_All	3306	0	0	233	5.8154	3	0.0721	30	0.7583	0	0	95	2.3056	gi|326508144|dbj|BAJ99339.1|	829.3	0	predicted protein [Hordeum vulgare subsp. vulgare]	gi|270134966|gb|BT101918.1|	507	1e-140	Picea glauca clone GQ0133_F23 mRNA sequence	sp|Q42556|PMA9_ARATH	489	4e-156	ATPase 9, plasma membrane-type OS=Arabidopsis thaliana GN=AHA9 PE=2 SV=2	SPAC1071.10c	1314	0	COG0474	Cation transport ATPase	K01535	1e-162	504	sbi:SORBI_10g005500	H+-transporting ATPase [EC:3.6.3.6]	-	-	GO:0016020//membrane
CL10210.Contig2_All	2209	0	0	19	0.7097	0	0	17	0.6431	0	0	90	3.269	gi|326508144|dbj|BAJ99339.1|	712.2	0	predicted protein [Hordeum vulgare subsp. vulgare]	gi|270134966|gb|BT101918.1|	525	1e-146	Picea glauca clone GQ0133_F23 mRNA sequence	sp|Q9SH76|PMA6_ARATH	436	3e-140	ATPase 6, plasma membrane-type OS=Arabidopsis thaliana GN=AHA6 PE=2 SV=1	SPAC1071.10c	1116	0	COG0474	Cation transport ATPase	K01535	2e-143	445	cme:CMQ247C	H+-transporting ATPase [EC:3.6.3.6]	GO:0044699	GO:0005515//protein binding;GO:0000166//nucleotide binding;GO:0016787//hydrolase activity;GO:0043167//ion binding	GO:0005886//plasma membrane
CL10211.Contig1_All	2301	17	0.6052	7625	273.432	122	4.2101	1477	53.6427	67	2.2155	50267	1752.8	gi|255549271|ref|XP_002515689.1|	765	0	(R)-limonene synthase, putative [Ricinus communis] >gi|223545126|gb|EEF46636.1| (R)-limonene synthase, putative [Ricinus communis]	gi|309754770|gb|HQ343279.1|	87.7	6e-14	Santalum austrocaledonicum b-bisabolene synthase mRNA, complete cds	sp|E3W205|SAUBS_SANAS	621	0	Beta-bisabolene synthase OS=Santalum austrocaledonicum PE=2 SV=2	--	--	--	--	--	K12742	4e-158	473	pop:POPTR_1111628	isoprene synthase [EC:4.2.3.27]	GO:0043693//monoterpene biosynthetic process;GO:0033383	GO:0034002//(R)-limonene synthase activity;GO:0000287//magnesium ion binding	GO:0009570//chloroplast stroma
CL10211.Contig2_All	2058	2	0.0796	811	32.5163	16	0.6173	126	5.1165	2	0.0739	1198	46.7064	gi|255549271|ref|XP_002515689.1|	105.5	1e-21	(R)-limonene synthase, putative [Ricinus communis] >gi|223545126|gb|EEF46636.1| (R)-limonene synthase, putative [Ricinus communis]	gi|255549270|ref|XM_002515643.1|	61.9	3e-06	Ricinus communis (R)-limonene synthase, putative, mRNA	sp|F6M8I0|MTPS2_SANAL	488	7e-166	Monoterpene synthase OS=Santalum album GN=MonoTPS1 PE=3 SV=1	--	--	--	--	--	K12742	3e-129	396	pop:POPTR_1111628	isoprene synthase [EC:4.2.3.27]	GO:0043693//monoterpene biosynthetic process;GO:0033383	GO:0046872//metal ion binding;GO:0010333//terpene synthase activity	GO:0009570//chloroplast stroma
CL10211.Contig3_All	2084	2	0.0786	509	20.1533	6	0.2286	310	12.4311	2	0.073	519	19.9818	gi|255549271|ref|XP_002515689.1|	274.2	0	(R)-limonene synthase, putative [Ricinus communis] >gi|223545126|gb|EEF46636.1| (R)-limonene synthase, putative [Ricinus communis]	gi|255549270|ref|XM_002515643.1|	61.9	3e-06	Ricinus communis (R)-limonene synthase, putative, mRNA	sp|F6M8I0|MTPS2_SANAL	354	6e-162	Monoterpene synthase OS=Santalum album GN=MonoTPS1 PE=3 SV=1	--	--	--	--	--	K12742	2e-121	286	pop:POPTR_1111628	isoprene synthase [EC:4.2.3.27]	GO:0033383	GO:0034002//(R)-limonene synthase activity;GO:0000287//magnesium ion binding	-
CL10215.Contig1_All	520	14	2.2056	713	113.139	13	1.9851	514	82.6051	55	8.0479	315	48.6041	gi|225457401|ref|XP_002284890.1|	90.5	1e-22	PREDICTED: uncharacterized protein LOC100251924 [Vitis vinifera] >gi|297733968|emb|CBI15215.3| unnamed protein product [Vitis vinifera]	gi|508083088|gb|AC254538.1|	180	1e-42	Spirodela polyrhiza clone GNAS837-G08, complete sequence	sp|P93008|RH21_ARATH	50.1	2e-07	DEAD-box ATP-dependent RNA helicase 21 OS=Arabidopsis thaliana GN=RH21 PE=2 SV=1	--	--	--	--	--	K11984	6e-10	58.5	ppp:PHYPADRAFT_233757	U4/U6.U5 tri-snRNP-associated protein 1	-	-	-
CL10215.Contig2_All	678	0	0	25	3.0425	2	0.2342	17	2.0954	1	0.1122	19	2.2485	gi|590668037|ref|XP_007037380.1|	100.9	2e-25	Disulfide bond formation protein B 2, putative [Theobroma cacao] >gi|508774625|gb|EOY21881.1| Disulfide bond formation protein B 2, putative [Theobroma cacao]	gi|508083088|gb|AC254538.1|	180	1e-42	Spirodela polyrhiza clone GNAS837-G08, complete sequence	sp|P93008|RH21_ARATH	50.1	4e-07	DEAD-box ATP-dependent RNA helicase 21 OS=Arabidopsis thaliana GN=RH21 PE=2 SV=1	--	--	--	--	--	K11984	2e-09	58.5	ppp:PHYPADRAFT_233757	U4/U6.U5 tri-snRNP-associated protein 1	-	-	-
CL10215.Contig3_All	728	4	0.4501	188	21.3085	8	0.8726	88	10.1018	5	0.5226	270	29.7576	gi|590668037|ref|XP_007037380.1|	100.9	4e-25	Disulfide bond formation protein B 2, putative [Theobroma cacao] >gi|508774625|gb|EOY21881.1| Disulfide bond formation protein B 2, putative [Theobroma cacao]	--	--	--	--	--	--	--	--	--	--	--	--	--	--	--	--	--	--	-	-	-
CL10222.Contig2_All	1359	4	0.2411	62	3.7644	7	0.409	83	5.1039	18	1.0078	128	7.5571	--	--	--	--	--	--	--	--	--	--	--	--	--	--	--	--	--	--	--	--	--	--	-	-	-
CL10225.Contig5_All	3929	28	0.5838	141	2.9612	23	0.4648	100	2.127	53	1.0264	222	4.5335	gi|297744329|emb|CBI37299.3|	298.5	3e-86	unnamed protein product [Vitis vinifera]	gi|123717464|emb|AM466909.1|	71.9	6e-09	Vitis vinifera, whole genome shotgun sequence, contig VV78X127222.10, clone ENTAV 115	sp|O65198|SODCP_MEDSA	57.4	7e-09	Superoxide dismutase [Cu-Zn], chloroplastic OS=Medicago sativa GN=SODCP PE=2 SV=1	SPAC821.10c	57.8	7e-09	COG2032	Cu/Zn superoxide dismutase	K04565	3e-08	56.6	mtr:MTR_4g057240	Cu/Zn superoxide dismutase [EC:1.15.1.1]	-	-	-
CL10234.Contig1_All	1372	0	0	45	2.7064	0	0	16	0.9746	3	0.1664	42	2.4562	gi|224142705|ref|XP_002324695.1|	607.8	0	clathrin assembly family protein [Populus trichocarpa] >gi|222866129|gb|EEF03260.1| clathrin assembly family protein [Populus trichocarpa]	gi|590581677|ref|XM_007014351.1|	307	2e-80	Theobroma cacao ENTH/ANTH/VHS superfamily protein (TCM_039441) mRNA, complete cds	sp|Q8S9J8|CAP1_ARATH	161	2e-43	Probable clathrin assembly protein At4g32285 OS=Arabidopsis thaliana GN=At4g32285 PE=1 SV=2	--	--	--	--	--	K11323	1e-06	52.4	vcn:VOLCADRAFT_121342	histone arginine demethylase JMJD6 [EC:1.14.11.-]	-	GO:0016491//oxidoreductase activity;GO:0005543//phospholipid binding	-
CL10235.Contig1_All	1444	69	3.9145	443	25.3141	30	1.6497	331	19.1561	45	2.3712	1603	89.07	gi|526117904|ref|NP_001268143.1|	97.8	6e-22	ripening-related protein-like [Vitis vinifera]	gi|568880595|ref|XM_006493134.1|	73.8	5e-10	PREDICTED: Citrus sinensis pre-mRNA-splicing factor SF2-like (LOC102611169), transcript variant X3, mRNA	sp|P43393|K501_ACTDE	64.3	6e-12	Fruit protein pKIWI501 OS=Actinidia deliciosa GN=pKIWI501 PE=2 SV=1	XF1267	67.4	3e-11	COG5297	Cellobiohydrolase A (1,4-beta-cellobiosidase A)	K14306	2e-09	61.2	vvi:100265039	nuclear pore complex protein Nup62	-	-	-
CL10235.Contig2_All	1265	4	0.259	72	4.6964	4	0.2511	58	3.8316	5	0.3007	283	17.9499	--	--	--	--	gi|147818479|emb|AM445161.2|	60	7e-06	Vitis vinifera contig VV78X062489.2, whole genome shotgun sequence	--	--	--	--	--	--	--	--	--	--	--	--	--	--	-	-	-
CL10235.Contig3_All	1007	730	59.3868	3631	297.524	709	55.9069	6061	502.993	866	65.4352	15041	1198.43	gi|590711847|ref|XP_007049223.1|	106.3	7e-26	Uncharacterized protein TCM_002233 [Theobroma cacao] >gi|508701484|gb|EOX93380.1| Uncharacterized protein TCM_002233 [Theobroma cacao]	--	--	--	--	sp|P43393|K501_ACTDE	73.9	1e-15	Fruit protein pKIWI501 OS=Actinidia deliciosa GN=pKIWI501 PE=2 SV=1	XF1267	63.5	2e-10	COG5297	Cellobiohydrolase A (1,4-beta-cellobiosidase A)	K14306	3e-08	56.6	gmx:100781711	nuclear pore complex protein Nup62	-	-	-
CL10235.Contig4_All	979	283	23.681	2317	195.285	128	10.3819	1651	140.933	423	32.8761	7204	590.414	gi|590711847|ref|XP_007049223.1|	106.7	4e-26	Uncharacterized protein TCM_002233 [Theobroma cacao] >gi|508701484|gb|EOX93380.1| Uncharacterized protein TCM_002233 [Theobroma cacao]	gi|159479299|ref|XM_001697679.1|	95.6	1e-16	Chlamydomonas reinhardtii strain CC-503 cw92 mt+	sp|Q39967|ALL5_HEVBR	68.2	7e-14	Major latex allergen Hev b 5 OS=Hevea brasiliensis PE=1 SV=3	XF1267	71.2	5e-13	COG5297	Cellobiohydrolase A (1,4-beta-cellobiosidase A)	K14306	6e-11	64.7	vcn:VOLCADRAFT_105669	nuclear pore complex protein Nup62	-	-	-
CL10248.Contig1_All	1130	89	6.4522	521	38.0439	106	7.4486	764	56.5017	105	7.0702	448	31.8101	gi|225429578|ref|XP_002280173.1|	298.9	1e-99	PREDICTED: ran-binding protein 1 homolog c [Vitis vinifera] >gi|296081673|emb|CBI20678.3| unnamed protein product [Vitis vinifera]	gi|225429577|ref|XM_002280137.1|	206	4e-50	PREDICTED: Vitis vinifera ran-binding protein 1 homolog c-like (LOC100247393), mRNA	sp|P92985|RBP1C_ARATH	271	1e-90	Ran-binding protein 1 homolog c OS=Arabidopsis thaliana GN=RANBP1C PE=2 SV=1	SPBC1773.07c	137	3e-38	COG5171	Ran GTPase-activating protein (Ran-binding protein)	K15306	2e-97	290	vvi:100257001	Ran-binding protein 1	GO:0046907//intracellular transport	-	-
CL10257.Contig4_All	1418	5	0.2889	45	2.6186	2	0.112	26	1.5323	3	0.161	53	2.9989	gi|225425061|ref|XP_002271546.1|	372.9	2e-126	PREDICTED: anamorsin homolog [Vitis vinifera]	gi|349718283|emb|FQ381288.1|	258	2e-65	Vitis vinifera clone SS0ACG13YK06	sp|D1I234|DRE2_VITVI	369	6e-127	Anamorsin homolog OS=Vitis vinifera GN=VIT_01s0010g01180 PE=3 SV=1	SPBC337.10c	97.1	6e-22	COG5636	Uncharacterized conserved protein, contains Zn-ribbon-like motif	K12828	2e-07	55.1	mtr:MTR_2g009110	splicing factor 3B subunit 1	GO:0008152//metabolic process;GO:0006915//apoptotic process	GO:0051536//iron-sulfur cluster binding	GO:0005739//mitochondrion
CL10258.Contig1_All	3933	65	1.3539	272	5.7065	98	1.9786	220	4.6746	82	1.5864	171	3.4885	gi|565396583|ref|XP_006363889.1|	958	0	PREDICTED: uncharacterized protein LOC102591756 [Solanum tuberosum]	gi|225459588|ref|XM_002284470.1|	232	3e-57	PREDICTED: Vitis vinifera uncharacterized LOC100254101 (LOC100254101), mRNA	--	--	--	--	--	--	--	--	--	--	--	--	--	--	-	-	-
CL10266.Contig1_All	3094	34	0.9002	105	2.8002	31	0.7956	134	3.6194	35	0.8607	103	2.6711	gi|359496542|ref|XP_003635262.1|	1032.3	0	PREDICTED: G-type lectin S-receptor-like serine/threonine-protein kinase B120-like [Vitis vinifera]	gi|359496541|ref|XM_003635214.1|	392	1e-105	PREDICTED: Vitis vinifera G-type lectin S-receptor-like serine/threonine-protein kinase B120-like (LOC100853075), mRNA	sp|O81906|B120_ARATH	872	0	G-type lectin S-receptor-like serine/threonine-protein kinase B120 OS=Arabidopsis thaliana GN=B120 PE=1 SV=1	BH2504_1	91.7	4e-19	COG0515	Serine/threonine protein kinase	K04733	9e-65	224	smo:SELMODRAFT_159261	interleukin-1 receptor-associated kinase 4 [EC:2.7.11.1]	GO:0009611//response to wounding;GO:0010363//regulation of plant-type hypersensitive response;GO:0002679//respiratory burst involved in defense response;GO:0010200//response to chitin;GO:0006612//protein targeting to membrane;GO:0050832//defense response to fungus;GO:0043069//negative regulation of programmed cell death;GO:0009863//salicylic acid mediated signaling pathway;GO:0006979//response to…	GO:0004672//protein kinase activity;GO:0005488//binding	GO:0005886//plasma membrane
CL10266.Contig2_All	2592	9	0.2844	55	1.7509	6	0.1838	78	2.5148	10	0.2936	161	4.9837	gi|359496542|ref|XP_003635262.1|	1010	0	PREDICTED: G-type lectin S-receptor-like serine/threonine-protein kinase B120-like [Vitis vinifera]	gi|359496541|ref|XM_003635214.1|	337	4e-89	PREDICTED: Vitis vinifera G-type lectin S-receptor-like serine/threonine-protein kinase B120-like (LOC100853075), mRNA	sp|O81906|B120_ARATH	840	0	G-type lectin S-receptor-like serine/threonine-protein kinase B120 OS=Arabidopsis thaliana GN=B120 PE=1 SV=1	CAC1728_1	93.2	1e-19	COG0515	Serine/threonine protein kinase	K04733	4e-70	237	smo:SELMODRAFT_159261	interleukin-1 receptor-associated kinase 4 [EC:2.7.11.1]	GO:0016310//phosphorylation	GO:0004672//protein kinase activity;GO:0000166//nucleotide binding	-
CL1027.Contig1_All	1900	163	7.028	1857	80.6463	234	9.7794	2177	95.7528	274	10.9729	1196	50.506	gi|1169081|sp|Q99089.1|CPRF1_PETCR	577	0	RecName: Full=Common plant regulatory factor 1; Short=CPRF-1 >gi|515621|emb|CAA41451.1| light-inducible protein CPRF-1 [Petroselinum crispum] >gi|1498301|gb|AAC49398.1| CPRF1 [Petroselinum crispum]	gi|515619|emb|X58575.1|	289	6e-75	P.crispum CPRF1 mRNA for light-inducible protein	sp|Q99089|CPRF1_PETCR	577	0	Common plant regulatory factor 1 OS=Petroselinum crispum GN=CPRF1 PE=2 SV=1	--	--	--	--	--	K09060	0	535	vvi:100248302	plant G-box-binding factor	GO:0006355//regulation of transcription, DNA-dependent	GO:0043565//sequence-specific DNA binding;GO:0003700//sequence-specific DNA binding transcription factor activity	GO:0005737//cytoplasm;GO:0005634//nucleus
CL1027.Contig3_All	3233	45	1.1403	385	9.8261	64	1.5719	490	12.6659	61	1.4356	234	5.8073	gi|1169081|sp|Q99089.1|CPRF1_PETCR	547.7	0	RecName: Full=Common plant regulatory factor 1; Short=CPRF-1 >gi|515621|emb|CAA41451.1| light-inducible protein CPRF-1 [Petroselinum crispum] >gi|1498301|gb|AAC49398.1| CPRF1 [Petroselinum crispum]	gi|515619|emb|X58575.1|	307	5e-80	P.crispum CPRF1 mRNA for light-inducible protein	sp|Q99089|CPRF1_PETCR	547	0	Common plant regulatory factor 1 OS=Petroselinum crispum GN=CPRF1 PE=2 SV=1	--	--	--	--	--	K09060	1e-168	503	vvi:100248302	plant G-box-binding factor	GO:0006355//regulation of transcription, DNA-dependent	GO:0043565//sequence-specific DNA binding;GO:0003700//sequence-specific DNA binding transcription factor activity	GO:0005737//cytoplasm;GO:0005634//nucleus
CL1027.Contig4_All	2456	27	0.9006	104	3.4941	31	1.0023	124	4.2193	25	0.7745	69	2.2542	gi|1169081|sp|Q99089.1|CPRF1_PETCR	181	5e-48	RecName: Full=Common plant regulatory factor 1; Short=CPRF-1 >gi|515621|emb|CAA41451.1| light-inducible protein CPRF-1 [Petroselinum crispum] >gi|1498301|gb|AAC49398.1| CPRF1 [Petroselinum crispum]	gi|515619|emb|X58575.1|	234	4e-58	P.crispum CPRF1 mRNA for light-inducible protein	sp|Q99089|CPRF1_PETCR	405	2e-134	Common plant regulatory factor 1 OS=Petroselinum crispum GN=CPRF1 PE=2 SV=1	--	--	--	--	--	K09060	1e-123	379	vvi:100248302	plant G-box-binding factor	GO:0006355//regulation of transcription, DNA-dependent	GO:0043565//sequence-specific DNA binding;GO:0003700//sequence-specific DNA binding transcription factor activity	GO:0005737//cytoplasm;GO:0005634//nucleus
CL1027.Contig5_All	1944	50	2.107	245	10.3991	68	2.7775	317	13.6273	62	2.4267	181	7.4705	gi|1169081|sp|Q99089.1|CPRF1_PETCR	579.3	0	RecName: Full=Common plant regulatory factor 1; Short=CPRF-1 >gi|515621|emb|CAA41451.1| light-inducible protein CPRF-1 [Petroselinum crispum] >gi|1498301|gb|AAC49398.1| CPRF1 [Petroselinum crispum]	gi|515619|emb|X58575.1|	416	1e-113	P.crispum CPRF1 mRNA for light-inducible protein	sp|Q99089|CPRF1_PETCR	579	0	Common plant regulatory factor 1 OS=Petroselinum crispum GN=CPRF1 PE=2 SV=1	--	--	--	--	--	K09060	0	526	vvi:100248302	plant G-box-binding factor	GO:0006355//regulation of transcription, DNA-dependent	GO:0043565//sequence-specific DNA binding;GO:0003700//sequence-specific DNA binding transcription factor activity	GO:0005737//cytoplasm;GO:0005634//nucleus
CL1027.Contig6_All	1281	43	2.7499	216	13.9133	51	3.1613	255	16.6356	52	3.0887	127	7.9546	gi|1169081|sp|Q99089.1|CPRF1_PETCR	300.4	1e-96	RecName: Full=Common plant regulatory factor 1; Short=CPRF-1 >gi|515621|emb|CAA41451.1| light-inducible protein CPRF-1 [Petroselinum crispum] >gi|1498301|gb|AAC49398.1| CPRF1 [Petroselinum crispum]	gi|515619|emb|X58575.1|	186	5e-44	P.crispum CPRF1 mRNA for light-inducible protein	sp|Q99089|CPRF1_PETCR	300	2e-98	Common plant regulatory factor 1 OS=Petroselinum crispum GN=CPRF1 PE=2 SV=1	--	--	--	--	--	K09060	4e-82	259	vvi:100248302	plant G-box-binding factor	GO:0006355//regulation of transcription, DNA-dependent	GO:0043565//sequence-specific DNA binding;GO:0003700//sequence-specific DNA binding transcription factor activity	GO:0005737//cytoplasm;GO:0005634//nucleus
CL10270.Contig4_All	3422	9	0.2155	88	2.1219	11	0.2552	133	3.248	6	0.1334	49	1.1489	gi|565391075|ref|XP_006361251.1|	152.5	2e-38	PREDICTED: growth-regulating factor 4-like [Solanum tuberosum]	gi|460401371|ref|XM_004246151.1|	262	3e-66	PREDICTED: Solanum lycopersicum growth-regulating factor 3-like (LOC101267047), mRNA	sp|Q6ZIK5|GRF4_ORYSJ	219	1e-62	Growth-regulating factor 4 OS=Oryza sativa subsp. japonica GN=GRF4 PE=2 SV=1	--	--	--	--	--	--	--	--	--	--	GO:0008152//metabolic process	-	-
CL10271.Contig1_All	1085	21	1.5856	73	5.5516	29	2.1223	172	13.2479	18	1.2623	57	4.2151	gi|565345492|ref|XP_006339830.1|	444.5	4e-156	PREDICTED: probable esterase KAI2-like [Solanum tuberosum]	gi|460375628|ref|XM_004233559.1|	97.6	3e-17	PREDICTED: Solanum lycopersicum sigma factor SigB regulation protein RsbQ-like (LOC101243860), mRNA	--	--	--	--	slr0440	169	8e-50	COG0596	Predicted hydrolases or acyltransferases (alpha/beta hydrolase superfamily)	--	--	--	--	--	GO:0080167//response to karrikin;GO:0008152//metabolic process;GO:0009704//de-etiolation	GO:0052689	-
CL10275.Contig2_All	1076	7	0.5329	96	7.3618	7	0.5166	56	4.3493	13	0.9193	84	6.2637	--	--	--	--	gi|51703304|gb|AY491510.2|	87.7	3e-14	Daucus carota S-adenosylmethionine decarboxylase (samdc1) gene, complete cds	--	--	--	--	--	--	--	--	--	--	--	--	--	--	-	-	-
CL10277.Contig1_All	275	8	2.3832	53	15.9026	7	2.0212	35	10.6361	6	1.6601	25	7.2941	gi|147778651|emb|CAN62896.1|	174.5	7e-54	hypothetical protein VITISV_033481 [Vitis vinifera]	gi|568873926|ref|XM_006490014.1|	157	8e-36	PREDICTED: Citrus sinensis uncharacterized LOC102619166 (LOC102619166), mRNA	--	--	--	--	--	--	--	--	--	--	--	--	--	--	GO:0080167//response to karrikin;GO:0007020//microtubule nucleation	-	GO:0005576//extracellular region;GO:0009506//plasmodesma;GO:0009505//plant-type cell wall
CL10277.Contig2_All	1457	206	11.5826	3084	174.655	193	10.5183	2107	120.851	182	9.5046	1330	73.2415	gi|565399421|ref|XP_006365250.1|	585.1	0	PREDICTED: uncharacterized protein LOC102583379 [Solanum tuberosum]	gi|359490183|ref|XM_002264687.2|	242	1e-60	PREDICTED: Vitis vinifera uncharacterized LOC100266367 (LOC100266367), mRNA	--	--	--	--	--	--	--	--	--	--	--	--	--	--	GO:0080167//response to karrikin	-	GO:0009506//plasmodesma;GO:0009505//plant-type cell wall
CL10277.Contig3_All	379	11	2.3777	140	30.48	20	4.1902	73	16.0965	9	1.8069	62	13.1256	gi|590671800|ref|XP_007038432.1|	216.9	1e-69	EXORDIUM like 3 [Theobroma cacao] >gi|508775677|gb|EOY22933.1| EXORDIUM like 3 [Theobroma cacao]	gi|359490183|ref|XM_002264687.2|	103	1e-19	PREDICTED: Vitis vinifera uncharacterized LOC100266367 (LOC100266367), mRNA	--	--	--	--	--	--	--	--	--	--	--	--	--	--	-	-	-
CL10282.Contig25_All	1058	230	17.809	1088	84.8534	320	24.0167	665	52.527	259	18.6268	1482	112.39	gi|604341125|gb|EYU40510.1|	444.5	4e-154	hypothetical protein MIMGU_mgv1a006874mg [Mimulus guttatus]	gi|233955398|gb|FJ913889.1|	581	1e-163	Carica papaya calreticulin mRNA, complete cds	sp|P93508|CALR_RICCO	431	6e-151	Calreticulin OS=Ricinus communis PE=2 SV=1	YGL203c	53.1	5e-07	COG2939	Carboxypeptidase C (cathepsin A)	K08057	3e-151	433	mtr:MTR_1g083960	calreticulin	GO:0006979//response to oxidative stress;GO:0006457//protein folding;GO:0009651//response to salt stress;GO:0055074//calcium ion homeostasis;GO:0046686//response to cadmium ion	GO:0005509//calcium ion binding;GO:0051082//unfolded protein binding	GO:0005739//mitochondrion;GO:0009506//plasmodesma;GO:0005774//vacuolar membrane;GO:0005788//endoplasmic reticulum lumen;GO:0009507//chloroplast;GO:0048046//apoplast
CL10282.Contig33_All	1634	532	26.672	2247	113.469	637	30.9554	1251	63.9812	521	24.261	3145	154.431	gi|502116994|ref|XP_004495664.1|	647.1	0	PREDICTED: calreticulin-like isoform X1 [Cicer arietinum]	gi|590644636|ref|XM_007031074.1|	868	0	Theobroma cacao Calreticulin 1b isoform 1 (TCM_026754) mRNA, complete cds	sp|P93508|CALR_RICCO	638	0	Calreticulin OS=Ricinus communis PE=2 SV=1	XF1267	53.9	6e-07	COG5297	Cellobiohydrolase A (1,4-beta-cellobiosidase A)	K08057	0	642	mtr:MTR_1g083960	calreticulin	GO:0006979//response to oxidative stress;GO:0006457//protein folding;GO:0009651//response to salt stress;GO:0055074//calcium ion homeostasis;GO:0046686//response to cadmium ion	GO:0005509//calcium ion binding;GO:0051082//unfolded protein binding	GO:0005739//mitochondrion;GO:0009506//plasmodesma;GO:0005774//vacuolar membrane;GO:0005788//endoplasmic reticulum lumen;GO:0009507//chloroplast;GO:0048046//apoplast
CL10284.Contig1_All	1845	247	10.9672	518	23.1664	187	8.0481	536	24.2781	400	16.4963	810	35.2252	gi|225444809|ref|XP_002278533.1|	404.1	5e-133	PREDICTED: ankyrin repeat-containing protein At2g01680-like [Vitis vinifera]	--	--	--	--	sp|Q9C7A2|Y3236_ARATH	135	2e-33	Ankyrin repeat-containing protein At3g12360 OS=Arabidopsis thaliana GN=At3g12360 PE=2 SV=1	FN0178	58.5	1e-08	COG0666	FOG: Ankyrin repeat	K06694	2e-11	65.9	zma:100284046	26S proteasome non-ATPase regulatory subunit 10	-	-	-
CL1029.Contig7_All	1273	1	0.0644	45	2.9168	4	0.2495	36	2.3633	4	0.2391	40	2.5211	--	--	--	--	--	--	--	--	--	--	--	--	--	--	--	--	--	--	--	--	--	--	-	-	-
CL10293.Contig2_All	1060	202	15.6114	598	46.5502	220	16.4803	515	40.6021	230	16.5099	565	42.7669	gi|224078196|ref|XP_002305502.1|	319.3	4e-108	cold-shock DNA-binding family protein [Populus trichocarpa] >gi|222848466|gb|EEE86013.1| cold-shock DNA-binding family protein [Populus trichocarpa]	gi|19742|emb|X60007.1|	83.8	4e-13	N.sylvestris mRNA for glycine rich protein 2 (GRP2)	sp|P27484|GRP2_NICSY	308	2e-105	Glycine-rich protein 2 OS=Nicotiana sylvestris GN=GRP-2 PE=2 SV=1	XF0818	119	5e-29	COG2730	Endoglucanase	K09250	3e-92	277	sbi:SORBI_04g001720	cellular nucleic acid-binding protein	-	GO:0046872//metal ion binding;GO:0003676//nucleic acid binding	-
CL10299.Contig1_All	530	1	0.1546	56	8.7184	6	0.8989	28	4.415	2	0.2871	20	3.0277	--	--	--	--	--	--	--	--	--	--	--	--	--	--	--	--	--	--	--	--	--	--	-	-	-
CL103.Contig10_All	1362	0	0	208	12.6012	3	0.1749	357	21.9047	0	0	187	11.0161	gi|502148261|ref|XP_004507097.1|	94	4e-19	PREDICTED: extensin-2-like [Cicer arietinum]	gi|470125116|ref|XR_184594.1|	315	8e-83	PREDICTED: Fragaria vesca subsp. vesca uncharacterized LOC101295621 (LOC101295621), misc_RNA	sp|Q9M1G9|EXTN2_ARATH	432	2e-145	Extensin-2 OS=Arabidopsis thaliana GN=EXT2 PE=2 SV=1	XF0818	129	9e-32	COG2730	Endoglucanase	K14709	5e-70	243	vcn:VOLCADRAFT_104214	solute carrier family 39 (zinc transporter), member 1/2/3	-	-	-
CL103.Contig12_All	1471	0	0	272	15.2575	2	0.108	600	34.0867	0	0	201	10.9635	gi|502148258|ref|XP_004507096.1|	560.5	0	PREDICTED: extensin-2-like [Cicer arietinum]	gi|502148257|ref|XM_004507039.1|	281	1e-72	PREDICTED: Cicer arietinum extensin-2-like (LOC101492248), mRNA	sp|Q9M1G9|EXTN2_ARATH	491	1e-167	Extensin-2 OS=Arabidopsis thaliana GN=EXT2 PE=2 SV=1	XF0818	129	2e-31	COG2730	Endoglucanase	K01115	2e-73	239	vcn:VOLCADRAFT_99471	phospholipase D [EC:3.1.4.4]	-	-	-
CL103.Contig13_All	756	0	0	200	21.829	1	0.105	350	38.6895	0	0	130	13.7971	gi|502148261|ref|XP_004507097.1|	375.2	2e-129	PREDICTED: extensin-2-like [Cicer arietinum]	gi|590583804|ref|XM_007014938.1|	204	1e-49	Theobroma cacao Uncharacterized protein (TCM_040624) mRNA, complete cds	sp|Q9M1G9|EXTN2_ARATH	296	5e-96	Extensin-2 OS=Arabidopsis thaliana GN=EXT2 PE=2 SV=1	XF0818	122	4e-31	COG2730	Endoglucanase	K01115	7e-63	203	vcn:VOLCADRAFT_99471	phospholipase D [EC:3.1.4.4]	-	-	-
CL103.Contig14_All	539	0	0	38	5.8173	2	0.2946	38	5.8917	0	0	18	2.6795	gi|566147399|ref|XP_006368574.1|	352.1	4e-123	hypothetical protein POPTR_0001s05740g [Populus trichocarpa] >gi|550346589|gb|ERP65143.1| hypothetical protein POPTR_0001s05740g [Populus trichocarpa]	gi|7211796|gb|AF239615.1|AF239615	176	2e-41	Manihot esculenta CRANTZ hydroxyproline-rich glycoprotein mRNA, complete cds	sp|Q9M1G9|EXTN2_ARATH	271	2e-87	Extensin-2 OS=Arabidopsis thaliana GN=EXT2 PE=2 SV=1	XF0818	99.8	4e-24	COG2730	Endoglucanase	K01115	1e-52	174	vcn:VOLCADRAFT_99471	phospholipase D [EC:3.1.4.4]	GO:0009664//plant-type cell wall organization	GO:0005199//structural constituent of cell wall	-
CL103.Contig15_All	248	0	0	100	33.2716	3	0.9605	184	62.003	2	0.6136	63	20.3823	gi|347457|gb|AAA33972.1|	117.9	3e-34	hydroxyproline-rich glycoprotein, partial [Glycine max]	gi|590583804|ref|XM_007014938.1|	161	5e-37	Theobroma cacao Uncharacterized protein (TCM_040624) mRNA, complete cds	sp|Q9M1G9|EXTN2_ARATH	123	1e-34	Extensin-2 OS=Arabidopsis thaliana GN=EXT2 PE=2 SV=1	Rv3876	63.2	8e-13	COG0455	ATPases involved in chromosome partitioning	K01115	2e-26	100	vcn:VOLCADRAFT_99471	phospholipase D [EC:3.1.4.4]	-	-	-
CL103.Contig16_All	1000	0	0	106	8.7465	2	0.1588	206	17.2153	0	0	98	7.8631	gi|502148258|ref|XP_004507096.1|	495	6e-173	PREDICTED: extensin-2-like [Cicer arietinum]	gi|590583804|ref|XM_007014938.1|	319	4e-84	Theobroma cacao Uncharacterized protein (TCM_040624) mRNA, complete cds	sp|Q9M1G9|EXTN2_ARATH	478	4e-165	Extensin-2 OS=Arabidopsis thaliana GN=EXT2 PE=2 SV=1	XF0818	127	6e-32	COG2730	Endoglucanase	K14709	6e-79	263	vcn:VOLCADRAFT_104214	solute carrier family 39 (zinc transporter), member 1/2/3	-	-	-
CL103.Contig17_All	1434	0	0	187	10.7602	3	0.1661	387	22.5532	0	0	167	9.344	gi|502148261|ref|XP_004507097.1|	80.5	1e-14	PREDICTED: extensin-2-like [Cicer arietinum]	gi|123711618|emb|AM454502.1|	184	2e-43	Vitis vinifera contig VV79X001519.2, whole genome shotgun sequence	sp|Q9M1G9|EXTN2_ARATH	418	1e-139	Extensin-2 OS=Arabidopsis thaliana GN=EXT2 PE=2 SV=1	XF0818	124	9e-30	COG2730	Endoglucanase	K01115	6e-69	227	vcn:VOLCADRAFT_99471	phospholipase D [EC:3.1.4.4]	-	-	-
CL103.Contig1_All	244	4	1.343	106	35.8461	2	0.6509	80	27.3998	5	1.5592	522	171.651	gi|169347|gb|AAA33764.1|	98.2	2e-25	hydroxyproline-rich glycoprotein, partial [Phaseolus vulgaris]	gi|297824290|ref|XM_002879982.1|	107	6e-21	Arabidopsis lyrata subsp. lyrata expressed protein, mRNA	sp|P06599|EXTN_DAUCA	146	5e-45	Extensin OS=Daucus carota PE=2 SV=1	Rv1078	56.6	1e-10	COG1714	Predicted membrane protein/domain	K01115	3e-22	89.4	vcn:VOLCADRAFT_99471	phospholipase D [EC:3.1.4.4]	GO:0009664//plant-type cell wall organization	GO:0005199//structural constituent of cell wall	-
CL103.Contig2_All	3222	45	1.1442	3246	83.1283	83	2.0455	2466	63.9609	65	1.535	7751	193.018	gi|502121685|ref|XP_004497410.1|	88.6	1e-15	PREDICTED: extensin-2-like [Cicer arietinum]	gi|164498902|gb|AC216413.1|	357	6e-95	Populus trichocarpa clone POP035-J17, complete sequence	sp|Q9M1G9|EXTN2_ARATH	768	0	Extensin-2 OS=Arabidopsis thaliana GN=EXT2 PE=2 SV=1	SPBC28F2.12	114	9e-25	COG0086	DNA-directed RNA polymerase, beta' subunit/160 kD subunit	K01115	3e-58	208	vcn:VOLCADRAFT_99471	phospholipase D [EC:3.1.4.4]	-	-	-
CL103.Contig3_All	2540	12	0.387	850	27.6128	25	0.7815	772	25.3998	38	1.1383	3903	123.291	gi|565398202|ref|XP_006364667.1|	496.1	1e-154	PREDICTED: uncharacterized protein LOC102596521 isoform X3 [Solanum tuberosum]	gi|559236|gb|L36982.1|PUMHRGP	335	2e-88	Petroselinum crispum (clone ELI 09) tyrosine-rich hydroxyproline-rich glycoprotein (HRGP) mRNA, partial cds	sp|Q9M1G9|EXTN2_ARATH	587	0	Extensin-2 OS=Arabidopsis thaliana GN=EXT2 PE=2 SV=1	SPBC28F2.12	120	4e-27	COG0086	DNA-directed RNA polymerase, beta' subunit/160 kD subunit	K01115	1e-58	207	vcn:VOLCADRAFT_99471	phospholipase D [EC:3.1.4.4]	-	-	-
CL103.Contig4_All	540	6	0.9102	269	41.104	7	1.0293	281	43.487	7	0.9863	1026	152.447	gi|7211797|gb|AAF40442.1|AF239615_1	288.9	1e-98	CRANTZ hydroxyproline-rich glycoprotein [Manihot esculenta]	gi|7211796|gb|AF239615.1|AF239615	141	1e-30	Manihot esculenta CRANTZ hydroxyproline-rich glycoprotein mRNA, complete cds	sp|Q9M1G9|EXTN2_ARATH	255	2e-81	Extensin-2 OS=Arabidopsis thaliana GN=EXT2 PE=2 SV=1	Rv3876	86.3	2e-19	COG0455	ATPases involved in chromosome partitioning	K01115	4e-47	159	vcn:VOLCADRAFT_99471	phospholipase D [EC:3.1.4.4]	GO:0009664//plant-type cell wall organization	GO:0005199//structural constituent of cell wall	-
CL103.Contig5_All	2423	1	0.0338	1158	39.4349	22	0.721	2461	84.8799	3	0.0942	681	22.5506	gi|593331392|ref|XP_007139122.1|	139	8e-32	hypothetical protein PHAVU_008G003200g [Phaseolus vulgaris] >gi|561012255|gb|ESW11116.1| hypothetical protein PHAVU_008G003200g [Phaseolus vulgaris]	gi|565366402|ref|XM_006349820.1|	295	1e-76	PREDICTED: Solanum tuberosum extensin-2-like (LOC102598284), mRNA	sp|Q9M1G9|EXTN2_ARATH	562	0	Extensin-2 OS=Arabidopsis thaliana GN=EXT2 PE=2 SV=1	XF0818	131	3e-31	COG2730	Endoglucanase	K01115	2e-67	230	vcn:VOLCADRAFT_99471	phospholipase D [EC:3.1.4.4]	-	-	-
CL103.Contig6_All	746	2	0.2196	297	32.8506	4	0.4258	210	23.5249	6	0.612	779	83.7846	gi|593703311|ref|XP_007152058.1|	478.4	1e-170	hypothetical protein PHAVU_004G0983000g, partial [Phaseolus vulgaris] >gi|561025367|gb|ESW24052.1| hypothetical protein PHAVU_004G0983000g, partial [Phaseolus vulgaris]	gi|297824290|ref|XM_002879982.1|	188	7e-45	Arabidopsis lyrata subsp. lyrata expressed protein, mRNA	sp|Q38913|EXTN1_ARATH	357	4e-124	Extensin-1 OS=Arabidopsis thaliana GN=EXT1 PE=2 SV=2	SPBC28F2.12	125	4e-32	COG0086	DNA-directed RNA polymerase, beta' subunit/160 kD subunit	K01115	1e-56	187	vcn:VOLCADRAFT_99471	phospholipase D [EC:3.1.4.4]	GO:0009664//plant-type cell wall organization	GO:0005199//structural constituent of cell wall	-
CL103.Contig7_All	2278	0	0	734	26.5869	6	0.2091	1490	54.6612	0	0	431	15.1806	gi|593331392|ref|XP_007139122.1|	117.5	4e-25	hypothetical protein PHAVU_008G003200g [Phaseolus vulgaris] >gi|561012255|gb|ESW11116.1| hypothetical protein PHAVU_008G003200g [Phaseolus vulgaris]	gi|559236|gb|L36982.1|PUMHRGP	258	3e-65	Petroselinum crispum (clone ELI 09) tyrosine-rich hydroxyproline-rich glycoprotein (HRGP) mRNA, partial cds	sp|Q9M1G9|EXTN2_ARATH	522	6e-176	Extensin-2 OS=Arabidopsis thaliana GN=EXT2 PE=2 SV=1	XF0818	120	9e-28	COG2730	Endoglucanase	K01115	1e-61	214	vcn:VOLCADRAFT_99471	phospholipase D [EC:3.1.4.4]	-	-	-
CL103.Contig8_All	4484	3	0.0548	3151	57.9841	35	0.6198	4138	77.1208	8	0.1358	1548	27.6994	gi|502121685|ref|XP_004497410.1|	781.9	0	PREDICTED: extensin-2-like [Cicer arietinum]	gi|565398203|ref|XM_006364606.1|	327	7e-86	PREDICTED: Solanum tuberosum uncharacterized LOC102596521 (LOC102596521), transcript variant X4, mRNA	sp|Q9M1G9|EXTN2_ARATH	819	0	Extensin-2 OS=Arabidopsis thaliana GN=EXT2 PE=2 SV=1	XF0818	132	3e-31	COG2730	Endoglucanase	K14709	2e-69	261	vcn:VOLCADRAFT_104214	solute carrier family 39 (zinc transporter), member 1/2/3	-	-	-
CL103.Contig9_All	395	4	0.8296	146	30.4987	8	1.6082	119	25.1766	3	0.5779	266	54.0319	gi|566147399|ref|XP_006368574.1|	241.1	4e-80	hypothetical protein POPTR_0001s05740g [Populus trichocarpa] >gi|550346589|gb|ERP65143.1| hypothetical protein POPTR_0001s05740g [Populus trichocarpa]	gi|460415627|ref|XM_004253112.1|	123	2e-25	PREDICTED: Solanum lycopersicum uncharacterized LOC101261212 (LOC101261212), mRNA	sp|Q9M1G9|EXTN2_ARATH	190	7e-58	Extensin-2 OS=Arabidopsis thaliana GN=EXT2 PE=2 SV=1	Rv3876	75.5	2e-16	COG0455	ATPases involved in chromosome partitioning	K01115	3e-37	132	vcn:VOLCADRAFT_99471	phospholipase D [EC:3.1.4.4]	GO:0009664//plant-type cell wall organization	GO:0005199//structural constituent of cell wall	-
CL10301.Contig3_All	1524	16	0.8601	67	3.6276	22	1.1463	101	5.5384	8	0.3994	40	2.1059	gi|225448679|ref|XP_002280180.1|	434.5	1e-148	PREDICTED: transcription factor RF2b [Vitis vinifera]	gi|359486332|ref|XM_002280144.2|	250	4e-63	PREDICTED: Vitis vinifera transcription factor RF2b-like (LOC100250056), mRNA	sp|Q6S4P4|RF2B_ORYSJ	301	6e-99	Transcription factor RF2b OS=Oryza sativa subsp. japonica GN=RF2b PE=1 SV=1	--	--	--	--	--	K14432	1e-06	51.2	rcu:RCOM_1130970	ABA responsive element binding factor	-	-	-
CL10302.Contig1_All	741	27	2.985	255	28.3954	17	1.8217	155	17.4808	68	6.9825	357	38.6559	gi|567902070|ref|XP_006443523.1|	88.6	3e-20	hypothetical protein CICLE_v10022756mg [Citrus clementina] >gi|557545785|gb|ESR56763.1| hypothetical protein CICLE_v10022756mg [Citrus clementina]	gi|568851027|ref|XR_370824.1|	61.9	1e-06	PREDICTED: Citrus sinensis uncharacterized LOC102619403 (LOC102619403), transcript variant X2, ncRNA	--	--	--	--	--	--	--	--	--	--	--	--	--	--	-	-	-
CL10316.Contig2_All	1002	2	0.1635	103	8.4819	5	0.3962	274	22.8523	3	0.2278	117	9.3688	gi|225429418|ref|XP_002278546.1|	231.1	7e-73	PREDICTED: transcription repressor MYB6-like [Vitis vinifera]	gi|502125453|ref|XM_004498875.1|	111	2e-21	PREDICTED: Cicer arietinum transcription factor RAX2-like (LOC101490288), mRNA	sp|Q9SJL7|RAX2_ARATH	206	1e-64	Transcription factor RAX2 OS=Arabidopsis thaliana GN=RAX2 PE=1 SV=1	ECU11g1690	96.3	5e-23	COG5147	Myb superfamily proteins, including transcription factors and mRNA splicing factors	K09422	3e-74	231	vvi:100266257	myb proto-oncogene protein, plant	-	GO:0005488//binding	-
CL10316.Contig3_All	914	0	0	72	6.5	3	0.2606	97	8.869	2	0.1665	276	24.2286	gi|571508588|ref|XP_006596010.1|	224.2	4e-70	PREDICTED: transcription factor RAX2-like [Glycine max]	gi|225429417|ref|XM_002278510.1|	101	1e-18	PREDICTED: Vitis vinifera transcription repressor MYB6-like (LOC100266257), mRNA	sp|Q9SJL7|RAX2_ARATH	209	4e-66	Transcription factor RAX2 OS=Arabidopsis thaliana GN=RAX2 PE=1 SV=1	ECU11g1690	96.7	2e-23	COG5147	Myb superfamily proteins, including transcription factors and mRNA splicing factors	K09422	4e-70	219	vvi:100266257	myb proto-oncogene protein, plant	-	GO:0003677//DNA binding;GO:0003682//chromatin binding	-
CL10320.Contig1_All	2133	0	0	67	2.5919	1	0.0372	46	1.8022	1	0.0357	96	3.6112	gi|255568796|ref|XP_002525369.1|	184.1	4e-48	nucleoredoxin, putative [Ricinus communis] >gi|223535332|gb|EEF37007.1| nucleoredoxin, putative [Ricinus communis]	--	--	--	--	sp|O80763|NRX1_ARATH	153	3e-39	Probable nucleoredoxin 1 OS=Arabidopsis thaliana GN=At1g60420 PE=1 SV=1	--	--	--	--	--	--	--	--	--	--	-	-	-
CL10332.Contig2_All	2808	68	1.9838	165	4.8486	95	2.6864	191	5.6844	75	2.0323	157	4.4861	gi|302142954|emb|CBI20249.3|	515.4	0	unnamed protein product [Vitis vinifera]	gi|123699953|emb|AM432046.1|	815	0	Vitis vinifera, whole genome shotgun sequence, contig VV78X116281.8, clone ENTAV 115	sp|F4IAE9|Y1591_ARATH	276	8e-78	ATPase family AAA domain-containing protein At1g05910 OS=Arabidopsis thaliana GN=At1g05910 PE=2 SV=1	SPAC31G5.19	301	7e-86	COG0464	ATPases of the AAA+ class	K13525	5e-53	200	gmx:100791603	transitional endoplasmic reticulum ATPase	GO:0008152//metabolic process	GO:0017111//nucleoside-triphosphatase activity;GO:0005524//ATP binding	-
CL10336.Contig2_All	2261	24	0.8696	95	3.467	23	0.8077	56	2.0698	22	0.7404	81	2.8744	gi|460379033|ref|XP_004235269.1|	780	0	PREDICTED: uncharacterized protein LOC101244264 [Solanum lycopersicum]	gi|359490847|ref|XM_002269587.2|	149	2e-32	PREDICTED: Vitis vinifera uncharacterized LOC100245198 (LOC100245198), mRNA	--	--	--	--	--	--	--	--	--	--	--	--	--	--	-	-	-
CL10339.Contig1_All	3442	80	1.904	209	5.0103	116	2.6761	297	7.2109	70	1.5474	176	4.1027	gi|297734872|emb|CBI17106.3|	1244.6	0	unnamed protein product [Vitis vinifera]	gi|168009835|ref|XM_001757559.1|	165	5e-37	Physcomitrella patens subsp. patens argonaute family member (PpAGO1a) mRNA, complete cds	sp|Q851R2|MEL1_ORYSJ	1124	0	Protein argonaute MEL1 OS=Oryza sativa subsp. japonica GN=MEL1 PE=2 SV=1	RSc1040	52.4	6e-06	COG1530	Ribonucleases G and E	K11596	0	1113	aly:ARALYDRAFT_481718	argonaute	-	GO:0003676//nucleic acid binding	-
CL10340.Contig1_All	1078	5	0.38	156	11.9408	9	0.6629	204	15.8146	3	0.2118	93	6.922	gi|568856447|ref|XP_006481795.1|	112.5	3e-29	PREDICTED: uncharacterized protein LOC102630060 [Citrus sinensis]	gi|568856446|ref|XM_006481732.1|	149	8e-33	PREDICTED: Citrus sinensis uncharacterized LOC102630060 (LOC102630060), mRNA	--	--	--	--	--	--	--	--	--	--	--	--	--	--	GO:0010075//regulation of meristem growth;GO:0010358//leaf shaping;GO:0010305//leaf vascular tissue pattern formation;GO:0009943//adaxial/abaxial axis specification;GO:0043433//negative regulation of sequence-specific DNA binding transcription factor activity	-	GO:0005634//nucleus
CL10340.Contig4_All	755	16	1.7361	74	8.0874	20	2.1034	81	8.9657	22	2.2172	66	7.0139	gi|567890971|ref|XP_006438006.1|	80.9	9e-49	hypothetical protein CICLE_v10033081mg [Citrus clementina] >gi|568861273|ref|XP_006484130.1| PREDICTED: nuclear transport factor 2-like [Citrus sinensis] >gi|557540202|gb|ESR51246.1| hypothetical protein CICLE_v10033081mg [Citrus clementina]	gi|470149122|ref|XM_004310044.1|	224	1e-55	PREDICTED: Fragaria vesca subsp. vesca nuclear transport factor 2-like (LOC101313180), mRNA	sp|Q9C7F5|NTF2_ARATH	126	7e-37	Nuclear transport factor 2 OS=Arabidopsis thaliana GN=NTF2 PE=2 SV=1	--	--	--	--	--	K12669	6e-26	88.2	aly:ARALYDRAFT_334448	oligosaccharyltransferase complex subunit gamma	GO:0006606//protein import into nucleus	GO:0008536//Ran GTPase binding	GO:0005737//cytoplasm;GO:0005635//nuclear envelope
CL10340.Contig7_All	764	340	36.4571	1201	129.711	528	54.8768	1375	150.403	394	39.2397	1042	109.431	gi|567890971|ref|XP_006438006.1|	244.2	3e-81	hypothetical protein CICLE_v10033081mg [Citrus clementina] >gi|568861273|ref|XP_006484130.1| PREDICTED: nuclear transport factor 2-like [Citrus sinensis] >gi|557540202|gb|ESR51246.1| hypothetical protein CICLE_v10033081mg [Citrus clementina]	gi|470149122|ref|XM_004310044.1|	331	7e-88	PREDICTED: Fragaria vesca subsp. vesca nuclear transport factor 2-like (LOC101313180), mRNA	sp|Q9C7F5|NTF2_ARATH	224	4e-75	Nuclear transport factor 2 OS=Arabidopsis thaliana GN=NTF2 PE=2 SV=1	--	--	--	--	--	K12669	8e-43	152	aly:ARALYDRAFT_334448	oligosaccharyltransferase complex subunit gamma	GO:0010363//regulation of plant-type hypersensitive response;GO:0015802//basic amino acid transport;GO:0006606//protein import into nucleus;GO:0015696//ammonium transport;GO:0043090//amino acid import;GO:0006862//nucleotide transport;GO:0006612//protein targeting to membrane;GO:0043069//negative regulation of programmed cell death;GO:0006888//ER to Golgi vesicle-mediated transport;GO:0043269//reg…	GO:0008565//protein transporter activity;GO:0008536//Ran GTPase binding	GO:0005829//cytosol;GO:0005635//nuclear envelope;GO:0005886//plasma membrane
CL10343.Contig4_All	1186	507	35.0203	3621	251.924	522	34.949	1501	105.765	873	56.0083	7175	485.403	gi|526118006|ref|NP_001268171.1|	542.7	0	uncharacterized protein LOC100260557 [Vitis vinifera] >gi|76559894|tpe|CAI56334.1| TPA: isoflavone reductase-like protein 5 [Vitis vinifera]	gi|526253041|ref|NM_001281229.1|	450	1e-123	Vitis vinifera isoflavone reductase-like protein 6 (IFRL6), mRNA >gi|76559895|tpe|BN000711.1| TPA_inf: Vitis vinifera mRNA for isoflavone reductase-like protein 6 (ifrl6 gene)	sp|P52578|IFRH_SOLTU	497	7e-178	Isoflavone reductase homolog OS=Solanum tuberosum PE=2 SV=1	SMa1606	55.8	5e-08	COG0702	Predicted nucleoside-diphosphate-sugar epimerases	K00224	5e-164	463	aly:ARALYDRAFT_476671	[EC:1.3.1.-]	GO:0046686//response to cadmium ion	-	-
CL10345.Contig2_All	1509	182	9.8805	625	34.1757	243	12.7869	700	38.7664	292	14.7237	630	33.4978	gi|629115568|gb|KCW80243.1|	413.3	3e-140	hypothetical protein EUGRSUZ_C01587 [Eucalyptus grandis]	gi|565404929|ref|XM_006367811.1|	131	3e-27	PREDICTED: Solanum tuberosum protein SENSITIVE TO PROTON RHIZOTOXICITY 1-like (LOC102583735), mRNA	sp|Q943I6|STOP1_ORYSJ	248	3e-76	Zinc finger protein STOP1 homolog OS=Oryza sativa subsp. japonica GN=Os01g0871200 PE=2 SV=1	--	--	--	--	--	--	--	--	--	--	-	-	-
CL10346.Contig2_All	1475	203	11.2746	1423	79.6047	300	16.1502	942	53.371	231	11.9163	619	33.6716	gi|460374638|ref|XP_004233117.1|	623.6	0	PREDICTED: uncharacterized protein LOC101246207 [Solanum lycopersicum]	gi|565372773|ref|XM_006352901.1|	377	1e-101	PREDICTED: Solanum tuberosum uncharacterized LOC102582541 (LOC102582541), mRNA	--	--	--	--	--	--	--	--	--	--	--	--	--	--	-	-	GO:0005886//plasma membrane
CL1035.Contig6_All	2067	25	0.9908	177	7.0658	45	1.7287	136	5.4985	49	1.8038	104	4.037	gi|590677874|ref|XP_007040140.1|	394	8e-131	RHOMBOID-like 2 [Theobroma cacao] >gi|508777385|gb|EOY24641.1| RHOMBOID-like 2 [Theobroma cacao]	gi|359490351|ref|XM_003634030.1|	238	2e-59	PREDICTED: Vitis vinifera inactive rhomboid protein 1-like (LOC100241825), mRNA	--	--	--	--	TM0584	105	6e-25	COG0705	Uncharacterized membrane protein (homolog of Drosophila rhomboid)	K07059	3e-09	59.3	olu:OSTLU_26597		GO:0006508//proteolysis	GO:0004252//serine-type endopeptidase activity	GO:0016021//integral to membrane;GO:0009506//plasmodesma
CL10357.Contig1_All	1039	116	9.1462	644	51.1442	103	7.8717	420	33.7816	263	19.2603	566	43.7085	gi|566212303|ref|XP_006373134.1|	189.1	1e-56	hypothetical protein POPTR_0017s09030g [Populus trichocarpa] >gi|550319840|gb|ERP50931.1| hypothetical protein POPTR_0017s09030g [Populus trichocarpa]	--	--	--	--	sp|Q9ZNU2|NAC18_ARATH	122	6e-32	NAC domain-containing protein 18 OS=Arabidopsis thaliana GN=NAC018 PE=2 SV=1	--	--	--	--	--	--	--	--	--	--	-	-	-
CL10358.Contig1_All	925	25	2.2141	180	16.0567	43	3.6913	177	15.9911	18	1.4807	46	3.9901	gi|328929994|gb|AEB69786.1|	288.5	5e-96	MAKIBISHI 1 [Medicago truncatula]	gi|449531286|ref|XM_004172570.1|	111	2e-21	PREDICTED: Cucumis sativus E3 ubiquitin-protein ligase RMA3-like (LOC101227947), mRNA	sp|Q8GUK7|RMA3_ARATH	198	1e-62	E3 ubiquitin-protein ligase RMA3 OS=Arabidopsis thaliana GN=RMA3 PE=1 SV=1	ECU11g1130	50.1	9e-07	COG5574	RING-finger-containing E3 ubiquitin ligase	K10666	9e-34	124	ppp:PHYPADRAFT_140226	E3 ubiquitin-protein ligase RNF5 [EC:6.3.2.19]	-	GO:0046872//metal ion binding	-
CL1036.Contig1_All	1720	70	3.334	226	10.8419	64	2.9546	161	7.8225	78	3.4506	277	12.9216	gi|225452280|ref|XP_002270990.1|	678.3	0	PREDICTED: pentatricopeptide repeat-containing protein At4g35850, mitochondrial [Vitis vinifera] >gi|296087577|emb|CBI34833.3| unnamed protein product [Vitis vinifera]	gi|359488716|ref|XM_002270954.2|	559	1e-156	PREDICTED: Vitis vinifera pentatricopeptide repeat-containing protein At4g35850, mitochondrial-like (LOC100255888), mRNA	sp|Q8VYR5|PP351_ARATH	577	0	Pentatricopeptide repeat-containing protein At4g35850, mitochondrial OS=Arabidopsis thaliana GN=At4g35850 PE=1 SV=1	--	--	--	--	--	K15336	4e-13	73.9	vvi:100259391	tRNA (cytosine38-C5)-methyltransferase [EC:2.1.1.204]	GO:0034968//histone lysine methylation;GO:0009909//regulation of flower development;GO:0009640//photomorphogenesis;GO:0009220//pyrimidine ribonucleotide biosynthetic process;GO:0010388//cullin deneddylation	-	GO:0005739//mitochondrion
CL10370.Contig1_All	1217	1	0.0673	65	4.4071	2	0.1305	46	3.1587	1	0.0625	20	1.3186	gi|356565461|ref|XP_003550958.1|	283.9	1e-91	PREDICTED: transcription factor RAX3-like [Glycine max]	gi|571436126|ref|XM_003516576.2|	309	4e-81	PREDICTED: Glycine max transcription factor RAX3-like (LOC100812816), mRNA	sp|Q9M2Y9|RAX3_ARATH	260	2e-84	Transcription factor RAX3 OS=Arabidopsis thaliana GN=RAX3 PE=2 SV=1	ECU11g1690	97.8	4e-23	COG5147	Myb superfamily proteins, including transcription factors and mRNA splicing factors	K09422	8e-93	282	mtr:MTR_5g014990	myb proto-oncogene protein, plant	-	GO:0005488//binding	-
CL10373.Contig3_All	1928	0	0	15	0.642	0	0	24	1.0403	0	0	23	0.9572	gi|9965098|gb|AAG09949.1|AF171216_1	442.6	4e-147	vetispiradiene synthase [Solanum lycopersicum]	gi|460369010|ref|XM_004230310.1|	63.9	7e-07	PREDICTED: Solanum lycopersicum viridiflorene synthase-like (LOC101264071), mRNA	sp|Q40577|5EAS_TOBAC	436	2e-146	5-epi-aristolochene synthase OS=Nicotiana tabacum GN=EAS3 PE=1 SV=3	--	--	--	--	--	K12929	3e-140	422	rcu:RCOM_1574380	casbene synthase [EC:4.2.3.8]	GO:0008152//metabolic process	GO:0010333//terpene synthase activity;GO:0046872//metal ion binding	-
CL10392.Contig2_All	704	0	0	34	3.985	0	0	28	3.3238	0	0	37	4.2169	gi|604298040|gb|EYU18128.1|	276.2	6e-93	hypothetical protein MIMGU_mgv1a013838mg [Mimulus guttatus]	gi|568856011|ref|XM_006481522.1|	89.7	4e-15	PREDICTED: Citrus sinensis protein YLS9-like (LOC102622165), mRNA	sp|Q8VZ13|Y1816_ARATH	58.9	2e-10	Uncharacterized protein At1g08160 OS=Arabidopsis thaliana GN=At1g08160 PE=2 SV=1	--	--	--	--	--	K03006	8e-06	47.8	cre:CHLREDRAFT_196948	DNA-directed RNA polymerase II subunit RPB1 [EC:2.7.7.6]	GO:0051607//defense response to virus	-	GO:0005886//plasma membrane
CL10394.Contig2_All	1813	14	0.6326	40	1.8205	14	0.6132	42	1.936	9	0.3777	46	2.0358	gi|590597752|ref|XP_007018701.1|	780.8	0	Queuine tRNA-ribosyltransferase [Theobroma cacao] >gi|508724029|gb|EOY15926.1| Queuine tRNA-ribosyltransferase [Theobroma cacao]	gi|359492893|ref|XM_002284010.2|	1051	0	PREDICTED: Vitis vinifera queuine tRNA-ribosyltransferase-like (LOC100250619), mRNA	--	--	--	--	SPAC1687.19c	442	4e-151	COG0343	Queuine/archaeosine tRNA-ribosyltransferase	K00773	0	778	vvi:100250619	queuine tRNA-ribosyltransferase [EC:2.4.2.29]	GO:0008616//queuosine biosynthetic process	GO:0008479//queuine tRNA-ribosyltransferase activity	-
CL10403.Contig1_All	2534	71	2.2953	414	13.4809	59	1.8488	193	6.365	50	1.5014	214	6.776	gi|225439920|ref|XP_002275244.1|	1118.2	0	PREDICTED: L-type lectin-domain containing receptor kinase VIII.1 [Vitis vinifera]	gi|590630487|ref|XM_007027223.1|	577	1e-161	Theobroma cacao Concanavalin A-like lectin protein kinase family protein (TCM_022116) mRNA, complete cds	sp|Q9LFH9|LRK81_ARATH	955	0	L-type lectin-domain containing receptor kinase VIII.1 OS=Arabidopsis thaliana GN=LECRK81 PE=1 SV=1	YAR019c	109	8e-24	COG0515	Serine/threonine protein kinase	K13416	3e-70	244	rcu:RCOM_1534760	brassinosteroid insensitive 1-associated receptor kinase 1 [EC:2.7.10.1 2.7.11.1]	GO:0006468//protein phosphorylation	GO:0030246//carbohydrate binding;GO:0005524//ATP binding;GO:0004674//protein serine/threonine kinase activity	-
CL1041.Contig1_All	718	85	9.6982	215	24.7081	74	8.1838	309	35.9651	140	14.8363	494	55.2037	gi|629123967|gb|KCW88392.1|	348.2	1e-112	hypothetical protein EUGRSUZ_A00782 [Eucalyptus grandis]	gi|590653682|ref|XM_007033429.1|	73.8	3e-10	Theobroma cacao Malectin/receptor-like protein kinase family protein (TCM_019677) mRNA, complete cds	sp|Q9SCZ4|FERON_ARATH	323	3e-105	Receptor-like protein kinase FERONIA OS=Arabidopsis thaliana GN=FER PE=1 SV=1	--	--	--	--	--	K04733	2e-48	171	ath:AT5G38990	interleukin-1 receptor-associated kinase 4 [EC:2.7.11.1]	GO:0006833//water transport;GO:0010483//pollen tube reception;GO:0006007//glucose catabolic process;GO:0009651//response to salt stress;GO:0000902//cell morphogenesis;GO:0009791//post-embryonic development;GO:0050832//defense response to fungus;GO:0048767//root hair elongation;GO:0006972//hyperosmotic response;GO:0046777//protein autophosphorylation;GO:0007030//Golgi organization;GO:0006096//glyc…	GO:0004674//protein serine/threonine kinase activity;GO:0005524//ATP binding	GO:0005576//extracellular region;GO:0043680//filiform apparatus;GO:0009506//plasmodesma;GO:0005886//plasma membrane
CL1041.Contig4_All	3292	206	5.1263	426	10.6777	290	6.995	619	15.7137	268	6.1944	573	13.9656	gi|565348592|ref|XP_006341293.1|	1369.8	0	PREDICTED: receptor-like protein kinase FERONIA-like [Solanum tuberosum]	gi|565348591|ref|XM_006341231.1|	831	0	PREDICTED: Solanum tuberosum receptor-like protein kinase FERONIA-like (LOC102588417), mRNA	sp|Q9SCZ4|FERON_ARATH	1276	0	Receptor-like protein kinase FERONIA OS=Arabidopsis thaliana GN=FER PE=1 SV=1	BH2504_1	100	5e-22	COG0515	Serine/threonine protein kinase	K04733	0	729	aly:ARALYDRAFT_916421	interleukin-1 receptor-associated kinase 4 [EC:2.7.11.1]	GO:0006833//water transport;GO:0010483//pollen tube reception;GO:0006007//glucose catabolic process;GO:0009651//response to salt stress;GO:0000902//cell morphogenesis;GO:0009791//post-embryonic development;GO:0050832//defense response to fungus;GO:0048767//root hair elongation;GO:0006972//hyperosmotic response;GO:0046777//protein autophosphorylation;GO:0007030//Golgi organization;GO:0006096//glyc…	GO:0004715//non-membrane spanning protein tyrosine kinase activity;GO:0004674//protein serine/threonine kinase activity;GO:0005524//ATP binding	GO:0005576//extracellular region;GO:0043680//filiform apparatus;GO:0009506//plasmodesma;GO:0005886//plasma membrane
CL1041.Contig5_All	3265	254	6.373	856	21.633	364	8.8525	1110	28.411	475	11.0696	1518	37.3039	gi|460401545|ref|XP_004246282.1|	1382.8	0	PREDICTED: receptor-like protein kinase FERONIA-like [Solanum lycopersicum]	gi|590653682|ref|XM_007033429.1|	872	0	Theobroma cacao Malectin/receptor-like protein kinase family protein (TCM_019677) mRNA, complete cds	sp|Q9SCZ4|FERON_ARATH	1292	0	Receptor-like protein kinase FERONIA OS=Arabidopsis thaliana GN=FER PE=1 SV=1	BH2504_1	100	6e-22	COG0515	Serine/threonine protein kinase	K04733	0	719	ath:AT5G38990	interleukin-1 receptor-associated kinase 4 [EC:2.7.11.1]	GO:0006833//water transport;GO:0010483//pollen tube reception;GO:0006007//glucose catabolic process;GO:0009651//response to salt stress;GO:0000902//cell morphogenesis;GO:0009791//post-embryonic development;GO:0050832//defense response to fungus;GO:0048767//root hair elongation;GO:0006972//hyperosmotic response;GO:0046777//protein autophosphorylation;GO:0007030//Golgi organization;GO:0006096//glyc…	GO:0004715//non-membrane spanning protein tyrosine kinase activity;GO:0004674//protein serine/threonine kinase activity;GO:0005524//ATP binding	GO:0005576//extracellular region;GO:0043680//filiform apparatus;GO:0009506//plasmodesma;GO:0005886//plasma membrane
CL10413.Contig2_All	1561	21	1.1021	101	5.3388	28	1.4243	134	7.1738	36	1.7548	84	4.3176	gi|147845061|emb|CAN80574.1|	610.9	0	hypothetical protein VITISV_027325 [Vitis vinifera]	gi|526117771|ref|NM_001281181.1|	363	4e-97	Vitis vinifera DNA binding protein WRKY2 (WRKY2), mRNA >gi|152125806|gb|AY596466.2| Vitis vinifera DNA binding protein WRKY2 (WRKY2) mRNA, complete cds	sp|Q9ZQ70|WRKY3_ARATH	440	2e-150	Probable WRKY transcription factor 3 OS=Arabidopsis thaliana GN=WRKY3 PE=2 SV=1	--	--	--	--	--	K13424	2e-66	226	rcu:RCOM_0664190	WRKY transcription factor 33	GO:0006355//regulation of transcription, DNA-dependent	GO:0003700//sequence-specific DNA binding transcription factor activity;GO:0043565//sequence-specific DNA binding	-
CL10415.Contig1_All	1257	21	1.3686	99	6.4987	18	1.1371	59	3.9225	17	1.0291	44	2.8086	gi|593780775|ref|XP_007153428.1|	349.7	3e-116	hypothetical protein PHAVU_003G034500g [Phaseolus vulgaris] >gi|561026782|gb|ESW25422.1| hypothetical protein PHAVU_003G034500g [Phaseolus vulgaris]	gi|571439910|ref|XM_006574935.1|	133	6e-28	PREDICTED: Glycine max uncharacterized LOC102661207 (LOC102661207), mRNA	--	--	--	--	--	--	--	--	--	--	--	--	--	--	-	-	-
CL10417.Contig1_All	725	6	0.678	76	8.6497	16	1.7524	47	5.4176	14	1.4693	62	6.8615	gi|359480188|ref|XP_003632414.1|	192.2	1e-60	PREDICTED: uncharacterized protein LOC100855416 [Vitis vinifera]	gi|313504293|gb|GU294176.1|	61.9	1e-06	Dioscorea cayenensis clone PL1_D12 microsatellite sequence	--	--	--	--	--	--	--	--	--	--	--	--	--	--	-	-	-
CL1042.Contig2_All	1074	43	3.2799	638	49.0165	62	4.5839	278	21.6315	33	2.3379	182	13.5967	gi|460401966|ref|XP_004246486.1|	245	2e-78	PREDICTED: uncharacterized protein LOC101246370 [Solanum lycopersicum]	gi|147859797|emb|AM469974.2|	85.7	1e-13	Vitis vinifera contig VV78X271653.5, whole genome shotgun sequence	--	--	--	--	--	--	--	--	--	--	--	--	--	--	-	-	-
CL10422.Contig1_All	2882	2	0.0569	1485	42.5166	15	0.4133	1935	56.1092	12	0.3168	661	18.4023	gi|565375919|ref|XP_006354462.1|	67	2e-09	PREDICTED: phosphate transporter PHO1-like [Solanum tuberosum]	gi|225433198|ref|XM_002285301.1|	670	0	PREDICTED: Vitis vinifera phosphate transporter PHO1-like (LOC100244364), mRNA	sp|Q8S403|PHO1_ARATH	706	0	Phosphate transporter PHO1 OS=Arabidopsis thaliana GN=PHO1 PE=2 SV=1	SPCP1E11.01c_2	73.2	1e-22	COG5409	EXS domain-containing protein	--	--	--	--	--	-	-	GO:0016021//integral to membrane
CL10422.Contig2_All	3020	1	0.0271	1017	27.7869	18	0.4733	2023	55.9804	3	0.0756	695	18.4647	gi|565375919|ref|XP_006354462.1|	357.8	0	PREDICTED: phosphate transporter PHO1-like [Solanum tuberosum]	gi|225433198|ref|XM_002285301.1|	722	0	PREDICTED: Vitis vinifera phosphate transporter PHO1-like (LOC100244364), mRNA	sp|Q8S403|PHO1_ARATH	745	0	Phosphate transporter PHO1 OS=Arabidopsis thaliana GN=PHO1 PE=2 SV=1	SPCP1E11.01c_2	75.5	2e-23	COG5409	EXS domain-containing protein	--	--	--	--	--	GO:0016036//cellular response to phosphate starvation;GO:0035435//phosphate ion transmembrane transport	GO:0015114//phosphate ion transmembrane transporter activity	GO:0005794//Golgi apparatus;GO:0016021//integral to membrane;GO:0005802//trans-Golgi network
CL10422.Contig3_All	348	0	0	160	37.9373	4	0.9127	239	57.3939	3	0.6559	97	22.3644	gi|470120596|ref|XP_004296385.1|	111.7	6e-28	PREDICTED: phosphate transporter PHO1-like [Fragaria vesca subsp. vesca]	gi|470120595|ref|XM_004296337.1|	95.6	3e-17	PREDICTED: Fragaria vesca subsp. vesca phosphate transporter PHO1-like (LOC101306032), mRNA	sp|Q8S403|PHO1_ARATH	87	4e-21	Phosphate transporter PHO1 OS=Arabidopsis thaliana GN=PHO1 PE=2 SV=1	--	--	--	--	--	--	--	--	--	--	-	-	-
CL10422.Contig4_All	2576	2	0.0636	654	20.9487	5	0.1541	1118	36.2696	2	0.0591	360	11.213	gi|565375919|ref|XP_006354462.1|	346.7	0	PREDICTED: phosphate transporter PHO1-like [Solanum tuberosum]	gi|225433198|ref|XM_002285301.1|	537	1e-149	PREDICTED: Vitis vinifera phosphate transporter PHO1-like (LOC100244364), mRNA	sp|Q8S403|PHO1_ARATH	647	0	Phosphate transporter PHO1 OS=Arabidopsis thaliana GN=PHO1 PE=2 SV=1	SPCP1E11.01c_2	73.2	2e-22	COG5409	EXS domain-containing protein	--	--	--	--	--	-	-	GO:0016021//integral to membrane
CL10429.Contig2_All	889	6	0.5529	28	2.5989	5	0.4466	53	4.9822	4	0.3424	42	3.7906	--	--	--	--	--	--	--	--	--	--	--	--	--	--	--	--	--	--	--	--	--	--	-	-	-
CL1043.Contig8_All	1181	87	6.0348	354	24.7331	124	8.3372	271	19.1764	79	5.0898	329	22.3517	gi|590583709|ref|XP_007014974.1|	287.3	3e-95	Zinc finger A20 and AN1 domain-containing stress-associated protein 8 isoform 1 [Theobroma cacao] >gi|508785337|gb|EOY32593.1| Zinc finger A20 and AN1 domain-containing stress-associated protein 8 isoform 1 [Theobroma cacao]	gi|590583712|ref|XM_007014913.1|	168	1e-38	Theobroma cacao Zinc finger A20 and AN1 domain-containing stress-associated protein 8 isoform 2 (TCM_040596) mRNA, complete cds	sp|A3BDI8|SAP8_ORYSJ	256	3e-85	Zinc finger A20 and AN1 domain-containing stress-associated protein 8 OS=Oryza sativa subsp. japonica GN=SAP8 PE=2 SV=1	--	--	--	--	--	--	--	--	--	--	-	GO:0008270//zinc ion binding;GO:0003677//DNA binding	-
CL1043.Contig9_All	1018	57	4.5869	265	21.4795	87	6.7861	211	17.3213	50	3.7372	283	22.3051	gi|590583709|ref|XP_007014974.1|	284.3	9e-95	Zinc finger A20 and AN1 domain-containing stress-associated protein 8 isoform 1 [Theobroma cacao] >gi|508785337|gb|EOY32593.1| Zinc finger A20 and AN1 domain-containing stress-associated protein 8 isoform 1 [Theobroma cacao]	gi|590583712|ref|XM_007014913.1|	168	8e-39	Theobroma cacao Zinc finger A20 and AN1 domain-containing stress-associated protein 8 isoform 2 (TCM_040596) mRNA, complete cds	sp|A3BDI8|SAP8_ORYSJ	255	1e-85	Zinc finger A20 and AN1 domain-containing stress-associated protein 8 OS=Oryza sativa subsp. japonica GN=SAP8 PE=2 SV=1	--	--	--	--	--	--	--	--	--	--	-	GO:0008270//zinc ion binding;GO:0003677//DNA binding	-
CL10434.Contig3_All	1727	1	0.0474	354	16.9136	7	0.3219	416	20.1302	6	0.2644	147	6.8295	gi|565363935|ref|XP_006348683.1|	385.6	2e-127	PREDICTED: ninja-family protein AFP3-like [Solanum tuberosum]	gi|470136914|ref|XM_004304178.1|	89.7	1e-14	PREDICTED: Fragaria vesca subsp. vesca ninja-family protein Os03g0214200-like (LOC101293613), mRNA	sp|Q9LMX5|AFP2_ARATH	231	6e-71	Ninja-family protein AFP2 OS=Arabidopsis thaliana GN=AFP2 PE=1 SV=1	--	--	--	--	--	--	--	--	--	--	-	-	-
CL10434.Contig4_All	3301	0	0	291	7.274	4	0.0962	208	5.2658	5	0.1153	72	1.7501	gi|565363935|ref|XP_006348683.1|	154.5	3e-38	PREDICTED: ninja-family protein AFP3-like [Solanum tuberosum]	gi|470136914|ref|XM_004304178.1|	89.7	2e-14	PREDICTED: Fragaria vesca subsp. vesca ninja-family protein Os03g0214200-like (LOC101293613), mRNA	sp|Q9LQ98|AFP1_ARATH	137	4e-35	Ninja-family protein AFP1 OS=Arabidopsis thaliana GN=AFP1 PE=1 SV=1	--	--	--	--	--	--	--	--	--	--	-	-	-
CL10443.Contig1_All	637	4	0.5144	36	4.6633	2	0.2493	17	2.2303	2	0.2389	63	7.9354	gi|292668919|gb|ADE41114.1|	215.3	1e-69	AP2 domain class transcription factor [Malus domestica]	gi|145358424|ref|NM_122428.2|	135	7e-29	Arabidopsis thaliana ethylene-responsive transcription factor ERF003 mRNA, complete cds	sp|Q94AW5|ERF03_ARATH	199	2e-65	Ethylene-responsive transcription factor ERF003 OS=Arabidopsis thaliana GN=ERF003 PE=2 SV=1	--	--	--	--	--	K09286	5e-22	90.9	rcu:RCOM_0546450	EREBP-like factor	GO:0006351//transcription, DNA-dependent	-	-
CL10447.Contig1_All	902	8	0.7266	99	9.0564	20	1.7606	111	10.284	13	1.0966	62	5.5151	gi|255562468|ref|XP_002522240.1|	228.4	6e-72	conserved hypothetical protein [Ricinus communis] >gi|223538493|gb|EEF40098.1| conserved hypothetical protein [Ricinus communis]	gi|183397007|gb|AC165431.9|	97.6	2e-17	Medicago truncatula clone mth2-117b21, complete sequence	sp|O81791|RKD5_ARATH	48.5	2e-06	Protein RKD5 OS=Arabidopsis thaliana GN=RKD5 PE=3 SV=1	--	--	--	--	--	--	--	--	--	--	-	-	-
CL10449.Contig1_All	1272	28	1.8033	367	23.807	35	2.1849	171	11.2346	44	2.632	243	15.328	gi|225433203|ref|XP_002281775.1|	161.8	2e-46	PREDICTED: uncharacterized protein LOC100242675 [Vitis vinifera]	gi|571569320|ref|XM_006606308.1|	81.8	2e-12	PREDICTED: Glycine max uncharacterized LOC100801172 (LOC100801172), transcript variant X2, mRNA	--	--	--	--	--	--	--	--	--	--	--	--	--	--	-	-	-
CL10458.Contig1_All	1633	247	12.391	1116	56.3903	401	19.4987	1655	84.6952	327	15.2365	919	45.1538	gi|225465569|ref|XP_002263468.1|	699.1	0	PREDICTED: uncharacterized protein LOC100263054 [Vitis vinifera] >gi|147791031|emb|CAN61465.1| hypothetical protein VITISV_005001 [Vitis vinifera]	gi|359488051|ref|XM_002263432.2|	339	7e-90	PREDICTED: Vitis vinifera uncharacterized LOC100263054 (LOC100263054), mRNA	--	--	--	--	--	--	--	--	--	--	--	--	--	--	-	-	-
CL10465.Contig1_All	2281	0	0	126	4.558	2	0.0696	148	5.4223	4	0.1334	185	6.5075	gi|359479669|ref|XP_003632327.1|	1076.6	0	PREDICTED: sulfate transporter 3.1-like [Vitis vinifera]	gi|566156315|ref|XM_002300785.2|	515	1e-143	Populus trichocarpa Sulfate transporter 3.2 family protein (POPTR_0002s05030g) mRNA, complete cds	sp|Q9SV13|SUT31_ARATH	983	0	Sulfate transporter 3.1 OS=Arabidopsis thaliana GN=SULTR3;1 PE=2 SV=1	Cgl1025	262	1e-77	COG0659	Sulfate permease and related transporters (MFS superfamily)	--	--	--	--	--	-	GO:0008271//secondary active sulfate transmembrane transporter activity	GO:0016021//integral to membrane
CL1047.Contig2_All	936	37	3.2383	130	11.4602	35	2.9692	188	16.7853	27	2.1949	192	16.4585	gi|225458830|ref|XP_002285308.1|	463.4	1e-164	PREDICTED: sigma factor sigB regulation protein rsbQ [Vitis vinifera]	gi|460384792|ref|XM_004238045.1|	151	2e-33	PREDICTED: Solanum lycopersicum sigma factor SigB regulation protein RsbQ-like (LOC101259838), mRNA	--	--	--	--	slr0440	181	6e-55	COG0596	Predicted hydrolases or acyltransferases (alpha/beta hydrolase superfamily)	--	--	--	--	--	GO:1901601//strigolactone biosynthetic process;GO:0009805//coumarin biosynthetic process;GO:0010223//secondary shoot formation;GO:0009611//response to wounding;GO:0015824//proline transport	GO:0052689	GO:0005737//cytoplasm
CL10471.Contig7_All	2727	118	3.5448	405	12.2545	88	2.5624	282	8.6419	101	2.8181	928	27.3041	gi|470134520|ref|XP_004303096.1|	219.2	0	PREDICTED: acyl-coenzyme A oxidase 3, peroxisomal-like [Fragaria vesca subsp. vesca]	gi|402715753|gb|JQ346078.1|	408	1e-110	Prunus persica acyl-CoA oxidase 3 (ACX3) mRNA, complete cds	sp|P0CZ23|ACOX3_ARATH	583	0	Acyl-coenzyme A oxidase 3, peroxisomal OS=Arabidopsis thaliana GN=ACX3 PE=1 SV=1	YGL205w	155	2e-48	COG1960	Acyl-CoA dehydrogenases	K00232	0	596	pop:POPTR_582787	acyl-CoA oxidase [EC:1.3.3.6]	GO:0006635//fatty acid beta-oxidation	GO:0003997//acyl-CoA oxidase activity	GO:0005777//peroxisome
CL1048.Contig1_All	1891	100	4.3322	206	8.9888	97	4.0731	185	8.1757	90	3.6214	430	18.2449	gi|398363579|gb|AFO84084.1|	830.9	0	hexokinase [Actinidia deliciosa]	gi|398363578|gb|JX067539.1|	862	0	Actinidia deliciosa clone 1688855 hexokinase (HK1.2) mRNA, complete cds	sp|Q9SEK3|HXK1_SPIOL	766	0	Hexokinase-1 OS=Spinacia oleracea GN=HXK1 PE=2 SV=1	SPAC24H6.04	278	8e-86	COG5026	Hexokinase	K00844	0	828	vvi:100242358	hexokinase [EC:2.7.1.1]	GO:0046835//carbohydrate phosphorylation;GO:0090332//stomatal closure;GO:0010148//transpiration;GO:0012501//programmed cell death;GO:0019320//hexose catabolic process;GO:0051156//glucose 6-phosphate metabolic process;GO:0006096//glycolysis;GO:0009747//hexokinase-dependent signaling;GO:0010255//glucose mediated signaling pathway	GO:0004340//glucokinase activity;GO:0008270//zinc ion binding;GO:0008865//fructokinase activity;GO:0005524//ATP binding	GO:0005774//vacuolar membrane;GO:0009536//plastid;GO:0031307//integral to mitochondrial outer membrane
CL10485.Contig2_All	569	40	5.759	127	18.4169	83	11.5828	195	28.6397	61	8.1572	124	17.4854	gi|255582975|ref|XP_002532257.1|	149.8	2e-41	WD-repeat protein, putative [Ricinus communis] >gi|223528045|gb|EEF30123.1| WD-repeat protein, putative [Ricinus communis]	gi|359479034|ref|XM_002284812.2|	103	2e-19	PREDICTED: Vitis vinifera DDB1- and CUL4-associated factor 8-like (LOC100253665), mRNA	--	--	--	--	--	--	--	--	--	K11804	1e-42	149	rcu:RCOM_0624690	WD repeat-containing protein 42A	-	-	-
CL1049.Contig3_All	1257	66	4.3014	136	8.9275	54	3.4112	135	8.9752	33	1.9976	123	7.8512	gi|296087707|emb|CBI34963.3|	393.3	1e-125	unnamed protein product [Vitis vinifera]	gi|359488861|ref|XM_003633786.1|	363	3e-97	PREDICTED: Vitis vinifera uncharacterized LOC100252575 (LOC100252575), mRNA	--	--	--	--	--	--	--	--	--	--	--	--	--	--	GO:0006351//transcription, DNA-dependent	GO:0003677//DNA binding;GO:0003682//chromatin binding	GO:0005634//nucleus
CL1049.Contig4_All	1294	53	3.3554	106	6.7592	56	3.4364	128	8.2665	36	2.1169	106	6.5726	gi|296087707|emb|CBI34963.3|	396.4	1e-126	unnamed protein product [Vitis vinifera]	gi|359488861|ref|XM_003633786.1|	371	1e-99	PREDICTED: Vitis vinifera uncharacterized LOC100252575 (LOC100252575), mRNA	--	--	--	--	--	--	--	--	--	--	--	--	--	--	GO:0006351//transcription, DNA-dependent	GO:0003677//DNA binding;GO:0003682//chromatin binding	GO:0005634//nucleus
CL1049.Contig9_All	6170	517	6.8644	1238	16.5562	545	7.0139	1319	17.8651	439	5.4138	1107	14.3955	gi|359488862|ref|XP_003633834.1|	1850.1	0	PREDICTED: uncharacterized protein LOC100252575 [Vitis vinifera]	gi|359488861|ref|XM_003633786.1|	498	1e-137	PREDICTED: Vitis vinifera uncharacterized LOC100252575 (LOC100252575), mRNA	sp|F4J4Y5|MD26A_ARATH	53.1	2e-06	Probable mediator of RNA polymerase II transcription subunit 26a OS=Arabidopsis thaliana GN=MED26A PE=2 SV=1	--	--	--	--	--	--	--	--	--	--	-	-	-
CL10499.Contig4_All	1051	58	4.5209	120	9.4212	39	2.9465	132	10.4959	32	2.3167	82	6.26	gi|225424108|ref|XP_002283507.1|	99.8	1e-53	PREDICTED: E3 ubiquitin-protein ligase RHA2A-like [Vitis vinifera]	gi|359472910|ref|XM_002283471.2|	89.7	6e-15	PREDICTED: Vitis vinifera E3 ubiquitin-protein ligase RHA2A-like (LOC100262985), mRNA	sp|Q9ZU51|RHA2B_ARATH	98.6	3e-29	Probable E3 ubiquitin-protein ligase RHA2B OS=Arabidopsis thaliana GN=RHA2B PE=1 SV=2	SPAC57A7.09	48.9	8e-06	COG5540	RING-finger-containing ubiquitin ligase	K15692	5e-09	57.8	bdi:100845565	E3 ubiquitin-protein ligase RNF13 [EC:6.3.2.19]	-	GO:0008270//zinc ion binding	-
CL10503.Contig4_All	3272	34	0.8513	281	7.0863	53	1.2862	402	10.2674	48	1.1162	794	19.4703	gi|147798019|emb|CAN69461.1|	1356.3	0	hypothetical protein VITISV_043132 [Vitis vinifera]	gi|359477973|ref|XM_002263705.2|	769	0	PREDICTED: Vitis vinifera probable receptor protein kinase TMK1-like (LOC100265293), mRNA	sp|P43298|TMK1_ARATH	916	0	Probable receptor protein kinase TMK1 OS=Arabidopsis thaliana GN=TMK1 PE=2 SV=1	ML0897	94.4	1e-19	COG0515	Serine/threonine protein kinase	K00924	0	916	ath:AT1G66150	[EC:2.7.1.-]	GO:0006468//protein phosphorylation	GO:0005524//ATP binding;GO:0004674//protein serine/threonine kinase activity	GO:0016021//integral to membrane
CL10510.Contig1_All	1203	0	0	70	4.8013	0	0	21	1.4588	0	0	15	1.0004	gi|225442749|ref|XP_002284974.1|	416	8e-144	PREDICTED: gibberellin 20 oxidase 1 [Vitis vinifera] >gi|297743336|emb|CBI36203.3| unnamed protein product [Vitis vinifera]	gi|359482969|ref|XM_002284938.2|	115	1e-22	PREDICTED: Vitis vinifera gibberellin 20 oxidase 1-like (LOC100254863), mRNA	sp|Q39110|GAOX1_ARATH	110	6e-27	Gibberellin 20 oxidase 1 OS=Arabidopsis thaliana GN=20ox1 PE=2 SV=2	PA0147	78.6	1e-15	COG3491	Isopenicillin N synthase and related dioxygenases	K05282	8e-29	117	aly:ARALYDRAFT_492287	gibberellin 20-oxidase [EC:1.14.11.12]	GO:0055114//oxidation-reduction process	GO:0016706//oxidoreductase activity, acting on paired donors, with incorporation or reduction of molecular oxygen, 2-oxoglutarate as one donor, and incorporation of one atom each of oxygen into both donors	-
CL10511.Contig1_All	687	1	0.1192	63	7.5668	0	0	50	6.0822	0	0	90	10.5112	gi|224082796|ref|XP_002306842.1|	260.8	1e-86	hypothetical protein POPTR_0005s24460g [Populus trichocarpa] >gi|222856291|gb|EEE93838.1| hypothetical protein POPTR_0005s24460g [Populus trichocarpa]	gi|224110987|ref|XM_002315671.1|	139	5e-30	Populus trichocarpa ETHYLENE RESPONSE FACTOR 1 family protein (POPTR_0010s08300g) mRNA, complete cds	sp|Q8LDC8|ERF92_ARATH	229	2e-76	Ethylene-responsive transcription factor 1B OS=Arabidopsis thaliana GN=ERF1B PE=1 SV=2	--	--	--	--	--	K14516	4e-87	258	rcu:RCOM_1007740	ethylene-responsive transcription factor 1	GO:0006351//transcription, DNA-dependent	-	-
CL10517.Contig2_All	852	4	0.3846	79	7.6509	1	0.0932	38	3.7273	1	0.0893	69	6.4979	gi|590691662|ref|XP_007043845.1|	171.8	3e-51	Uncharacterized protein TCM_008431 [Theobroma cacao] >gi|508707780|gb|EOX99676.1| Uncharacterized protein TCM_008431 [Theobroma cacao]	gi|225425149|ref|XM_002263077.1|	99.6	5e-18	PREDICTED: Vitis vinifera uncharacterized LOC100247256 (LOC100247256), mRNA	--	--	--	--	--	--	--	--	--	--	--	--	--	--	-	-	-
CL1052.Contig1_All	3715	52	1.1467	132	2.9318	58	1.2397	243	5.4663	42	0.8602	249	5.3778	gi|359488809|ref|XP_002272929.2|	62.4	1e-07	PREDICTED: uncharacterized protein LOC100264483 [Vitis vinifera]	gi|599023015|emb|HG964667.1|	113	2e-21	Coffea arabica clone BAC 144-23N, cultivar IAPAR 59	sp|A4GSN8|NUA_ARATH	66.2	1e-10	Nuclear-pore anchor OS=Arabidopsis thaliana GN=NUA PE=1 SV=1	YLR106c	66.6	4e-10	COG5271	AAA ATPase containing von Willebrand factor type A (vWA) domain	K09291	4e-10	66.2	ath:AT1G79280	nucleoprotein TPR	-	-	-
CL1052.Contig3_All	2799	178	5.2097	474	13.9734	271	7.688	1048	31.29	190	5.165	962	27.5764	gi|147783375|emb|CAN59884.1|	74.7	1e-11	hypothetical protein VITISV_026166 [Vitis vinifera]	--	--	--	--	sp|A4GSN8|NUA_ARATH	65.5	2e-10	Nuclear-pore anchor OS=Arabidopsis thaliana GN=NUA PE=1 SV=1	sll1021	58.9	4e-08	COG2268	Uncharacterized protein conserved in bacteria	K09291	4e-10	65.5	ath:AT1G79280	nucleoprotein TPR	-	-	-
CL1052.Contig4_All	3231	242	6.1359	499	12.7435	407	10.0024	803	20.7695	189	4.4509	1344	33.3755	gi|296087614|emb|CBI34870.3|	162.5	2e-38	unnamed protein product [Vitis vinifera]	gi|599023015|emb|HG964667.1|	107	9e-20	Coffea arabica clone BAC 144-23N, cultivar IAPAR 59	sp|P31568|YCF2_OENPI	63.2	7e-10	Protein ycf2 (Fragment) OS=Oenothera picensis GN=ycf2 PE=3 SV=1	YLR106c	70.1	3e-11	COG5271	AAA ATPase containing von Willebrand factor type A (vWA) domain	K09291	2e-09	63.5	ath:AT1G79280	nucleoprotein TPR	-	-	-
CL10520.Contig2_All	1571	62	3.233	299	15.7044	122	6.1664	499	26.5443	88	4.2622	335	17.1094	gi|590613741|ref|XP_007022751.1|	676.4	0	Caspase, putative [Theobroma cacao] >gi|508722379|gb|EOY14276.1| Caspase, putative [Theobroma cacao]	gi|568881795|ref|XM_006493674.1|	153	8e-34	PREDICTED: Citrus sinensis metacaspase-4-like (LOC102622340), mRNA	sp|O64517|MCA4_ARATH	560	0	Metacaspase-4 OS=Arabidopsis thaliana GN=AMC4 PE=1 SV=1	--	--	--	--	--	--	--	--	--	--	GO:0010225//response to UV-C;GO:0043068//positive regulation of programmed cell death;GO:0016540//protein autoprocessing;GO:0010421//hydrogen peroxide-mediated programmed cell death;GO:0006508//proteolysis	GO:0042802//identical protein binding;GO:0004197//cysteine-type endopeptidase activity	GO:0009506//plasmodesma;GO:0009507//chloroplast;GO:0005886//plasma membrane
CL10520.Contig3_All	1532	23	1.2299	72	3.8779	26	1.3476	88	4.8003	13	0.6457	61	3.1947	gi|590613741|ref|XP_007022751.1|	683.3	0	Caspase, putative [Theobroma cacao] >gi|508722379|gb|EOY14276.1| Caspase, putative [Theobroma cacao]	gi|568881795|ref|XM_006493674.1|	153	8e-34	PREDICTED: Citrus sinensis metacaspase-4-like (LOC102622340), mRNA	sp|O64517|MCA4_ARATH	561	0	Metacaspase-4 OS=Arabidopsis thaliana GN=AMC4 PE=1 SV=1	--	--	--	--	--	--	--	--	--	--	GO:0010225//response to UV-C;GO:0043068//positive regulation of programmed cell death;GO:0016540//protein autoprocessing;GO:0010421//hydrogen peroxide-mediated programmed cell death;GO:0006508//proteolysis	GO:0042802//identical protein binding;GO:0004197//cysteine-type endopeptidase activity	GO:0009506//plasmodesma;GO:0009507//chloroplast;GO:0005886//plasma membrane
CL10540.Contig1_All	2143	385	14.7175	1733	66.7271	504	18.6748	1566	61.0684	839	29.7895	2639	98.8058	gi|225460783|ref|XP_002274753.1|	485.7	1e-164	PREDICTED: uncharacterized protein LOC100262283 [Vitis vinifera]	gi|571506456|ref|XM_006595643.1|	95.6	2e-16	PREDICTED: Glycine max uncharacterized LOC100781587 (LOC100781587), transcript variant X2, mRNA	--	--	--	--	--	--	--	--	--	--	--	--	--	--	-	-	-
CL10547.Contig1_All	1587	69	3.5618	145	7.5391	32	1.6011	117	6.1611	74	3.548	155	7.8365	gi|224117120|ref|XP_002317481.1|	639.4	0	hypothetical protein POPTR_0011s11570g [Populus trichocarpa] >gi|222860546|gb|EEE98093.1| hypothetical protein POPTR_0011s11570g [Populus trichocarpa]	gi|359493822|ref|XM_002282628.2|	444	1e-121	PREDICTED: Vitis vinifera probable aminotransferase TAT2-like, transcript variant 1 (LOC100241782), mRNA	sp|Q9FN30|TAT2_ARATH	589	0	Probable aminotransferase TAT2 OS=Arabidopsis thaliana GN=At5g53970 PE=2 SV=1	PAB1810	147	1e-38	COG0436	Aspartate/tyrosine/aromatic aminotransferase	K00815	0	639	pop:POPTR_568851	tyrosine aminotransferase [EC:2.6.1.5]	GO:0010189//vitamin E biosynthetic process;GO:0006520//cellular amino acid metabolic process	GO:0030170//pyridoxal phosphate binding;GO:0004838//L-tyrosine:2-oxoglutarate aminotransferase activity;GO:0080130//L-phenylalanine:2-oxoglutarate aminotransferase activity	-
CL10552.Contig1_All	645	1	0.127	82	10.4901	1	0.1231	108	13.993	1	0.118	25	3.1099	gi|255539054|ref|XP_002510592.1|	203	7e-65	ring finger protein, putative [Ricinus communis] >gi|223551293|gb|EEF52779.1| ring finger protein, putative [Ricinus communis]	gi|571539894|ref|XM_003550390.2|	75.8	6e-11	PREDICTED: Glycine max E3 ubiquitin-protein ligase ATL23-like (LOC100780203), mRNA	sp|Q8L9W3|ATL23_ARATH	147	7e-45	E3 ubiquitin-protein ligase ATL23 OS=Arabidopsis thaliana GN=ATL23 PE=1 SV=2	ECU07g0330	48.5	3e-06	COG5540	RING-finger-containing ubiquitin ligase	K05283	2e-12	66.6	aly:ARALYDRAFT_354960	phosphatidylinositol glycan, class W [EC:2.3.-.-]	-	GO:0008270//zinc ion binding	-
CL10554.Contig3_All	3851	52	1.1062	132	2.8283	57	1.1753	157	3.407	44	0.8694	115	2.396	gi|225446128|ref|XP_002270551.1|	375.6	2e-111	PREDICTED: uncharacterized protein LOC100259784 [Vitis vinifera] >gi|297735352|emb|CBI17792.3| unnamed protein product [Vitis vinifera]	gi|568840390|ref|XR_370275.1|	448	1e-122	PREDICTED: Citrus sinensis bifunctional dethiobiotin synthetase/7,8-diamino-pelargonic acid aminotransferase, mitochondrial-like (LOC102624762), transcript variant X2, misc_RNA	sp|B0F481|BIODA_ARATH	468	0	Bifunctional dethiobiotin synthetase/7,8-diamino-pelargonic acid aminotransferase, mitochondrial OS=Arabidopsis thaliana GN=BIO3-BIO1 PE=1 SV=1	CPn1041	121	2e-28	COG0161	Adenosylmethionine-8-amino-7-oxononanoate aminotransferase	K00833	0	535	vvi:100259784	adenosylmethionine-8-amino-7-oxononanoate aminotransferase [EC:2.6.1.62]	GO:0006275//regulation of DNA replication;GO:0051567//histone H3-K9 methylation;GO:0008283//cell proliferation;GO:0006306//DNA methylation;GO:0051726//regulation of cell cycle;GO:0006270//DNA replication initiation;GO:0009102//biotin biosynthetic process	GO:1901363;GO:0004141//dethiobiotin synthase activity;GO:0043168;GO:0004015//adenosylmethionine-8-amino-7-oxononanoate transaminase activity;GO:0097159//organic cyclic compound binding	GO:0005739//mitochondrion
CL10561.Contig1_All	417	46	9.0369	126	24.9322	50	9.521	199	39.8808	34	6.2039	102	19.6259	gi|590681606|ref|XP_007041125.1|	72.4	8e-14	Multidrug resistance-associated protein 2 isoform 3 [Theobroma cacao] >gi|508705060|gb|EOX96956.1| Multidrug resistance-associated protein 2 isoform 3 [Theobroma cacao]	gi|566194569|ref|XM_002317315.2|	93.7	2e-16	Populus trichocarpa MULTIDRUG RESISTANCE-ASSOCIATED protein 2 (POPTR_0011s09370g) mRNA, complete cds	sp|Q42093|AB2C_ARATH	53.5	4e-09	ABC transporter C family member 2 OS=Arabidopsis thaliana GN=ABCC2 PE=1 SV=2	--	--	--	--	--	--	--	--	--	--	GO:0015700//arsenite transport;GO:0046685//response to arsenic-containing substance;GO:0071994;GO:0006812//cation transport;GO:0055114//oxidation-reduction process;GO:0006200//ATP catabolic process	GO:0071992//phytochelatin transmembrane transporter activity;GO:0032440//2-alkenal reductase [NAD(P)] activity;GO:0015446//arsenite-transmembrane transporting ATPase activity;GO:0005524//ATP binding	GO:0000325//plant-type vacuole;GO:0016021//integral to membrane;GO:0009506//plasmodesma
CL10561.Contig3_All	5419	1650	24.9437	4565	69.5101	1941	28.4417	6322	97.495	1668	23.4207	4178	61.8607	gi|590681599|ref|XP_007041123.1|	2759.6	0	Multidrug resistance-associated protein 2 isoform 1 [Theobroma cacao] >gi|508705058|gb|EOX96954.1| Multidrug resistance-associated protein 2 isoform 1 [Theobroma cacao]	gi|359483924|ref|XM_003632988.1|	1372	0	PREDICTED: Vitis vinifera ABC transporter C family-like, transcript variant 2 (LOC100251535), mRNA	sp|Q42093|AB2C_ARATH	2528	0	ABC transporter C family member 2 OS=Arabidopsis thaliana GN=ABCC2 PE=1 SV=2	YDR135c	846	0	COG1132	ABC-type multidrug transport system, ATPase and permease components	K05666	0	758	olu:OSTLU_35503	ATP-binding cassette, subfamily C (CFTR/MRP), member 2	GO:0015700//arsenite transport;GO:0046685//response to arsenic-containing substance;GO:0071994;GO:0006812//cation transport;GO:0055114//oxidation-reduction process;GO:0006200//ATP catabolic process	GO:0071992//phytochelatin transmembrane transporter activity;GO:0032440//2-alkenal reductase [NAD(P)] activity;GO:0015446//arsenite-transmembrane transporting ATPase activity;GO:0005524//ATP binding	GO:0000325//plant-type vacuole;GO:0016021//integral to membrane;GO:0009506//plasmodesma
CL10564.Contig1_All	1834	192	8.5763	1537	69.1513	261	11.3003	1124	51.217	354	14.6868	2894	126.609	gi|46947675|gb|AAT06912.1|	937.6	0	cytochrome P450 [Ammi majus]	gi|46947674|gb|AY532371.2|	1021	0	Ammi majus cytochrome P450 (CYP98A21) mRNA, complete cds	sp|O48922|C98A2_SOYBN	885	0	Cytochrome P450 98A2 OS=Glycine max GN=CYP98A2 PE=2 SV=1	all1361	125	6e-30	COG2124	Cytochrome P450	K09754	0	918	rcu:RCOM_1106600	coumaroylquinate(coumaroylshikimate) 3'-monooxygenase [EC:1.14.13.36]	GO:0055114//oxidation-reduction process	GO:0020037//heme binding;GO:0005506//iron ion binding;GO:0016711//flavonoid 3'-monooxygenase activity	-
CL10567.Contig1_All	1396	11	0.6455	555	32.8045	24	1.3651	219	13.1101	54	2.9433	671	38.5658	gi|565391224|ref|XP_006361323.1|	498	1e-173	PREDICTED: serine/threonine-protein kinase OXI1-like [Solanum tuberosum]	gi|357513222|ref|XM_003626852.1|	178	1e-41	Medicago truncatula Serine/threonine protein kinase OXI1 (MTR_8g011780) mRNA, complete cds	sp|Q9LSF1|OXI1_ARATH	440	2e-152	Serine/threonine-protein kinase OXI1 OS=Arabidopsis thaliana GN=OXI1 PE=1 SV=1	SPAC17G8.14c_2	127	2e-32	COG0515	Serine/threonine protein kinase	K08286	1e-67	228	aly:ARALYDRAFT_494187	protein-serine/threonine kinase [EC:2.7.11.-]	GO:0006979//response to oxidative stress;GO:0046777//protein autophosphorylation;GO:0009611//response to wounding;GO:0010200//response to chitin	GO:0004674//protein serine/threonine kinase activity;GO:0000166//nucleotide binding;GO:0019901//protein kinase binding	GO:0005634//nucleus
CL10579.Contig1_All	985	0	0	93	7.7906	1	0.0806	86	7.2964	0	0	38	3.0954	gi|590682026|ref|XP_007041237.1|	277.7	7e-92	Uncharacterized protein TCM_006175 [Theobroma cacao] >gi|508705172|gb|EOX97068.1| Uncharacterized protein TCM_006175 [Theobroma cacao]	gi|147857310|emb|AM467558.2|	113	4e-22	Vitis vinifera contig VV78X059322.2, whole genome shotgun sequence	--	--	--	--	--	--	--	--	--	--	--	--	--	--	-	-	-
CL10579.Contig2_All	1013	3	0.2426	561	45.6961	6	0.4703	183	15.0969	13	0.9765	249	19.7222	gi|590682026|ref|XP_007041237.1|	286.2	4e-95	Uncharacterized protein TCM_006175 [Theobroma cacao] >gi|508705172|gb|EOX97068.1| Uncharacterized protein TCM_006175 [Theobroma cacao]	gi|147857310|emb|AM467558.2|	113	4e-22	Vitis vinifera contig VV78X059322.2, whole genome shotgun sequence	--	--	--	--	--	--	--	--	--	--	--	--	--	--	-	-	-
CL10588.Contig1_All	725	1	0.113	57	6.4873	4	0.4381	79	9.1062	4	0.4198	78	8.6322	gi|359496470|ref|XP_002266481.2|	200.7	3e-64	PREDICTED: dCTP pyrophosphatase 1-like [Vitis vinifera]	gi|403043854|ref|NM_001251668.2|	198	7e-48	Glycine max uncharacterized LOC100500214 (LOC100500214), mRNA	--	--	--	--	AF1178	72.8	5e-16	COG1694	Predicted pyrophosphatase	--	--	--	--	--	-	-	-
CL10589.Contig2_All	2554	0	0	124	4.0061	2	0.0622	136	4.45	0	0	45	1.4137	gi|595836207|ref|XP_007207210.1|	1066.2	0	hypothetical protein PRUPE_ppa001938mg [Prunus persica] >gi|462402852|gb|EMJ08409.1| hypothetical protein PRUPE_ppa001938mg [Prunus persica]	gi|123688811|emb|AM446719.1|	295	1e-76	Vitis vinifera, whole genome shotgun sequence, contig VV78X081880.12, clone ENTAV 115	sp|O65351|SUBL_ARATH	566	0	Subtilisin-like protease OS=Arabidopsis thaliana GN=ARA12 PE=1 SV=1	BS_vpr	95.9	1e-19	COG1404	Subtilisin-like serine proteases	--	--	--	--	--	GO:0043086//negative regulation of catalytic activity;GO:0006508//proteolysis	GO:0042802//identical protein binding;GO:0004252//serine-type endopeptidase activity	-
CL10591.Contig1_All	1261	645	41.9026	1520	99.4614	640	40.3008	1548	102.59	722	43.5658	1483	94.3607	gi|567893978|ref|XP_006439477.1|	539.6	0	hypothetical protein CICLE_v10019842mg [Citrus clementina] >gi|567893984|ref|XP_006439480.1| hypothetical protein CICLE_v10019842mg [Citrus clementina] >gi|557541739|gb|ESR52717.1| hypothetical protein CICLE_v10019842mg [Citrus clementina] >gi|557541742|gb|ESR52720.1| hypothetical protein CICLE_v10019842mg [Citrus clementina]	gi|359474155|ref|XM_002278612.2|	569	1e-159	PREDICTED: Vitis vinifera monodehydroascorbate reductase, chloroplastic-like (LOC100253570), mRNA	sp|P92947|MDARP_ARATH	499	2e-175	Monodehydroascorbate reductase, chloroplastic OS=Arabidopsis thaliana GN=At1g63940 PE=2 SV=3	Cgl2652	126	7e-32	COG0446	Uncharacterized NAD(FAD)-dependent dehydrogenases	K08232	0	524	gmx:100819919	monodehydroascorbate reductase (NADH) [EC:1.6.5.4]	GO:0055114//oxidation-reduction process;GO:0009409//response to cold;GO:0000737//DNA catabolic process, endonucleolytic;GO:0046686//response to cadmium ion	GO:0003906//DNA-(apurinic or apyrimidinic site) lyase activity;GO:0016491//oxidoreductase activity;GO:0005524//ATP binding;GO:0050660//flavin adenine dinucleotide binding	GO:0005739//mitochondrion;GO:0009570//chloroplast stroma;GO:0010319//stromule
CL10605.Contig1_All	1376	11	0.6549	122	7.3159	10	0.5771	97	5.8912	34	1.8801	85	4.9564	gi|595824230|ref|XP_007205203.1|	457.6	2e-157	hypothetical protein PRUPE_ppa005824mg [Prunus persica] >gi|462400845|gb|EMJ06402.1| hypothetical protein PRUPE_ppa005824mg [Prunus persica]	gi|568819363|ref|XM_006464162.1|	131	2e-27	PREDICTED: Citrus sinensis cell wall integrity and stress response component 3-like (LOC102616812), mRNA	--	--	--	--	--	--	--	--	--	--	--	--	--	--	-	-	GO:0043231//intracellular membrane-bounded organelle;GO:0012505//endomembrane system;GO:0044444//cytoplasmic part
CL10612.Contig2_All	2332	0	0	66	2.3353	0	0	77	2.7594	0	0	280	9.6337	gi|574481403|gb|ETW08395.1|	337.8	8e-107	calcium/proton exchanger [Aphanomyces invadans]	--	--	--	--	sp|Q5KQN0|CAX2_ORYSJ	296	2e-92	Vacuolar cation/proton exchanger 2 OS=Oryza sativa subsp. japonica GN=CAX2 PE=2 SV=2	YDL128w	420	4e-140	COG0387	Ca2+/H+ antiporter	K07300	3e-95	305	ppp:PHYPADRAFT_172207	Ca2+:H+ antiporter	GO:0006812//cation transport	-	-
CL10622.Contig1_All	1509	46	2.4973	228	12.4673	105	5.5252	268	14.842	23	1.1597	110	5.8488	gi|460367144|ref|XP_004229435.1|	435.6	2e-148	PREDICTED: basic 7S globulin-like [Solanum lycopersicum]	gi|460367143|ref|XM_004229387.1|	115	2e-22	PREDICTED: Solanum lycopersicum basic 7S globulin-like (LOC101255625), mRNA	sp|P13917|7SB1_SOYBN	194	2e-56	Basic 7S globulin OS=Glycine max GN=BG PE=1 SV=2	--	--	--	--	--	K00924	3e-07	54.3	aly:ARALYDRAFT_489138	[EC:2.7.1.-]	-	-	-
CL10622.Contig2_All	1285	14	0.8925	146	9.3751	37	2.2864	151	9.8202	7	0.4145	68	4.2459	gi|460367144|ref|XP_004229435.1|	364	2e-121	PREDICTED: basic 7S globulin-like [Solanum lycopersicum]	gi|21907978|dbj|AP004960.1|	91.7	2e-15	Lotus japonicus genomic DNA, chromosome 6, clone: LjT19B18, TM0139, complete sequence	sp|P13917|7SB1_SOYBN	152	9e-42	Basic 7S globulin OS=Glycine max GN=BG PE=1 SV=2	--	--	--	--	--	K00924	3e-06	50.8	ath:AT5G22850	[EC:2.7.1.-]	-	-	-
CL10625.Contig11_All	1274	9	0.5787	67	4.3394	33	2.0568	79	5.1821	22	1.3139	95	5.983	gi|460385048|ref|XP_004238217.1|	575.1	0	PREDICTED: protein DA1-like [Solanum lycopersicum]	gi|359492103|ref|XM_002283548.2|	593	1e-166	PREDICTED: Vitis vinifera protein DA1-like (LOC100253933), mRNA	sp|P0C7Q8|DA1_ARATH	454	4e-157	Protein DA1 OS=Arabidopsis thaliana GN=DA1 PE=1 SV=1	--	--	--	--	--	K14380	2e-07	52.8	pop:POPTR_946533	four and a half LIM domains protein 2	GO:0009886//post-embryonic morphogenesis;GO:0048608//reproductive structure development;GO:0044702	GO:0046872//metal ion binding	-
CL10625.Contig12_All	1334	6	0.3685	61	3.7731	22	1.3095	59	3.6961	8	0.4563	67	4.0298	gi|460385048|ref|XP_004238217.1|	319.3	9e-103	PREDICTED: protein DA1-like [Solanum lycopersicum]	gi|359492103|ref|XM_002283548.2|	242	9e-61	PREDICTED: Vitis vinifera protein DA1-like (LOC100253933), mRNA	sp|P0C7Q8|DA1_ARATH	215	3e-64	Protein DA1 OS=Arabidopsis thaliana GN=DA1 PE=1 SV=1	--	--	--	--	--	K14380	3e-06	49.3	pop:POPTR_946533	four and a half LIM domains protein 2	GO:0044707	GO:0005488//binding	-
CL10625.Contig9_All	1792	30	1.3714	84	3.8678	51	2.2599	115	5.363	42	1.7833	143	6.4027	gi|460385048|ref|XP_004238217.1|	850.5	0	PREDICTED: protein DA1-like [Solanum lycopersicum]	gi|359492103|ref|XM_002283548.2|	767	0	PREDICTED: Vitis vinifera protein DA1-like (LOC100253933), mRNA	sp|P0C7Q8|DA1_ARATH	663	0	Protein DA1 OS=Arabidopsis thaliana GN=DA1 PE=1 SV=1	--	--	--	--	--	K14380	1e-07	53.9	pop:POPTR_946533	four and a half LIM domains protein 2	GO:0048482//ovule morphogenesis;GO:0048317//seed morphogenesis;GO:0046621//negative regulation of organ growth	GO:0043130//ubiquitin binding;GO:0008270//zinc ion binding	GO:0005886//plasma membrane
CL1063.Contig5_All	1659	10	0.4938	125	6.2171	14	0.6701	66	3.3246	11	0.5045	129	6.2389	gi|1911765|gb|AAB50843.1|	464.2	3e-159	iEP4 [Daucus carota] >gi|4204870|gb|AAD11468.1| iEP4 [Daucus carota]	gi|571510005|ref|XM_006596142.1|	75.8	2e-10	PREDICTED: Glycine max esterase-like (LOC100779094), transcript variant X2, mRNA	sp|Q7Y1X1|EST_HEVBR	417	9e-143	Esterase OS=Hevea brasiliensis PE=1 SV=1	--	--	--	--	--	K01206	2e-113	343	ath:AT1G67830	alpha-L-fucosidase [EC:3.2.1.51]	-	GO:0016787//hydrolase activity	-
CL1063.Contig6_All	1450	2	0.113	27	1.5365	0	0	20	1.1527	0	0	32	1.7707	gi|1911765|gb|AAB50843.1|	466.1	4e-161	iEP4 [Daucus carota] >gi|4204870|gb|AAD11468.1| iEP4 [Daucus carota]	gi|571510005|ref|XM_006596142.1|	75.8	1e-10	PREDICTED: Glycine max esterase-like (LOC100779094), transcript variant X2, mRNA	sp|Q7Y1X1|EST_HEVBR	418	4e-144	Esterase OS=Hevea brasiliensis PE=1 SV=1	--	--	--	--	--	K01206	4e-115	344	ath:AT1G67830	alpha-L-fucosidase [EC:3.2.1.51]	-	GO:0016787//hydrolase activity	-
CL1063.Contig8_All	1226	1	0.0668	18	1.2115	0	0	57	3.8854	0	0	22	1.4398	gi|1911765|gb|AAB50843.1|	490.3	9e-172	iEP4 [Daucus carota] >gi|4204870|gb|AAD11468.1| iEP4 [Daucus carota]	gi|21907977|dbj|AP004959.1|	89.7	8e-15	Lotus japonicus genomic DNA, chromosome 3, clone: LjT21I12, TM0136, complete sequence	sp|Q7Y1X1|EST_HEVBR	441	4e-154	Esterase OS=Hevea brasiliensis PE=1 SV=1	--	--	--	--	--	K01206	2e-124	365	ath:AT1G67830	alpha-L-fucosidase [EC:3.2.1.51]	-	GO:0016787//hydrolase activity	-
CL10632.Contig2_All	1031	0	0	44	3.5214	5	0.3851	66	5.3497	0	0	28	2.179	gi|225443097|ref|XP_002272545.1|	200.7	8e-61	PREDICTED: zinc finger protein 1-like [Vitis vinifera]	gi|568821508|ref|XM_006465139.1|	97.6	3e-17	PREDICTED: Citrus sinensis zinc finger protein 1-like (LOC102630576), mRNA	sp|Q39262|ZFP3_ARATH	119	6e-32	Zinc finger protein 3 OS=Arabidopsis thaliana GN=ZFP3 PE=2 SV=1	--	--	--	--	--	--	--	--	--	--	-	-	-
CL10639.Contig3_All	642	114	14.5468	284	36.5014	128	15.8316	492	64.0438	126	14.9334	281	35.1186	gi|590587770|ref|XP_007016049.1|	175.6	2e-55	Cyclin-dependent kinases regulatory subunit 1 [Theobroma cacao] >gi|508786412|gb|EOY33668.1| Cyclin-dependent kinases regulatory subunit 1 [Theobroma cacao]	gi|460411169|ref|XM_004250939.1|	244	1e-61	PREDICTED: Solanum lycopersicum cyclin-dependent kinases regulatory subunit 2-like (LOC101264091), mRNA	sp|O23249|CKS1_ARATH	166	2e-53	Cyclin-dependent kinases regulatory subunit 1 OS=Arabidopsis thaliana GN=CKS1 PE=1 SV=1	--	--	--	--	--	K02219	1e-55	172	gmx:100786340	cyclin-dependent kinase regulatory subunit CKS1	GO:0000278//mitotic cell cycle;GO:0010440//stomatal lineage progression;GO:0045736//negative regulation of cyclin-dependent protein serine/threonine kinase activity;GO:0006661//phosphatidylinositol biosynthetic process;GO:0051301//cell division;GO:0042023//DNA endoreduplication	GO:0004693//cyclin-dependent protein kinase activity;GO:0005515//protein binding;GO:0016538//cyclin-dependent protein kinase regulator activity	GO:0005737//cytoplasm;GO:0005634//nucleus
CL10641.Contig2_All	4629	5	0.0885	37	0.6595	8	0.1372	44	0.7944	7	0.1151	33	0.572	gi|568846474|ref|XP_006477078.1|	1828.1	0	PREDICTED: uncharacterized protein LOC102625348 isoform X2 [Citrus sinensis]	gi|359495740|ref|XM_003635029.1|	420	1e-114	PREDICTED: Vitis vinifera uncharacterized LOC100855390 (LOC100855390), mRNA	--	--	--	--	YDL112w_2	135	1e-35	COG0566	rRNA methylases	--	--	--	--	--	GO:0032259//methylation;GO:0006396//RNA processing	GO:0003723//RNA binding;GO:0008173//RNA methyltransferase activity	-
CL10642.Contig1_All	1354	71	4.2957	488	29.7391	72	4.2224	403	24.8733	93	5.2262	205	12.1479	gi|460394770|ref|XP_004242965.1|	449.5	7e-157	PREDICTED: tetraspanin-2-like [Solanum lycopersicum]	gi|565392265|ref|XM_006361764.1|	109	9e-21	PREDICTED: Solanum tuberosum tetraspanin-2-like (LOC102598685), mRNA	sp|Q9ZUN5|TET2_ARATH	406	8e-142	Tetraspanin-2 OS=Arabidopsis thaliana GN=TET2 PE=2 SV=1	--	--	--	--	--	--	--	--	--	--	-	-	GO:0016021//integral to membrane
CL10644.Contig2_All	1578	1384	71.8498	5157	269.66	1733	87.2047	6030	319.343	1687	81.3451	5007	254.587	gi|590593794|ref|XP_007017672.1|	608.2	0	Papain family cysteine protease [Theobroma cacao] >gi|508723000|gb|EOY14897.1| Papain family cysteine protease [Theobroma cacao]	gi|349724520|emb|FQ393470.1|	305	9e-80	Vitis vinifera clone SS0AFA25YO07	sp|P43296|RD19A_ARATH	535	0	Cysteine proteinase RD19a OS=Arabidopsis thaliana GN=RD19A PE=2 SV=1	AF1946_2	99.8	6e-23	COG4870	Cysteine protease	K01376	0	545	ath:AT4G16190	[EC:3.4.22.-]	GO:0006508//proteolysis	GO:0008234//cysteine-type peptidase activity	GO:0005773//vacuole
CL10644.Contig4_All	1195	18	1.234	67	4.6263	17	1.1296	75	5.2449	17	1.0824	89	5.9757	--	--	--	--	gi|29122749|dbj|AP006110.1|	69.9	7e-09	Lotus japonicus genomic DNA, chromosome 1, clone: LjT39G11, TM0195b, complete sequence	--	--	--	--	--	--	--	--	--	--	--	--	--	--	-	-	-
CL10644.Contig7_All	1537	297	15.8299	813	43.6458	343	17.7202	732	39.8001	317	15.6931	1362	71.0998	gi|146215998|gb|ABQ10201.1|	622.9	0	cysteine protease Cp3 [Actinidia deliciosa]	gi|146215997|gb|EF530143.1|	652	0	Actinidia deliciosa cysteine protease Cp3 mRNA, complete cds	sp|P43296|RD19A_ARATH	571	0	Cysteine proteinase RD19a OS=Arabidopsis thaliana GN=RD19A PE=2 SV=1	AF1946_2	103	4e-24	COG4870	Cysteine protease	K01376	0	525	osa:4329339	[EC:3.4.22.-]	GO:0006508//proteolysis	GO:0008234//cysteine-type peptidase activity	-
CL10666.Contig1_All	2996	26	0.7109	275	7.5739	18	0.4771	74	2.0641	26	0.6603	174	4.6599	gi|359474110|ref|XP_003631402.1|	110.5	5e-27	PREDICTED: uncharacterized protein LOC100854417 [Vitis vinifera] >gi|297742227|emb|CBI34376.3| unnamed protein product [Vitis vinifera]	--	--	--	--	--	--	--	--	--	--	--	--	--	--	--	--	--	--	-	-	-
CL10666.Contig2_All	2090	55	2.1558	406	16.029	46	1.7477	134	5.358	51	1.8567	296	11.3635	gi|359474110|ref|XP_003631402.1|	114	2e-28	PREDICTED: uncharacterized protein LOC100854417 [Vitis vinifera] >gi|297742227|emb|CBI34376.3| unnamed protein product [Vitis vinifera]	gi|359474109|ref|XM_003631354.1|	65.9	2e-07	PREDICTED: Vitis vinifera uncharacterized LOC100854417 (LOC100854417), mRNA	--	--	--	--	--	--	--	--	--	--	--	--	--	--	-	-	-
CL10674.Contig1_All	2115	25	0.9683	58	2.2628	21	0.7884	70	2.7659	28	1.0073	63	2.39	gi|460389686|ref|XP_004240481.1|	544.3	0	PREDICTED: protein BREAST CANCER SUSCEPTIBILITY 1 homolog [Solanum lycopersicum]	gi|590715470|ref|XM_007050143.1|	77.8	5e-11	Theobroma cacao Breast cancer associated RING 1, putative isoform 5 (TCM_003952) mRNA, partial cds	sp|Q8RXD4|BRCA1_ARATH	301	3e-90	Protein BREAST CANCER SUSCEPTIBILITY 1 homolog OS=Arabidopsis thaliana GN=BRCA1 PE=2 SV=1	YCR066w	56.6	1e-07	COG5432	RING-finger-containing E3 ubiquitin ligase	K10683	1e-174	516	gmx:100784883	BRCA1-associated RING domain protein 1 [EC:6.3.2.19]	GO:0044699	GO:0005488//binding	-
CL10678.Contig1_All	1192	4	0.2749	35	2.4228	3	0.1998	25	1.7527	0	0	32	2.154	gi|225452310|ref|XP_002272446.1|	423.7	1e-145	PREDICTED: NAC domain-containing protein 8 [Vitis vinifera] >gi|296087593|emb|CBI34849.3| unnamed protein product [Vitis vinifera]	gi|225452309|ref|XM_002272410.1|	123	5e-25	PREDICTED: Vitis vinifera NAC domain-containing protein 8-like (LOC100249251), mRNA	sp|Q6NQK2|NAC8_ARATH	241	1e-75	NAC domain-containing protein 8 OS=Arabidopsis thaliana GN=NAC008 PE=2 SV=1	--	--	--	--	--	--	--	--	--	--	-	-	-
CL10679.Contig2_All	1605	385	19.6509	1117	57.4254	397	19.641	1122	58.4204	308	14.6015	765	38.243	gi|596142485|ref|XP_007222547.1|	725.7	0	hypothetical protein PRUPE_ppa006204mg [Prunus persica] >gi|462419483|gb|EMJ23746.1| hypothetical protein PRUPE_ppa006204mg [Prunus persica]	gi|566198932|ref|XM_002319497.2|	783	0	Populus trichocarpa 19S proteosome subunit 9 family protein (POPTR_0013s02100g) mRNA, complete cds	sp|Q9LP45|PSD11_ARATH	665	0	26S proteasome non-ATPase regulatory subunit 11 OS=Arabidopsis thaliana GN=RPN6A PE=1 SV=1	SPAC23G3.11	386	8e-130	COG5159	26S proteasome regulatory complex component	K03036	0	719	pop:POPTR_563768	26S proteasome regulatory subunit N6	GO:0046686//response to cadmium ion	-	GO:0005829//cytosol;GO:0009506//plasmodesma;GO:0000502//proteasome complex
CL10683.Contig1_All	400	82	16.7939	600	123.77	84	16.6751	530	110.729	56	10.6525	450	90.2647	gi|590596857|ref|XP_007018452.1|	143.7	1e-43	Uncharacterized protein TCM_034666 [Theobroma cacao] >gi|508723780|gb|EOY15677.1| Uncharacterized protein TCM_034666 [Theobroma cacao]	gi|590596856|ref|XM_007018390.1|	58	8e-06	Theobroma cacao Uncharacterized protein (TCM_034666) mRNA, complete cds	--	--	--	--	--	--	--	--	--	--	--	--	--	--	-	-	-
CL10683.Contig2_All	577	35	4.9692	278	39.7553	30	4.1285	224	32.4429	23	3.033	170	23.6395	gi|590596857|ref|XP_007018452.1|	152.1	5e-46	Uncharacterized protein TCM_034666 [Theobroma cacao] >gi|508723780|gb|EOY15677.1| Uncharacterized protein TCM_034666 [Theobroma cacao]	gi|225458897|ref|XM_002285397.1|	65.9	5e-08	PREDICTED: Vitis vinifera uncharacterized LOC100267736 (LOC100267736), mRNA	--	--	--	--	--	--	--	--	--	--	--	--	--	--	-	-	-
CL10686.Contig2_All	1396	1	0.0587	71	4.1966	0	0	72	4.3102	1	0.0545	34	1.9542	gi|225456335|ref|XP_002280125.1|	540	0	PREDICTED: uncharacterized protein LOC100249081 [Vitis vinifera] >gi|297734426|emb|CBI15673.3| unnamed protein product [Vitis vinifera]	gi|590692257|ref|XM_007043947.1|	178	1e-41	Theobroma cacao Uncharacterized protein (TCM_008813) mRNA, complete cds	--	--	--	--	MA1950	92	3e-19	COG0520	Selenocysteine lyase	K15631	4e-06	50.8	ppp:PHYPADRAFT_118134	molybdenum cofactor sulfurtransferase [EC:2.8.1.9]	GO:0008152//metabolic process	GO:0030170//pyridoxal phosphate binding;GO:0003824//catalytic activity	-
CL10691.Contig1_All	1262	2	0.1298	52	3.3999	2	0.1258	57	3.7745	2	0.1206	57	3.6239	gi|590576637|ref|XP_007013011.1|	664.8	0	Pectin lyase-like superfamily protein isoform 1 [Theobroma cacao] >gi|508783374|gb|EOY30630.1| Pectin lyase-like superfamily protein isoform 1 [Theobroma cacao]	gi|349727143|emb|FQ382952.1|	648	0	Vitis vinifera clone SS0ABG37YM04	sp|Q8VYZ3|PME53_ARATH	599	0	Probable pectinesterase 53 OS=Arabidopsis thaliana GN=PME53 PE=2 SV=1	CAC3373	180	1e-52	COG4677	Pectin methylesterase	K01051	0	645	rcu:RCOM_1049330	pectinesterase [EC:3.1.1.11]	GO:0042545//cell wall modification;GO:0008152//metabolic process	GO:0030599//pectinesterase activity;GO:0045330	GO:0005618//cell wall
CL10691.Contig2_All	1255	2	0.1306	86	5.6543	6	0.3796	94	6.2594	3	0.1819	114	7.2883	gi|590576637|ref|XP_007013011.1|	669.8	0	Pectin lyase-like superfamily protein isoform 1 [Theobroma cacao] >gi|508783374|gb|EOY30630.1| Pectin lyase-like superfamily protein isoform 1 [Theobroma cacao]	gi|349727143|emb|FQ382952.1|	668	0	Vitis vinifera clone SS0ABG37YM04	sp|Q8VYZ3|PME53_ARATH	579	0	Probable pectinesterase 53 OS=Arabidopsis thaliana GN=PME53 PE=2 SV=1	CAC3373	176	3e-51	COG4677	Pectin methylesterase	K01051	0	646	rcu:RCOM_1049330	pectinesterase [EC:3.1.1.11]	GO:0042545//cell wall modification;GO:0008152//metabolic process	GO:0030599//pectinesterase activity;GO:0045330	GO:0005618//cell wall
CL1070.Contig1_All	2022	8	0.3241	164	6.6925	20	0.7854	97	4.009	32	1.2042	74	2.9364	gi|567855571|ref|XP_006420905.1|	186.8	5e-48	hypothetical protein CICLE_v10004317mg [Citrus clementina] >gi|557522778|gb|ESR34145.1| hypothetical protein CICLE_v10004317mg [Citrus clementina]	gi|565402760|ref|XM_006366777.1|	149	2e-32	PREDICTED: Solanum tuberosum receptor like protein kinase S.2-like (LOC102602492), mRNA	sp|O48837|LRKS2_ARATH	685	0	Receptor like protein kinase S.2 OS=Arabidopsis thaliana GN=LECRKS2 PE=2 SV=2	BH2504_1	96.3	6e-21	COG0515	Serine/threonine protein kinase	K04733	9e-58	201	smo:SELMODRAFT_159261	interleukin-1 receptor-associated kinase 4 [EC:2.7.11.1]	GO:0006468//protein phosphorylation;GO:0071310//cellular response to organic substance;GO:1901701;GO:0071229//cellular response to acid	GO:0004674//protein serine/threonine kinase activity;GO:0005524//ATP binding	-
CL1070.Contig4_All	2842	121	3.4879	1182	34.3178	211	5.8953	800	23.5241	282	7.55	641	18.0967	gi|590656788|ref|XP_007034371.1|	1166	0	Lectin-domain containing receptor kinase A4.3 [Theobroma cacao] >gi|508713400|gb|EOY05297.1| Lectin-domain containing receptor kinase A4.3 [Theobroma cacao]	gi|590656787|ref|XM_007034309.1|	208	3e-50	Theobroma cacao Lectin-domain containing receptor kinase A4.3 (TCM_020330) mRNA, complete cds	sp|O48837|LRKS2_ARATH	898	0	Receptor like protein kinase S.2 OS=Arabidopsis thaliana GN=LECRKS2 PE=2 SV=2	BH2504_1	96.3	1e-20	COG0515	Serine/threonine protein kinase	K04733	6e-57	202	smo:SELMODRAFT_159261	interleukin-1 receptor-associated kinase 4 [EC:2.7.11.1]	GO:0006468//protein phosphorylation;GO:0071446//cellular response to salicylic acid stimulus;GO:0009611//response to wounding;GO:0009617//response to bacterium;GO:0071395//cellular response to jasmonic acid stimulus	GO:0004674//protein serine/threonine kinase activity;GO:0005524//ATP binding	GO:0005886//plasma membrane
CL10701.Contig1_All	1031	109	8.6609	255	20.4083	163	12.5539	327	26.5055	132	9.7418	317	24.6698	gi|224078874|ref|XP_002305661.1|	381.7	8e-133	VPS28 protein 2 [Populus trichocarpa] >gi|222848625|gb|EEE86172.1| VPS28 protein 2 [Populus trichocarpa]	gi|359496724|ref|XM_002273668.2|	295	5e-77	PREDICTED: Vitis vinifera vacuolar protein sorting-associated protein 28 homolog 2-like, transcript variant 3 (LOC100261868), mRNA	sp|Q9S9T7|VP282_ARATH	359	6e-126	Vacuolar protein sorting-associated protein 28 homolog 2 OS=Arabidopsis thaliana GN=VPS28-2 PE=1 SV=2	--	--	--	--	--	K12184	3e-134	381	pop:POPTR_555508	ESCRT-I complex subunit VPS28	-	-	GO:0005802//trans-Golgi network;GO:0005794//Golgi apparatus
CL10701.Contig2_All	588	40	5.5729	113	15.8572	62	8.3726	134	19.0447	59	7.6348	190	25.9264	gi|224114049|ref|XP_002316653.1|	204.1	3e-65	VPS28 protein 2 [Populus trichocarpa] >gi|222859718|gb|EEE97265.1| VPS28 protein 2 [Populus trichocarpa]	gi|590625040|ref|XM_007025711.1|	119	4e-24	Theobroma cacao Vacuolar protein sorting-associated protein VPS28 family protein (TCM_029974) mRNA, complete cds	sp|Q9S9T7|VP282_ARATH	192	3e-62	Vacuolar protein sorting-associated protein 28 homolog 2 OS=Arabidopsis thaliana GN=VPS28-2 PE=1 SV=2	--	--	--	--	--	K12184	2e-66	204	pop:POPTR_833991	ESCRT-I complex subunit VPS28	-	-	GO:0005802//trans-Golgi network;GO:0005794//Golgi apparatus
CL10701.Contig3_All	492	22	3.6631	55	9.2241	22	3.5506	80	13.5885	25	3.8663	91	14.8403	gi|567913831|ref|XP_006449229.1|	189.1	1e-59	hypothetical protein CICLE_v10016702mg [Citrus clementina] >gi|567913833|ref|XP_006449230.1| hypothetical protein CICLE_v10016702mg [Citrus clementina] >gi|567913835|ref|XP_006449231.1| hypothetical protein CICLE_v10016702mg [Citrus clementina] >gi|568827058|ref|XP_006467885.1| PREDICTED: vacuolar protein sorting-associated protein 28 homolog 2-like [Citrus sinensis] >gi|557551840|gb|ESR62469.1| …	gi|565362713|ref|XM_006348028.1|	168	4e-39	PREDICTED: Solanum tuberosum vacuolar protein sorting-associated protein 28 homolog 2-like (LOC102587158), transcript variant X5, mRNA	sp|Q9S9T7|VP282_ARATH	176	1e-56	Vacuolar protein sorting-associated protein 28 homolog 2 OS=Arabidopsis thaliana GN=VPS28-2 PE=1 SV=2	--	--	--	--	--	K12184	5e-60	186	rcu:RCOM_1063030	ESCRT-I complex subunit VPS28	-	-	GO:0005802//trans-Golgi network;GO:0005794//Golgi apparatus
CL10701.Contig4_All	1088	70	5.2707	230	17.4432	124	9.0498	251	19.2793	114	7.9726	385	28.3921	gi|224078874|ref|XP_002305661.1|	377.5	8e-131	VPS28 protein 2 [Populus trichocarpa] >gi|222848625|gb|EEE86172.1| VPS28 protein 2 [Populus trichocarpa]	gi|359496724|ref|XM_002273668.2|	281	9e-73	PREDICTED: Vitis vinifera vacuolar protein sorting-associated protein 28 homolog 2-like, transcript variant 3 (LOC100261868), mRNA	sp|Q9S9T7|VP282_ARATH	355	6e-124	Vacuolar protein sorting-associated protein 28 homolog 2 OS=Arabidopsis thaliana GN=VPS28-2 PE=1 SV=2	--	--	--	--	--	K12184	3e-132	377	pop:POPTR_555508	ESCRT-I complex subunit VPS28	-	-	GO:0005802//trans-Golgi network;GO:0005794//Golgi apparatus
CL10712.Contig2_All	692	881	104.296	22246	2652.6	1257	144.237	37773	4561.65	1229	135.135	13034	1511.25	gi|3694984|gb|AAC62510.1|	141.4	1e-41	metallothionein-1-like protein [Pimpinella brachycarpa]	gi|3694983|gb|AF093585.1|AF093585	184	1e-43	Pimpinella brachycarpa metallothionein-1-like protein mRNA, complete cds	sp|P20238|MT1_MIMGU	117	4e-34	Metallothionein-like protein 1 OS=Mimulus guttatus PE=3 SV=1	--	--	--	--	--	--	--	--	--	--	-	-	-
CL10720.Contig1_All	2823	0	0	48	1.403	3	0.0844	33	0.9769	0	0	139	3.9507	gi|326503140|dbj|BAJ99195.1|	1361.3	0	predicted protein [Hordeum vulgare subsp. vulgare]	gi|166052407|emb|CU365915.1|	123	1e-24	Aphanomyces euteiches cDNA	sp|P49609|ACON_GRAGA	1052	0	Aconitate hydratase, mitochondrial OS=Gracilaria gracilis PE=3 SV=1	YLR304c	1160	0	COG1048	Aconitase A	K01681	0	1057	cme:CMT561C	aconitate hydratase 1 [EC:4.2.1.3]	GO:0006099//tricarboxylic acid cycle	GO:0046872//metal ion binding;GO:0051539//4 iron, 4 sulfur cluster binding;GO:0003994//aconitate hydratase activity	GO:0005739//mitochondrion
CL10726.Contig1_All	576	2	0.2844	70	10.0277	4	0.5514	46	6.6739	3	0.3963	62	8.6364	gi|161701443|gb|ABX75539.1|	59.7	2e-46	thioredoxin h-like protein [Panax ginseng]	gi|161701442|gb|EU136387.1|	331	5e-88	Panax ginseng thioredoxin h-like protein mRNA, partial cds	sp|Q8LDI5|CXXS1_ARATH	97.8	2e-26	Thioredoxin-like protein CXXS1 OS=Arabidopsis thaliana GN=CXXS1 PE=2 SV=2	--	--	--	--	--	K03671	6e-12	62.4	vvi:100267093	thioredoxin 1	GO:0006457//protein folding;GO:0045454//cell redox homeostasis;GO:0006662//glycerol ether metabolic process;GO:0055114//oxidation-reduction process	GO:0003756//protein disulfide isomerase activity;GO:0015035//protein disulfide oxidoreductase activity	GO:0005829//cytosol
CL10726.Contig2_All	651	11	1.3842	122	15.4634	7	0.8538	136	17.4584	3	0.3506	128	15.7759	gi|161701443|gb|ABX75539.1|	232.3	4e-77	thioredoxin h-like protein [Panax ginseng]	gi|161701442|gb|EU136387.1|	547	1e-153	Panax ginseng thioredoxin h-like protein mRNA, partial cds	sp|Q8LDI5|CXXS1_ARATH	142	8e-44	Thioredoxin-like protein CXXS1 OS=Arabidopsis thaliana GN=CXXS1 PE=2 SV=2	YCR083w	67	9e-14	COG0526	Thiol-disulfide isomerase and thioredoxins	K03671	1e-23	92.8	aly:ARALYDRAFT_897008	thioredoxin 1	GO:0006457//protein folding;GO:0045454//cell redox homeostasis;GO:0006662//glycerol ether metabolic process;GO:0055114//oxidation-reduction process	GO:0003756//protein disulfide isomerase activity;GO:0015035//protein disulfide oxidoreductase activity	GO:0005829//cytosol
CL10736.Contig1_All	887	7	0.6465	57	5.3025	9	0.8057	148	13.9439	7	0.6005	57	5.156	gi|225451875|ref|XP_002278738.1|	289.7	2e-97	PREDICTED: ocs element-binding factor 1 [Vitis vinifera] >gi|147765608|emb|CAN66938.1| hypothetical protein VITISV_030756 [Vitis vinifera]	gi|225451874|ref|XM_002278702.1|	224	1e-55	PREDICTED: Vitis vinifera ocs element-binding factor 1-like (LOC100265244), mRNA	sp|B9DGI8|BZP63_ARATH	68.9	3e-13	Basic leucine zipper 63 OS=Arabidopsis thaliana GN=BZIP63 PE=1 SV=1	--	--	--	--	--	K04371	4e-15	76.6	vvi:100254083	extracellular signal-regulated kinase 1/2 [EC:2.7.11.24]	GO:0006355//regulation of transcription, DNA-dependent	GO:0003700//sequence-specific DNA binding transcription factor activity;GO:0043565//sequence-specific DNA binding;GO:0046982//protein heterodimerization activity;GO:0042803//protein homodimerization activity	-
CL10744.Contig1_All	1970	49	2.0376	111	4.6492	54	2.1766	109	4.6239	45	1.7381	95	3.8692	gi|225430291|ref|XP_002285138.1|	342.8	1e-109	PREDICTED: uncharacterized protein LOC100244101 [Vitis vinifera] >gi|296082039|emb|CBI21044.3| unnamed protein product [Vitis vinifera]	gi|349723533|emb|FQ382192.1|	172	1e-39	Vitis vinifera clone SS0ABG67YN07	sp|Q84ZT9|WVD2_ARATH	107	2e-26	Protein WAVE-DAMPENED 2 OS=Arabidopsis thaliana GN=WVD2 PE=2 SV=1	SPAC140.02	52.8	2e-06	COG0724	RNA-binding proteins (RRM domain)	K11294	7e-09	60.5	gmx:100786132	nucleolin	-	-	-
CL10746.Contig1_All	1517	14	0.756	85	4.6234	14	0.7328	76	4.1867	13	0.652	78	4.1255	--	--	--	--	--	--	--	--	--	--	--	--	--	--	--	--	--	--	--	--	--	--	-	-	-
CL10753.Contig2_All	709	30	3.4663	65	7.5647	39	4.3678	93	10.9618	25	2.683	69	7.8085	gi|225430324|ref|XP_002285207.1|	197.6	8e-62	PREDICTED: vesicle-associated membrane protein 713 [Vitis vinifera] >gi|296082055|emb|CBI21060.3| unnamed protein product [Vitis vinifera]	gi|359475829|ref|XM_002285171.2|	222	5e-55	PREDICTED: Vitis vinifera vesicle-associated membrane protein 713-like (LOC100257603), mRNA	sp|O49377|VA711_ARATH	189	3e-60	Vesicle-associated membrane protein 711 OS=Arabidopsis thaliana GN=VAMP711 PE=2 SV=2	--	--	--	--	--	K08515	3e-63	197	vvi:100257603	vesicle-associated membrane protein 7	GO:0010363//regulation of plant-type hypersensitive response;GO:0046909//intermembrane transport;GO:0006816//calcium ion transport;GO:0009651//response to salt stress;GO:0010118//stomatal movement;GO:0006612//protein targeting to membrane;GO:0009698//phenylpropanoid metabolic process;GO:0007030//Golgi organization;GO:0048193//Golgi vesicle transport;GO:0006598//polyamine catabolic process;GO:0042…	-	GO:0005774//vacuolar membrane;GO:0016021//integral to membrane;GO:0005886//plasma membrane
CL10764.Contig2_All	2994	65	1.7785	131	3.6103	69	1.83	143	3.9915	61	1.5502	120	3.2158	gi|565371898|ref|XP_006352537.1|	1254.2	0	PREDICTED: tuftelin-interacting protein 11-like [Solanum tuberosum]	gi|460405662|ref|XM_004248247.1|	549	1e-153	PREDICTED: Solanum lycopersicum tuftelin-interacting protein 11-like, transcript variant 2 (LOC101251039), mRNA	sp|Q9SK49|C3H22_ARATH	55.5	1e-07	Zinc finger CCCH domain-containing protein 22 OS=Arabidopsis thaliana GN=At2g24830 PE=2 SV=1	--	--	--	--	--	K13103	0	1236	vvi:100251031	tuftelin-interacting protein 11	GO:0042752//regulation of circadian rhythm;GO:0000398//mRNA splicing, via spliceosome;GO:0006355//regulation of transcription, DNA-dependent	GO:0003677//DNA binding	GO:0005681//spliceosomal complex;GO:0031981//nuclear lumen
CL10766.Contig1_All	1671	0	0	147	7.2588	1	0.0475	101	5.0512	0	0	378	18.1502	gi|574115976|gb|ETV81461.1|	447.6	3e-153	hypothetical protein H257_05979 [Aphanomyces astaci]	gi|551535386|ref|XM_005756432.1|	103	7e-19	Emiliania huxleyi CCMP1516 glutamine synthetase (GLN1) mRNA, complete cds	sp|P38561|GLNA3_MAIZE	426	1e-146	Glutamine synthetase root isozyme 3 OS=Zea mays GN=GLN4 PE=1 SV=1	YPR035w	533	0	COG0174	Glutamine synthetase	K01915	7e-147	427	zma:542214	glutamine synthetase [EC:6.3.1.2]	GO:0044699;GO:0006807//nitrogen compound metabolic process	GO:0016874//ligase activity;GO:0043167//ion binding;GO:0000166//nucleotide binding	GO:0071944//cell periphery;GO:0005737//cytoplasm
CL1077.Contig3_All	3769	90	1.9562	278	6.0862	131	2.7599	290	6.4301	113	2.2813	316	6.7271	gi|225436363|ref|XP_002270388.1|	1810.8	0	PREDICTED: AP-2 complex subunit alpha-2 [Vitis vinifera] >gi|297734861|emb|CBI17095.3| unnamed protein product [Vitis vinifera]	gi|225436362|ref|XM_002270352.1|	1790	0	PREDICTED: Vitis vinifera AP-2 complex subunit alpha-2-like (LOC100241344), mRNA	sp|Q8LPL6|AP2A1_ARATH	1657	0	AP-2 complex subunit alpha-1 OS=Arabidopsis thaliana GN=ALPHA-ADR PE=1 SV=1	SPBC2G2.06c	59.7	3e-08	COG5096	Vesicle coat complex, various subunits	K11824	0	1810	vvi:100241344	AP-2 complex subunit alpha	GO:0016192//vesicle-mediated transport;GO:0006886//intracellular protein transport	GO:0008565//protein transporter activity	GO:0030131//clathrin adaptor complex
CL1077.Contig4_All	3700	260	5.7566	592	13.2022	308	6.6099	640	14.4552	322	6.6218	649	14.0737	gi|225436363|ref|XP_002270388.1|	1800.4	0	PREDICTED: AP-2 complex subunit alpha-2 [Vitis vinifera] >gi|297734861|emb|CBI17095.3| unnamed protein product [Vitis vinifera]	gi|225436362|ref|XM_002270352.1|	1750	0	PREDICTED: Vitis vinifera AP-2 complex subunit alpha-2-like (LOC100241344), mRNA	sp|Q8LPL6|AP2A1_ARATH	1649	0	AP-2 complex subunit alpha-1 OS=Arabidopsis thaliana GN=ALPHA-ADR PE=1 SV=1	SPBC2G2.06c	59.7	3e-08	COG5096	Vesicle coat complex, various subunits	K11824	0	1800	vvi:100241344	AP-2 complex subunit alpha	GO:0016192//vesicle-mediated transport;GO:0006886//intracellular protein transport	GO:0008565//protein transporter activity	GO:0030131//clathrin adaptor complex
CL10780.Contig1_All	1534	0	0	47	2.5281	0	0	14	0.7627	1	0.0496	117	6.1196	gi|359477835|ref|XP_002282954.2|	641	0	PREDICTED: serine incorporator 3-like [Vitis vinifera]	gi|359477834|ref|XM_002282918.2|	502	1e-139	PREDICTED: Vitis vinifera serine incorporator 3-like (LOC100263163), mRNA	--	--	--	--	--	--	--	--	--	--	--	--	--	--	-	-	GO:0016020//membrane
CL1079.Contig5_All	1801	1	0.0455	589	26.9853	8	0.3527	1400	64.9623	6	0.2535	388	17.2856	gi|225458189|ref|XP_002281098.1|	686	0	PREDICTED: omega-hydroxypalmitate O-feruloyl transferase [Vitis vinifera] >gi|147781746|emb|CAN70093.1| hypothetical protein VITISV_030029 [Vitis vinifera]	gi|566173153|ref|XM_002307641.2|	163	9e-37	Populus trichocarpa transferase family protein (POPTR_0005s25250g) mRNA, complete cds	sp|Q94CD1|HHT1_ARATH	231	4e-69	Omega-hydroxypalmitate O-feruloyl transferase OS=Arabidopsis thaliana GN=HHT1 PE=1 SV=1	--	--	--	--	--	K15400	2e-69	232	aly:ARALYDRAFT_493874	omega-hydroxypalmitate O-feruloyl transferase [EC:2.3.1.188]	GO:0008152//metabolic process	GO:0050638	GO:0005737//cytoplasm
CL1080.Contig13_All	2036	9	0.3621	45	1.8237	12	0.468	55	2.2575	16	0.598	43	1.6946	gi|297737007|emb|CBI26208.3|	116.7	0	unnamed protein product [Vitis vinifera]	gi|565365024|ref|XM_006349156.1|	264	4e-67	PREDICTED: Solanum tuberosum mitogen-activated protein kinase kinase kinase NPK1-like (LOC102581424), mRNA	sp|O22042|M3K3_ARATH	249	4e-132	Mitogen-activated protein kinase kinase kinase 3 OS=Arabidopsis thaliana GN=ANP3 PE=1 SV=1	YAR019c	84.3	4e-16	COG0515	Serine/threonine protein kinase	K11228	1e-35	125	ota:Ot13g01170	mitogen-activated protein kinase kinase kinase [EC:2.7.11.1]	GO:0006468//protein phosphorylation;GO:0000919//cell plate assembly	GO:0005515//protein binding;GO:0004672//protein kinase activity	GO:0009524//phragmoplast;GO:0005634//nucleus
CL1080.Contig7_All	2217	11	0.4065	51	1.8981	10	0.3582	55	2.0732	10	0.3432	39	1.4114	gi|297737007|emb|CBI26208.3|	29.3	9e-164	unnamed protein product [Vitis vinifera]	gi|470124321|ref|XM_004298117.1|	224	4e-55	PREDICTED: Fragaria vesca subsp. vesca mitogen-activated protein kinase kinase kinase 3-like (LOC101305461), mRNA	sp|O22042|M3K3_ARATH	170	1e-109	Mitogen-activated protein kinase kinase kinase 3 OS=Arabidopsis thaliana GN=ANP3 PE=1 SV=1	YAR019c	75.5	3e-13	COG0515	Serine/threonine protein kinase	K11228	2e-18	90.9	ota:Ot13g01170	mitogen-activated protein kinase kinase kinase [EC:2.7.11.1]	GO:0016570//histone modification;GO:0043622//cortical microtubule organization;GO:0046777//protein autophosphorylation;GO:0043414//macromolecule methylation;GO:0050794//regulation of cellular process;GO:0060255;GO:0006260//DNA replication;GO:0007049//cell cycle	GO:0000166//nucleotide binding;GO:0004674//protein serine/threonine kinase activity	GO:0048046//apoplast
CL10800.Contig2_All	2594	2	0.0632	64	2.0358	3	0.0918	73	2.3518	0	0	69	2.1342	gi|147865908|emb|CAN80980.1|	368.2	0	hypothetical protein VITISV_020252 [Vitis vinifera]	gi|337730161|gb|JN127767.1|	103	1e-18	Theobroma cacao clone TCC_BB056D20, complete sequence	sp|P92516|M750_ARATH	92.8	3e-22	Uncharacterized mitochondrial protein AtMg00750 OS=Arabidopsis thaliana GN=AtMg00750 PE=4 SV=1	SPAC167.08	154	1e-37	COG2801	Transposase and inactivated derivatives	K03655	5e-18	90.9	gmx:100806552	ATP-dependent DNA helicase RecG [EC:3.6.4.12]	-	-	-
CL10801.Contig2_All	1085	1	0.0755	26	1.9773	2	0.1464	21	1.6175	1	0.0701	16	1.1832	gi|460374718|ref|XP_004233157.1|	64.3	3e-09	PREDICTED: probable LRR receptor-like serine/threonine-protein kinase At4g20940-like [Solanum lycopersicum]	gi|460374717|ref|XM_004233109.1|	252	8e-64	PREDICTED: Solanum lycopersicum probable LRR receptor-like serine/threonine-protein kinase At4g20940-like (LOC101257924), mRNA	sp|C0LGQ9|Y4294_ARATH	370	1e-119	Probable LRR receptor-like serine/threonine-protein kinase At4g20940 OS=Arabidopsis thaliana GN=At4g20940 PE=1 SV=1	alr0124_1	69.3	3e-12	COG4886	Leucine-rich repeat (LRR) protein	K00924	1e-29	121	ath:AT1G28440	[EC:2.7.1.-]	GO:0016311//dephosphorylation;GO:0006468//protein phosphorylation	GO:0004721//phosphoprotein phosphatase activity;GO:0004672//protein kinase activity;GO:0005524//ATP binding	GO:0016021//integral to membrane
CL10811.Contig2_All	4081	16	0.3212	64	1.294	30	0.5837	81	1.6587	14	0.261	43	0.8454	gi|565368940|ref|XP_006351097.1|	614.8	0	PREDICTED: type I inositol 1,4,5-trisphosphate 5-phosphatase 12-like [Solanum tuberosum]	gi|460413572|ref|XM_004252114.1|	476	1e-130	PREDICTED: Solanum lycopersicum type I inositol 1,4,5-trisphosphate 5-phosphatase 12-like (LOC101258235), mRNA	sp|O80560|IP5PC_ARATH	909	0	Type I inositol 1,4,5-trisphosphate 5-phosphatase 12 OS=Arabidopsis thaliana GN=5PTASE12 PE=1 SV=1	SPBC2G2.02_2	103	8e-29	COG5411	Phosphatidylinositol 5-phosphate phosphatase	K01099	6e-20	82	vcn:VOLCADRAFT_105199	phosphatidylinositol-bisphosphatase [EC:3.1.3.36]	GO:0046855//inositol phosphate dephosphorylation;GO:0048364//root development;GO:0009611//response to wounding;GO:0007584//response to nutrient;GO:0010087//phloem or xylem histogenesis;GO:0009637//response to blue light;GO:0046856//phosphatidylinositol dephosphorylation;GO:0010252//auxin homeostasis;GO:0010182//sugar mediated signaling pathway;GO:0009737//response to abscisic acid stimulus	GO:0052658//inositol-1,4,5-trisphosphate 5-phosphatase activity;GO:0005198//structural molecule activity	GO:0005634//nucleus
CL10816.Contig3_All	2126	25	0.9633	90	3.4931	28	1.0458	85	3.3412	27	0.9663	72	2.7173	gi|359476374|ref|XP_002281528.2|	722.6	0	PREDICTED: myb-related protein 3R-1-like [Vitis vinifera]	gi|359476373|ref|XM_002281492.2|	412	1e-112	PREDICTED: Vitis vinifera myb-related protein 3R-1-like (LOC100261001), mRNA	sp|Q9S7G7|MB3R1_ARATH	497	3e-166	Myb-related protein 3R-1 OS=Arabidopsis thaliana GN=MYB3R-1 PE=2 SV=1	ECU11g1690	150	3e-41	COG5147	Myb superfamily proteins, including transcription factors and mRNA splicing factors	K09422	7e-92	298	rcu:RCOM_0915890	myb proto-oncogene protein, plant	-	-	-
CL10817.Contig1_All	1079	3	0.2278	62	4.7413	4	0.2944	154	11.9274	0	0	14	1.0411	gi|225436456|ref|XP_002272647.1|	319.7	1e-106	PREDICTED: transcription factor FER-LIKE IRON DEFICIENCY-INDUCED TRANSCRIPTION FACTOR [Vitis vinifera] >gi|297734900|emb|CBI17134.3| unnamed protein product [Vitis vinifera]	gi|566185694|ref|XM_002313505.2|	141	2e-30	Populus trichocarpa basic helix-loop-helix family protein (POPTR_0009s01100g) mRNA, complete cds	sp|Q0V7X4|FIT_ARATH	239	5e-77	Transcription factor FER-LIKE IRON DEFICIENCY-INDUCED TRANSCRIPTION FACTOR OS=Arabidopsis thaliana GN=FIT PE=1 SV=1	--	--	--	--	--	K13422	1e-15	79.7	rcu:RCOM_0864470	transcription factor MYC2	GO:0070887//cellular response to chemical stimulus;GO:0010035//response to inorganic substance	-	-
CL10818.Contig1_All	504	0	0	13	2.1283	0	0	37	6.135	0	0	16	2.5472	gi|590609830|ref|XP_007021646.1|	70.1	1e-12	Sodium/calcium exchanger family protein / calcium-binding EF hand family protein, putative [Theobroma cacao] >gi|508721274|gb|EOY13171.1| Sodium/calcium exchanger family protein / calcium-binding EF hand family protein, putative [Theobroma cacao]	--	--	--	--	sp|Q9LNE7|CML7_ARATH	45.4	2e-06	Calmodulin-like protein 7 OS=Arabidopsis thaliana GN=CML7 PE=2 SV=1	--	--	--	--	--	K13448	5e-06	45.4	ath:AT1G05990	calcium-binding protein CML	-	-	-
CL10818.Contig2_All	1292	0	0	43	2.7462	0	0	83	5.3686	1	0.0589	30	1.863	gi|629101964|gb|KCW67433.1|	107.5	2e-23	hypothetical protein EUGRSUZ_F01189 [Eucalyptus grandis]	gi|225461604|ref|XM_002282924.1|	77.8	3e-11	PREDICTED: Vitis vinifera uncharacterized LOC100241883 (LOC100241883), mRNA	sp|Q9C8Y1|CML23_ARATH	51.6	8e-08	Probable calcium-binding protein CML23 OS=Arabidopsis thaliana GN=CML23 PE=2 SV=1	--	--	--	--	--	K13448	2e-07	51.6	ath:AT1G66400	calcium-binding protein CML	-	-	-
CL10820.Contig2_All	598	8	1.0959	172	23.733	29	3.8508	181	25.2944	14	1.7814	137	18.3817	gi|590651722|ref|XP_007032963.1|	113.2	9e-31	Glutamine dumper 2, putative [Theobroma cacao] >gi|508711992|gb|EOY03889.1| Glutamine dumper 2, putative [Theobroma cacao]	--	--	--	--	sp|Q8S8A0|GDU4_ARATH	79.7	5e-19	Protein GLUTAMINE DUMPER 4 OS=Arabidopsis thaliana GN=GDU4 PE=2 SV=1	--	--	--	--	--	--	--	--	--	--	-	-	-
CL10829.Contig1_All	2533	4	0.1294	110	3.5833	12	0.3762	80	2.6394	1	0.03	386	12.2269	gi|224111912|ref|XP_002316021.1|	1225.7	0	beta-D-xylosidase family protein [Populus trichocarpa] >gi|222865061|gb|EEF02192.1| beta-D-xylosidase family protein [Populus trichocarpa]	gi|183579870|dbj|AB364643.1|	339	1e-89	Citrus unshiu ARF mRNA for arabinofuranosidase, complete cds	sp|Q9FGY1|BXL1_ARATH	1117	0	Beta-D-xylosidase 1 OS=Arabidopsis thaliana GN=BXL1 PE=1 SV=1	XF0845	286	4e-83	COG1472	Beta-glucosidase-related glycosidases	K05349	0	1160	vvi:100252178	beta-glucosidase [EC:3.2.1.21]	GO:0005975//carbohydrate metabolic process;GO:0010214//seed coat development	GO:0008422//beta-glucosidase activity	GO:0009505//plant-type cell wall;GO:0048046//apoplast
CL10833.Contig1_All	2048	95	3.8001	235	9.4681	94	3.6446	257	10.487	73	2.7122	141	5.524	gi|297734403|emb|CBI15650.3|	753.1	0	unnamed protein product [Vitis vinifera]	gi|359491065|ref|XM_002279890.2|	230	5e-57	PREDICTED: Vitis vinifera uncharacterized LOC100266414 (LOC100266414), mRNA	--	--	--	--	--	--	--	--	--	--	--	--	--	--	-	GO:0016787//hydrolase activity	-
CL10833.Contig4_All	4030	721	14.6564	1655	33.8859	753	14.8367	2128	44.1279	608	11.4795	1252	24.9267	gi|297734403|emb|CBI15650.3|	1783.8	0	unnamed protein product [Vitis vinifera]	gi|359491065|ref|XM_002279890.2|	1635	0	PREDICTED: Vitis vinifera uncharacterized LOC100266414 (LOC100266414), mRNA	sp|Q9SEX2|KTNA1_ARATH	218	5e-61	Katanin p60 ATPase-containing subunit A1 OS=Arabidopsis thaliana GN=AAA1 PE=1 SV=1	YGR028w	234	1e-67	COG0464	ATPases of the AAA+ class	K01509	5e-67	229	olu:OSTLU_6399	adenosinetriphosphatase [EC:3.6.1.3]	GO:0006200//ATP catabolic process	GO:0005524//ATP binding;GO:0008568//microtubule-severing ATPase activity	-
CL10838.Contig2_All	1347	0	0	87	5.3294	0	0	153	9.4923	0	0	211	12.5684	gi|359473325|ref|XP_003631292.1|	302.4	2e-99	PREDICTED: uncharacterized protein LOC100854597 [Vitis vinifera] >gi|296086493|emb|CBI32082.3| unnamed protein product [Vitis vinifera]	gi|359473324|ref|XM_003631244.1|	186	5e-44	PREDICTED: Vitis vinifera uncharacterized LOC100854597 (LOC100854597), mRNA	sp|Q39264|ZFP5_ARATH	118	5e-31	Zinc finger protein 5 OS=Arabidopsis thaliana GN=ZFP5 PE=2 SV=1	--	--	--	--	--	--	--	--	--	--	GO:0009888//tissue development;GO:0007275//multicellular organismal development;GO:0009755//hormone-mediated signaling pathway	GO:0005488//binding	-
CL10838.Contig3_All	1465	0	0	141	7.9416	1	0.0542	355	20.2506	0	0	173	9.4749	gi|359473325|ref|XP_003631292.1|	300.1	6e-98	PREDICTED: uncharacterized protein LOC100854597 [Vitis vinifera] >gi|296086493|emb|CBI32082.3| unnamed protein product [Vitis vinifera]	gi|359473324|ref|XM_003631244.1|	186	5e-44	PREDICTED: Vitis vinifera uncharacterized LOC100854597 (LOC100854597), mRNA	sp|Q39264|ZFP5_ARATH	117	3e-30	Zinc finger protein 5 OS=Arabidopsis thaliana GN=ZFP5 PE=2 SV=1	--	--	--	--	--	--	--	--	--	--	GO:0009888//tissue development;GO:0007275//multicellular organismal development;GO:0009755//hormone-mediated signaling pathway	GO:0005488//binding	-
CL10854.Contig1_All	734	3	0.3348	67	7.5319	9	0.9736	42	4.7819	12	1.244	49	5.3563	gi|224099115|ref|XP_002311379.1|	55.5	3e-08	hypothetical protein POPTR_0008s10340g [Populus trichocarpa] >gi|222851199|gb|EEE88746.1| hypothetical protein POPTR_0008s10340g [Populus trichocarpa]	--	--	--	--	--	--	--	--	--	--	--	--	--	--	--	--	--	--	-	-	-
CL10854.Contig2_All	841	9	0.8767	47	4.6113	8	0.7553	46	4.571	1	0.0905	24	2.2897	gi|224099115|ref|XP_002311379.1|	55.5	5e-08	hypothetical protein POPTR_0008s10340g [Populus trichocarpa] >gi|222851199|gb|EEE88746.1| hypothetical protein POPTR_0008s10340g [Populus trichocarpa]	--	--	--	--	--	--	--	--	--	--	--	--	--	--	--	--	--	--	-	-	-
CL10856.Contig1_All	1211	7	0.4735	85	5.7916	16	1.0491	104	7.1769	11	0.6911	68	4.5054	gi|565360293|ref|XP_006346904.1|	517.3	0	PREDICTED: delta(7)-sterol-C5(6)-desaturase-like [Solanum tuberosum]	gi|590652713|ref|XM_007033160.1|	389	1e-105	Theobroma cacao Delta(7)-sterol-C5(6)-desaturase (TCM_019400) mRNA, complete cds	sp|Q9ZT29|SC5D_TOBAC	501	4e-180	Delta(7)-sterol-C5(6)-desaturase OS=Nicotiana tabacum PE=2 SV=1	YLR056w	109	5e-26	COG3000	Sterol desaturase	K00227	2e-175	491	pop:POPTR_831136	lathosterol oxidase [EC:1.14.21.6]	GO:0006633//fatty acid biosynthetic process;GO:0055114//oxidation-reduction process;GO:0016126//sterol biosynthetic process	GO:0050046//lathosterol oxidase activity;GO:0005506//iron ion binding	GO:0016021//integral to membrane;GO:0005789//endoplasmic reticulum membrane
CL10857.Contig2_All	2282	53	1.9026	488	17.6453	59	2.053	521	19.0796	84	2.8008	173	6.0827	gi|590690596|ref|XP_007043551.1|	532.7	0	AP2/ERF domain-containing transcription factor, putative [Theobroma cacao] >gi|508707486|gb|EOX99382.1| AP2/ERF domain-containing transcription factor, putative [Theobroma cacao]	gi|148372107|gb|EF155942.1|	287	3e-74	Populus trichocarpa RAP2-like protein (RAP2L1) gene, complete cds	sp|Q9SKT1|ERF53_ARATH	237	1e-71	Ethylene-responsive transcription factor ERF053 OS=Arabidopsis thaliana GN=ERF053 PE=2 SV=1	--	--	--	--	--	K09286	9e-62	210	ath:AT4G28140	EREBP-like factor	-	-	-
CL10861.Contig1_All	695	939	110.682	3246	385.38	1356	154.926	3097	372.394	895	97.9854	4839	558.645	gi|160347516|gb|ABX26256.1|	53.1	2e-07	heat shock protein 70-like protein [Panax quinquefolius]	gi|160347515|gb|EU139299.1|	714	0	Panax quinquefolius clone PG4X-1 heat shock protein 70-like protein mRNA, complete cds	sp|P24629|HSP71_SOLLC	159	4e-45	Heat shock cognate 70 kDa protein 1 OS=Solanum lycopersicum GN=HSC-I PE=2 SV=1	SPAC13G7.02c	90.9	3e-21	COG0443	Molecular chaperone	K03283	2e-43	155	rcu:RCOM_1248100	heat shock 70kDa protein 1/8	GO:0009615//response to virus;GO:0042542//response to hydrogen peroxide;GO:0090332//stomatal closure;GO:0050832//defense response to fungus;GO:0042742//defense response to bacterium;GO:0016567//protein ubiquitination;GO:0009644//response to high light intensity;GO:0046686//response to cadmium ion;GO:0009409//response to cold;GO:0009408//response to heat;GO:0010187//negative regulation of seed ger…	GO:0031625//ubiquitin protein ligase binding;GO:0002020//protease binding;GO:0005524//ATP binding	GO:0005774//vacuolar membrane;GO:0048046//apoplast;GO:0022626//cytosolic ribosome;GO:0009507//chloroplast;GO:0005618//cell wall;GO:0005794//Golgi apparatus;GO:0005730//nucleolus;GO:0009506//plasmodesma;GO:0005886//plasma membrane;GO:0005739//mitochondrion
CL10861.Contig2_All	572	385	55.1393	1413	203.832	455	63.1632	896	130.906	562	74.759	2769	388.412	gi|160347516|gb|ABX26256.1|	224.2	2e-74	heat shock protein 70-like protein [Panax quinquefolius]	gi|160347515|gb|EU139299.1|	626	1e-177	Panax quinquefolius clone PG4X-1 heat shock protein 70-like protein mRNA, complete cds	sp|P24629|HSP71_SOLLC	190	2e-57	Heat shock cognate 70 kDa protein 1 OS=Solanum lycopersicum GN=HSC-I PE=2 SV=1	SPAC13G7.02c	107	1e-26	COG0443	Molecular chaperone	K03283	1e-58	195	rcu:RCOM_1248100	heat shock 70kDa protein 1/8	GO:0006950//response to stress;GO:0055114//oxidation-reduction process	GO:0032440//2-alkenal reductase [NAD(P)] activity;GO:0005524//ATP binding	-
CL10864.Contig2_All	1798	185	8.4291	489	22.4412	193	8.5235	425	19.7536	192	8.1252	704	31.4158	gi|587947845|gb|EXC34122.1|	799.7	0	hypothetical protein L484_010580 [Morus notabilis]	gi|225426774|ref|XM_002282771.1|	591	1e-165	PREDICTED: Vitis vinifera lysophospholipid acyltransferase-like (LOC100251254), mRNA	--	--	--	--	SPBC16A3.10	202	2e-57	COG5202	Predicted membrane protein	K13519	0	781	vvi:100251254	lysophospholipid acyltransferase [EC:2.3.1.51 2.3.1.23 2.3.1.-]	-	-	GO:0016021//integral to membrane
CL10880.Contig2_All	3710	381	8.4129	816	18.1486	445	9.5243	952	21.4442	475	9.7419	990	21.4105	gi|565377764|ref|XP_006355338.1|	1397.1	0	PREDICTED: calmodulin-binding transcription activator 3-like [Solanum tuberosum]	gi|359494746|ref|XM_002269563.2|	468	1e-128	PREDICTED: Vitis vinifera calmodulin-binding transcription activator 3-like (LOC100247418), mRNA	sp|Q8GSA7|CMTA3_ARATH	1028	0	Calmodulin-binding transcription activator 3 OS=Arabidopsis thaliana GN=CMTA3 PE=1 SV=1	SPAC26H5.05	53.9	2e-06	COG0666	FOG: Ankyrin repeat	K06694	5e-08	56.6	cre:CHLREDRAFT_140415	26S proteasome non-ATPase regulatory subunit 10	-	-	-
CL10880.Contig8_All	1154	29	2.0587	77	5.5057	41	2.8212	88	6.3727	40	2.6374	89	6.188	gi|567871165|ref|XP_006428204.1|	372.9	4e-118	hypothetical protein CICLE_v10024764mg [Citrus clementina] >gi|557530194|gb|ESR41444.1| hypothetical protein CICLE_v10024764mg [Citrus clementina]	gi|587503|emb|X79447.1|	155	1e-34	P.crispum mRNA for CG-1 protein	sp|Q8GSA7|CMTA3_ARATH	166	6e-45	Calmodulin-binding transcription activator 3 OS=Arabidopsis thaliana GN=CMTA3 PE=1 SV=1	--	--	--	--	--	--	--	--	--	--	-	-	-
CL10889.Contig2_All	1667	19	0.9337	72	3.5639	14	0.6669	90	4.5118	26	1.1868	61	2.936	gi|186695349|gb|ACC86836.1|	583.9	0	chloroplast homogentisate phytyltransferase [Coriandrum sativum]	gi|186695348|gb|EU617358.1|	787	0	Coriandrum sativum chloroplast homogentisate phytyltransferase (VTE2) mRNA, complete cds; nuclear gene for chloroplast product	sp|Q8VWJ1|HPT1_ARATH	477	3e-166	Homogentisate phytyltransferase 1, chloroplastic OS=Arabidopsis thaliana GN=VTE2-1 PE=2 SV=1	alr3448	217	1e-65	COG0382	4-hydroxybenzoate polyprenyltransferase and related prenyltransferases	K09833	0	542	vvi:100232967	homogenitisate phytyltransferase	GO:0031347//regulation of defense response;GO:0071555//cell wall organization;GO:0006636//unsaturated fatty acid biosynthetic process;GO:0009915//phloem sucrose loading;GO:0009266//response to temperature stimulus	GO:0010176//homogentisate phytyltransferase activity	GO:0016021//integral to membrane
CL10898.Contig2_All	1784	8	0.3674	84	3.8852	6	0.2671	71	3.3259	3	0.128	58	2.6085	gi|225425873|ref|XP_002266342.1|	614.8	0	PREDICTED: uncharacterized protein LOC100240965 [Vitis vinifera] >gi|297738355|emb|CBI27556.3| unnamed protein product [Vitis vinifera]	gi|225425872|ref|XM_002266306.1|	228	2e-56	PREDICTED: Vitis vinifera uncharacterized LOC100240965 (LOC100240965), mRNA	--	--	--	--	--	--	--	--	--	--	--	--	--	--	GO:0009888//tissue development;GO:0016926//protein desumoylation;GO:0045132//meiotic chromosome segregation;GO:0033044//regulation of chromosome organization;GO:0009887//organ morphogenesis;GO:0010228//vegetative to reproductive phase transition of meristem;GO:0042138//meiotic DNA double-strand break formation;GO:0007062//sister chromatid cohesion;GO:0007131//reciprocal meiotic recombination;GO:0…	-	GO:0005634//nucleus
CL109.Contig1_All	2393	69	2.3621	294	10.1375	100	3.3182	414	14.4579	73	2.3212	196	6.5717	gi|225433251|ref|XP_002282069.1|	629.8	0	PREDICTED: uncharacterized protein LOC100247804 [Vitis vinifera] >gi|296083723|emb|CBI23712.3| unnamed protein product [Vitis vinifera]	gi|225433250|ref|XM_002282033.1|	111	4e-21	PREDICTED: Vitis vinifera uncharacterized LOC100247804 (LOC100247804), mRNA	--	--	--	--	--	--	--	--	--	--	--	--	--	--	-	-	-
CL109.Contig3_All	2228	11	0.4045	147	5.4441	28	0.9979	125	4.6886	18	0.6147	118	4.2494	gi|225433251|ref|XP_002282069.1|	641.7	0	PREDICTED: uncharacterized protein LOC100247804 [Vitis vinifera] >gi|296083723|emb|CBI23712.3| unnamed protein product [Vitis vinifera]	gi|225433250|ref|XM_002282033.1|	141	4e-30	PREDICTED: Vitis vinifera uncharacterized LOC100247804 (LOC100247804), mRNA	--	--	--	--	--	--	--	--	--	--	--	--	--	--	-	-	-
CL1090.Contig10_All	1380	209	12.4069	754	45.0836	167	9.6092	601	36.395	116	6.3959	817	47.5016	gi|297745954|emb|CBI16010.3|	203	3e-61	unnamed protein product [Vitis vinifera]	gi|359478877|ref|XM_002280743.2|	168	1e-38	PREDICTED: Vitis vinifera uncharacterized LOC100246735 (LOC100246735), mRNA	sp|P49313|ROC1_NICPL	68.9	7e-13	30 kDa ribonucleoprotein, chloroplastic OS=Nicotiana plumbaginifolia PE=2 SV=1	all2777	51.2	1e-07	COG0724	RNA-binding proteins (RRM domain)	K12897	5e-42	149	pop:POPTR_1074064	transformer-2 protein	GO:0009644//response to high light intensity;GO:0043484//regulation of RNA splicing	GO:0003676//nucleic acid binding;GO:0000166//nucleotide binding	GO:0019013;GO:0030529//ribonucleoprotein complex
CL1090.Contig11_All	922	103	9.1517	537	48.0584	102	8.7845	360	32.6301	96	7.9225	639	55.6077	gi|502129194|ref|XP_004500218.1|	57	2e-07	PREDICTED: pre-mRNA-splicing factor cwc22-like [Cicer arietinum]	gi|359478877|ref|XM_002280743.2|	212	6e-52	PREDICTED: Vitis vinifera uncharacterized LOC100246735 (LOC100246735), mRNA	sp|Q9SEU4|SR33_ARATH	94.7	2e-22	Serine/arginine-rich splicing factor 33 OS=Arabidopsis thaliana GN=SR33 PE=1 SV=1	all2777	53.5	1e-08	COG0724	RNA-binding proteins (RRM domain)	K12897	5e-67	209	pop:POPTR_1074064	transformer-2 protein	-	GO:1901363;GO:0097159//organic cyclic compound binding	-
CL1090.Contig1_All	3786	378	8.1791	1409	30.7083	252	5.2853	925	20.4178	213	4.2808	1455	30.8353	gi|297745954|emb|CBI16010.3|	204.1	4e-58	unnamed protein product [Vitis vinifera]	gi|359478877|ref|XM_002280743.2|	168	3e-38	PREDICTED: Vitis vinifera uncharacterized LOC100246735 (LOC100246735), mRNA	sp|P49313|ROC1_NICPL	68.9	3e-12	30 kDa ribonucleoprotein, chloroplastic OS=Nicotiana plumbaginifolia PE=2 SV=1	all2777	51.2	3e-07	COG0724	RNA-binding proteins (RRM domain)	K12897	2e-39	147	pop:POPTR_1074064	transformer-2 protein	GO:0009644//response to high light intensity;GO:0043484//regulation of RNA splicing	GO:0003676//nucleic acid binding;GO:0000166//nucleotide binding	GO:0019013;GO:0030529//ribonucleoprotein complex
CL1090.Contig2_All	636	32	4.1218	134	17.385	33	4.1201	71	9.3293	50	5.9819	130	16.4003	gi|593692356|ref|XP_007146720.1|	165.6	6e-48	hypothetical protein PHAVU_006G064000g [Phaseolus vulgaris] >gi|561019943|gb|ESW18714.1| hypothetical protein PHAVU_006G064000g [Phaseolus vulgaris]	gi|225317273|dbj|AK322829.1|	93.7	2e-16	Solanum lycopersicum cDNA, clone: LEFL1043DF05, HTC in leaf	sp|Q9SEU4|SR33_ARATH	55.5	3e-09	Serine/arginine-rich splicing factor 33 OS=Arabidopsis thaliana GN=SR33 PE=1 SV=1	--	--	--	--	--	K12897	1e-13	69.3	zma:100282309	transformer-2 protein	-	-	-
CL1090.Contig3_All	522	29	4.5512	138	21.814	30	4.5635	88	14.0883	41	5.9764	202	31.0489	gi|147791022|emb|CAN63579.1|	152.5	8e-45	hypothetical protein VITISV_029585 [Vitis vinifera]	gi|359478877|ref|XM_002280743.2|	127	1e-26	PREDICTED: Vitis vinifera uncharacterized LOC100246735 (LOC100246735), mRNA	sp|Q04836|ROC3_ARATH	52	3e-08	31 kDa ribonucleoprotein, chloroplastic OS=Arabidopsis thaliana GN=RBP31 PE=1 SV=1	--	--	--	--	--	K12897	6e-31	112	pop:POPTR_1074064	transformer-2 protein	-	-	-
CL1090.Contig5_All	919	80	7.1313	370	33.221	67	5.7891	262	23.825	56	4.6366	380	33.1767	gi|593692356|ref|XP_007146720.1|	109	2e-25	hypothetical protein PHAVU_006G064000g [Phaseolus vulgaris] >gi|561019943|gb|ESW18714.1| hypothetical protein PHAVU_006G064000g [Phaseolus vulgaris]	gi|359478877|ref|XM_002280743.2|	127	3e-26	PREDICTED: Vitis vinifera uncharacterized LOC100246735 (LOC100246735), mRNA	sp|Q9SEU4|SR33_ARATH	57.4	2e-09	Serine/arginine-rich splicing factor 33 OS=Arabidopsis thaliana GN=SR33 PE=1 SV=1	--	--	--	--	--	K12897	3e-22	93.6	pop:POPTR_1074064	transformer-2 protein	-	-	-
CL1090.Contig7_All	1229	408	27.196	1075	72.1743	331	21.3858	682	46.3745	276	17.0876	971	63.3917	gi|567154548|ref|XP_006417810.1|	234.2	7e-72	hypothetical protein EUTSA_v10008061mg [Eutrema salsugineum] >gi|557095581|gb|ESQ36163.1| hypothetical protein EUTSA_v10008061mg [Eutrema salsugineum]	gi|359478877|ref|XM_002280743.2|	151	2e-33	PREDICTED: Vitis vinifera uncharacterized LOC100246735 (LOC100246735), mRNA	sp|P49313|ROC1_NICPL	67.4	2e-12	30 kDa ribonucleoprotein, chloroplastic OS=Nicotiana plumbaginifolia PE=2 SV=1	all2777	50.8	1e-07	COG0724	RNA-binding proteins (RRM domain)	K12897	3e-43	151	pop:POPTR_1074064	transformer-2 protein	-	GO:0003676//nucleic acid binding;GO:0000166//nucleotide binding	-
CL1090.Contig8_All	1396	208	12.206	535	31.6224	150	8.5321	392	23.4665	130	7.0857	624	35.8645	gi|297745954|emb|CBI16010.3|	204.1	1e-61	unnamed protein product [Vitis vinifera]	gi|359478877|ref|XM_002280743.2|	168	1e-38	PREDICTED: Vitis vinifera uncharacterized LOC100246735 (LOC100246735), mRNA	sp|P49313|ROC1_NICPL	68.9	7e-13	30 kDa ribonucleoprotein, chloroplastic OS=Nicotiana plumbaginifolia PE=2 SV=1	all2777	51.2	1e-07	COG0724	RNA-binding proteins (RRM domain)	K12897	5e-42	149	pop:POPTR_1074064	transformer-2 protein	GO:0009644//response to high light intensity;GO:0043484//regulation of RNA splicing	GO:0003676//nucleic acid binding;GO:0000166//nucleotide binding	GO:0019013;GO:0030529//ribonucleoprotein complex
CL1090.Contig9_All	951	487	41.9513	1510	131.015	495	41.3307	990	86.9965	436	34.8842	1508	127.229	gi|629086215|gb|KCW52572.1|	355.1	8e-121	hypothetical protein EUGRSUZ_J01947 [Eucalyptus grandis]	gi|359478877|ref|XM_002280743.2|	232	6e-58	PREDICTED: Vitis vinifera uncharacterized LOC100246735 (LOC100246735), mRNA	sp|Q9SEU4|SR33_ARATH	83.6	2e-18	Serine/arginine-rich splicing factor 33 OS=Arabidopsis thaliana GN=SR33 PE=1 SV=1	all2777	56.2	1e-09	COG0724	RNA-binding proteins (RRM domain)	K12897	5e-65	204	pop:POPTR_1074064	transformer-2 protein	-	GO:1901363;GO:0097159//organic cyclic compound binding	-
CL10912.Contig3_All	1775	14	0.6461	64	2.9751	28	1.2526	67	3.1544	6	0.2572	26	1.1753	gi|595936748|ref|XP_007215549.1|	573.9	0	hypothetical protein PRUPE_ppa007239mg [Prunus persica] >gi|462411699|gb|EMJ16748.1| hypothetical protein PRUPE_ppa007239mg [Prunus persica]	gi|568857807|ref|XM_006482393.1|	343	5e-91	PREDICTED: Citrus sinensis alpha/beta hydrolase domain-containing protein 17C-like (LOC102621498), transcript variant X3, mRNA	--	--	--	--	all8511	156	3e-43	COG1073	Hydrolases of the alpha/beta superfamily	K06889	9e-12	68.9	cme:CMQ233C		GO:0008152//metabolic process	GO:0016787//hydrolase activity	-
CL10912.Contig5_All	1648	14	0.6959	98	4.9068	35	1.6864	123	6.2373	17	0.7849	45	2.1909	gi|565342350|ref|XP_006338321.1|	601.3	0	PREDICTED: alpha/beta hydrolase domain-containing protein 17C-like isoform X1 [Solanum tuberosum] >gi|565342352|ref|XP_006338322.1| PREDICTED: alpha/beta hydrolase domain-containing protein 17C-like isoform X2 [Solanum tuberosum]	gi|568857807|ref|XM_006482393.1|	351	2e-93	PREDICTED: Citrus sinensis alpha/beta hydrolase domain-containing protein 17C-like (LOC102621498), transcript variant X3, mRNA	--	--	--	--	all8511	158	3e-44	COG1073	Hydrolases of the alpha/beta superfamily	K06889	6e-12	69.3	cme:CMQ233C		GO:0008152//metabolic process	GO:0016787//hydrolase activity	-
CL10913.Contig2_All	796	8	0.8233	50	5.183	4	0.399	30	3.1496	10	0.9559	72	7.2575	gi|225426118|ref|XP_002272569.1|	126.7	8e-32	PREDICTED: probable membrane-associated kinase regulator 2-like [Vitis vinifera]	gi|46358140|gb|AC148655.4|	61.9	1e-06	Medicago truncatula clone mth2-61c11, complete sequence	sp|Q9FLX4|MAKR5_ARATH	76.3	6e-16	Probable membrane-associated kinase regulator 5 OS=Arabidopsis thaliana GN=MAKR5 PE=2 SV=1	--	--	--	--	--	--	--	--	--	--	-	-	-
CL1092.Contig2_All	2236	471	17.2562	2430	89.6727	653	23.1894	1438	53.7445	480	16.334	2018	72.4127	gi|147777809|emb|CAN64607.1|	857.4	0	hypothetical protein VITISV_030583 [Vitis vinifera]	gi|470106344|ref|XM_004289485.1|	192	1e-45	PREDICTED: Fragaria vesca subsp. vesca protein SGT1 homolog At5g65490-like (LOC101312294), mRNA	sp|Q9LSM5|SGT1_ARATH	751	0	Protein SGT1 homolog At5g65490 OS=Arabidopsis thaliana GN=At5g65490 PE=2 SV=1	--	--	--	--	--	--	--	--	--	--	-	-	-
CL10920.Contig2_All	381	37	7.9556	79	17.1091	41	8.5449	97	21.2762	42	8.3878	96	20.2168	--	--	--	--	--	--	--	--	--	--	--	--	--	--	--	--	--	--	--	--	--	--	-	-	-
CL10935.Contig1_All	693	46	5.4378	467	55.6045	75	8.5936	322	38.8302	60	6.5878	358	41.4491	gi|590605598|ref|XP_007020528.1|	132.5	1e-37	Uncharacterized protein TCM_030662 [Theobroma cacao] >gi|508720156|gb|EOY12053.1| Uncharacterized protein TCM_030662 [Theobroma cacao]	gi|470118415|ref|XM_004295279.1|	101	1e-18	PREDICTED: Fragaria vesca subsp. vesca uncharacterized LOC101291127 (LOC101291127), mRNA	--	--	--	--	--	--	--	--	--	--	--	--	--	--	-	-	-
CL10935.Contig2_All	594	4	0.5517	102	14.169	10	1.3368	34	4.7834	8	1.0248	43	5.8083	gi|590605598|ref|XP_007020528.1|	132.5	3e-38	Uncharacterized protein TCM_030662 [Theobroma cacao] >gi|508720156|gb|EOY12053.1| Uncharacterized protein TCM_030662 [Theobroma cacao]	gi|470118415|ref|XM_004295279.1|	93.7	2e-16	PREDICTED: Fragaria vesca subsp. vesca uncharacterized LOC101291127 (LOC101291127), mRNA	--	--	--	--	--	--	--	--	--	--	--	--	--	--	GO:0071369//cellular response to ethylene stimulus;GO:0071281//cellular response to iron ion;GO:0071732//cellular response to nitric oxide	-	-
CL10938.Contig1_All	936	4	0.3501	136	11.9892	6	0.509	69	6.1606	32	2.6013	111	9.5151	gi|595943547|ref|XP_007215974.1|	321.2	1e-109	hypothetical protein PRUPE_ppa011580mg [Prunus persica] >gi|462412124|gb|EMJ17173.1| hypothetical protein PRUPE_ppa011580mg [Prunus persica]	gi|225442950|ref|XM_002266546.1|	240	3e-60	PREDICTED: Vitis vinifera protein LURP-one-related 12-like (LOC100259317), mRNA	sp|Q9LVZ8|LOR12_ARATH	276	1e-93	Protein LURP-one-related 12 OS=Arabidopsis thaliana GN=At3g15810 PE=2 SV=1	--	--	--	--	--	K03239	6e-12	67.4	aly:ARALYDRAFT_682509	translation initiation factor eIF-2B subunit alpha	-	-	-
CL10953.Contig1_All	1001	14	1.1458	40	3.2973	18	1.4279	50	4.1743	13	0.9882	58	4.649	gi|587932059|gb|EXC19131.1|	421.8	1e-147	Uncharacterized protein L484_006495 [Morus notabilis]	gi|359490423|ref|XM_002268476.2|	268	1e-68	PREDICTED: Vitis vinifera uncharacterized LOC100242054 (LOC100242054), mRNA	sp|O65639|CSP1_ARATH	70.9	8e-14	Cold shock protein 1 OS=Arabidopsis thaliana GN=CSP1 PE=2 SV=1	SPAC683.02c	115	4e-30	COG5082	Arginine methyltransferase-interacting protein, contains RING Zn-finger	K09250	2e-15	76.3	zma:100282947	cellular nucleic acid-binding protein	GO:0030042//actin filament depolymerization	GO:0003676//nucleic acid binding;GO:0003779//actin binding;GO:0008270//zinc ion binding	GO:0015629//actin cytoskeleton
CL10955.Contig1_All	4137	246	4.8713	608	12.1267	294	5.643	1041	21.0287	226	4.1567	473	9.1736	gi|70794966|gb|AAZ08457.1|	2315	0	RNA polymerase II second largest subunit [Rhododendron macrophyllum]	gi|70794965|gb|DQ058627.1|	2930	0	Rhododendron macrophyllum RNA polymerase II second largest subunit (RPB2) mRNA, complete cds	sp|Q42877|RPB2_SOLLC	2312	0	DNA-directed RNA polymerase II subunit RPB2 OS=Solanum lycopersicum GN=RPB2 PE=2 SV=1	YOR151c	1474	0	COG0085	DNA-directed RNA polymerase, beta subunit/140 kD subunit	K03010	0	2304	rcu:RCOM_0936370	DNA-directed RNA polymerase II subunit RPB2 [EC:2.7.7.6]	GO:0006351//transcription, DNA-dependent	GO:0003899//DNA-directed RNA polymerase activity;GO:0046872//metal ion binding;GO:0003677//DNA binding;GO:0032549//ribonucleoside binding	GO:0005829//cytosol;GO:0009506//plasmodesma;GO:0005665//DNA-directed RNA polymerase II, core complex
CL10955.Contig4_All	4155	276	5.4417	709	14.08	310	5.9243	1017	20.4549	320	5.8601	607	11.7215	gi|70794966|gb|AAZ08457.1|	2315	0	RNA polymerase II second largest subunit [Rhododendron macrophyllum]	gi|70794965|gb|DQ058627.1|	2977	0	Rhododendron macrophyllum RNA polymerase II second largest subunit (RPB2) mRNA, complete cds	sp|Q42877|RPB2_SOLLC	2313	0	DNA-directed RNA polymerase II subunit RPB2 OS=Solanum lycopersicum GN=RPB2 PE=2 SV=1	YOR151c	1471	0	COG0085	DNA-directed RNA polymerase, beta subunit/140 kD subunit	K03010	0	2305	rcu:RCOM_0936370	DNA-directed RNA polymerase II subunit RPB2 [EC:2.7.7.6]	GO:0006351//transcription, DNA-dependent	GO:0003899//DNA-directed RNA polymerase activity;GO:0046872//metal ion binding;GO:0003677//DNA binding;GO:0032549//ribonucleoside binding	GO:0005829//cytosol;GO:0009506//plasmodesma;GO:0005665//DNA-directed RNA polymerase II, core complex
CL10959.Contig1_All	1354	46	2.7831	256	15.6008	38	2.2285	258	15.9238	63	3.5403	186	11.022	gi|629101943|gb|KCW67412.1|	584.3	0	hypothetical protein EUGRSUZ_F01172 [Eucalyptus grandis]	gi|590609571|ref|XM_007021512.1|	492	1e-136	Theobroma cacao D-aminoacid aminotransferase-like PLP-dependent enzymes superfamily protein (TCM_031622) mRNA, complete cds	sp|Q8L493|BCAL3_ARATH	364	1e-123	Branched-chain-amino-acid aminotransferase-like protein 3, chloroplastic OS=Arabidopsis thaliana GN=At5g57850 PE=2 SV=1	MK1627	108	5e-26	COG0115	Branched-chain amino acid aminotransferase/4-amino-4-deoxychorismate lyase	K00826	0	561	vvi:100255645	branched-chain amino acid aminotransferase [EC:2.6.1.42]	GO:0008152//metabolic process	GO:0047810//D-alanine:2-oxoglutarate aminotransferase activity	-
CL10959.Contig2_All	1436	28	1.5974	179	10.2855	32	1.7695	113	6.5761	54	2.8613	225	12.5717	gi|629101943|gb|KCW67412.1|	587.8	0	hypothetical protein EUGRSUZ_F01172 [Eucalyptus grandis]	gi|590609571|ref|XM_007021512.1|	504	1e-139	Theobroma cacao D-aminoacid aminotransferase-like PLP-dependent enzymes superfamily protein (TCM_031622) mRNA, complete cds	sp|Q8L493|BCAL3_ARATH	363	8e-123	Branched-chain-amino-acid aminotransferase-like protein 3, chloroplastic OS=Arabidopsis thaliana GN=At5g57850 PE=2 SV=1	MK1627	109	3e-26	COG0115	Branched-chain amino acid aminotransferase/4-amino-4-deoxychorismate lyase	K00826	0	561	pop:POPTR_834098	branched-chain amino acid aminotransferase [EC:2.6.1.42]	GO:0008152//metabolic process	GO:0047810//D-alanine:2-oxoglutarate aminotransferase activity	-
CL1096.Contig3_All	4427	88	1.6284	453	8.4433	102	1.8295	421	7.9473	77	1.3234	343	6.2166	gi|225423909|ref|XP_002278845.1|	212.2	1e-54	PREDICTED: uncharacterized protein LOC100259509 [Vitis vinifera]	gi|359472978|ref|XM_002278809.2|	678	0	PREDICTED: Vitis vinifera uncharacterized LOC100259509 (LOC100259509), mRNA	sp|Q7XYY2|MED25_ARATH	597	0	Mediator of RNA polymerase II transcription subunit 25 OS=Arabidopsis thaliana GN=MED25 PE=1 SV=1	YBR112c	69.7	4e-11	COG0457	FOG: TPR repeat	K15168	0	807	vvi:100259509	mediator of RNA polymerase II transcription subunit 25	GO:0045893//positive regulation of transcription, DNA-dependent;GO:0010218//response to far red light;GO:0009867//jasmonic acid mediated signaling pathway;GO:0010114//response to red light;GO:0009585//red, far-red light phototransduction;GO:0009911//positive regulation of flower development;GO:0050832//defense response to fungus;GO:0031349//positive regulation of defense response	GO:0003677//DNA binding	GO:0016592//mediator complex
CL1096.Contig6_All	2171	18	0.6792	51	1.9384	19	0.6949	56	2.1556	13	0.4556	42	1.5522	gi|629111740|gb|KCW76700.1|	48.9	2e-17	hypothetical protein EUGRSUZ_D01061 [Eucalyptus grandis]	gi|590701006|ref|XM_007046230.1|	111	4e-21	Theobroma cacao Phytochrome and flowering time regulatory protein isoform 2 (TCM_011854) mRNA, complete cds	sp|Q7XYY2|MED25_ARATH	61.2	6e-18	Mediator of RNA polymerase II transcription subunit 25 OS=Arabidopsis thaliana GN=MED25 PE=1 SV=1	--	--	--	--	--	K15168	2e-18	64.3	pop:POPTR_769685	mediator of RNA polymerase II transcription subunit 25	GO:0045893//positive regulation of transcription, DNA-dependent;GO:0010218//response to far red light;GO:0009867//jasmonic acid mediated signaling pathway;GO:0010114//response to red light;GO:0009585//red, far-red light phototransduction;GO:0009911//positive regulation of flower development;GO:0050832//defense response to fungus;GO:0031349//positive regulation of defense response	GO:0003677//DNA binding	GO:0016592//mediator complex
CL10963.Contig3_All	3381	41	0.9934	212	5.1739	47	1.1038	113	2.7931	55	1.2378	171	4.058	gi|225468025|ref|XP_002271577.1|	1347.4	0	PREDICTED: probable LRR receptor-like serine/threonine-protein kinase At2g24230 [Vitis vinifera]	gi|225468024|ref|XM_002271541.1|	942	0	PREDICTED: Vitis vinifera probable LRR receptor-like serine/threonine-protein kinase At2g24230 (LOC100251401), mRNA	sp|C0LGK9|Y2242_ARATH	1209	0	Probable LRR receptor-like serine/threonine-protein kinase At2g24230 OS=Arabidopsis thaliana GN=At2g24230 PE=2 SV=1	MA2301_1	106	2e-24	COG4886	Leucine-rich repeat (LRR) protein	K13415	1e-106	363	vvi:100252647	protein brassinosteroid insensitive 1 [EC:2.7.10.1 2.7.11.1]	GO:0016311//dephosphorylation;GO:0018108//peptidyl-tyrosine phosphorylation	GO:0004714//transmembrane receptor protein tyrosine kinase activity;GO:0004721//phosphoprotein phosphatase activity;GO:0005524//ATP binding	GO:0016021//integral to membrane
CL10967.Contig2_All	4025	38	0.7734	162	3.321	50	0.9864	180	3.7373	25	0.4726	103	2.0532	gi|297743190|emb|CBI36057.3|	1395.2	0	unnamed protein product [Vitis vinifera]	gi|359482893|ref|XR_139799.1|	232	3e-57	PREDICTED: Vitis vinifera uncharacterized LOC100260012 (LOC100260012), miscRNA	--	--	--	--	--	--	--	--	--	K15075	0	1258	rcu:RCOM_1489430	DNA repair/transcription protein MET18/MMS19	-	-	-
CL10967.Contig3_All	4124	38	0.7549	134	2.6811	56	1.0782	199	4.0326	44	0.8118	107	2.0818	gi|297743190|emb|CBI36057.3|	1397.5	0	unnamed protein product [Vitis vinifera]	gi|359482893|ref|XR_139799.1|	232	3e-57	PREDICTED: Vitis vinifera uncharacterized LOC100260012 (LOC100260012), miscRNA	--	--	--	--	--	--	--	--	--	K15075	0	1260	rcu:RCOM_1489430	DNA repair/transcription protein MET18/MMS19	-	-	-
CL10968.Contig4_All	3455	0	0	44	1.0508	0	0	49	1.1852	0	0	189	4.3891	gi|567881501|ref|XP_006433309.1|	64.3	2e-09	hypothetical protein CICLE_v10002472mg [Citrus clementina] >gi|568835929|ref|XP_006472004.1| PREDICTED: cyclin-P3-1-like [Citrus sinensis] >gi|557535431|gb|ESR46549.1| hypothetical protein CICLE_v10002472mg [Citrus clementina]	--	--	--	--	sp|Q8LB60|CCU31_ARATH	50.1	2e-06	Cyclin-U3-1 OS=Arabidopsis thaliana GN=CYCU3-1 PE=1 SV=2	--	--	--	--	--	--	--	--	--	--	-	-	-
CL10974.Contig1_All	1071	21	1.6063	261	20.1084	50	3.7071	262	20.4437	39	2.7708	126	9.4394	gi|255539066|ref|XP_002510598.1|	176.4	3e-51	conserved hypothetical protein [Ricinus communis] >gi|223551299|gb|EEF52785.1| conserved hypothetical protein [Ricinus communis]	gi|357467100|ref|XM_003603787.1|	75.8	1e-10	Medicago truncatula Syringolide-induced protein 14-1-1 (MTR_3g114750) mRNA, complete cds	sp|Q9SGS5|Y1607_ARATH	114	1e-29	Uncharacterized protein At1g76070 OS=Arabidopsis thaliana GN=At1g76070 PE=1 SV=1	--	--	--	--	--	--	--	--	--	--	-	-	-
CL10974.Contig3_All	1017	3	0.2417	27	2.1906	10	0.7808	50	4.1086	9	0.6734	43	3.3924	gi|255539066|ref|XP_002510598.1|	179.5	1e-52	conserved hypothetical protein [Ricinus communis] >gi|223551299|gb|EEF52785.1| conserved hypothetical protein [Ricinus communis]	gi|357467100|ref|XM_003603787.1|	71.9	1e-09	Medicago truncatula Syringolide-induced protein 14-1-1 (MTR_3g114750) mRNA, complete cds	sp|Q9SGS5|Y1607_ARATH	116	2e-30	Uncharacterized protein At1g76070 OS=Arabidopsis thaliana GN=At1g76070 PE=1 SV=1	--	--	--	--	--	--	--	--	--	--	-	-	-
CL10980.Contig1_All	1162	9	0.6345	66	4.6867	15	1.025	49	3.524	6	0.3929	38	2.6239	gi|255567707|ref|XP_002524832.1|	208.4	2e-64	conserved hypothetical protein [Ricinus communis] >gi|223535892|gb|EEF37552.1| conserved hypothetical protein [Ricinus communis]	--	--	--	--	sp|P13240|DR206_PEA	55.8	4e-09	Disease resistance response protein 206 OS=Pisum sativum GN=PI206 PE=2 SV=2	--	--	--	--	--	--	--	--	--	--	-	-	-
CL10984.Contig2_All	970	6	0.5067	37	3.1474	5	0.4093	48	4.1354	18	1.412	50	4.1358	gi|590700954|ref|XP_007046279.1|	80.1	1e-16	Uncharacterized protein TCM_011844 [Theobroma cacao] >gi|508710214|gb|EOY02111.1| Uncharacterized protein TCM_011844 [Theobroma cacao]	--	--	--	--	--	--	--	--	--	--	--	--	--	--	--	--	--	--	-	-	-
CL10985.Contig1_All	2427	11	0.3713	196	6.6637	12	0.3926	70	2.4103	17	0.533	81	2.6778	gi|147818917|emb|CAN69376.1|	208	5e-59	hypothetical protein VITISV_008202 [Vitis vinifera]	gi|148362062|gb|EF533698.1|	155	3e-34	Glycine max clone BAC GM_WBb042I24, complete sequence	sp|Q8LAL2|IAA26_ARATH	177	5e-50	Auxin-responsive protein IAA26 OS=Arabidopsis thaliana GN=IAA26 PE=1 SV=2	--	--	--	--	--	K14484	2e-44	162	aly:ARALYDRAFT_892185	auxin-responsive protein IAA	-	-	-
CL10985.Contig4_All	2239	4	0.1464	81	2.9851	8	0.2837	49	1.8289	10	0.3398	57	2.0426	gi|225429365|ref|XP_002277798.1|	237.3	1e-69	PREDICTED: auxin-responsive protein IAA6-like [Vitis vinifera]	gi|571514901|ref|XM_006597110.1|	165	3e-37	PREDICTED: Glycine max auxin-responsive protein IAA26-like (LOC100804593), transcript variant X2, mRNA	sp|Q8LAL2|IAA26_ARATH	199	2e-58	Auxin-responsive protein IAA26 OS=Arabidopsis thaliana GN=IAA26 PE=1 SV=2	--	--	--	--	--	K14484	2e-53	187	ath:AT1G51950	auxin-responsive protein IAA	-	-	-
CL10995.Contig1_All	1666	0	0	57	2.8231	1	0.0477	44	2.2071	0	0	37	1.7819	gi|225436687|ref|XP_002263127.1|	728	0	PREDICTED: fatty acyl-CoA reductase 3 isoform 1 [Vitis vinifera] >gi|296084944|emb|CBI28353.3| unnamed protein product [Vitis vinifera]	gi|225436686|ref|XM_002263091.1|	226	7e-56	PREDICTED: Vitis vinifera fatty acyl-CoA reductase 3-like, transcript variant 1 (LOC100259719), mRNA	sp|Q9XGY7|FAR_SIMCH	637	0	Alcohol-forming fatty acyl-CoA reductase OS=Simmondsia chinensis PE=1 SV=1	Rv0101_4	57	5e-08	COG3320	Putative dehydrogenase domain of multifunctional non-ribosomal peptide synthetases and related enzymes	K13356	0	728	vvi:100259719	fatty acyl-CoA reductase [EC:1.2.1.-]	GO:0055114//oxidation-reduction process;GO:0010025//wax biosynthetic process	GO:0080019//fatty-acyl-CoA reductase (alcohol-forming) activity	-
CL11005.Contig1_All	1782	0	0	213	9.8627	5	0.2228	214	10.0358	1	0.0427	162	7.2941	gi|565384441|ref|XP_006358163.1|	251.1	0	PREDICTED: cytochrome P450 714A1-like [Solanum tuberosum]	gi|225448340|ref|XM_002266732.1|	184	3e-43	PREDICTED: Vitis vinifera cytochrome P450 734A1-like (LOC100258799), mRNA	sp|Q9FF18|C7351_ARATH	209	2e-84	Cytokinin hydroxylase OS=Arabidopsis thaliana GN=CYP735A1 PE=1 SV=1	Cj1411c	92.4	5e-36	COG2124	Cytochrome P450	K10717	6e-90	228	vvi:100258332	cytokinin trans-hydroxylase	GO:0055114//oxidation-reduction process	GO:0020037//heme binding;GO:0016705//oxidoreductase activity, acting on paired donors, with incorporation or reduction of molecular oxygen;GO:0004497//monooxygenase activity;GO:0005506//iron ion binding;GO:0050616	-
CL11013.Contig1_All	1426	36	2.0681	172	9.9526	31	1.7262	118	6.9153	52	2.7746	161	9.0588	gi|359488571|ref|XP_002279659.2|	570.9	0	PREDICTED: probable esterase At1g33990-like [Vitis vinifera] >gi|296082212|emb|CBI21217.3| unnamed protein product [Vitis vinifera]	gi|349704686|emb|FQ383646.1|	579	1e-162	Vitis vinifera clone SS0ABG1YD14	sp|O80472|MES7_ARATH	172	1e-50	Methylesterase 7 OS=Arabidopsis thaliana GN=MES7 PE=1 SV=1	VC2718	49.3	7e-06	COG0596	Predicted hydrolases or acyltransferases (alpha/beta hydrolase superfamily)	K13544	2e-46	163	ath:AT4G16690	pheophorbidase [EC:3.1.1.82]	GO:0008152//metabolic process	GO:0050529	-
CL11013.Contig2_All	2448	54	1.8071	202	6.8087	40	1.2975	151	5.1548	57	1.7717	202	6.6207	gi|604345712|gb|EYU44209.1|	209.1	1e-58	hypothetical protein MIMGU_mgv1a008225mg [Mimulus guttatus]	gi|349704686|emb|FQ383646.1|	319	9e-84	Vitis vinifera clone SS0ABG1YD14	sp|Q8S8S9|MES1_ARATH	111	3e-27	Methylesterase 1 OS=Arabidopsis thaliana GN=MES1 PE=1 SV=1	--	--	--	--	--	K08233	1e-25	108	ath:AT2G23600	polyneuridine-aldehyde esterase [EC:3.1.1.78]	GO:0008152//metabolic process	GO:0050529	-
CL1102.Contig1_All	1469	31	1.7288	100	5.617	40	2.1622	161	9.1591	30	1.5539	90	4.9157	gi|147866326|emb|CAN82033.1|	264.6	1e-82	hypothetical protein VITISV_014175 [Vitis vinifera]	gi|568831927|ref|XM_006470136.1|	71.9	2e-09	PREDICTED: Citrus sinensis uncharacterized LOC102630506 (LOC102630506), transcript variant X2, mRNA	--	--	--	--	--	--	--	--	--	--	--	--	--	--	-	-	-
CL11024.Contig2_All	1887	72	3.1258	443	19.3713	93	3.9134	348	15.4118	105	4.2339	398	16.923	gi|596058030|ref|XP_007220997.1|	713	0	hypothetical protein PRUPE_ppa006562mg [Prunus persica] >gi|462417459|gb|EMJ22196.1| hypothetical protein PRUPE_ppa006562mg [Prunus persica]	gi|123697088|emb|AM443104.1|	585	1e-164	Vitis vinifera, whole genome shotgun sequence, contig VV78X165013.22, clone ENTAV 115	sp|Q9M310|FBK77_ARATH	569	0	F-box/kelch-repeat protein At3g61590 OS=Arabidopsis thaliana GN=At3g61590 PE=1 SV=1	--	--	--	--	--	K13145	4e-09	61.2	smo:SELMODRAFT_443625	integrator complex subunit 8	GO:0048513//organ development	-	-
CL11039.Contig2_All	663	13	1.6063	70	8.7119	11	1.3174	61	7.6889	19	2.1805	75	9.0764	gi|359474156|ref|XP_002278648.2|	321.2	7e-107	PREDICTED: monodehydroascorbate reductase, chloroplastic [Vitis vinifera]	gi|359474155|ref|XM_002278612.2|	289	2e-75	PREDICTED: Vitis vinifera monodehydroascorbate reductase, chloroplastic-like (LOC100253570), mRNA	sp|P92947|MDARP_ARATH	279	2e-92	Monodehydroascorbate reductase, chloroplastic OS=Arabidopsis thaliana GN=At1g63940 PE=2 SV=3	BMEII0557	60.8	3e-10	COG0446	Uncharacterized NAD(FAD)-dependent dehydrogenases	K08232	1e-106	316	vvi:100253570	monodehydroascorbate reductase (NADH) [EC:1.6.5.4]	GO:0055114//oxidation-reduction process;GO:0009409//response to cold;GO:0000737//DNA catabolic process, endonucleolytic;GO:0046686//response to cadmium ion	GO:0003906//DNA-(apurinic or apyrimidinic site) lyase activity;GO:0016656//monodehydroascorbate reductase (NADH) activity;GO:0005524//ATP binding;GO:0050660//flavin adenine dinucleotide binding	GO:0005739//mitochondrion;GO:0009570//chloroplast stroma;GO:0010319//stromule
CL11043.Contig1_All	1213	7	0.4728	171	11.6322	9	0.5892	53	3.6514	11	0.69	50	3.3073	gi|147840630|emb|CAN68317.1|	399.4	1e-136	hypothetical protein VITISV_032189 [Vitis vinifera]	gi|156602430|gb|EF594091.1|	319	4e-84	Eleutherococcus senticosus clone AS229 microsatellite sequence	sp|Q9S740|AGP19_ARATH	58.5	1e-09	Lysine-rich arabinogalactan protein 19 OS=Arabidopsis thaliana GN=AGP19 PE=2 SV=2	SPAC140.02	50.1	5e-06	COG0724	RNA-binding proteins (RRM domain)	K01051	7e-08	55.8	gmx:100776781	pectinesterase [EC:3.1.1.11]	-	-	-
CL11043.Contig2_All	1188	8	0.5517	124	8.6125	12	0.8021	37	2.6027	9	0.5764	43	2.9041	gi|147840630|emb|CAN68317.1|	409.8	1e-140	hypothetical protein VITISV_032189 [Vitis vinifera]	gi|156602430|gb|EF594091.1|	280	4e-72	Eleutherococcus senticosus clone AS229 microsatellite sequence	sp|Q9S740|AGP19_ARATH	50.8	4e-07	Lysine-rich arabinogalactan protein 19 OS=Arabidopsis thaliana GN=AGP19 PE=2 SV=2	--	--	--	--	--	K01115	7e-07	52.4	vcn:VOLCADRAFT_99471	phospholipase D [EC:3.1.4.4]	-	-	-
CL11051.Contig4_All	2623	37	1.1556	97	3.0514	26	0.7871	217	6.9137	40	1.1603	108	3.3036	gi|566190226|ref|XP_002314752.2|	458.4	0	hypothetical protein POPTR_0010s11100g [Populus trichocarpa] >gi|550329555|gb|EEF00923.2| hypothetical protein POPTR_0010s11100g [Populus trichocarpa]	gi|225424515|ref|XM_002281750.1|	535	1e-149	PREDICTED: Vitis vinifera probable potassium transporter 17-like (LOC100257576), mRNA	sp|Q67UC7|HAK17_ORYSJ	575	0	Probable potassium transporter 17 OS=Oryza sativa subsp. japonica GN=HAK17 PE=2 SV=2	XF1903	172	2e-84	COG3158	K+ transporter	K03549	0	679	vvi:100257576	KUP system potassium uptake protein	GO:0071805//potassium ion transmembrane transport	GO:0015079//potassium ion transmembrane transporter activity	GO:0016021//integral to membrane
CL11052.Contig2_All	1145	0	0	73	5.2607	0	0	84	6.1308	0	0	19	1.3314	gi|590580704|ref|XP_007014145.1|	434.5	2e-150	Myb domain protein 36 [Theobroma cacao] >gi|508784508|gb|EOY31764.1| Myb domain protein 36 [Theobroma cacao]	gi|590580703|ref|XM_007014083.1|	331	1e-87	Theobroma cacao Myb domain protein 36 (TCM_038898) mRNA, complete cds	sp|Q9M2Y9|RAX3_ARATH	241	1e-77	Transcription factor RAX3 OS=Arabidopsis thaliana GN=RAX3 PE=2 SV=1	ECU11g1690	103	3e-25	COG5147	Myb superfamily proteins, including transcription factors and mRNA splicing factors	K09422	8e-147	421	pop:POPTR_578627	myb proto-oncogene protein, plant	-	-	-
CL11052.Contig3_All	1270	0	0	116	7.5367	2	0.125	138	9.0808	1	0.0599	47	2.9693	gi|590580704|ref|XP_007014145.1|	438.3	2e-151	Myb domain protein 36 [Theobroma cacao] >gi|508784508|gb|EOY31764.1| Myb domain protein 36 [Theobroma cacao]	gi|590580703|ref|XM_007014083.1|	317	2e-83	Theobroma cacao Myb domain protein 36 (TCM_038898) mRNA, complete cds	sp|Q9M2Y9|RAX3_ARATH	234	2e-74	Transcription factor RAX3 OS=Arabidopsis thaliana GN=RAX3 PE=2 SV=1	ECU11g1690	97.4	6e-23	COG5147	Myb superfamily proteins, including transcription factors and mRNA splicing factors	K09422	1e-145	420	pop:POPTR_578627	myb proto-oncogene protein, plant	-	-	-
CL11066.Contig2_All	1532	233	12.4593	940	50.6285	201	10.418	706	38.5117	278	13.8073	541	28.3337	gi|42601216|gb|AAS21305.1|	586.6	0	mitogen-activated protein kinase kinase 5 [Petroselinum crispum]	gi|42601215|gb|AY533302.1|	204	2e-49	Petroselinum crispum mitogen-activated protein kinase kinase 5 (MKK5) mRNA, complete cds	sp|O80397|M2K4_ARATH	502	5e-177	Mitogen-activated protein kinase kinase 4 OS=Arabidopsis thaliana GN=MKK4 PE=1 SV=1	YAR019c	119	1e-27	COG0515	Serine/threonine protein kinase	K13413	0	558	pop:POPTR_563479	mitogen-activated protein kinase kinase 4/5, plant [EC:2.7.12.2]	GO:0006468//protein phosphorylation;GO:0010229//inflorescence development;GO:0010227//floral organ abscission;GO:2000037//regulation of stomatal complex patterning;GO:2000038//regulation of stomatal complex development;GO:0009814//defense response, incompatible interaction	GO:0004674//protein serine/threonine kinase activity;GO:0005524//ATP binding;GO:0005515//protein binding	GO:0005737//cytoplasm;GO:0005634//nucleus
CL11067.Contig1_All	1065	22	1.6923	103	7.9802	33	2.4604	72	5.6498	25	1.7861	92	6.9311	gi|255580403|ref|XP_002531028.1|	406.4	1e-139	transcription factor, putative [Ricinus communis] >gi|223529381|gb|EEF31345.1| transcription factor, putative [Ricinus communis]	gi|470123741|ref|XM_004297832.1|	359	5e-96	PREDICTED: Fragaria vesca subsp. vesca AP2-like ethylene-responsive transcription factor AIL5-like (LOC101293087), mRNA	sp|Q6PQQ3|AIL5_ARATH	315	2e-103	AP2-like ethylene-responsive transcription factor AIL5 OS=Arabidopsis thaliana GN=AIL5 PE=2 SV=2	--	--	--	--	--	K09285	5e-141	406	rcu:RCOM_0753960	AP2-like factor, ANT lineage	GO:0060771//phyllotactic patterning;GO:0050794//regulation of cellular process;GO:0006351//transcription, DNA-dependent	-	-
CL11067.Contig2_All	2042	5	0.2006	243	9.8192	14	0.5444	253	10.3541	10	0.3726	111	4.3615	gi|590581085|ref|XP_007014251.1|	578.2	0	AP2-like ethylene-responsive transcription factor AIL5, putative [Theobroma cacao] >gi|508784614|gb|EOY31870.1| AP2-like ethylene-responsive transcription factor AIL5, putative [Theobroma cacao]	gi|470123741|ref|XM_004297832.1|	438	1e-119	PREDICTED: Fragaria vesca subsp. vesca AP2-like ethylene-responsive transcription factor AIL5-like (LOC101293087), mRNA	sp|Q6PQQ3|AIL5_ARATH	457	5e-154	AP2-like ethylene-responsive transcription factor AIL5 OS=Arabidopsis thaliana GN=AIL5 PE=2 SV=2	--	--	--	--	--	K09285	0	553	pop:POPTR_578588	AP2-like factor, ANT lineage	GO:0009987//cellular process;GO:0050789//regulation of biological process;GO:0007275//multicellular organismal development	-	-
CL11068.Contig1_All	1683	483	23.5104	1070	52.4597	578	27.2704	1401	69.5666	429	19.3953	960	45.767	gi|568876399|ref|XP_006491267.1|	427.9	9e-144	PREDICTED: protein SDE2 homolog [Citrus sinensis]	gi|349715503|emb|FQ380805.1|	184	2e-43	Vitis vinifera clone SS0ACG29YC04	sp|Q6Z1C0|NUCL1_ORYSJ	55.8	5e-08	Nucleolin 1 OS=Oryza sativa subsp. japonica GN=Os08g0192900 PE=2 SV=1	SPAC140.02	60.8	4e-09	COG0724	RNA-binding proteins (RRM domain)	K12827	3e-12	70.5	bdi:100837688	splicing factor 3A subunit 3	-	-	-
CL1107.Contig2_All	585	2	0.2801	64	9.0271	3	0.4072	27	3.857	4	0.5203	39	5.349	gi|312985271|gb|ADR30786.1|	253.1	2e-85	histone H2B1 [Hevea brasiliensis]	gi|349720300|emb|FQ398004.1|	299	2e-78	Vitis vinifera clone SS0AEB5YA10	sp|Q9LZT0|H2B7_ARATH	241	1e-82	Histone H2B.7 OS=Arabidopsis thaliana GN=At3g46030 PE=1 SV=3	--	--	--	--	--	K11252	5e-84	246	vvi:100263369	histone H2B	GO:0006334//nucleosome assembly	GO:0003677//DNA binding;GO:0046982//protein heterodimerization activity	GO:0000786//nucleosome;GO:0009507//chloroplast;GO:0005634//nucleus
CL11072.Contig2_All	916	44	3.9351	152	13.6922	39	3.3808	78	7.1162	42	3.4888	405	35.4752	gi|567901192|ref|XP_006443084.1|	321.6	9e-110	hypothetical protein CICLE_v10022293mg [Citrus clementina] >gi|568882776|ref|XP_006494185.1| PREDICTED: probable glutathione peroxidase 2-like [Citrus sinensis] >gi|557545346|gb|ESR56324.1| hypothetical protein CICLE_v10022293mg [Citrus clementina]	gi|359478110|ref|XM_002263291.2|	329	3e-87	PREDICTED: Vitis vinifera probable glutathione peroxidase 2-like (LOC100245705), mRNA	sp|O04922|GPX2_ARATH	274	1e-93	Probable glutathione peroxidase 2 OS=Arabidopsis thaliana GN=GPX2 PE=1 SV=1	BH2830	180	2e-56	COG0386	Glutathione peroxidase	K00432	4e-101	294	pop:POPTR_718377	glutathione peroxidase [EC:1.11.1.9]	GO:0042631//cellular response to water deprivation;GO:0042542//response to hydrogen peroxide;GO:0055114//oxidation-reduction process	GO:0004602//glutathione peroxidase activity	GO:0005768//endosome;GO:0005794//Golgi apparatus;GO:0005886//plasma membrane;GO:0005802//trans-Golgi network
CL11072.Contig3_All	936	28	2.4506	77	6.788	20	1.6967	59	5.2677	21	1.7071	199	17.0586	gi|567901192|ref|XP_006443084.1|	316.6	1e-107	hypothetical protein CICLE_v10022293mg [Citrus clementina] >gi|568882776|ref|XP_006494185.1| PREDICTED: probable glutathione peroxidase 2-like [Citrus sinensis] >gi|557545346|gb|ESR56324.1| hypothetical protein CICLE_v10022293mg [Citrus clementina]	gi|359478110|ref|XM_002263291.2|	305	5e-80	PREDICTED: Vitis vinifera probable glutathione peroxidase 2-like (LOC100245705), mRNA	sp|O04922|GPX2_ARATH	271	3e-92	Probable glutathione peroxidase 2 OS=Arabidopsis thaliana GN=GPX2 PE=1 SV=1	BH2830	180	3e-56	COG0386	Glutathione peroxidase	K00432	8e-101	294	rcu:RCOM_0574830	glutathione peroxidase [EC:1.11.1.9]	GO:0042631//cellular response to water deprivation;GO:0042542//response to hydrogen peroxide;GO:0055114//oxidation-reduction process	GO:0004602//glutathione peroxidase activity	GO:0005768//endosome;GO:0005794//Golgi apparatus;GO:0005886//plasma membrane;GO:0005802//trans-Golgi network
CL11079.Contig1_All	1496	7	0.3833	58	3.1991	14	0.7431	52	2.9048	9	0.4578	50	2.6817	gi|225444065|ref|XP_002264039.1|	719.5	0	PREDICTED: probable LRR receptor-like serine/threonine-protein kinase At4g20940-like isoform 1 [Vitis vinifera]	gi|568827979|ref|XM_006468260.1|	626	1e-176	PREDICTED: Citrus sinensis probable LRR receptor-like serine/threonine-protein kinase At4g20940-like (LOC102612922), mRNA	sp|C0LGQ9|Y4294_ARATH	659	0	Probable LRR receptor-like serine/threonine-protein kinase At4g20940 OS=Arabidopsis thaliana GN=At4g20940 PE=1 SV=1	L138452_1	63.5	4e-10	COG0515	Serine/threonine protein kinase	K10576	2e-37	147	vvi:100250088	ubiquitin-conjugating enzyme E2 H [EC:6.3.2.19]	GO:0016311//dephosphorylation;GO:0006468//protein phosphorylation	GO:0004721//phosphoprotein phosphatase activity;GO:0004672//protein kinase activity;GO:0005524//ATP binding	GO:0016021//integral to membrane
CL1108.Contig9_All	1650	38	1.8867	131	6.5511	74	3.5612	145	7.344	64	2.9513	126	6.1271	gi|225427270|ref|XP_002281340.1|	436	8e-149	PREDICTED: uncharacterized protein LOC100245362 [Vitis vinifera] >gi|297742130|emb|CBI33917.3| unnamed protein product [Vitis vinifera]	gi|359474573|ref|XM_002281304.2|	214	3e-52	PREDICTED: Vitis vinifera uncharacterized LOC100245362 (LOC100245362), mRNA	sp|P06599|EXTN_DAUCA	49.3	3e-06	Extensin OS=Daucus carota PE=2 SV=1	--	--	--	--	--	--	--	--	--	--	-	-	-
CL11082.Contig3_All	5193	40	0.631	85	1.3506	38	0.5811	93	1.4966	23	0.337	68	1.0506	gi|590650280|ref|XP_007032616.1|	2095.9	0	GNOM-like 1 [Theobroma cacao] >gi|508711645|gb|EOY03542.1| GNOM-like 1 [Theobroma cacao]	gi|590650279|ref|XM_007032554.1|	609	1e-170	Theobroma cacao GNOM-like 1 (TCM_018657) mRNA, complete cds	sp|Q42510|GNOM_ARATH	1962	0	ARF guanine-nucleotide exchange factor GNOM OS=Arabidopsis thaliana GN=GN PE=1 SV=1	SPBC211.03c	298	2e-81	COG5307	SEC7 domain proteins	K13462	1e-67	254	rcu:RCOM_0708240	guanine nucleotide-exchange factor	GO:0043087//regulation of GTPase activity;GO:0032012//regulation of ARF protein signal transduction	GO:0005086//ARF guanyl-nucleotide exchange factor activity	-
CL11082.Contig4_All	5240	63	0.9849	182	2.8659	55	0.8335	243	3.8754	61	0.8858	172	2.6337	gi|590650280|ref|XP_007032616.1|	2097	0	GNOM-like 1 [Theobroma cacao] >gi|508711645|gb|EOY03542.1| GNOM-like 1 [Theobroma cacao]	gi|590650279|ref|XM_007032554.1|	609	1e-170	Theobroma cacao GNOM-like 1 (TCM_018657) mRNA, complete cds	sp|Q42510|GNOM_ARATH	1965	0	ARF guanine-nucleotide exchange factor GNOM OS=Arabidopsis thaliana GN=GN PE=1 SV=1	SPBC211.03c	299	1e-81	COG5307	SEC7 domain proteins	K13462	5e-68	256	rcu:RCOM_0708240	guanine nucleotide-exchange factor	GO:0043087//regulation of GTPase activity;GO:0032012//regulation of ARF protein signal transduction	GO:0005086//ARF guanyl-nucleotide exchange factor activity	-
CL11095.Contig1_All	1244	0	0	65	4.3114	2	0.1277	87	5.8445	0	0	151	9.7392	--	--	--	--	gi|532235937|gb|KF024384.1|	71.9	2e-09	Arbutus unedo clone 91875 microsatellite sequence	--	--	--	--	--	--	--	--	--	--	--	--	--	--	-	-	-
CL11095.Contig2_All	1089	3	0.2257	2036	154.268	25	1.8229	1481	113.651	5	0.3494	12338	909.038	gi|75232038|sp|Q7M1F2.1|DEF1_CLITE	102.1	1e-25	RecName: Full=Defensin-like protein 1; AltName: Full=Cysteine-rich antimicrobial protein 1; AltName: Full=Defensin AMP1; Short=CtAMP1 >gi|1049479|gb|AAB34971.1| defensin Ct-AMP1=cysteine-rich antimicrobial protein [Clitoria ternatea, seeds, Peptide, 49 aa]	gi|449523757|ref|XM_004168842.1|	60	6e-06	PREDICTED: Cucumis sativus transcription factor TCP20-like (LOC101232380), mRNA	sp|Q7M1F2|DEF1_CLITE	102	3e-27	Defensin-like protein 1 OS=Clitoria ternatea PE=1 SV=1	--	--	--	--	--	--	--	--	--	--	GO:0050832//defense response to fungus;GO:0031640//killing of cells of other organism	-	GO:0005576//extracellular region
CL11099.Contig1_All	2461	46	1.5312	274	9.1868	71	2.2908	304	10.3231	50	1.5459	211	6.8792	gi|565353611|ref|XP_006343723.1|	963.4	0	PREDICTED: probable LRR receptor-like serine/threonine-protein kinase At4g30520-like [Solanum tuberosum]	gi|359484815|ref|XM_003633120.1|	571	1e-159	PREDICTED: Vitis vinifera probable LRR receptor-like serine/threonine-protein kinase At2g23950-like (LOC100244999), mRNA	sp|Q8VYT3|Y4052_ARATH	878	0	Probable LRR receptor-like serine/threonine-protein kinase At4g30520 OS=Arabidopsis thaliana GN=At4g30520 PE=2 SV=1	BS_yloP_1	80.9	1e-15	COG0515	Serine/threonine protein kinase	K13418	0	580	vvi:100247683	somatic embryogenesis receptor kinase 1 [EC:2.7.10.1 2.7.11.1]	GO:0007267//cell-cell signaling;GO:0048438//floral whorl development;GO:0009944//polarity specification of adaxial/abaxial axis;GO:0010075//regulation of meristem growth;GO:0009855//determination of bilateral symmetry;GO:0010051//xylem and phloem pattern formation;GO:0006468//protein phosphorylation;GO:0010150//leaf senescence;GO:0009887//organ morphogenesis;GO:0010014//meristem initiation;GO:003…	GO:0004674//protein serine/threonine kinase activity;GO:0005524//ATP binding	GO:0005576//extracellular region;GO:0016021//integral to membrane
CL11106.Contig4_All	1579	166	8.6124	2686	140.362	108	5.4311	2785	147.397	62	2.9877	543	27.592	gi|16902296|dbj|BAB71853.1|	452.6	9e-157	phosphoenolpyruvate carboxylase kinase [Flaveria trinervia]	gi|33329257|gb|AF531414.1|	230	4e-57	Solanum tuberosum PEPC kinase 1b (PPCK1b) mRNA, complete cds	sp|Q93VK0|PPCK2_ARATH	308	4e-102	Phosphoenolpyruvate carboxylase kinase 2 OS=Arabidopsis thaliana GN=PPCK2 PE=1 SV=2	ECU01g1320	136	2e-33	COG0515	Serine/threonine protein kinase	K13412	6e-74	244	aly:ARALYDRAFT_488060	calcium-dependent protein kinase [EC:2.7.11.1]	GO:0006468//protein phosphorylation;GO:0009416//response to light stimulus;GO:0046898//response to cycloheximide;GO:0016036//cellular response to phosphate starvation	GO:0004674//protein serine/threonine kinase activity;GO:0005524//ATP binding	-
CL11113.Contig2_All	1164	19	1.3372	91	6.4508	27	1.8419	107	7.6821	57	3.726	148	10.2017	gi|595804185|ref|XP_007202116.1|	305.1	2e-99	hypothetical protein PRUPE_ppa006904mg [Prunus persica] >gi|462397647|gb|EMJ03315.1| hypothetical protein PRUPE_ppa006904mg [Prunus persica]	gi|357197295|gb|JN872550.1|	125	1e-25	Millettia pinnata mitochondrion, complete genome	sp|Q9FGY4|FB341_ARATH	76.3	3e-15	F-box protein At5g49610 OS=Arabidopsis thaliana GN=At5g49610 PE=1 SV=1	--	--	--	--	--	--	--	--	--	--	-	-	-
CL11116.Contig2_All	1791	738	33.7565	3400	156.642	1605	71.1587	3632	169.472	1008	42.8241	2168	97.1245	gi|460385238|ref|XP_004238311.1|	652.9	0	PREDICTED: auxin-induced protein 5NG4-like [Solanum lycopersicum]	gi|359492175|ref|XM_002280026.2|	266	9e-68	PREDICTED: Vitis vinifera auxin-induced protein 5NG4-like (LOC100266024), mRNA	sp|Q94AP3|WAT1_ARATH	576	0	Protein WALLS ARE THIN 1 OS=Arabidopsis thaliana GN=WAT1 PE=1 SV=1	BH0390	61.6	1e-09	COG0697	Permeases of the drug/metabolite transporter (DMT) superfamily	K15269	1e-06	52.8	rcu:RCOM_0303930	probable blue pigment (indigoidine) exporter	GO:0009834//secondary cell wall biogenesis;GO:0090358//positive regulation of tryptophan metabolic process;GO:0009826//unidimensional cell growth;GO:0090355//positive regulation of auxin metabolic process	-	GO:0009705//plant-type vacuole membrane;GO:0005886//plasma membrane
CL11123.Contig3_All	1454	33	1.8593	155	8.7962	20	1.0922	86	4.9429	29	1.5176	106	5.8493	gi|224135865|ref|XP_002322180.1|	495.4	2e-172	hypothetical protein POPTR_0015s09180g [Populus trichocarpa] >gi|222869176|gb|EEF06307.1| hypothetical protein POPTR_0015s09180g [Populus trichocarpa]	gi|225456956|ref|XM_002281711.1|	204	2e-49	PREDICTED: Vitis vinifera FAS-associated factor 2-B-like (LOC100241512), mRNA	--	--	--	--	--	--	--	--	--	--	--	--	--	--	-	-	-
CL11124.Contig1_All	507	31	5.009	98	15.9494	36	5.6382	152	25.0543	35	5.2527	89	14.0847	--	--	--	--	--	--	--	--	--	--	--	--	--	--	--	--	--	--	--	--	--	--	-	-	-
CL11127.Contig4_All	1922	70	2.9836	778	33.4004	78	3.2225	439	19.0879	47	1.8607	566	23.6281	gi|527208484|gb|EPS73457.1|	250	2e-78	hypothetical protein M569_01303 [Genlisea aurea]	gi|460405596|ref|XM_004248214.1|	155	2e-34	PREDICTED: Solanum lycopersicum uncharacterized LOC101266980 (LOC101266980), mRNA	--	--	--	--	--	--	--	--	--	--	--	--	--	--	-	-	-
CL11129.Contig1_All	1415	2	0.1158	67	3.907	0	0	16	0.945	0	0	68	3.8558	gi|590597756|ref|XP_007018702.1|	220.7	7e-67	Homeobox protein 6, putative [Theobroma cacao] >gi|508724030|gb|EOY15927.1| Homeobox protein 6, putative [Theobroma cacao]	gi|460388743|ref|XM_004239977.1|	107	4e-20	PREDICTED: Solanum lycopersicum homeobox-leucine zipper protein ATHB-16-like (LOC101257770), mRNA	sp|P46668|ATHB6_ARATH	155	2e-43	Homeobox-leucine zipper protein ATHB-6 OS=Arabidopsis thaliana GN=ATHB-6 PE=1 SV=1	ECU04g1030	48.9	2e-06	COG5576	Homeodomain-containing transcription factor	K09338	3e-43	155	aly:ARALYDRAFT_481105	homeobox-leucine zipper protein	GO:0050896//response to stimulus;GO:0050794//regulation of cellular process	GO:0005488//binding	-
CL11132.Contig1_All	1953	50	2.0973	158	6.6755	41	1.667	197	8.4297	42	1.6363	100	4.1083	gi|147772915|emb|CAN71564.1|	437.2	9e-148	hypothetical protein VITISV_007567 [Vitis vinifera]	gi|565397686|ref|XM_006364356.1|	71.9	3e-09	PREDICTED: Solanum tuberosum uncharacterized LOC102590394 (LOC102590394), mRNA	--	--	--	--	--	--	--	--	--	--	--	--	--	--	-	-	-
CL11139.Contig1_All	1805	30	1.3616	412	18.8341	29	1.2758	587	27.1774	17	0.7166	171	7.6012	gi|565348320|ref|XP_006341161.1|	605.1	0	PREDICTED: PAN domain-containing protein At5g03700-like [Solanum tuberosum]	gi|565348319|ref|XM_006341099.1|	73.8	7e-10	PREDICTED: Solanum tuberosum PAN domain-containing protein At5g03700-like (LOC102592634), mRNA	sp|Q9LZR8|Y5370_ARATH	492	4e-170	PAN domain-containing protein At5g03700 OS=Arabidopsis thaliana GN=At5g03700 PE=1 SV=1	--	--	--	--	--	--	--	--	--	--	GO:0006857//oligopeptide transport	-	GO:0005768//endosome;GO:0005794//Golgi apparatus;GO:0005886//plasma membrane;GO:0005802//trans-Golgi network
CL11155.Contig2_All	1567	9	0.4705	33	1.7377	3	0.152	22	1.1733	9	0.437	127	6.5028	gi|302142985|emb|CBI20280.3|	326.6	2e-104	unnamed protein product [Vitis vinifera]	gi|349719105|emb|FQ392630.1|	242	1e-60	Vitis vinifera clone SS0AFA4YO02	sp|E0CSI1|MTBC1_VITVI	326	6e-106	Probable bifunctional methylthioribulose-1-phosphate dehydratase/enolase-phosphatase E1 1 OS=Vitis vinifera GN=VIT_19s0014g02480 PE=2 SV=2	aq_1977	142	1e-38	COG4229	Predicted enolase-phosphatase	K16054	3e-105	326	vvi:100257258	methylthioribulose 1-phosphate dehydratase / enolase-phosphatase E1 [EC:4.2.1.109 3.1.3.77]	GO:0016311//dephosphorylation;GO:0019509//L-methionine salvage from methylthioadenosine	GO:0000287//magnesium ion binding;GO:0043874//acireductone synthase activity;GO:0016829//lyase activity	GO:0005737//cytoplasm
CL11162.Contig2_All	2071	538	21.2813	1110	44.2251	556	21.3178	1057	42.6522	905	33.25	2463	95.4222	gi|460407827|ref|XP_004249351.1|	744.6	0	PREDICTED: protein TRANSPARENT TESTA 12-like [Solanum lycopersicum]	gi|582986724|gb|KF875439.1|	194	3e-46	Vaccinium corymbosum isolate VcMATE8 multidrug and toxic extrusion transporter mRNA, complete cds	sp|Q9LYT3|TT12_ARATH	339	7e-109	Protein TRANSPARENT TESTA 12 OS=Arabidopsis thaliana GN=TT12 PE=2 SV=1	SPCC4B3.13	168	2e-44	COG0534	Na+-driven multidrug efflux pump	K03327	0	691	vvi:100251800	multidrug resistance protein, MATE family	GO:0006855//drug transmembrane transport	GO:0015297//antiporter activity;GO:0015238//drug transmembrane transporter activity	GO:0016021//integral to membrane
CL11170.Contig1_All	995	38	3.1287	108	8.9563	54	4.3094	113	9.4908	40	3.0589	171	13.7892	gi|449469000|ref|XP_004152209.1|	100.1	3e-24	PREDICTED: uncharacterized protein At1g15400-like [Cucumis sativus] >gi|449484181|ref|XP_004156808.1| PREDICTED: uncharacterized protein At1g15400-like [Cucumis sativus]	gi|502147765|ref|XM_004506849.1|	63.9	3e-07	PREDICTED: Cicer arietinum uncharacterized LOC101506342 (LOC101506342), mRNA	sp|Q9XI29|Y1540_ARATH	63.5	3e-12	Uncharacterized protein At1g15400 OS=Arabidopsis thaliana GN=At1g15400 PE=1 SV=2	--	--	--	--	--	--	--	--	--	--	-	-	-
CL11170.Contig3_All	254	20	6.4505	79	25.6637	23	7.1902	79	25.992	9	2.6961	126	39.8017	gi|502147766|ref|XP_004506906.1|	67.8	1e-14	PREDICTED: uncharacterized protein At1g15400-like [Cicer arietinum]	gi|502147765|ref|XM_004506849.1|	65.9	2e-08	PREDICTED: Cicer arietinum uncharacterized LOC101506342 (LOC101506342), mRNA	--	--	--	--	--	--	--	--	--	--	--	--	--	--	-	-	-
CL11175.Contig4_All	1563	44	2.3062	125	6.599	35	1.7781	187	9.9984	42	2.0446	149	7.6488	gi|225435816|ref|XP_002285765.1|	449.9	1e-154	PREDICTED: uncharacterized protein LOC100250148 isoform 1 [Vitis vinifera] >gi|225435818|ref|XP_002285766.1| PREDICTED: uncharacterized protein LOC100250148 isoform 2 [Vitis vinifera]	gi|225435817|ref|XM_002285730.1|	145	2e-31	PREDICTED: Vitis vinifera uncharacterized LOC100250148, transcript variant 2 (LOC100250148), mRNA	sp|P0CH30|RING1_GOSHI	170	2e-48	E3 ubiquitin-protein ligase RING1 OS=Gossypium hirsutum GN=RING1 PE=2 SV=1	ECU07g0330	53.5	4e-07	COG5540	RING-finger-containing ubiquitin ligase	K11982	3e-58	198	sbi:SORBI_03g011120	E3 ubiquitin-protein ligase RNF115/126 [EC:6.3.2.19]	-	GO:0046872//metal ion binding	-
CL11177.Contig1_All	1133	202	14.6056	3548	258.392	221	15.4886	6079	448.383	248	16.655	3390	240.069	gi|596186845|ref|XP_007223342.1|	419.9	4e-146	hypothetical protein PRUPE_ppa009534mg [Prunus persica] >gi|462420278|gb|EMJ24541.1| hypothetical protein PRUPE_ppa009534mg [Prunus persica]	gi|526118005|ref|NM_001281242.1|	226	5e-56	Vitis vinifera isoflavone reductase-like protein 5 (IFRL5), mRNA >gi|76559893|tpe|BN000710.1| TPA_inf: Vitis vinifera mRNA for isoflavone reductase-like protein 5 (ifrl5 gene)	sp|E1U332|ALL12_OLEEU	403	5e-141	Isoflavone reductase-like protein OS=Olea europaea PE=1 SV=1	SMa1606	54.7	1e-07	COG0702	Predicted nucleoside-diphosphate-sugar epimerases	K00224	1e-133	385	aly:ARALYDRAFT_476671	[EC:1.3.1.-]	GO:0006979//response to oxidative stress;GO:0046686//response to cadmium ion	-	GO:0005886//plasma membrane
CL11177.Contig2_All	1148	101	7.2074	2082	149.646	114	7.8852	3212	233.819	349	23.1317	2574	179.9	gi|302142513|emb|CBI19716.3|	511.1	0	unnamed protein product [Vitis vinifera]	gi|526118005|ref|NM_001281242.1|	287	1e-74	Vitis vinifera isoflavone reductase-like protein 5 (IFRL5), mRNA >gi|76559893|tpe|BN000710.1| TPA_inf: Vitis vinifera mRNA for isoflavone reductase-like protein 5 (ifrl5 gene)	sp|E1U332|ALL12_OLEEU	493	1e-176	Isoflavone reductase-like protein OS=Olea europaea PE=1 SV=1	mll1871	55.1	7e-08	COG0702	Predicted nucleoside-diphosphate-sugar epimerases	K00224	4e-170	478	aly:ARALYDRAFT_476671	[EC:1.3.1.-]	GO:0006979//response to oxidative stress;GO:0046686//response to cadmium ion	-	GO:0005886//plasma membrane
CL11179.Contig4_All	764	45	4.8252	159	17.1724	34	3.5337	130	14.2199	50	4.9797	132	13.8626	gi|629107029|gb|KCW72175.1|	384	2e-131	hypothetical protein EUGRSUZ_E00629 [Eucalyptus grandis]	gi|359474192|ref|XM_003631366.1|	81.8	1e-12	PREDICTED: Vitis vinifera BTB/POZ domain-containing protein At5g41330-like (LOC100854918), mRNA	sp|Q9FN67|Y5133_ARATH	328	1e-111	BTB/POZ domain-containing protein At5g41330 OS=Arabidopsis thaliana GN=At5g41330 PE=2 SV=1	--	--	--	--	--	--	--	--	--	--	GO:0051260//protein homooligomerization	-	-
CL11180.Contig1_All	2283	172	6.1719	506	18.2882	216	7.5127	604	22.1094	182	6.0658	616	21.6491	gi|604345734|gb|EYU44231.1|	984.2	0	hypothetical protein MIMGU_mgv1a003068mg [Mimulus guttatus]	gi|590651269|ref|XM_007032792.1|	1015	0	Theobroma cacao N2,N2-dimethylguanosine tRNA methyltransferase (TCM_018962) mRNA, complete cds	sp|Q9SRU7|TRM2_ARATH	883	0	Probable tRNA (guanine(26)-N(2))-dimethyltransferase 2 OS=Arabidopsis thaliana GN=At3g02320 PE=2 SV=3	SPBC25D12.05	328	6e-103	COG1867	N2,N2-dimethylguanosine tRNA methyltransferase	K00555	0	978	vvi:100242902	tRNA (guanine26-N2/guanine27-N2)-dimethyltransferase [EC:2.1.1.215 2.1.1.216]	GO:0030488//tRNA methylation	GO:0004809//tRNA (guanine-N2-)-methyltransferase activity;GO:0003723//RNA binding	-
CL11180.Contig5_All	2189	28	1.0479	99	3.7318	35	1.2696	103	3.9322	23	0.7995	76	2.7857	gi|604345734|gb|EYU44231.1|	973.8	0	hypothetical protein MIMGU_mgv1a003068mg [Mimulus guttatus]	gi|590651269|ref|XM_007032792.1|	684	0	Theobroma cacao N2,N2-dimethylguanosine tRNA methyltransferase (TCM_018962) mRNA, complete cds	sp|Q9SRU7|TRM2_ARATH	880	0	Probable tRNA (guanine(26)-N(2))-dimethyltransferase 2 OS=Arabidopsis thaliana GN=At3g02320 PE=2 SV=3	SPBC25D12.05	321	2e-100	COG1867	N2,N2-dimethylguanosine tRNA methyltransferase	K00555	0	969	vvi:100242902	tRNA (guanine26-N2/guanine27-N2)-dimethyltransferase [EC:2.1.1.215 2.1.1.216]	GO:0030488//tRNA methylation	GO:0004809//tRNA (guanine-N2-)-methyltransferase activity;GO:0003723//RNA binding	-
CL11186.Contig4_All	1138	14	1.0078	77	5.5831	27	1.884	77	5.6545	18	1.2035	52	3.6663	gi|225431869|ref|XP_002275498.1|	186.8	1e-56	PREDICTED: GATA transcription factor 16 [Vitis vinifera] >gi|296083288|emb|CBI22924.3| unnamed protein product [Vitis vinifera]	gi|47969913|emb|AJ718145.1|	113	5e-22	Nicotiana tabacum cDNA-AFLP-fragment BSTT31-3-470, cultivar Bright Yellow 2	sp|Q8LG10|GAT15_ARATH	144	5e-42	GATA transcription factor 15 OS=Arabidopsis thaliana GN=GATA15 PE=2 SV=2	ECU02g0260	49.3	6e-06	COG5641	GATA Zn-finger-containing transcription factor	--	--	--	--	--	-	GO:0005488//binding	-
CL11187.Contig1_All	1251	41	2.6849	109	7.1894	48	3.0467	167	11.1559	35	2.1288	121	7.7606	gi|604346978|gb|EYU45282.1|	466.1	1e-163	hypothetical protein MIMGU_mgv1a011048mg [Mimulus guttatus]	gi|225455309|ref|XM_002275433.1|	323	3e-85	PREDICTED: Vitis vinifera uncharacterized LOC100241859 (LOC100241859), mRNA	--	--	--	--	--	--	--	--	--	--	--	--	--	--	GO:0009745//sucrose mediated signaling;GO:0006109//regulation of carbohydrate metabolic process	-	GO:0005634//nucleus
CL11187.Contig2_All	1153	36	2.5578	103	7.3711	47	3.2368	180	13.0464	26	1.7158	128	8.9073	gi|604346978|gb|EYU45282.1|	130.6	1e-111	hypothetical protein MIMGU_mgv1a011048mg [Mimulus guttatus]	gi|225455309|ref|XM_002275433.1|	216	5e-53	PREDICTED: Vitis vinifera uncharacterized LOC100241859 (LOC100241859), mRNA	--	--	--	--	--	--	--	--	--	--	--	--	--	--	GO:0009745//sucrose mediated signaling;GO:0006109//regulation of carbohydrate metabolic process	-	GO:0005634//nucleus
CL11189.Contig1_All	720	236	26.852	585	67.0424	267	29.4461	777	90.1852	260	27.4767	668	74.4405	gi|567890971|ref|XP_006438006.1|	236.9	1e-78	hypothetical protein CICLE_v10033081mg [Citrus clementina] >gi|568861273|ref|XP_006484130.1| PREDICTED: nuclear transport factor 2-like [Citrus sinensis] >gi|557540202|gb|ESR51246.1| hypothetical protein CICLE_v10033081mg [Citrus clementina]	gi|148357454|gb|EF587912.1|	799	0	Panax ginseng nuclear transport factor 2 mRNA, complete cds	sp|Q9C7F5|NTF2_ARATH	223	5e-75	Nuclear transport factor 2 OS=Arabidopsis thaliana GN=NTF2 PE=2 SV=1	--	--	--	--	--	K12669	1e-42	151	aly:ARALYDRAFT_334448	oligosaccharyltransferase complex subunit gamma	GO:0010363//regulation of plant-type hypersensitive response;GO:0015802//basic amino acid transport;GO:0006606//protein import into nucleus;GO:0015696//ammonium transport;GO:0043090//amino acid import;GO:0006862//nucleotide transport;GO:0006612//protein targeting to membrane;GO:0043069//negative regulation of programmed cell death;GO:0006888//ER to Golgi vesicle-mediated transport;GO:0043269//reg…	GO:0008565//protein transporter activity;GO:0008536//Ran GTPase binding	GO:0005829//cytosol;GO:0005635//nuclear envelope;GO:0005886//plasma membrane
CL11199.Contig1_All	1041	12	0.9443	44	3.4876	18	1.373	62	4.9772	16	1.1695	68	5.2411	gi|225432296|ref|XP_002273224.1|	199.5	6e-62	PREDICTED: uncharacterized protein LOC100249327 [Vitis vinifera] >gi|297736870|emb|CBI26071.3| unnamed protein product [Vitis vinifera]	gi|571518662|ref|XM_003546307.2|	208	1e-50	PREDICTED: Glycine max CAP-Gly domain-containing linker protein 1-like (LOC100817224), mRNA	--	--	--	--	--	--	--	--	--	--	--	--	--	--	-	-	-
CL1120.Contig1_All	1317	4	0.2488	156	9.7738	17	1.025	123	7.8049	19	1.0977	159	9.6867	gi|225426210|ref|XP_002262703.1|	266.9	4e-85	PREDICTED: dof zinc finger protein DOF4.6-like [Vitis vinifera]	gi|566203429|ref|XM_002320172.2|	214	2e-52	Populus trichocarpa DOF AFFECTING GERMINATION 2 family protein (POPTR_0014s09640g) mRNA, complete cds	sp|Q9ZPY0|DOF25_ARATH	198	2e-59	Dof zinc finger protein DOF2.5 OS=Arabidopsis thaliana GN=DOF2.5 PE=2 SV=3	--	--	--	--	--	--	--	--	--	--	-	-	-
CL1120.Contig2_All	1649	11	0.5465	77	3.853	14	0.6741	74	3.7502	11	0.5076	79	3.8439	gi|568844912|ref|XP_006476324.1|	273.5	2e-86	PREDICTED: dof zinc finger protein DOF4.6-like isoform X2 [Citrus sinensis]	gi|571464121|ref|XM_006582898.1|	180	4e-42	PREDICTED: Glycine max Dof17 (LOC778110), transcript variant X2, mRNA	sp|Q9ZPY0|DOF25_ARATH	191	9e-56	Dof zinc finger protein DOF2.5 OS=Arabidopsis thaliana GN=DOF2.5 PE=2 SV=3	--	--	--	--	--	--	--	--	--	--	-	-	-
CL1120.Contig4_All	1342	1	0.061	36	2.2135	6	0.355	28	1.7436	4	0.2268	32	1.9132	gi|568844912|ref|XP_006476324.1|	279.3	8e-90	PREDICTED: dof zinc finger protein DOF4.6-like isoform X2 [Citrus sinensis]	gi|571464121|ref|XM_006582898.1|	180	3e-42	PREDICTED: Glycine max Dof17 (LOC778110), transcript variant X2, mRNA	sp|Q9ZPY0|DOF25_ARATH	194	1e-57	Dof zinc finger protein DOF2.5 OS=Arabidopsis thaliana GN=DOF2.5 PE=2 SV=3	--	--	--	--	--	--	--	--	--	--	-	-	-
CL1120.Contig5_All	1160	3	0.2119	67	4.7659	4	0.2738	25	1.8011	4	0.2624	65	4.4959	gi|590721048|ref|XP_007051498.1|	87.8	7e-56	F-box family protein, putative isoform 3 [Theobroma cacao] >gi|508703759|gb|EOX95655.1| F-box family protein, putative isoform 3 [Theobroma cacao]	gi|566203429|ref|XM_002320172.2|	206	4e-50	Populus trichocarpa DOF AFFECTING GERMINATION 2 family protein (POPTR_0014s09640g) mRNA, complete cds	sp|Q8LAP8|DOF46_ARATH	134	7e-36	Dof zinc finger protein DOF4.6 OS=Arabidopsis thaliana GN=DOF4.6 PE=2 SV=2	--	--	--	--	--	--	--	--	--	--	-	-	-
CL11207.Contig1_All	653	1	0.1255	31	3.9172	3	0.3648	19	2.4316	1	0.1165	30	3.6862	gi|590720219|ref|XP_007051272.1|	120.9	1e-33	RAD-like 6 [Theobroma cacao] >gi|508703533|gb|EOX95429.1| RAD-like 6 [Theobroma cacao]	gi|470103923|ref|XM_004288329.1|	113	3e-22	PREDICTED: Fragaria vesca subsp. vesca protein RADIALIS-like 3-like, transcript variant 2 (LOC101300666), mRNA	sp|Q6NNN0|RADL3_ARATH	68.9	2e-15	Protein RADIALIS-like 3 OS=Arabidopsis thaliana GN=RL3 PE=2 SV=1	--	--	--	--	--	--	--	--	--	--	-	GO:0003677//DNA binding;GO:0003682//chromatin binding	-
CL1121.Contig4_All	2725	104	3.1265	269	8.1454	152	4.4292	332	10.1817	99	2.7643	238	7.0077	gi|359477563|ref|XP_002283373.2|	1142.9	0	PREDICTED: dymeclin-like [Vitis vinifera] >gi|297737110|emb|CBI26311.3| unnamed protein product [Vitis vinifera]	gi|565395693|ref|XM_006363410.1|	702	0	PREDICTED: Solanum tuberosum dymeclin-like (LOC102598922), mRNA	--	--	--	--	--	--	--	--	--	--	--	--	--	--	-	-	-
CL11216.Contig1_All	1741	36	1.6939	102	4.8342	29	1.3227	106	5.0881	44	1.923	98	4.5164	gi|297736254|emb|CBI24892.3|	339.7	6e-110	unnamed protein product [Vitis vinifera]	gi|225450114|ref|XM_002278813.1|	244	3e-61	PREDICTED: Vitis vinifera nuclear transcription factor Y subunit A-1-like (LOC100248239), mRNA	sp|Q9LXV5|NFYA1_ARATH	162	7e-46	Nuclear transcription factor Y subunit A-1 OS=Arabidopsis thaliana GN=NFYA1 PE=2 SV=1	YGL237c	84.7	1e-17	COG5224	CCAAT-binding factor, subunit B	K08064	2e-79	253	gmx:100782085	nuclear transcription factor Y, alpha	-	-	-
CL1122.Contig1_All	5408	164	2.4843	1106	16.875	282	4.1406	1302	20.1197	248	3.4893	652	9.6733	gi|359484941|ref|XP_002266603.2|	1758	0	PREDICTED: auxin response factor 5-like [Vitis vinifera]	gi|359484940|ref|XM_002266567.2|	1102	0	PREDICTED: Vitis vinifera auxin response factor 5-like (LOC100263801), mRNA	sp|Q0D9R7|ARFS_ORYSJ	1216	0	Auxin response factor 19 OS=Oryza sativa subsp. japonica GN=ARF19 PE=2 SV=2	SP1778	137	1e-35	COG0580	Glycerol uptake facilitator and related permeases (Major Intrinsic Protein Family)	K14486	0	982	pop:POPTR_589324	auxin response factor	GO:0009734//auxin mediated signaling pathway;GO:0006355//regulation of transcription, DNA-dependent	GO:0003677//DNA binding;GO:0046983//protein dimerization activity	GO:0005634//nucleus
CL11221.Contig4_All	807	220	22.3329	463	47.3406	167	16.432	380	39.3511	274	25.8345	1057	105.091	gi|565394140|ref|XP_006362720.1|	282.7	1e-95	PREDICTED: SKP1-like protein 1B-like [Solanum tuberosum]	gi|565390348|ref|XM_006360841.1|	274	2e-70	PREDICTED: Solanum tuberosum SKP1-like protein 1B-like (LOC102592290), mRNA	sp|Q39255|SKP1A_ARATH	245	7e-83	SKP1-like protein 1A OS=Arabidopsis thaliana GN=SKP1A PE=1 SV=1	SPBC409.05	152	6e-46	COG5201	SCF ubiquitin ligase, SKP1 component	K03094	2e-91	268	rcu:RCOM_1598820	S-phase kinase-associated protein 1	GO:0006511//ubiquitin-dependent protein catabolic process	-	-
CL11230.Contig3_All	2539	3	0.0968	116	3.7698	12	0.3753	202	6.6487	7	0.2098	169	5.3406	gi|565398525|ref|XP_006364824.1|	1020.8	0	PREDICTED: CTP synthase 1-like [Solanum tuberosum]	gi|225424955|ref|XM_002264551.1|	1187	0	PREDICTED: Vitis vinifera CTP synthase 1-like (LOC100249622), mRNA	--	--	--	--	SPAC10F6.03c	646	0	COG0504	CTP synthase (UTP-ammonia lyase)	K01937	0	999	vvi:100249622	CTP synthase [EC:6.3.4.2]	GO:0006541//glutamine metabolic process;GO:0044210//'de novo' CTP biosynthetic process;GO:0046686//response to cadmium ion	GO:0003883//CTP synthase activity;GO:0005524//ATP binding	GO:0005829//cytosol
CL11230.Contig4_All	2566	2	0.0639	38	1.2219	9	0.2785	52	1.6935	4	0.1186	68	2.1263	gi|565398525|ref|XP_006364824.1|	1023.5	0	PREDICTED: CTP synthase 1-like [Solanum tuberosum]	gi|225424955|ref|XM_002264551.1|	1195	0	PREDICTED: Vitis vinifera CTP synthase 1-like (LOC100249622), mRNA	--	--	--	--	SPAC10F6.03c	648	0	COG0504	CTP synthase (UTP-ammonia lyase)	K01937	0	999	vvi:100249622	CTP synthase [EC:6.3.4.2]	GO:0006541//glutamine metabolic process;GO:0044210//'de novo' CTP biosynthetic process;GO:0046686//response to cadmium ion	GO:0003883//CTP synthase activity;GO:0005524//ATP binding	GO:0005829//cytosol
CL11231.Contig1_All	3598	13	0.296	179	4.105	18	0.3972	145	3.3679	14	0.2961	145	3.2335	gi|147791289|emb|CAN65607.1|	1152.9	0	hypothetical protein VITISV_042269 [Vitis vinifera]	gi|147791286|emb|AM458214.2|	345	2e-91	Vitis vinifera contig VV78X073587.19, whole genome shotgun sequence	sp|Q9SLN1|FPP7_ARATH	585	0	Filament-like plant protein 7 OS=Arabidopsis thaliana GN=FPP7 PE=3 SV=2	aq_629	58.5	9e-08	COG1196	Chromosome segregation ATPases	K10696	2e-06	53.5	mtr:MTR_087s0035	E3 ubiquitin-protein ligase BRE1 [EC:6.3.2.19]	-	-	-
CL11240.Contig2_All	1851	2	0.0885	386	17.2071	5	0.2145	951	42.9359	1	0.0411	260	11.2702	gi|589913243|gb|AHL24755.1|	456.4	1e-154	ferulate monolignol transferase [Angelica sinensis]	gi|589913242|gb|KF977606.1|	67.9	4e-08	Angelica sinensis ferulate monolignol transferase mRNA, complete cds	sp|Q9FI40|BAHD1_ARATH	181	9e-51	BAHD acyltransferase At5g47980 OS=Arabidopsis thaliana GN=BAHD1 PE=2 SV=1	--	--	--	--	--	K13065	2e-25	110	aly:ARALYDRAFT_892660	shikimate O-hydroxycinnamoyltransferase [EC:2.3.1.133]	-	-	-
CL11240.Contig3_All	1930	51	2.1648	779	33.3047	133	5.472	469	20.3078	29	1.1433	284	11.8066	gi|589913243|gb|AHL24755.1|	491.1	1e-167	ferulate monolignol transferase [Angelica sinensis]	gi|470148989|ref|XM_004309980.1|	81.8	3e-12	PREDICTED: Fragaria vesca subsp. vesca vinorine synthase-like (LOC101293257), mRNA	sp|Q94FT4|SALAT_PAPSO	184	2e-51	Salutaridinol 7-O-acetyltransferase OS=Papaver somniferum GN=SALAT PE=1 SV=1	--	--	--	--	--	K13065	2e-21	99	rcu:RCOM_1442250	shikimate O-hydroxycinnamoyltransferase [EC:2.3.1.133]	-	-	-
CL11240.Contig4_All	1761	4	0.1861	246	11.5266	5	0.2255	156	7.4031	8	0.3457	260	11.8462	gi|589913243|gb|AHL24755.1|	549.7	0	ferulate monolignol transferase [Angelica sinensis]	gi|589913242|gb|KF977606.1|	95.6	2e-16	Angelica sinensis ferulate monolignol transferase mRNA, complete cds	sp|Q94FT4|SALAT_PAPSO	179	7e-50	Salutaridinol 7-O-acetyltransferase OS=Papaver somniferum GN=SALAT PE=1 SV=1	--	--	--	--	--	K13065	4e-25	109	osa:4329959	shikimate O-hydroxycinnamoyltransferase [EC:2.3.1.133]	-	-	-
CL11241.Contig1_All	959	0	0	38	3.2696	1	0.0828	68	5.9257	0	0	45	3.765	gi|567895360|ref|XP_006440168.1|	122.9	5e-32	hypothetical protein CICLE_v10023888mg [Citrus clementina] >gi|557542430|gb|ESR53408.1| hypothetical protein CICLE_v10023888mg [Citrus clementina]	--	--	--	--	--	--	--	--	--	--	--	--	--	--	--	--	--	--	-	-	-
CL11241.Contig2_All	979	0	0	28	2.3599	0	0	36	3.073	0	0	29	2.3767	gi|590676240|ref|XP_007039678.1|	62.4	9e-26	Uncharacterized protein TCM_015850 [Theobroma cacao] >gi|508776923|gb|EOY24179.1| Uncharacterized protein TCM_015850 [Theobroma cacao]	--	--	--	--	--	--	--	--	--	--	--	--	--	--	--	--	--	--	-	-	-
CL11244.Contig2_All	1427	7	0.4019	31	1.7925	7	0.3895	35	2.0497	2	0.1066	32	1.7992	gi|225439532|ref|XP_002264195.1|	515.8	1e-180	PREDICTED: uncharacterized protein LOC100261884 [Vitis vinifera]	gi|460408562|ref|XM_004249665.1|	81.8	2e-12	PREDICTED: Solanum lycopersicum uncharacterized LOC101268733 (LOC101268733), mRNA	--	--	--	--	--	--	--	--	--	--	--	--	--	--	-	-	-
CL11254.Contig1_All	709	58	6.7016	194	22.5778	101	11.3116	244	28.7601	28	3.0049	101	11.4298	gi|224065629|ref|XP_002301892.1|	149.8	5e-44	CP12 domain-containing family protein [Populus trichocarpa] >gi|222843618|gb|EEE81165.1| CP12 domain-containing family protein [Populus trichocarpa]	gi|359491884|ref|XM_003634290.1|	141	1e-30	PREDICTED: Vitis vinifera calvin cycle protein CP12-like, transcript variant 2 (LOC100251226), mRNA	sp|Q9C9K2|CP123_ARATH	121	7e-35	Calvin cycle protein CP12-3, chloroplastic OS=Arabidopsis thaliana GN=CP12-3 PE=1 SV=1	--	--	--	--	--	--	--	--	--	--	GO:0080153//negative regulation of reductive pentose-phosphate cycle;GO:0009416//response to light stimulus;GO:0070417//cellular response to cold;GO:0071454//cellular response to anoxia;GO:0034605//cellular response to heat	-	GO:0043234//protein complex;GO:0009507//chloroplast
CL11255.Contig1_All	1116	9	0.6607	114	8.4288	24	1.7076	59	4.4181	17	1.1591	91	6.5425	gi|567880635|ref|XP_006432876.1|	201.1	5e-62	hypothetical protein CICLE_v10002725mg [Citrus clementina] >gi|568835128|ref|XP_006471631.1| PREDICTED: universal stress protein A-like protein-like [Citrus sinensis] >gi|557534998|gb|ESR46116.1| hypothetical protein CICLE_v10002725mg [Citrus clementina]	gi|156071542|gb|AC208317.1|	87.7	3e-14	Populus trichocarpa clone JGIACSB21-D20, complete sequence	sp|Q8LGG8|USPAL_ARATH	47	3e-06	Universal stress protein A-like protein OS=Arabidopsis thaliana GN=At3g01520 PE=1 SV=2	--	--	--	--	--	--	--	--	--	--	GO:0006950//response to stress;GO:0002238//response to molecule of fungal origin	-	GO:0005737//cytoplasm;GO:0005886//plasma membrane
CL11255.Contig2_All	1208	16	1.085	179	12.2268	43	2.8265	118	8.1632	31	1.9526	204	13.5497	gi|567880635|ref|XP_006432876.1|	243	5e-78	hypothetical protein CICLE_v10002725mg [Citrus clementina] >gi|568835128|ref|XP_006471631.1| PREDICTED: universal stress protein A-like protein-like [Citrus sinensis] >gi|557534998|gb|ESR46116.1| hypothetical protein CICLE_v10002725mg [Citrus clementina]	gi|156071542|gb|AC208317.1|	87.7	3e-14	Populus trichocarpa clone JGIACSB21-D20, complete sequence	sp|Q8LGG8|USPAL_ARATH	67.8	3e-13	Universal stress protein A-like protein OS=Arabidopsis thaliana GN=At3g01520 PE=1 SV=2	SSO2778	57	2e-09	COG0589	Universal stress protein UspA and related nucleotide-binding proteins	--	--	--	--	--	GO:0006950//response to stress;GO:0002238//response to molecule of fungal origin	-	GO:0005737//cytoplasm;GO:0005886//plasma membrane
CL11255.Contig3_All	1066	15	1.1527	2039	157.829	41	3.054	1053	82.5502	21	1.4989	1202	90.4717	gi|567880635|ref|XP_006432876.1|	240.7	9e-78	hypothetical protein CICLE_v10002725mg [Citrus clementina] >gi|568835128|ref|XP_006471631.1| PREDICTED: universal stress protein A-like protein-like [Citrus sinensis] >gi|557534998|gb|ESR46116.1| hypothetical protein CICLE_v10002725mg [Citrus clementina]	gi|568835127|ref|XM_006471568.1|	111	2e-21	PREDICTED: Citrus sinensis universal stress protein A-like protein-like (LOC102627240), mRNA	sp|Q8LGG8|USPAL_ARATH	67.4	3e-13	Universal stress protein A-like protein OS=Arabidopsis thaliana GN=At3g01520 PE=1 SV=2	L1010	58.2	1e-09	COG0589	Universal stress protein UspA and related nucleotide-binding proteins	--	--	--	--	--	GO:0006950//response to stress;GO:0002238//response to molecule of fungal origin	-	GO:0005737//cytoplasm;GO:0005886//plasma membrane
CL11257.Contig3_All	2066	405	16.0591	1137	45.4105	531	20.4086	1463	59.1781	431	15.8734	925	35.9233	gi|565355841|ref|XP_006344784.1|	981.9	0	PREDICTED: importin subunit alpha-1 [Solanum tuberosum]	gi|359487552|ref|XM_002281634.2|	1193	0	PREDICTED: Vitis vinifera importin subunit alpha-1-like (LOC100263083), mRNA	sp|Q96321|IMA1_ARATH	802	0	Importin subunit alpha-1 OS=Arabidopsis thaliana GN=KAP1 PE=1 SV=2	SPCC962.03c	523	1e-179	COG5064	Karyopherin (importin) alpha	K10590	3e-15	81.6	smo:SELMODRAFT_149458	E3 ubiquitin-protein ligase TRIP12 [EC:6.3.2.19]	GO:0006606//protein import into nucleus;GO:0030581//symbiont intracellular protein transport in host;GO:0080034//host response to induction by symbiont of tumor, nodule or growth in host	GO:0008565//protein transporter activity	GO:0005634//nucleus;GO:0005829//cytosol
CL11258.Contig1_All	888	0	0	313	29.0842	3	0.2683	421	39.6201	1	0.0857	106	9.5776	--	--	--	--	--	--	--	--	--	--	--	--	--	--	--	--	--	--	--	--	--	--	-	-	-
CL11258.Contig2_All	884	0	0	270	25.2021	2	0.1796	129	12.1951	3	0.2582	111	10.0748	--	--	--	--	gi|358439630|gb|AC244048.10|	75.8	8e-11	Solanum lycopersicum strain Heinz 1706 chromosome 10 clone hba-1k23 map 10, complete sequence	--	--	--	--	--	--	--	--	--	--	--	--	--	--	-	-	-
CL11260.Contig3_All	1227	12	0.8012	79	5.3126	22	1.4237	104	7.0833	15	0.9302	56	3.6619	gi|567871755|ref|XP_006428467.1|	357.8	2e-122	hypothetical protein CICLE_v10012751mg [Citrus clementina] >gi|568881356|ref|XP_006493543.1| PREDICTED: ras-related protein RABC2a-like [Citrus sinensis] >gi|557530524|gb|ESR41707.1| hypothetical protein CICLE_v10012751mg [Citrus clementina]	gi|225441146|ref|XM_002267240.1|	460	1e-126	PREDICTED: Vitis vinifera ras-related protein RABC2a-like (LOC100267442), mRNA	sp|O49841|RAC2A_ARATH	337	6e-116	Ras-related protein RABC2a OS=Arabidopsis thaliana GN=RABC2A PE=1 SV=1	YER031c	139	2e-38	COG1100	GTPase SAR1 and related small G proteins	K07910	2e-122	354	vvi:100267442	Ras-related protein Rab-18	GO:0008152//metabolic process;GO:0007264//small GTPase mediated signal transduction;GO:0015031//protein transport	GO:0080115//myosin XI tail binding;GO:0005525//GTP binding;GO:0030742//GTP-dependent protein binding;GO:0016787//hydrolase activity	GO:0005794//Golgi apparatus;GO:0005777//peroxisome
CL11264.Contig1_All	1224	2	0.1339	634	42.7399	4	0.2595	1611	109.992	2	0.1243	188	12.3237	gi|591403312|gb|AHL39128.1|	459.9	9e-161	class III peroxidase [Populus trichocarpa]	gi|460364899|ref|XM_004228299.1|	137	4e-29	PREDICTED: Solanum lycopersicum peroxidase N-like, transcript variant 2 (LOC101260463), mRNA	sp|Q42517|PERN_ARMRU	408	3e-142	Peroxidase N OS=Armoracia rusticana GN=HRPN PE=2 SV=1	--	--	--	--	--	K00430	1e-158	451	vvi:100253646	peroxidase [EC:1.11.1.7]	GO:0055114//oxidation-reduction process;GO:0006979//response to oxidative stress	GO:0020037//heme binding;GO:0046872//metal ion binding;GO:0004601//peroxidase activity	GO:0005737//cytoplasm;GO:0005634//nucleus
CL11264.Contig2_All	1305	0	0	24	1.5175	0	0	94	6.0196	0	0	12	0.7378	gi|591403312|gb|AHL39128.1|	204.9	1e-60	class III peroxidase [Populus trichocarpa]	gi|460364899|ref|XM_004228299.1|	137	4e-29	PREDICTED: Solanum lycopersicum peroxidase N-like, transcript variant 2 (LOC101260463), mRNA	sp|Q39034|PER59_ARATH	172	4e-50	Peroxidase 59 OS=Arabidopsis thaliana GN=PER59 PE=1 SV=2	--	--	--	--	--	K00430	7e-58	193	pop:POPTR_817694	peroxidase [EC:1.11.1.7]	GO:0055114//oxidation-reduction process;GO:0006979//response to oxidative stress	GO:0020037//heme binding;GO:0046872//metal ion binding;GO:0004601//peroxidase activity	GO:0005737//cytoplasm;GO:0005634//nucleus
CL11270.Contig1_All	543	11	1.6595	48	7.294	14	2.0473	60	9.2342	5	0.7006	61	9.0135	gi|567871513|ref|XP_006428346.1|	112.1	3e-31	hypothetical protein CICLE_v10013304mg [Citrus clementina] >gi|567871515|ref|XP_006428347.1| hypothetical protein CICLE_v10013304mg [Citrus clementina] >gi|568853386|ref|XP_006480340.1| PREDICTED: hydrophobic protein LTI6A-like [Citrus sinensis] >gi|557530403|gb|ESR41586.1| hypothetical protein CICLE_v10013304mg [Citrus clementina] >gi|557530404|gb|ESR41587.1| hypothetical protein CICLE_v10013304…	gi|470132928|ref|XM_004302279.1|	125	6e-26	PREDICTED: Fragaria vesca subsp. vesca hydrophobic protein RCI2A-like (LOC101314865), mRNA	sp|Q8H5T6|LTI6A_ORYSJ	101	9e-29	Hydrophobic protein LTI6A OS=Oryza sativa subsp. japonica GN=LTI6A PE=2 SV=1	PA0567	63.5	1e-13	COG0401	Uncharacterized homolog of Blt101	--	--	--	--	--	GO:0042538//hyperosmotic salinity response	-	GO:0016021//integral to membrane;GO:0016023//cytoplasmic membrane-bounded vesicle
CL11270.Contig2_All	678	22	2.6582	214	26.0441	27	3.1622	263	32.417	24	2.6934	174	20.5914	gi|567871513|ref|XP_006428346.1|	112.1	1e-30	hypothetical protein CICLE_v10013304mg [Citrus clementina] >gi|567871515|ref|XP_006428347.1| hypothetical protein CICLE_v10013304mg [Citrus clementina] >gi|568853386|ref|XP_006480340.1| PREDICTED: hydrophobic protein LTI6A-like [Citrus sinensis] >gi|557530403|gb|ESR41586.1| hypothetical protein CICLE_v10013304mg [Citrus clementina] >gi|557530404|gb|ESR41587.1| hypothetical protein CICLE_v10013304…	gi|470132928|ref|XM_004302279.1|	125	7e-26	PREDICTED: Fragaria vesca subsp. vesca hydrophobic protein RCI2A-like (LOC101314865), mRNA	sp|Q8H5T6|LTI6A_ORYSJ	101	3e-28	Hydrophobic protein LTI6A OS=Oryza sativa subsp. japonica GN=LTI6A PE=2 SV=1	PA0567	63.5	3e-13	COG0401	Uncharacterized homolog of Blt101	--	--	--	--	--	GO:0042538//hyperosmotic salinity response	-	GO:0016021//integral to membrane;GO:0016023//cytoplasmic membrane-bounded vesicle
CL11278.Contig1_All	466	2	0.3516	247	43.7358	2	0.3408	91	16.3193	10	1.6328	63	10.8473	gi|224135737|ref|XP_002322148.1|	107.8	1e-29	hypothetical protein POPTR_0015s08200g [Populus trichocarpa] >gi|566254971|ref|XP_006387643.1| hypothetical protein POPTR_0729s00200g [Populus trichocarpa] >gi|222869144|gb|EEF06275.1| hypothetical protein POPTR_0015s08200g [Populus trichocarpa] >gi|550307972|gb|ERP46557.1| hypothetical protein POPTR_0729s00200g [Populus trichocarpa]	gi|566254970|ref|XM_006387581.1|	58	1e-05	Populus trichocarpa hypothetical protein (POPTR_0729s00200g) mRNA, complete cds	--	--	--	--	--	--	--	--	--	--	--	--	--	--	-	-	-
CL11278.Contig2_All	906	5	0.4521	945	86.0656	35	3.0675	769	70.9325	42	3.5273	754	66.7742	gi|224135737|ref|XP_002322148.1|	104.4	1e-26	hypothetical protein POPTR_0015s08200g [Populus trichocarpa] >gi|566254971|ref|XP_006387643.1| hypothetical protein POPTR_0729s00200g [Populus trichocarpa] >gi|222869144|gb|EEF06275.1| hypothetical protein POPTR_0015s08200g [Populus trichocarpa] >gi|550307972|gb|ERP46557.1| hypothetical protein POPTR_0729s00200g [Populus trichocarpa]	gi|557883644|gb|KF500090.1|	65.9	8e-08	Pyrus communis isolate DGS113 self-incompatibility associated ribonuclease (S-RNase) mRNA, S-RNase-S113 allele, partial cds	--	--	--	--	--	--	--	--	--	--	--	--	--	--	-	-	-
CL11278.Contig3_All	583	3	0.4216	1302	184.276	25	3.405	432	61.9244	50	6.5257	257	35.3696	gi|566197303|ref|XP_002318631.2|	109.4	1e-29	hypothetical protein POPTR_0012s07750g [Populus trichocarpa] >gi|550326603|gb|EEE96851.2| hypothetical protein POPTR_0012s07750g [Populus trichocarpa]	--	--	--	--	--	--	--	--	--	--	--	--	--	--	--	--	--	--	-	-	-
CL11283.Contig2_All	2806	10	0.292	56	1.6467	9	0.2547	48	1.4296	7	0.1898	33	0.9436	gi|297738097|emb|CBI27298.3|	75.5	3e-69	unnamed protein product [Vitis vinifera]	gi|359472822|ref|XM_002273864.2|	563	1e-157	PREDICTED: Vitis vinifera asparagine synthetase domain-containing protein 1-like (LOC100266204), mRNA	--	--	--	--	SPBC4F6.11c	164	3e-42	COG0367	Asparagine synthase (glutamine-hydrolyzing)	--	--	--	--	--	GO:0006529//asparagine biosynthetic process	GO:0004066//asparagine synthase (glutamine-hydrolyzing) activity	-
CL11288.Contig1_All	907	9	0.8129	66	6.0043	11	0.963	286	26.3515	6	0.5033	54	4.777	gi|255562369|ref|XP_002522191.1|	330.5	5e-113	RING-H2 finger protein ATL1L, putative [Ricinus communis] >gi|223538562|gb|EEF40166.1| RING-H2 finger protein ATL1L, putative [Ricinus communis]	gi|566225300|ref|XM_006370949.1|	121	2e-24	Populus trichocarpa zinc finger family protein (POPTR_0019s02620g) mRNA, complete cds	sp|Q6NQG7|ATL78_ARATH	265	3e-89	RING-H2 finger protein ATL78 OS=Arabidopsis thaliana GN=ATL78 PE=2 SV=1	ECU07g0330	61.6	3e-10	COG5540	RING-finger-containing ubiquitin ligase	K05283	2e-15	77.8	aly:ARALYDRAFT_354960	phosphatidylinositol glycan, class W [EC:2.3.-.-]	-	GO:0008270//zinc ion binding	-
CL11288.Contig2_All	902	50	4.5411	186	17.015	69	6.0742	173	16.0283	16	1.3497	80	7.1162	gi|255562369|ref|XP_002522191.1|	336.3	2e-115	RING-H2 finger protein ATL1L, putative [Ricinus communis] >gi|223538562|gb|EEF40166.1| RING-H2 finger protein ATL1L, putative [Ricinus communis]	gi|566225300|ref|XM_006370949.1|	119	6e-24	Populus trichocarpa zinc finger family protein (POPTR_0019s02620g) mRNA, complete cds	sp|Q6NQG7|ATL78_ARATH	268	2e-90	RING-H2 finger protein ATL78 OS=Arabidopsis thaliana GN=ATL78 PE=2 SV=1	ECU07g0330	58.5	3e-09	COG5540	RING-finger-containing ubiquitin ligase	K05283	2e-15	78.2	aly:ARALYDRAFT_354960	phosphatidylinositol glycan, class W [EC:2.3.-.-]	-	GO:0008270//zinc ion binding	-
CL11289.Contig1_All	923	25	2.2189	169	15.1081	32	2.7529	96	8.6919	38	3.1326	119	10.3445	gi|225449309|ref|XP_002281465.1|	179.9	1e-51	PREDICTED: uncharacterized protein LOC100256408 [Vitis vinifera]	--	--	--	--	--	--	--	--	--	--	--	--	--	--	--	--	--	--	-	-	-
CL11292.Contig2_All	2478	3867	127.841	11224	373.742	4107	131.605	10752	362.606	4393	134.891	9235	299.021	gi|629081962|gb|KCW48407.1|	972.2	0	hypothetical protein EUGRSUZ_K02110 [Eucalyptus grandis]	gi|359497287|ref|XM_002263530.2|	676	0	PREDICTED: Vitis vinifera 70 kDa peptidyl-prolyl isomerase-like (LOC100266654), mRNA	sp|Q38931|FKB62_ARATH	880	0	Peptidyl-prolyl cis-trans isomerase FKBP62 OS=Arabidopsis thaliana GN=FKBP62 PE=1 SV=2	alr0577	125	9e-33	COG0545	FKBP-type peptidyl-prolyl cis-trans isomerases 1	K09571	0	956	vvi:100266654	FK506-binding protein 4/5 [EC:5.2.1.8]	GO:0006457//protein folding;GO:0009611//response to wounding;GO:0046686//response to cadmium ion;GO:0006970//response to osmotic stress;GO:0000413//protein peptidyl-prolyl isomerization;GO:0009408//response to heat;GO:0009845//seed germination	GO:0080025//phosphatidylinositol-3,5-bisphosphate binding;GO:0003755//peptidyl-prolyl cis-trans isomerase activity;GO:0032266//phosphatidylinositol-3-phosphate binding	GO:0005634//nucleus;GO:0005829//cytosol;GO:0071944//cell periphery
CL11312.Contig1_All	1336	120	7.3582	3103	191.647	160	9.5096	4527	283.172	210	11.9601	6364	382.199	gi|269308672|gb|ACZ34296.1|	375.2	4e-127	broad substrate reductase/dehydrogenase [Artemisia annua]	gi|147772381|emb|AM442025.2|	79.8	8e-12	Vitis vinifera contig VV78X260437.23, whole genome shotgun sequence	sp|A4UHT7|SALR_PAPBR	282	2e-92	Salutaridine reductase OS=Papaver bracteatum GN=SALR PE=1 SV=1	all0352	144	8e-40	COG1028	Dehydrogenases with different specificities (related to short-chain alcohol dehydrogenases)	K15095	7e-106	317	vvi:100248214	(+)-neomenthol dehydrogenase [EC:1.1.1.208]	GO:0008152//metabolic process	GO:0016491//oxidoreductase activity	-
CL11312.Contig2_All	1231	587	39.064	5830	390.784	417	26.8984	5087	345.343	1021	63.1089	25219	1643.75	gi|269308672|gb|ACZ34296.1|	357.1	1e-120	broad substrate reductase/dehydrogenase [Artemisia annua]	gi|147864980|emb|AM472764.2|	77.8	3e-11	Vitis vinifera contig VV78X006408.9, whole genome shotgun sequence	sp|Q9ZUH5|SDR2B_ARATH	288	2e-95	Short-chain dehydrogenase/reductase 2b OS=Arabidopsis thaliana GN=SDR2b PE=1 SV=1	all0352	137	3e-37	COG1028	Dehydrogenases with different specificities (related to short-chain alcohol dehydrogenases)	K15095	5e-104	310	vvi:100248214	(+)-neomenthol dehydrogenase [EC:1.1.1.208]	GO:0008152//metabolic process	GO:0016491//oxidoreductase activity	-
CL11312.Contig4_All	1043	1	0.0785	129	10.2054	8	0.6091	70	5.6087	9	0.6566	105	8.0774	gi|359474041|ref|XP_003631392.1|	53.5	4e-06	PREDICTED: LOW QUALITY PROTEIN: (+)-neomenthol dehydrogenase-like [Vitis vinifera]	--	--	--	--	--	--	--	--	--	--	--	--	--	--	--	--	--	--	-	-	-
CL11316.Contig5_All	864	25	2.3704	200	19.1004	43	3.9519	104	10.0593	35	3.0823	141	13.094	gi|147857860|emb|CAN78656.1|	321.2	1e-109	hypothetical protein VITISV_006850 [Vitis vinifera]	gi|359495382|ref|XM_002264081.2|	125	1e-25	PREDICTED: Vitis vinifera probable glutathione S-transferase-like (LOC100265481), mRNA	sp|P32110|GSTX6_SOYBN	206	2e-66	Probable glutathione S-transferase OS=Glycine max GN=HSP26-A PE=2 SV=1	XF0911	57.4	3e-09	COG0625	Glutathione S-transferase	K00799	5e-110	318	vvi:100254124	glutathione S-transferase [EC:2.5.1.18]	GO:0008152//metabolic process	GO:0016740//transferase activity;GO:0004462//lactoylglutathione lyase activity	-
CL1132.Contig6_All	1719	31	1.4773	74	3.5521	42	1.9401	81	3.9378	12	0.5312	47	2.1938	gi|297742337|emb|CBI34486.3|	38.9	1e-72	unnamed protein product [Vitis vinifera]	gi|359473917|ref|XM_002269540.2|	174	2e-40	PREDICTED: Vitis vinifera uncharacterized LOC100263310 (LOC100263310), mRNA	--	--	--	--	--	--	--	--	--	--	--	--	--	--	-	-	-
CL1132.Contig8_All	1184	9	0.6227	38	2.6482	12	0.8048	67	4.729	6	0.3856	31	2.1008	gi|255537803|ref|XP_002509968.1|	287.3	2e-94	conserved hypothetical protein [Ricinus communis] >gi|223549867|gb|EEF51355.1| conserved hypothetical protein [Ricinus communis]	gi|359473917|ref|XM_002269540.2|	192	7e-46	PREDICTED: Vitis vinifera uncharacterized LOC100263310 (LOC100263310), mRNA	--	--	--	--	--	--	--	--	--	--	--	--	--	--	-	-	-
CL11320.Contig1_All	1420	4	0.2308	36	2.0919	1	0.0559	52	3.0603	9	0.4823	129	7.289	gi|224096201|ref|XP_002310573.1|	547	0	trehalose-6-phosphate phosphatase family protein [Populus trichocarpa] >gi|222853476|gb|EEE91023.1| trehalose-6-phosphate phosphatase family protein [Populus trichocarpa]	gi|359492438|ref|XM_002284165.2|	339	6e-90	PREDICTED: Vitis vinifera trehalose-phosphate phosphatase-like (LOC100243648), mRNA	sp|Q67XC9|TPPD_ARATH	477	7e-168	Probable trehalose-phosphate phosphatase D OS=Arabidopsis thaliana GN=TPPD PE=2 SV=1	MT2062_2	162	3e-46	COG1877	Trehalose-6-phosphatase	K01087	0	546	pop:POPTR_654797	trehalose 6-phosphate phosphatase [EC:3.1.3.12]	GO:0016311//dephosphorylation;GO:0046686//response to cadmium ion;GO:0005992//trehalose biosynthetic process	GO:0004805//trehalose-phosphatase activity	-
CL11320.Contig2_All	1429	8	0.4586	39	2.2519	1	0.0556	49	2.8656	12	0.639	84	4.7164	gi|224096201|ref|XP_002310573.1|	541.2	0	trehalose-6-phosphate phosphatase family protein [Populus trichocarpa] >gi|222853476|gb|EEE91023.1| trehalose-6-phosphate phosphatase family protein [Populus trichocarpa]	gi|359492438|ref|XM_002284165.2|	236	6e-59	PREDICTED: Vitis vinifera trehalose-phosphate phosphatase-like (LOC100243648), mRNA	sp|Q67XC9|TPPD_ARATH	467	9e-164	Probable trehalose-phosphate phosphatase D OS=Arabidopsis thaliana GN=TPPD PE=2 SV=1	MT2062_2	159	7e-45	COG1877	Trehalose-6-phosphatase	K01087	0	541	pop:POPTR_654797	trehalose 6-phosphate phosphatase [EC:3.1.3.12]	GO:0016311//dephosphorylation;GO:0046686//response to cadmium ion;GO:0005992//trehalose biosynthetic process	GO:0004805//trehalose-phosphatase activity	-
CL11328.Contig2_All	2528	60	1.9443	390	12.7296	65	2.0417	354	11.7023	68	2.0467	230	7.2999	gi|253971055|gb|ACT37362.1|	785.8	0	ankyrin repeat-rich protein [Nicotiana benthamiana]	gi|359484831|ref|XM_002269392.2|	737	0	PREDICTED: Vitis vinifera probable E3 ubiquitin-protein ligase XBOS32-like (LOC100263815), mRNA	sp|Q6KAE5|XB32_ORYSJ	640	0	Probable E3 ubiquitin-protein ligase XBOS32 OS=Oryza sativa subsp. japonica GN=XBOS32 PE=2 SV=2	all2748	89	6e-18	COG0666	FOG: Ankyrin repeat	K06694	7e-14	73.6	sbi:SORBI_01g007540	26S proteasome non-ATPase regulatory subunit 10	GO:0009733//response to auxin stimulus;GO:0006511//ubiquitin-dependent protein catabolic process;GO:0010311//lateral root formation;GO:0010366//negative regulation of ethylene biosynthetic process;GO:0051865//protein autoubiquitination	GO:0008270//zinc ion binding;GO:0004842//ubiquitin-protein ligase activity	-
CL11338.Contig2_All	3548	36	0.8312	99	2.3024	30	0.6714	94	2.2141	35	0.7506	71	1.6056	gi|359473972|ref|XP_002279130.2|	1416.4	0	PREDICTED: ubiquitin carboxyl-terminal hydrolase 9-like [Vitis vinifera]	gi|359473971|ref|XM_002279094.2|	644	0	PREDICTED: Vitis vinifera ubiquitin carboxyl-terminal hydrolase 9-like (LOC100259769), mRNA	sp|Q9ZSB5|UBP10_ARATH	1140	0	Ubiquitin carboxyl-terminal hydrolase 10 OS=Arabidopsis thaliana GN=UBP10 PE=2 SV=2	SPCC16A11.12c	341	7e-101	COG5560	Ubiquitin C-terminal hydrolase	K11835	0	1414	vvi:100259769	ubiquitin carboxyl-terminal hydrolase 4/11/15 [EC:3.1.2.15]	GO:0006511//ubiquitin-dependent protein catabolic process	GO:0004843//ubiquitin-specific protease activity	-
CL1135.Contig2_All	715	0	0	194	22.3883	4	0.4442	256	29.9213	1	0.1064	54	6.0597	gi|255546989|ref|XP_002514552.1|	247.7	1e-81	Ocs element-binding factor, putative [Ricinus communis] >gi|223546156|gb|EEF47658.1| Ocs element-binding factor, putative [Ricinus communis]	gi|225425022|ref|XM_002269459.1|	157	2e-35	PREDICTED: Vitis vinifera uncharacterized LOC100258132 (LOC100258132), mRNA	sp|Q99090|CPRF2_PETCR	70.9	4e-14	Light-inducible protein CPRF2 OS=Petroselinum crispum GN=CPRF2 PE=2 SV=2	--	--	--	--	--	K04371	8e-18	83.2	vvi:100254083	extracellular signal-regulated kinase 1/2 [EC:2.7.11.24]	-	GO:0003677//DNA binding;GO:0046983//protein dimerization activity	-
CL11354.Contig1_All	317	0	0	21	5.4662	1	0.2505	22	5.7998	3	0.7201	21	5.3153	gi|590688668|ref|XP_007043014.1|	64.7	2e-12	Bifunctional inhibitor/lipid-transfer protein/seed storage 2S albumin superfamily protein, putative [Theobroma cacao] >gi|508706949|gb|EOX98845.1| Bifunctional inhibitor/lipid-transfer protein/seed storage 2S albumin superfamily protein, putative [Theobroma cacao]	gi|523458074|gb|KF357942.1|	214	5e-53	Panax ginseng clone BAC PgH005J07, complete sequence	sp|Q9ZQI8|NLTL2_ARATH	46.6	2e-07	Non-specific lipid-transfer protein-like protein At2g13820 OS=Arabidopsis thaliana GN=At2g13820 PE=1 SV=1	--	--	--	--	--	--	--	--	--	--	-	-	-
CL11354.Contig2_All	1156	4	0.2835	103	7.352	4	0.2748	70	5.0604	7	0.4607	68	4.7197	--	--	--	--	gi|523458074|gb|KF357942.1|	163	6e-37	Panax ginseng clone BAC PgH005J07, complete sequence	--	--	--	--	--	--	--	--	--	--	--	--	--	--	-	-	-
CL11367.Contig3_All	2269	490	17.6912	2149	78.1498	858	30.0263	2670	98.3385	524	17.5719	1348	47.6673	gi|359494079|ref|XP_002277391.2|	973.4	0	PREDICTED: LOW QUALITY PROTEIN: 65-kDa microtubule-associated protein 1-like [Vitis vinifera]	gi|28200789|emb|AJ520103.1|	1310	0	Daucus carota mRNA for 65kD microtubule associated protein (map65-1 gene)	sp|Q9FLP0|MA651_ARATH	860	0	65-kDa microtubule-associated protein 1 OS=Arabidopsis thaliana GN=MAP65-1 PE=1 SV=1	MK0690	55.8	3e-07	COG0419	ATPase involved in DNA repair	--	--	--	--	--	GO:0008283//cell proliferation;GO:0000910//cytokinesis;GO:0000226//microtubule cytoskeleton organization;GO:0051302//regulation of cell division;GO:0048528//post-embryonic root development	GO:0008017//microtubule binding	GO:0072686//mitotic spindle;GO:0009574//preprophase band;GO:0055028//cortical microtubule
CL1137.Contig1_All	1424	81	4.6598	2453	142.139	90	5.0186	565	33.1578	136	7.2669	2508	141.313	gi|604304223|gb|EYU23556.1|	57	1e-06	hypothetical protein MIMGU_mgv1a001012mg [Mimulus guttatus]	gi|254952728|gb|GQ342709.1|	226	6e-56	Vitis labrusca x Vitis vinifera heat shock protein mRNA, complete cds	sp|P42730|CLPB1_ARATH	394	3e-128	Chaperone protein ClpB1 OS=Arabidopsis thaliana GN=CLPB1 PE=1 SV=2	NMB1472	224	2e-64	COG0542	ATPases with chaperone activity, ATP-binding subunit	K03695	3e-123	382	bdi:100825913	ATP-dependent Clp protease ATP-binding subunit ClpB	GO:0009408//response to heat;GO:0045727//positive regulation of translation;GO:0043335//protein unfolding;GO:0009644//response to high light intensity;GO:0042542//response to hydrogen peroxide	GO:0017111//nucleoside-triphosphatase activity;GO:0005524//ATP binding	GO:0009941//chloroplast envelope;GO:0009570//chloroplast stroma
CL1137.Contig2_All	3219	234	5.9551	6864	175.947	268	6.6109	1536	39.8765	373	8.8168	5817	144.992	gi|526117643|ref|NP_001267822.1|	1582.8	0	heat shock protein 101 [Vitis vinifera] >gi|59805048|gb|AAX08108.1| heat shock protein 101 [Vitis vinifera]	gi|526117642|ref|NM_001280893.1|	1037	0	Vitis vinifera heat shock protein 101 (HSP101), mRNA >gi|59805047|gb|AY764155.1| Vitis vinifera heat shock protein 101 (hsp101) mRNA, complete cds	sp|P42730|CLPB1_ARATH	1502	0	Chaperone protein ClpB1 OS=Arabidopsis thaliana GN=CLPB1 PE=1 SV=2	CC0878	865	0	COG0542	ATPases with chaperone activity, ATP-binding subunit	K03695	0	1481	bdi:100825913	ATP-dependent Clp protease ATP-binding subunit ClpB	GO:0009408//response to heat;GO:0045727//positive regulation of translation;GO:0043335//protein unfolding;GO:0009644//response to high light intensity;GO:0042542//response to hydrogen peroxide	GO:0017111//nucleoside-triphosphatase activity;GO:0005524//ATP binding	GO:0009941//chloroplast envelope;GO:0009570//chloroplast stroma
CL1137.Contig3_All	3287	100	2.4923	3695	92.7557	137	3.3096	639	16.2461	201	4.6529	2674	65.272	gi|526117643|ref|NP_001267822.1|	181.8	7e-45	heat shock protein 101 [Vitis vinifera] >gi|59805048|gb|AAX08108.1| heat shock protein 101 [Vitis vinifera]	gi|526117642|ref|NM_001280893.1|	704	0	Vitis vinifera heat shock protein 101 (HSP101), mRNA >gi|59805047|gb|AY764155.1| Vitis vinifera heat shock protein 101 (hsp101) mRNA, complete cds	sp|P42730|CLPB1_ARATH	1113	0	Chaperone protein ClpB1 OS=Arabidopsis thaliana GN=CLPB1 PE=1 SV=2	slr1641	727	0	COG0542	ATPases with chaperone activity, ATP-binding subunit	K03695	0	1194	bdi:100825913	ATP-dependent Clp protease ATP-binding subunit ClpB	GO:0009408//response to heat;GO:0045727//positive regulation of translation;GO:0043335//protein unfolding;GO:0009644//response to high light intensity;GO:0042542//response to hydrogen peroxide	GO:0017111//nucleoside-triphosphatase activity;GO:0005524//ATP binding	GO:0009941//chloroplast envelope;GO:0009570//chloroplast stroma
CL1137.Contig4_All	4130	695	13.7858	24038	480.258	684	13.1509	3729	75.4552	967	17.8156	15980	310.45	gi|526117643|ref|NP_001267822.1|	1575.5	0	heat shock protein 101 [Vitis vinifera] >gi|59805048|gb|AAX08108.1| heat shock protein 101 [Vitis vinifera]	gi|526117642|ref|NM_001280893.1|	886	0	Vitis vinifera heat shock protein 101 (HSP101), mRNA >gi|59805047|gb|AY764155.1| Vitis vinifera heat shock protein 101 (hsp101) mRNA, complete cds	sp|P42730|CLPB1_ARATH	1502	0	Chaperone protein ClpB1 OS=Arabidopsis thaliana GN=CLPB1 PE=1 SV=2	slr1641	866	0	COG0542	ATPases with chaperone activity, ATP-binding subunit	K03695	0	1476	bdi:100825913	ATP-dependent Clp protease ATP-binding subunit ClpB	GO:0009408//response to heat;GO:0045727//positive regulation of translation;GO:0043335//protein unfolding;GO:0009644//response to high light intensity;GO:0042542//response to hydrogen peroxide	GO:0017111//nucleoside-triphosphatase activity;GO:0005524//ATP binding	GO:0009941//chloroplast envelope;GO:0009570//chloroplast stroma
CL1137.Contig5_All	3214	158	4.0272	4136	106.184	222	5.4847	1173	30.4999	365	8.6411	4216	105.249	gi|526117643|ref|NP_001267822.1|	1570.4	0	heat shock protein 101 [Vitis vinifera] >gi|59805048|gb|AAX08108.1| heat shock protein 101 [Vitis vinifera]	gi|526117642|ref|NM_001280893.1|	829	0	Vitis vinifera heat shock protein 101 (HSP101), mRNA >gi|59805047|gb|AY764155.1| Vitis vinifera heat shock protein 101 (hsp101) mRNA, complete cds	sp|P42730|CLPB1_ARATH	1489	0	Chaperone protein ClpB1 OS=Arabidopsis thaliana GN=CLPB1 PE=1 SV=2	CC0878	850	0	COG0542	ATPases with chaperone activity, ATP-binding subunit	K03695	0	1466	bdi:100825913	ATP-dependent Clp protease ATP-binding subunit ClpB	GO:0009408//response to heat;GO:0045727//positive regulation of translation;GO:0043335//protein unfolding;GO:0009644//response to high light intensity;GO:0042542//response to hydrogen peroxide	GO:0017111//nucleoside-triphosphatase activity;GO:0005524//ATP binding	GO:0009941//chloroplast envelope;GO:0009570//chloroplast stroma
CL11374.Contig4_All	2164	138	5.2242	303	11.5534	200	7.3387	515	19.8883	118	4.149	249	9.2322	gi|359490792|ref|XP_002268036.2|	882.5	0	PREDICTED: splicing factor 3A subunit 3-like [Vitis vinifera] >gi|302144037|emb|CBI23142.3| unnamed protein product [Vitis vinifera]	gi|359490791|ref|XM_002268000.2|	809	0	PREDICTED: Vitis vinifera splicing factor 3A subunit 3-like (LOC100253705), mRNA	--	--	--	--	SPBC36.09	291	8e-90	COG5188	Splicing factor 3a, subunit 3	K12827	0	868	gmx:100815393	splicing factor 3A subunit 3	GO:0045694//regulation of embryo sac egg cell differentiation	GO:0003676//nucleic acid binding;GO:0008270//zinc ion binding	GO:0005634//nucleus;GO:0005829//cytosol
CL11379.Contig2_All	984	2	0.1665	51	4.2766	7	0.5649	65	5.5203	13	1.0052	48	3.9139	gi|356531760|ref|XP_003534444.1|	167.5	6e-49	PREDICTED: probable calcium-binding protein CML45-like [Glycine max]	gi|568879750|ref|XM_006492746.1|	111	2e-21	PREDICTED: Citrus sinensis vesicle-associated protein 1-4-like (LOC102612433), mRNA	sp|Q93Z27|CML45_ARATH	152	5e-45	Probable calcium-binding protein CML45 OS=Arabidopsis thaliana GN=CML45 PE=1 SV=1	YOR257w	51.2	3e-07	COG5126	Ca2+-binding protein (EF-Hand superfamily)	K13448	6e-21	89.7	ath:AT3G47480	calcium-binding protein CML	-	-	-
CL11386.Contig1_All	1571	3	0.1564	464	24.3707	20	1.0109	686	36.4918	9	0.4359	192	9.806	gi|604300490|gb|EYU20308.1|	553.1	0	hypothetical protein MIMGU_mgv1a009135mg [Mimulus guttatus]	gi|400268241|gb|JX444689.1|	553	1e-154	Populus tremula x Populus tremuloides thermospermine synthase (POPACAULIS5) mRNA, complete cds	sp|Q9S7X6|ACL5_ARATH	498	9e-176	Thermospermine synthase ACAULIS5 OS=Arabidopsis thaliana GN=ACL5 PE=1 SV=1	APE0767	211	1e-63	COG0421	Spermidine synthase	K00797	0	535	pop:POPTR_717791	spermidine synthase [EC:2.5.1.16]	GO:0009826//unidimensional cell growth;GO:0009926//auxin polar transport;GO:0048759//xylem vessel member cell differentiation;GO:0008152//metabolic process	GO:0004766//spermidine synthase activity;GO:0016768//spermine synthase activity	-
CL11386.Contig2_All	1560	4	0.2101	74	3.9141	10	0.509	72	3.857	5	0.2439	42	2.1602	gi|604300490|gb|EYU20308.1|	553.9	0	hypothetical protein MIMGU_mgv1a009135mg [Mimulus guttatus]	gi|400268241|gb|JX444689.1|	553	1e-154	Populus tremula x Populus tremuloides thermospermine synthase (POPACAULIS5) mRNA, complete cds	sp|Q9S7X6|ACL5_ARATH	498	8e-176	Thermospermine synthase ACAULIS5 OS=Arabidopsis thaliana GN=ACL5 PE=1 SV=1	APE0767	211	1e-63	COG0421	Spermidine synthase	K00797	0	535	pop:POPTR_717791	spermidine synthase [EC:2.5.1.16]	GO:0009826//unidimensional cell growth;GO:0009926//auxin polar transport;GO:0048759//xylem vessel member cell differentiation;GO:0008152//metabolic process	GO:0004766//spermidine synthase activity;GO:0016768//spermine synthase activity	-
CL1139.Contig1_All	3424	385	9.2114	899	21.6647	405	9.3923	1039	25.3588	410	9.1112	802	18.7934	gi|225447592|ref|XP_002272218.1|	156.4	1e-36	PREDICTED: vacuolar protein sorting-associated protein 11 homolog [Vitis vinifera]	gi|359485886|ref|XM_002272182.2|	1390	0	PREDICTED: Vitis vinifera vacuolar protein sorting-associated protein 11 homolog (LOC100266606), mRNA	--	--	--	--	--	--	--	--	--	--	--	--	--	--	GO:0016192//vesicle-mediated transport;GO:0006886//intracellular protein transport	GO:0008270//zinc ion binding	GO:0009705//plant-type vacuole membrane
CL11394.Contig1_All	1285	8	0.51	93	5.9718	9	0.5561	123	7.9992	8	0.4737	96	5.9942	gi|460384919|ref|XP_004238154.1|	173.7	5e-50	PREDICTED: uncharacterized protein LOC101253889 [Solanum lycopersicum]	gi|568838650|ref|XM_006473259.1|	109	9e-21	PREDICTED: Citrus sinensis uncharacterized LOC102610375 (LOC102610375), transcript variant X4, mRNA	--	--	--	--	--	--	--	--	--	--	--	--	--	--	-	-	-
CL11398.Contig5_All	881	0	0	18	1.6859	0	0	46	4.3634	0	0	30	2.7322	--	--	--	--	--	--	--	--	--	--	--	--	--	--	--	--	--	--	--	--	--	--	-	-	-
CL1140.Contig1_All	1596	74	3.7984	239	12.3564	99	4.9255	211	11.0483	64	3.0512	145	7.2895	gi|590680146|ref|XP_007040781.1|	145.2	1e-37	Homeodomain-like superfamily protein, putative [Theobroma cacao] >gi|508778026|gb|EOY25282.1| Homeodomain-like superfamily protein, putative [Theobroma cacao]	gi|565372726|ref|XM_006352878.1|	172	9e-40	PREDICTED: Solanum tuberosum myb family transcription factor APL-like (LOC102597323), transcript variant X2, mRNA	sp|Q9SAK5|APL_ARATH	129	6e-33	Myb family transcription factor APL OS=Arabidopsis thaliana GN=APL PE=2 SV=2	--	--	--	--	--	K14491	8e-14	73.6	ota:Ot16g01320	two-component response regulator ARR-B family	-	GO:0003677//DNA binding;GO:0003682//chromatin binding	-
CL11401.Contig1_All	1085	136	10.2685	384	29.203	120	8.7821	236	18.1773	150	10.5192	351	25.9563	gi|297741446|emb|CBI32577.3|	411.4	1e-143	unnamed protein product [Vitis vinifera]	gi|359475301|ref|XM_003631596.1|	642	0	PREDICTED: Vitis vinifera ras-related protein Rab7-like (LOC100853135), mRNA	sp|P31022|RAB7_PEA	392	2e-138	Ras-related protein Rab7 OS=Pisum sativum PE=2 SV=1	SPAC18G6.03	130	1e-35	COG1100	GTPase SAR1 and related small G proteins	K07897	1e-144	408	vvi:100853135	Ras-related protein Rab-7A	GO:0006979//response to oxidative stress;GO:0009651//response to salt stress;GO:0007264//small GTPase mediated signal transduction;GO:0008152//metabolic process;GO:0015031//protein transport	GO:0016787//hydrolase activity;GO:0005525//GTP binding	GO:0005774//vacuolar membrane;GO:0005794//Golgi apparatus;GO:0005634//nucleus
CL11422.Contig1_All	1440	38	2.1618	911	52.2014	72	3.9703	331	19.2093	77	4.0687	842	46.9153	gi|595848808|ref|XP_007209602.1|	190.3	5e-56	hypothetical protein PRUPE_ppa011466mg [Prunus persica] >gi|462405337|gb|EMJ10801.1| hypothetical protein PRUPE_ppa011466mg [Prunus persica]	gi|255576069|ref|XM_002528884.1|	63.9	5e-07	Ricinus communis heat-shock protein, putative, mRNA	sp|P46254|HS22M_PEA	177	7e-53	Heat shock 22 kDa protein, mitochondrial OS=Pisum sativum GN=HSP22 PE=2 SV=1	TM0374	74.3	3e-15	COG0071	Molecular chaperone (small heat shock protein)	K13993	5e-45	157	vvi:100248906	HSP20 family protein	GO:0006950//response to stress	-	GO:0005739//mitochondrion
CL11422.Contig2_All	1076	148	11.268	6200	475.451	187	13.8	1261	97.9377	143	10.1122	3571	266.283	gi|299891471|gb|ADJ57588.1|	255.4	9e-83	mitochondrial small heat shock protein [Capsicum annuum]	gi|568874010|ref|XM_006490055.1|	60	6e-06	PREDICTED: Citrus sinensis 23.6 kDa heat shock protein, mitochondrial-like (LOC102631003), mRNA	sp|P11890|HS23C_CHERU	198	2e-62	Small heat shock protein, chloroplastic OS=Chenopodium rubrum GN=HSP23 PE=2 SV=1	TM0374	74.3	2e-15	COG0071	Molecular chaperone (small heat shock protein)	K13993	7e-56	182	vvi:100248906	HSP20 family protein	GO:0006950//response to stress	-	-
CL1144.Contig1_All	2392	687	23.5284	6938	239.331	739	24.5319	2802	97.8935	1014	32.2552	6247	209.544	gi|460400417|ref|XP_004245731.1|	948.3	0	PREDICTED: heat shock protein STI-like [Solanum lycopersicum]	gi|349721495|emb|FQ381946.1|	644	0	Vitis vinifera clone SS0ABG78YB19	sp|Q43468|STIP_SOYBN	726	0	Heat shock protein STI OS=Glycine max GN=STI PE=2 SV=1	SPAC17G6.19c	104	7e-24	COG0457	FOG: TPR repeat	K09553	0	910	mtr:MTR_5g012030	stress-induced-phosphoprotein 1	GO:0046686//response to cadmium ion;GO:0009644//response to high light intensity;GO:0042542//response to hydrogen peroxide;GO:0009408//response to heat	-	GO:0005829//cytosol;GO:0005634//nucleus;GO:0005886//plasma membrane
CL1144.Contig2_All	2134	1359	52.1701	12260	474.048	1361	50.6422	5208	203.95	1828	65.1786	10116	380.347	gi|460400417|ref|XP_004245731.1|	60.1	2e-07	PREDICTED: heat shock protein STI-like [Solanum lycopersicum]	gi|349721495|emb|FQ381946.1|	571	1e-159	Vitis vinifera clone SS0ABG78YB19	sp|Q43468|STIP_SOYBN	659	0	Heat shock protein STI OS=Glycine max GN=STI PE=2 SV=1	SPAC17G6.19c	104	8e-24	COG0457	FOG: TPR repeat	K09553	0	818	mtr:MTR_5g012030	stress-induced-phosphoprotein 1	GO:0046686//response to cadmium ion;GO:0009644//response to high light intensity;GO:0042542//response to hydrogen peroxide;GO:0009408//response to heat	-	GO:0005829//cytosol;GO:0005634//nucleus;GO:0005886//plasma membrane
CL1144.Contig3_All	522	145	22.7559	651	102.905	120	18.2541	421	67.3998	108	15.7426	644	98.9876	gi|357481949|ref|XP_003611260.1|	50.8	5e-06	Stress-induced-phosphoprotein [Medicago truncatula] >gi|355512595|gb|AES94218.1| Stress-induced-phosphoprotein [Medicago truncatula]	gi|571487053|ref|XM_003538620.2|	111	9e-22	PREDICTED: Glycine max heat shock protein STI-like (LOC100816776), mRNA	sp|Q43468|STIP_SOYBN	145	4e-41	Heat shock protein STI OS=Glycine max GN=STI PE=2 SV=1	SPAC17G6.19c	98.2	2e-24	COG0457	FOG: TPR repeat	K09553	2e-74	234	mtr:MTR_5g012030	stress-induced-phosphoprotein 1	GO:0046686//response to cadmium ion;GO:0009644//response to high light intensity;GO:0042542//response to hydrogen peroxide;GO:0009408//response to heat	-	GO:0005829//cytosol;GO:0005634//nucleus;GO:0005886//plasma membrane
CL1144.Contig4_All	1664	270	13.2925	1430	70.9102	257	12.2639	871	43.7433	267	12.209	1514	73.0025	gi|460400417|ref|XP_004245731.1|	55.1	5e-06	PREDICTED: heat shock protein STI-like [Solanum lycopersicum]	gi|349721495|emb|FQ381946.1|	367	3e-98	Vitis vinifera clone SS0ABG78YB19	sp|Q43468|STIP_SOYBN	429	7e-145	Heat shock protein STI OS=Glycine max GN=STI PE=2 SV=1	SPAC17G6.19c	104	4e-24	COG0457	FOG: TPR repeat	K09553	0	600	mtr:MTR_5g012030	stress-induced-phosphoprotein 1	GO:0046686//response to cadmium ion;GO:0009644//response to high light intensity;GO:0042542//response to hydrogen peroxide;GO:0009408//response to heat	-	GO:0005829//cytosol;GO:0005634//nucleus;GO:0005886//plasma membrane
CL11447.Contig1_All	748	23	2.519	65	7.1703	41	4.3524	146	16.3117	16	1.6276	52	5.5779	gi|604336361|gb|EYU40146.1|	66.2	1e-10	hypothetical protein MIMGU_mgv1a008139mg [Mimulus guttatus]	gi|338762827|gb|HM635075.1|	111	1e-21	Coffea canephora BAC 111O18 genomic sequence	--	--	--	--	--	--	--	--	--	--	--	--	--	--	-	-	-
CL11452.Contig1_All	725	0	0	66	7.5116	0	0	124	14.2932	0	0	39	4.3161	gi|302142006|emb|CBI19209.3|	133.7	9e-37	unnamed protein product [Vitis vinifera]	--	--	--	--	--	--	--	--	--	--	--	--	--	--	--	--	--	--	-	-	-
CL11452.Contig2_All	700	0	0	22	2.5933	0	0	64	7.6406	0	0	23	2.6363	gi|302142006|emb|CBI19209.3|	46.6	1e-25	unnamed protein product [Vitis vinifera]	--	--	--	--	--	--	--	--	--	--	--	--	--	--	--	--	--	--	-	-	-
CL11454.Contig2_All	2519	128	4.1627	2765	90.5718	147	4.6338	2057	68.2422	157	4.7424	1208	38.4773	gi|224099789|ref|XP_002311619.1|	943	0	heat shock protein 70 [Populus trichocarpa] >gi|222851439|gb|EEE88986.1| heat shock protein 70 [Populus trichocarpa]	gi|147832634|emb|AM468012.2|	543	1e-151	Vitis vinifera contig VV78X019711.8, whole genome shotgun sequence	sp|Q9SKY8|HSP7H_ARATH	856	0	Heat shock 70 kDa protein 8 OS=Arabidopsis thaliana GN=HSP70-8 PE=2 SV=1	SPAC22A12.15c	263	2e-76	COG0443	Molecular chaperone	K03283	6e-90	299	rcu:RCOM_1442280	heat shock 70kDa protein 1/8	GO:0006457//protein folding;GO:0009644//response to high light intensity;GO:0010286//heat acclimation;GO:0042542//response to hydrogen peroxide;GO:0055114//oxidation-reduction process	GO:0005524//ATP binding;GO:0032440//2-alkenal reductase [NAD(P)] activity	GO:0005737//cytoplasm
CL11459.Contig2_All	1301	2	0.1259	75	4.7567	3	0.1831	92	5.9096	11	0.6433	51	3.1453	gi|255542894|ref|XP_002512510.1|	484.2	4e-170	Nicotianamine synthase, putative [Ricinus communis] >gi|223548471|gb|EEF49962.1| Nicotianamine synthase, putative [Ricinus communis]	gi|147778255|emb|AM442803.2|	143	6e-31	Vitis vinifera contig VV79X000787.1, whole genome shotgun sequence	sp|Q9XGI7|NAS_SOLLC	433	5e-152	Nicotianamine synthase OS=Solanum lycopersicum GN=CHLN PE=2 SV=1	MTH675	55.8	4e-08	COG0500	SAM-dependent methyltransferases	K05953	2e-171	484	rcu:RCOM_1435160	nicotianamine synthase [EC:2.5.1.43]	GO:0071281//cellular response to iron ion;GO:0071369//cellular response to ethylene stimulus;GO:0010233//phloem transport;GO:0030418//nicotianamine biosynthetic process;GO:0009860//pollen tube growth;GO:0009555//pollen development;GO:0010043//response to zinc ion;GO:0071732//cellular response to nitric oxide	GO:0030410//nicotianamine synthase activity	-
CL11465.Contig2_All	1554	53	2.794	163	8.6549	41	2.095	302	16.2406	66	3.2316	158	8.1578	gi|590699243|ref|XP_007045875.1|	376.7	2e-124	Ureide permease 2 isoform 1 [Theobroma cacao] >gi|590699247|ref|XP_007045876.1| Ureide permease 2 isoform 1 [Theobroma cacao] >gi|508709810|gb|EOY01707.1| Ureide permease 2 isoform 1 [Theobroma cacao] >gi|508709811|gb|EOY01708.1| Ureide permease 2 isoform 1 [Theobroma cacao]	gi|359472810|ref|XM_003631148.1|	315	9e-83	PREDICTED: Vitis vinifera ureide permease 2-like (LOC100252466), mRNA	sp|Q9ZQ89|UPS2_ARATH	337	6e-112	Ureide permease 2 OS=Arabidopsis thaliana GN=UPS2 PE=2 SV=2	--	--	--	--	--	--	--	--	--	--	GO:0015720//allantoin transport;GO:0015857//uracil transport;GO:0042906//xanthine transport	GO:0042907//xanthine transmembrane transporter activity;GO:0005274//allantoin uptake transmembrane transporter activity;GO:0015505//uracil:cation symporter activity	GO:0005886//plasma membrane;GO:0009507//chloroplast
CL11466.Contig2_All	690	0	0	37	4.4246	0	0	43	5.2079	0	0	76	8.8375	gi|604306017|gb|EYU25074.1|	297.4	7e-102	hypothetical protein MIMGU_mgv1a022196mg [Mimulus guttatus]	gi|460377174|ref|XM_004234322.1|	222	4e-55	PREDICTED: Solanum lycopersicum CEN-like protein 1-like (LOC101243675), mRNA	sp|Q9XH44|CET1_TOBAC	283	3e-98	CEN-like protein 1 OS=Nicotiana tabacum GN=CET1 PE=2 SV=1	YLR178c	51.6	2e-07	COG1881	Phospholipid-binding protein	--	--	--	--	--	GO:0010228//vegetative to reproductive phase transition of meristem;GO:0009908//flower development	-	GO:0005737//cytoplasm
CL11466.Contig3_All	676	1	0.1212	22	2.6854	0	0	20	2.4725	1	0.1126	76	9.0205	gi|567858394|ref|XP_006421880.1|	302	8e-104	hypothetical protein CICLE_v10006042mg [Citrus clementina] >gi|568874491|ref|XP_006490349.1| PREDICTED: CEN-like protein 1-like [Citrus sinensis] >gi|557523753|gb|ESR35120.1| hypothetical protein CICLE_v10006042mg [Citrus clementina]	gi|566207401|ref|XM_002321867.2|	194	1e-46	Populus trichocarpa flowering locus T like family protein (POPTR_0015s13370g) mRNA, complete cds	sp|Q9XH44|CET1_TOBAC	275	3e-95	CEN-like protein 1 OS=Nicotiana tabacum GN=CET1 PE=2 SV=1	YLR179c	48.5	2e-06	COG1881	Phospholipid-binding protein	--	--	--	--	--	GO:0010228//vegetative to reproductive phase transition of meristem;GO:0009908//flower development	-	GO:0005737//cytoplasm
CL11477.Contig3_All	823	3	0.2986	54	5.414	4	0.3859	32	3.2494	12	1.1094	245	23.8853	gi|225462634|ref|XP_002265965.1|	238	2e-77	PREDICTED: miraculin [Vitis vinifera] >gi|297742783|emb|CBI35463.3| unnamed protein product [Vitis vinifera]	gi|5689163|dbj|AB023649.1|	71.9	1e-09	Youngia japonica gene for miraculin homologue, partial cds, isolate:2	sp|P13087|MIRA_RICDU	182	5e-57	Miraculin OS=Richadella dulcifica PE=1 SV=3	--	--	--	--	--	--	--	--	--	--	GO:0006508//proteolysis	-	-
CL11477.Contig4_All	889	4	0.3686	104	9.6529	4	0.3573	54	5.0762	4	0.3424	36	3.2491	gi|297742784|emb|CBI35464.3|	221.1	4e-70	unnamed protein product [Vitis vinifera]	gi|5689163|dbj|AB023649.1|	75.8	8e-11	Youngia japonica gene for miraculin homologue, partial cds, isolate:2	sp|P13087|MIRA_RICDU	161	1e-48	Miraculin OS=Richadella dulcifica PE=1 SV=3	--	--	--	--	--	--	--	--	--	--	-	-	-
CL11481.Contig2_All	2187	122	4.5699	413	15.5821	89	3.2314	317	12.1132	116	4.0358	263	9.6488	gi|30013671|gb|AAP03878.1|	756.9	0	Avr9/Cf-9 rapidly elicited protein 189 [Nicotiana tabacum]	gi|565352532|ref|XM_006343134.1|	117	6e-23	PREDICTED: Solanum tuberosum F-box protein SKIP2-like (LOC102583494), mRNA	sp|Q9FE83|SKIP2_ARATH	606	0	F-box protein SKIP2 OS=Arabidopsis thaliana GN=SKIP2 PE=1 SV=1	--	--	--	--	--	K10268	3e-33	136	gmx:100812999	F-box and leucine-rich repeat protein 2/20	-	-	-
CL11489.Contig3_All	1608	34	1.7322	97	4.9775	51	2.5184	103	5.353	69	3.265	200	9.9795	gi|565386798|ref|XP_006359196.1|	632.9	0	PREDICTED: probable receptor-like protein kinase At5g56460-like [Solanum tuberosum]	gi|225435795|ref|XM_002285711.1|	605	1e-170	PREDICTED: Vitis vinifera probable receptor-like protein kinase At5g56460 (LOC100258679), mRNA	sp|Q9FM85|Y5564_ARATH	595	0	Probable receptor-like protein kinase At5g56460 OS=Arabidopsis thaliana GN=At5g56460 PE=1 SV=1	Cgl2127_1	96.3	9e-21	COG0515	Serine/threonine protein kinase	K05658	2e-128	412	vvi:100262734	ATP-binding cassette, subfamily B (MDR/TAP), member 1	GO:0006468//protein phosphorylation	GO:0005524//ATP binding;GO:0004674//protein serine/threonine kinase activity	GO:0009506//plasmodesma;GO:0005886//plasma membrane
CL11501.Contig2_All	792	24	2.4825	73	7.6054	3	0.3008	27	2.849	12	1.1529	64	6.4837	gi|460368931|ref|XP_004230318.1|	219.6	3e-70	PREDICTED: transcription factor bHLH149-like [Solanum lycopersicum]	gi|460368930|ref|XM_004230270.1|	109	5e-21	PREDICTED: Solanum lycopersicum transcription factor bHLH149-like (LOC101252530), mRNA	sp|Q9LSN7|BH147_ARATH	162	2e-49	Transcription factor bHLH147 OS=Arabidopsis thaliana GN=BHLH147 PE=1 SV=1	--	--	--	--	--	--	--	--	--	--	-	-	-
CL11501.Contig3_All	885	10	0.9257	137	12.7733	17	1.5253	112	10.576	14	1.2037	132	11.9673	gi|460368931|ref|XP_004230318.1|	208	3e-65	PREDICTED: transcription factor bHLH149-like [Solanum lycopersicum]	gi|225450560|ref|XM_002281810.1|	121	2e-24	PREDICTED: Vitis vinifera transcription factor bHLH149-like (LOC100252798), mRNA	sp|Q9LSN7|BH147_ARATH	154	6e-46	Transcription factor bHLH147 OS=Arabidopsis thaliana GN=BHLH147 PE=1 SV=1	--	--	--	--	--	--	--	--	--	--	-	-	-
CL11502.Contig1_All	969	0	0	12	1.0218	0	0	12	1.0349	0	0	36	2.9809	gi|303283856|ref|XP_003061219.1|	251.5	1e-76	predicted protein [Micromonas pusilla CCMP1545] >gi|226457570|gb|EEH54869.1| predicted protein [Micromonas pusilla CCMP1545]	gi|32992861|dbj|AK107652.1|	61.9	1e-06	Oryza sativa Japonica Group cDNA clone:002-131-G01, full insert sequence	sp|P49100|CYB5_ORYSJ	67.4	1e-13	Cytochrome b5 OS=Oryza sativa subsp. japonica GN=Os05g0108800 PE=2 SV=2	SPAC17A2.05	176	2e-50	COG1053	Succinate dehydrogenase/fumarate reductase, flavoprotein subunit	K00360	5e-11	65.1	olu:OSTLU_37938	nitrate reductase (NADH) [EC:1.7.1.1]	-	GO:0016491//oxidoreductase activity	-
CL11503.Contig2_All	947	1	0.0865	30	2.614	3	0.2515	84	7.4127	0	0	38	3.2196	gi|224082276|ref|XP_002306628.1|	213	6e-66	hypothetical protein POPTR_0005s15780g [Populus trichocarpa] >gi|222856077|gb|EEE93624.1| hypothetical protein POPTR_0005s15780g [Populus trichocarpa]	--	--	--	--	--	--	--	--	--	--	--	--	--	--	--	--	--	--	GO:0007033//vacuole organization	-	-
CL11504.Contig1_All	2112	69	2.6764	147	5.7431	76	2.8574	172	6.8058	85	3.0623	212	8.0539	gi|297737427|emb|CBI26628.3|	66.2	2e-09	unnamed protein product [Vitis vinifera]	gi|565358813|ref|XM_006346158.1|	83.8	8e-13	PREDICTED: Solanum tuberosum uncharacterized LOC102582956 (LOC102582956), mRNA	--	--	--	--	--	--	--	--	--	--	--	--	--	--	-	-	-
CL11504.Contig2_All	2145	61	2.3297	167	6.4241	67	2.4803	197	7.6751	72	2.554	139	5.1994	gi|297737427|emb|CBI26628.3|	75.1	4e-12	unnamed protein product [Vitis vinifera]	gi|590606904|ref|XM_007020799.1|	89.7	1e-14	Theobroma cacao Uncharacterized protein (TCM_030903) mRNA, complete cds	--	--	--	--	--	--	--	--	--	--	--	--	--	--	-	-	-
CL11506.Contig2_All	384	2	0.4267	27	5.8017	0	0	19	4.1349	1	0.1981	19	3.97	gi|460400359|ref|XP_004245702.1|	102.1	1e-25	PREDICTED: methylsterol monooxygenase 1-1-like [Solanum lycopersicum]	gi|292727769|dbj|AK336391.1|	97.6	9e-18	Lotus japonicus cDNA, clone: LjFL1-001-DE03, HTC	sp|Q8L7W5|SMO11_ARATH	87.8	7e-22	Methylsterol monooxygenase 1-1 OS=Arabidopsis thaliana GN=SMO1-1 PE=1 SV=1	--	--	--	--	--	K14423	1e-22	90.9	pop:POPTR_854922	4,4-dimethyl-9beta,19-cyclopropylsterol-4alpha-methyl oxidase [EC:1.14.13.72]	GO:0006633//fatty acid biosynthetic process;GO:0055114//oxidation-reduction process	GO:0016491//oxidoreductase activity;GO:0005506//iron ion binding	GO:0016021//integral to membrane
CL11507.Contig4_All	2242	5	0.1827	35	1.2881	5	0.1771	27	1.0064	6	0.2036	27	0.9663	gi|460372405|ref|XP_004232021.1|	228.8	2e-179	PREDICTED: MATE efflux family protein 9-like [Solanum lycopersicum]	gi|568857266|ref|XM_006482125.1|	83.8	9e-13	PREDICTED: Citrus sinensis MATE efflux family protein 7-like (LOC102620467), mRNA	sp|Q8RWF5|MATE9_ARATH	319	2e-134	MATE efflux family protein 9 OS=Arabidopsis thaliana GN=DTXL5 PE=2 SV=1	SPAC11D3.06	135	2e-33	COG0534	Na+-driven multidrug efflux pump	K03327	9e-164	382	vvi:100242777	multidrug resistance protein, MATE family	GO:0055085//transmembrane transport	GO:0022857//transmembrane transporter activity	GO:0016020//membrane
CL11507.Contig5_All	1721	32	1.5232	115	5.5137	27	1.2458	116	5.6328	23	1.0169	172	8.0189	gi|460372405|ref|XP_004232021.1|	666	0	PREDICTED: MATE efflux family protein 9-like [Solanum lycopersicum]	gi|568857266|ref|XM_006482125.1|	127	5e-26	PREDICTED: Citrus sinensis MATE efflux family protein 7-like (LOC102620467), mRNA	sp|Q9SIA4|MATE5_ARATH	501	4e-174	MATE efflux family protein 5 OS=Arabidopsis thaliana GN=DTXL1 PE=3 SV=1	SPCC4B3.13	225	8e-66	COG0534	Na+-driven multidrug efflux pump	K03327	0	599	vvi:100242777	multidrug resistance protein, MATE family	GO:0055085//transmembrane transport	GO:0022857//transmembrane transporter activity	GO:0016020//membrane
CL11513.Contig6_All	2150	0	0	46	1.7654	0	0	98	3.8092	4	0.1416	55	2.0525	gi|595793157|ref|XP_007200327.1|	352.1	1e-105	hypothetical protein PRUPE_ppa000525mg [Prunus persica] >gi|462395727|gb|EMJ01526.1| hypothetical protein PRUPE_ppa000525mg [Prunus persica]	--	--	--	--	sp|Q9SZ67|WRK19_ARATH	111	6e-25	Probable WRKY transcription factor 19 OS=Arabidopsis thaliana GN=WRKY19 PE=2 SV=1	alr0124_1	57.8	5e-08	COG4886	Leucine-rich repeat (LRR) protein	K06685	3e-11	68.6	ath:AT4G19050	maintenance of ploidy protein MOB1 (MPS1 binder 1)	-	-	-
CL11517.Contig3_All	2020	86	3.4877	211	8.619	121	4.7564	287	11.8735	110	4.1435	258	10.2479	gi|225441189|ref|XP_002269812.1|	813.9	0	PREDICTED: uncharacterized protein LOC100250368 [Vitis vinifera] >gi|297739964|emb|CBI30146.3| unnamed protein product [Vitis vinifera]	gi|359482260|ref|XM_002269776.2|	783	0	PREDICTED: Vitis vinifera uncharacterized LOC100250368 (LOC100250368), mRNA	--	--	--	--	SPCC1235.04c	145	1e-38	COG0175	3'-phosphoadenosine 5'-phosphosulfate sulfotransferase (PAPS reductase)/FAD synthetase and related enzymes	K00953	4e-106	323	bdi:100841620	FAD synthetase [EC:2.7.7.2]	GO:0006777//Mo-molybdopterin cofactor biosynthetic process	GO:0003824//catalytic activity	-
CL11518.Contig2_All	1073	5	0.3817	146	11.2274	2	0.148	137	10.6701	2	0.1418	3237	242.052	gi|629091561|gb|KCW57556.1|	434.5	2e-152	hypothetical protein EUGRSUZ_H00325 [Eucalyptus grandis]	gi|261824326|gb|FJ804470.1|	139	8e-30	Lactuca sativa chitinase mRNA, complete cds	sp|P27054|CHI4_PHAVU	377	1e-131	Endochitinase PR4 OS=Phaseolus vulgaris GN=CHI4 PE=2 SV=1	VC0769	72	4e-13	COG3979	Uncharacterized protein contain chitin-binding domain type 3	K01183	3e-153	432	vvi:100256098	chitinase [EC:3.2.1.14]	GO:0015706//nitrate transport;GO:0006032//chitin catabolic process;GO:0009626//plant-type hypersensitive response;GO:0016998//cell wall macromolecule catabolic process;GO:0005975//carbohydrate metabolic process;GO:0002679//respiratory burst involved in defense response;GO:0010262//somatic embryogenesis;GO:0010200//response to chitin;GO:0015824//proline transport;GO:0010167//response to nitrate	GO:0008061//chitin binding;GO:0004568//chitinase activity	GO:0005618//cell wall;GO:0005576//extracellular region
CL1152.Contig5_All	1490	667	36.6721	2602	144.094	808	43.06	2835	159.006	1002	51.1687	2389	128.646	gi|565402362|ref|XP_006366650.1|	434.5	3e-148	PREDICTED: putative 24 kDa seed maturation protein-like protein [Solanum tuberosum]	gi|565388866|ref|XM_006360127.1|	228	2e-56	PREDICTED: Solanum tuberosum reticulon-like protein B2-like (LOC102579160), mRNA	sp|Q9SUT9|RTNLB_ARATH	336	2e-113	Reticulon-like protein B2 OS=Arabidopsis thaliana GN=RTNLB2 PE=1 SV=1	--	--	--	--	--	K00861	3e-19	92	vcn:VOLCADRAFT_103251	riboflavin kinase [EC:2.7.1.26]	GO:0071786//endoplasmic reticulum tubular network organization	-	GO:0071458//integral to cytosolic side of endoplasmic reticulum membrane;GO:0005773//vacuole;GO:0071782//endoplasmic reticulum tubular network;GO:0005794//Golgi apparatus;GO:0009506//plasmodesma;GO:0005886//plasma membrane
CL11521.Contig1_All	1118	0	0	65	4.7973	1	0.071	75	5.6062	1	0.0681	47	3.373	gi|604328691|gb|EYU34213.1|	262.3	4e-82	hypothetical protein MIMGU_mgv1a025853mg [Mimulus guttatus]	gi|147797505|emb|AM429438.2|	63.9	4e-07	Vitis vinifera contig VV78X189768.6, whole genome shotgun sequence	sp|Q70PR7|VINSY_RAUSE	185	1e-54	Vinorine synthase OS=Rauvolfia serpentina GN=ACT PE=1 SV=2	--	--	--	--	--	K15400	3e-16	80.9	aly:ARALYDRAFT_493874	omega-hydroxypalmitate O-feruloyl transferase [EC:2.3.1.188]	GO:0008152//metabolic process;GO:0044699	GO:0016746//transferase activity, transferring acyl groups	-
CL11521.Contig3_All	1489	25	1.3754	1255	69.5465	47	2.5064	505	28.3429	36	1.8396	3165	170.547	gi|604328691|gb|EYU34213.1|	344.7	1e-112	hypothetical protein MIMGU_mgv1a025853mg [Mimulus guttatus]	gi|449501447|ref|XM_004161322.1|	81.8	2e-12	PREDICTED: Cucumis sativus vinorine synthase-like (LOC101203956), mRNA	sp|Q94FT4|SALAT_PAPSO	246	6e-76	Salutaridinol 7-O-acetyltransferase OS=Papaver somniferum GN=SALAT PE=1 SV=1	--	--	--	--	--	K15400	5e-29	120	pop:POPTR_797957	omega-hydroxypalmitate O-feruloyl transferase [EC:2.3.1.188]	-	GO:0016740//transferase activity	-
CL11522.Contig2_All	792	0	0	30	3.1255	0	0	22	2.3214	0	0	79	8.0033	gi|359475288|ref|XP_003631637.1|	90.1	9e-21	PREDICTED: uncharacterized protein LOC100852891 [Vitis vinifera] >gi|297741437|emb|CBI32568.3| unnamed protein product [Vitis vinifera]	gi|565405434|ref|XM_006368034.1|	61.9	1e-06	PREDICTED: Solanum tuberosum organ-specific protein S2-like (LOC102601602), partial mRNA	--	--	--	--	--	--	--	--	--	--	--	--	--	--	-	-	-
CL11523.Contig3_All	5581	720	10.5686	1515	22.3989	996	14.1708	1947	29.1542	952	12.9792	2031	29.1987	gi|261399222|dbj|BAI44821.1|	1013.5	0	ethylene insensitive 3-like [Daucus carota]	gi|261399221|dbj|AB525913.1|	837	0	Daucus carota DcEIL mRNA for ethylene insensitive 3-like, complete cds	sp|O24606|EIN3_ARATH	662	0	Protein ETHYLENE INSENSITIVE 3 OS=Arabidopsis thaliana GN=EIN3 PE=1 SV=1	--	--	--	--	--	K14514	0	1009	vvi:100250496	ethylene-insensitive protein 3	GO:0006355//regulation of transcription, DNA-dependent	GO:0003700//sequence-specific DNA binding transcription factor activity	GO:0005634//nucleus
CL11524.Contig1_All	1391	2	0.1178	90	5.3388	1	0.0571	47	2.8237	4	0.2188	27	1.5574	--	--	--	--	--	--	--	--	--	--	--	--	--	--	--	--	--	--	--	--	--	--	-	-	-
CL11526.Contig3_All	1822	0	0	37	1.6756	2	0.0872	40	1.8347	0	0	227	9.9964	gi|470117601|ref|XP_004294942.1|	151	1e-76	PREDICTED: TATA-box-binding protein-like [Fragaria vesca subsp. vesca]	gi|292782744|dbj|AK338110.1|	85.7	2e-13	Lotus japonicus cDNA, clone: LjFL2-010-BB03, HTC	sp|P50159|TBP2_MAIZE	157	3e-77	TATA-box-binding protein 2 OS=Zea mays GN=TBP2 PE=2 SV=1	SPAC29E6.08	180	3e-86	COG2101	TATA-box binding protein (TBP), component of TFIID and TFIIIB	K03120	2e-77	159	ppp:PHYPADRAFT_115252	transcription initiation factor TFIID TATA-box-binding protein	GO:0006352//DNA-dependent transcription, initiation	GO:0003677//DNA binding	GO:0005634//nucleus
CL1154.Contig1_All	3321	511	12.6052	3484	86.5636	514	12.2897	1255	31.5807	625	14.3197	2675	64.6279	gi|460413943|ref|XP_004252334.1|	1399.4	0	PREDICTED: heat shock 70 kDa protein 15-like [Solanum lycopersicum]	gi|359482943|ref|XM_002279753.2|	785	0	PREDICTED: Vitis vinifera 97 kDa heat shock protein-like (LOC100260001), mRNA	sp|Q9S7C0|HSP7O_ARATH	1322	0	Heat shock 70 kDa protein 14 OS=Arabidopsis thaliana GN=HSP70-14 PE=1 SV=1	YBR169c	448	2e-143	COG0443	Molecular chaperone	K09489	0	1384	rcu:RCOM_0980870	heat shock 70kDa protein 4	GO:0046686//response to cadmium ion;GO:0009408//response to heat;GO:0055114//oxidation-reduction process	GO:0005524//ATP binding;GO:0032440//2-alkenal reductase [NAD(P)] activity	GO:0005886//plasma membrane;GO:0005829//cytosol
CL1154.Contig2_All	3631	506	11.4162	3542	80.4912	469	10.2564	1075	24.7417	524	10.9807	2378	52.5474	gi|460413943|ref|XP_004252334.1|	1389.4	0	PREDICTED: heat shock 70 kDa protein 15-like [Solanum lycopersicum]	gi|359482943|ref|XM_002279753.2|	900	0	PREDICTED: Vitis vinifera 97 kDa heat shock protein-like (LOC100260001), mRNA	sp|Q9S7C0|HSP7O_ARATH	1310	0	Heat shock 70 kDa protein 14 OS=Arabidopsis thaliana GN=HSP70-14 PE=1 SV=1	YBR169c	457	6e-146	COG0443	Molecular chaperone	K09489	0	1374	rcu:RCOM_0980870	heat shock 70kDa protein 4	GO:0046686//response to cadmium ion;GO:0009408//response to heat;GO:0055114//oxidation-reduction process	GO:0005524//ATP binding;GO:0032440//2-alkenal reductase [NAD(P)] activity	GO:0005886//plasma membrane;GO:0005829//cytosol
CL1154.Contig3_All	3208	643	16.42	3820	98.2551	605	14.9751	1472	38.346	680	16.1286	2949	73.7574	gi|359482944|ref|XP_002279789.2|	1399.4	0	PREDICTED: 97 kDa heat shock protein-like [Vitis vinifera]	gi|565359566|ref|XM_006346516.1|	876	0	PREDICTED: Solanum tuberosum heat shock 70 kDa protein 15-like (LOC102601134), transcript variant X2, mRNA	sp|Q9S7C0|HSP7O_ARATH	1316	0	Heat shock 70 kDa protein 14 OS=Arabidopsis thaliana GN=HSP70-14 PE=1 SV=1	YBR169c	461	1e-148	COG0443	Molecular chaperone	K09489	0	1393	rcu:RCOM_0980870	heat shock 70kDa protein 4	GO:0046686//response to cadmium ion;GO:0009408//response to heat;GO:0055114//oxidation-reduction process	GO:0005524//ATP binding;GO:0032440//2-alkenal reductase [NAD(P)] activity	GO:0005886//plasma membrane;GO:0005829//cytosol
CL1154.Contig4_All	3117	302	7.9372	1444	38.2258	278	7.082	687	18.419	325	7.9336	1477	38.0197	gi|359482944|ref|XP_002279789.2|	1416	0	PREDICTED: 97 kDa heat shock protein-like [Vitis vinifera]	gi|565359566|ref|XM_006346516.1|	783	0	PREDICTED: Solanum tuberosum heat shock 70 kDa protein 15-like (LOC102601134), transcript variant X2, mRNA	sp|Q9S7C0|HSP7O_ARATH	1327	0	Heat shock 70 kDa protein 14 OS=Arabidopsis thaliana GN=HSP70-14 PE=1 SV=1	YBR169c	456	7e-147	COG0443	Molecular chaperone	K09489	0	1397	pop:POPTR_548678	heat shock 70kDa protein 4	GO:0046686//response to cadmium ion;GO:0009408//response to heat;GO:0055114//oxidation-reduction process	GO:0005524//ATP binding;GO:0032440//2-alkenal reductase [NAD(P)] activity	GO:0005886//plasma membrane;GO:0005829//cytosol
CL1154.Contig5_All	840	24	2.3406	139	13.6541	24	2.2687	75	7.4615	26	2.3551	93	8.8832	gi|388500394|gb|AFK38263.1|	72.8	3e-14	unknown [Lotus japonicus]	gi|568822248|ref|XM_006465485.1|	65.9	7e-08	PREDICTED: Citrus sinensis heat shock 70 kDa protein 14-like (LOC102619242), mRNA	--	--	--	--	--	--	--	--	--	K09489	3e-15	77	pop:POPTR_830684	heat shock 70kDa protein 4	GO:0050896//response to stimulus	-	-
CL1154.Contig6_All	3477	688	16.2099	3774	89.5619	623	14.2276	1698	40.8112	805	17.6163	3219	74.2817	gi|460413943|ref|XP_004252334.1|	1412.5	0	PREDICTED: heat shock 70 kDa protein 15-like [Solanum lycopersicum]	gi|565359566|ref|XM_006346516.1|	868	0	PREDICTED: Solanum tuberosum heat shock 70 kDa protein 15-like (LOC102601134), transcript variant X2, mRNA	sp|F4HQD4|HSP7P_ARATH	1320	0	Heat shock 70 kDa protein 15 OS=Arabidopsis thaliana GN=HSP70-15 PE=1 SV=1	YBR169c	442	1e-140	COG0443	Molecular chaperone	K09489	0	1392	rcu:RCOM_0980870	heat shock 70kDa protein 4	GO:0046686//response to cadmium ion;GO:0009408//response to heat;GO:0055114//oxidation-reduction process	GO:0005524//ATP binding;GO:0032440//2-alkenal reductase [NAD(P)] activity	GO:0005886//plasma membrane;GO:0005829//cytosol
CL1154.Contig7_All	3113	420	11.0527	1607	42.5954	421	10.7387	893	23.9728	459	11.2191	2025	52.1929	gi|460413943|ref|XP_004252334.1|	1383.6	0	PREDICTED: heat shock 70 kDa protein 15-like [Solanum lycopersicum]	gi|565359566|ref|XM_006346516.1|	844	0	PREDICTED: Solanum tuberosum heat shock 70 kDa protein 15-like (LOC102601134), transcript variant X2, mRNA	sp|Q9S7C0|HSP7O_ARATH	1301	0	Heat shock 70 kDa protein 14 OS=Arabidopsis thaliana GN=HSP70-14 PE=1 SV=1	YBR169c	448	4e-144	COG0443	Molecular chaperone	K09489	0	1370	rcu:RCOM_0980870	heat shock 70kDa protein 4	GO:0046686//response to cadmium ion;GO:0009408//response to heat;GO:0055114//oxidation-reduction process	GO:0005524//ATP binding;GO:0032440//2-alkenal reductase [NAD(P)] activity	GO:0005886//plasma membrane;GO:0005829//cytosol
CL11542.Contig2_All	1178	35	2.434	138	9.6663	63	4.2466	129	9.1515	32	2.0669	69	4.6997	gi|565396481|ref|XP_006363847.1|	435.6	4e-147	PREDICTED: probable inactive leucine-rich repeat receptor-like protein kinase At1g66830-like [Solanum tuberosum]	gi|359481827|ref|XM_002277255.2|	200	3e-48	PREDICTED: Vitis vinifera probable inactive leucine-rich repeat receptor-like protein kinase At1g66830-like (LOC100262317), mRNA	sp|Q9C9N5|Y1668_ARATH	202	7e-59	Probable inactive leucine-rich repeat receptor-like protein kinase At1g66830 OS=Arabidopsis thaliana GN=At1g66830 PE=1 SV=1	BS_yloP_1	72.8	1e-13	COG0515	Serine/threonine protein kinase	K04733	2e-36	135	smo:SELMODRAFT_230241	interleukin-1 receptor-associated kinase 4 [EC:2.7.11.1]	GO:0006468//protein phosphorylation;GO:0055114//oxidation-reduction process	GO:0004672//protein kinase activity;GO:0005524//ATP binding;GO:0032440//2-alkenal reductase [NAD(P)] activity	GO:0016021//integral to membrane
CL11547.Contig1_All	903	0	0	85	7.7671	3	0.2638	115	10.6428	3	0.2528	22	1.9548	gi|565396228|ref|XP_006363733.1|	319.7	7e-109	PREDICTED: uncharacterized protein LOC102580155 [Solanum tuberosum]	gi|30682716|ref|NM_101104.3|	81.8	1e-12	Arabidopsis thaliana uncharacterized protein mRNA, complete cds	--	--	--	--	--	--	--	--	--	--	--	--	--	--	-	-	-
CL11547.Contig3_All	750	0	0	36	3.9607	0	0	29	3.2313	0	0	12	1.2838	gi|565396228|ref|XP_006363733.1|	320.1	7e-110	PREDICTED: uncharacterized protein LOC102580155 [Solanum tuberosum]	gi|460400378|ref|XM_004245664.1|	85.7	7e-14	PREDICTED: Solanum lycopersicum uncharacterized LOC101265157 (LOC101265157), mRNA	--	--	--	--	--	--	--	--	--	--	--	--	--	--	-	-	-
CL1155.Contig3_All	2740	87	2.6011	571	17.1954	112	3.2458	536	16.3479	106	2.9436	289	8.4628	gi|359484783|ref|XP_002270833.2|	881.7	0	PREDICTED: two-component response regulator ARR12-like [Vitis vinifera]	gi|359484782|ref|XM_002270797.2|	262	2e-66	PREDICTED: Vitis vinifera two-component response regulator ARR12-like (LOC100259369), mRNA	sp|P62598|ARR12_ARATH	410	1e-132	Two-component response regulator ARR12 OS=Arabidopsis thaliana GN=ARR12 PE=2 SV=2	STM2958_3	69.3	2e-13	COG0784	FOG: CheY-like receiver	K14491	0	877	vvi:100259369	two-component response regulator ARR-B family	GO:0007165//signal transduction	GO:0005488//binding	-
CL11553.Contig1_All	1463	0	0	67	3.7788	1	0.0543	145	8.2827	1	0.052	70	3.839	gi|378747452|gb|AFC36356.1|	156.4	5e-110	2-oxoglutarate-dependent dioxygenase [Salvia miltiorrhiza]	gi|460392221|ref|XM_004241668.1|	77.8	3e-11	PREDICTED: Solanum lycopersicum leucoanthocyanidin dioxygenase-like (LOC101243718), mRNA	sp|Q39112|GAOX3_ARATH	77	4e-15	Gibberellin 20 oxidase 3 OS=Arabidopsis thaliana GN=20ox3 PE=2 SV=1	PA0147	64.3	1e-10	COG3491	Isopenicillin N synthase and related dioxygenases	K06892	2e-15	78.6	aly:ARALYDRAFT_479418		GO:0055114//oxidation-reduction process	GO:0005506//iron ion binding;GO:0016706//oxidoreductase activity, acting on paired donors, with incorporation or reduction of molecular oxygen, 2-oxoglutarate as one donor, and incorporation of one atom each of oxygen into both donors	GO:0005737//cytoplasm
CL11553.Contig2_All	1356	0	0	295	17.951	2	0.1171	490	30.1984	0	0	221	13.0767	gi|604301999|gb|EYU21585.1|	419.1	3e-144	hypothetical protein MIMGU_mgv1a010381mg [Mimulus guttatus]	gi|460392221|ref|XM_004241668.1|	77.8	3e-11	PREDICTED: Solanum lycopersicum leucoanthocyanidin dioxygenase-like (LOC101243718), mRNA	sp|Q39111|GAOX2_ARATH	94.4	5e-21	Gibberellin 20 oxidase 2 OS=Arabidopsis thaliana GN=20ox2 PE=2 SV=1	PA0147	70.1	1e-12	COG3491	Isopenicillin N synthase and related dioxygenases	K06892	2e-21	96.7	aly:ARALYDRAFT_479418		GO:0044710	GO:0016706//oxidoreductase activity, acting on paired donors, with incorporation or reduction of molecular oxygen, 2-oxoglutarate as one donor, and incorporation of one atom each of oxygen into both donors	-
CL11556.Contig2_All	1355	3	0.1814	164	9.9869	8	0.4688	99	6.1058	26	1.46	68	4.0266	gi|590603537|ref|XP_007020033.1|	362.5	4e-122	Myb domain protein 3, putative [Theobroma cacao] >gi|508725361|gb|EOY17258.1| Myb domain protein 3, putative [Theobroma cacao]	gi|437326|gb|L04497.1|COTMYBA	333	3e-88	Gossypium hirsutum MYB1 mRNA, complete cds	sp|P81395|MYB30_ANTMA	348	9e-119	Myb-related protein 330 OS=Antirrhinum majus GN=MYB330 PE=2 SV=1	ECU11g1690	107	3e-26	COG5147	Myb superfamily proteins, including transcription factors and mRNA splicing factors	K09422	1e-116	344	rcu:RCOM_0176920	myb proto-oncogene protein, plant	-	GO:0005488//binding	-
CL11570.Contig1_All	418	8	1.5679	169	33.3608	7	1.3298	42	8.3969	16	2.9125	90	17.2755	gi|224052893|ref|XP_002297629.1|	52.4	2e-08	arabinogalactan protein 13 [Populus trichocarpa] >gi|222844887|gb|EEE82434.1| arabinogalactan protein 13 [Populus trichocarpa]	--	--	--	--	sp|Q9LVC0|AGP14_ARATH	42.7	2e-06	Arabinogalactan peptide 14 OS=Arabidopsis thaliana GN=AGP14 PE=1 SV=1	--	--	--	--	--	--	--	--	--	--	GO:0048767//root hair elongation	-	-
CL11573.Contig1_All	1811	67	3.0308	258	11.7551	88	3.8584	253	11.6748	57	2.3949	272	12.0508	gi|398363585|gb|AFO84087.1|	902.5	0	hexose transport protein [Actinidia deliciosa]	gi|116294314|gb|DQ087177.2|	418	1e-113	Olea europaea monosaccharide transporter 2 (MST2) mRNA, complete cds	sp|Q41144|STC_RICCO	858	0	Sugar carrier protein C OS=Ricinus communis GN=STC PE=2 SV=1	L140856	222	2e-65	COG0477	Permeases of the major facilitator superfamily	K08150	2e-69	234	aly:ARALYDRAFT_322009	MFS transporter, SP family, solute carrier family 2 (myo-inositol transporter), member 13	GO:0015749//monosaccharide transport;GO:0055085//transmembrane transport;GO:0055114//oxidation-reduction process	GO:0015145//monosaccharide transmembrane transporter activity;GO:0032440//2-alkenal reductase [NAD(P)] activity;GO:0015293//symporter activity	GO:0005773//vacuole;GO:0009506//plasmodesma;GO:0016021//integral to membrane;GO:0005634//nucleus
CL11573.Contig4_All	860	16	1.5241	70	6.7162	25	2.3083	76	7.3852	25	2.2119	78	7.2772	gi|310877788|gb|ADP37125.1|	449.9	5e-156	hexose transporter [Vitis vinifera]	gi|566164706|ref|XM_002305613.2|	202	5e-49	Populus trichocarpa monosaccharid transport family protein (POPTR_0004s03360g) mRNA, complete cds	sp|Q41144|STC_RICCO	429	1e-149	Sugar carrier protein C OS=Ricinus communis GN=STC PE=2 SV=1	L140856	134	6e-36	COG0477	Permeases of the major facilitator superfamily	K08150	3e-35	134	gmx:100783605	MFS transporter, SP family, solute carrier family 2 (myo-inositol transporter), member 13	GO:0015749//monosaccharide transport;GO:0055085//transmembrane transport;GO:0055114//oxidation-reduction process	GO:0015145//monosaccharide transmembrane transporter activity;GO:0032440//2-alkenal reductase [NAD(P)] activity;GO:0015293//symporter activity	GO:0005773//vacuole;GO:0009506//plasmodesma;GO:0016021//integral to membrane;GO:0005634//nucleus
CL11576.Contig1_All	1486	10	0.5513	59	3.2761	18	0.9618	53	2.9806	16	0.8193	127	6.8573	gi|565342775|ref|XP_006338516.1|	446.8	4e-154	PREDICTED: uncharacterized protein LOC102605895 [Solanum tuberosum]	gi|147807818|emb|AM484747.2|	143	7e-31	Vitis vinifera contig VV78X063792.2, whole genome shotgun sequence	--	--	--	--	--	--	--	--	--	--	--	--	--	--	-	GO:0046872//metal ion binding;GO:0008237//metallopeptidase activity	-
CL11577.Contig1_All	1936	0	0	399	17.0057	5	0.2051	454	19.5974	0	0	437	18.111	gi|193783415|emb|CAQ76694.1|	839	0	polyphenol oxidase [Taraxacum officinale]	gi|222093456|gb|FJ597757.1|	170	4e-39	Camellia nitidissima polyphenoloxidase mRNA, complete cds	sp|P43309|PPO_MALDO	742	0	Polyphenol oxidase, chloroplastic OS=Malus domestica PE=2 SV=1	--	--	--	--	--	K00422	0	644	vvi:100256583	polyphenol oxidase [EC:1.10.3.1]	GO:0044710	GO:0016491//oxidoreductase activity	-
CL11577.Contig3_All	360	0	0	19	4.3549	0	0	14	3.2499	0	0	17	3.7889	gi|222093457|gb|ACM43505.1|	142.5	4e-39	polyphenoloxidase [Camellia nitidissima]	gi|94450150|gb|DQ513312.1|	161	7e-37	Camellia ptilophylla polyphenol oxidase (ppo) gene, complete cds	sp|P43309|PPO_MALDO	120	8e-33	Polyphenol oxidase, chloroplastic OS=Malus domestica PE=2 SV=1	--	--	--	--	--	K00422	2e-31	117	vvi:100256583	polyphenol oxidase [EC:1.10.3.1]	GO:0046148//pigment biosynthetic process;GO:0055114//oxidation-reduction process	GO:0046872//metal ion binding;GO:0004097//catechol oxidase activity	-
CL11580.Contig2_All	2601	67	2.1102	894	28.3611	69	2.1065	700	22.4908	70	2.0478	1796	55.4027	gi|297741407|emb|CBI32538.3|	304.7	8e-96	unnamed protein product [Vitis vinifera]	gi|359475160|ref|XR_139765.1|	323	6e-85	PREDICTED: Vitis vinifera plastid division protein PDV2-like (LOC100252092), miscRNA	sp|Q947C5|HBL1_GOSHI	252	5e-79	Non-symbiotic hemoglobin 1 OS=Gossypium hirsutum GN=HB1 PE=2 SV=1	--	--	--	--	--	--	--	--	--	--	GO:0015671//oxygen transport	GO:0020037//heme binding;GO:0005506//iron ion binding;GO:0019825//oxygen binding	-
CL11605.Contig2_All	894	3	0.2749	589	54.363	16	1.4211	234	21.8738	18	1.532	179	16.065	gi|604346288|gb|EYU44751.1|	223.4	2e-70	hypothetical protein MIMGU_mgv1a011851mg [Mimulus guttatus]	gi|359488695|ref|XM_002277774.2|	91.7	1e-15	PREDICTED: Vitis vinifera uncharacterized LOC100254241 (LOC100254241), mRNA	--	--	--	--	--	--	--	--	--	--	--	--	--	--	-	-	-
CL11608.Contig1_All	1833	5	0.2235	72	3.2411	11	0.4765	275	12.5377	0	0	15	0.6566	gi|225429696|ref|XP_002281841.1|	220.3	2e-65	PREDICTED: uncharacterized protein LOC100260963 [Vitis vinifera] >gi|147857682|emb|CAN82883.1| hypothetical protein VITISV_008557 [Vitis vinifera]	gi|359476284|ref|XM_002281805.2|	75.8	2e-10	PREDICTED: Vitis vinifera uncharacterized LOC100260963 (LOC100260963), mRNA	--	--	--	--	--	--	--	--	--	--	--	--	--	--	-	-	-
CL11611.Contig1_All	925	4	0.3543	114	10.1693	1	0.0858	279	25.2063	7	0.5758	308	26.7162	gi|225463319|ref|XP_002267838.1|	53.9	2e-06	PREDICTED: brassinosteroid-regulated protein BRU1 [Vitis vinifera]	gi|359477963|ref|XM_002267802.2|	325	6e-86	PREDICTED: Vitis vinifera brassinosteroid-regulated protein BRU1-like (LOC100255642), mRNA	sp|P35694|BRU1_SOYBN	327	1e-112	Brassinosteroid-regulated protein BRU1 OS=Glycine max PE=2 SV=1	YGR189c	58.9	4e-09	COG2273	Beta-glucanase/Beta-glucan synthetase	K08235	7e-118	341	vvi:100263523	xyloglucan:xyloglucosyl transferase [EC:2.4.1.207]	GO:0006073//cellular glucan metabolic process	GO:0004553//hydrolase activity, hydrolyzing O-glycosyl compounds;GO:0016762//xyloglucan:xyloglucosyl transferase activity	GO:0048046//apoplast;GO:0005618//cell wall
CL11611.Contig2_All	1037	0	0	144	11.458	3	0.2297	317	25.5463	6	0.4402	374	28.9373	gi|350996666|gb|AEQ37175.1|	494.6	4e-176	xyloglucan endotransglucosylase/hydrolase [Diospyros kaki]	gi|359477963|ref|XM_002267802.2|	492	1e-136	PREDICTED: Vitis vinifera brassinosteroid-regulated protein BRU1-like (LOC100255642), mRNA	sp|P35694|BRU1_SOYBN	461	4e-165	Brassinosteroid-regulated protein BRU1 OS=Glycine max PE=2 SV=1	YLR213c	76.6	7e-15	COG2273	Beta-glucanase/Beta-glucan synthetase	K08235	1e-171	479	vvi:100263523	xyloglucan:xyloglucosyl transferase [EC:2.4.1.207]	GO:0006073//cellular glucan metabolic process	GO:0004553//hydrolase activity, hydrolyzing O-glycosyl compounds;GO:0016762//xyloglucan:xyloglucosyl transferase activity	GO:0048046//apoplast;GO:0005618//cell wall
CL11625.Contig12_All	3156	118	3.063	410	10.7195	126	3.1702	304	8.0498	100	2.4109	489	12.4319	gi|565391675|ref|XP_006361546.1|	427.2	1e-137	PREDICTED: CBL-interacting serine/threonine-protein kinase 23-like isoform X1 [Solanum tuberosum]	gi|526118215|ref|NM_001281288.1|	735	0	Vitis vinifera CBL-interacting protein kinase 04 (CIPK04), mRNA >gi|310913177|emb|FR669159.1| Vitis vinifera mRNA for CBL-interacting protein kinase 04 (cipk04 gene)	sp|Q93VD3|CIPKN_ARATH	649	0	CBL-interacting serine/threonine-protein kinase 23 OS=Arabidopsis thaliana GN=CIPK23 PE=1 SV=1	ECU01g0630	142	5e-35	COG0515	Serine/threonine protein kinase	K00924	0	649	ath:AT1G30270	[EC:2.7.1.-]	GO:0010118//stomatal movement;GO:0006468//protein phosphorylation;GO:0009414//response to water deprivation;GO:0010107//potassium ion import;GO:0007584//response to nutrient;GO:0007165//signal transduction	GO:0005524//ATP binding;GO:0004683//calmodulin-dependent protein kinase activity	GO:0005829//cytosol;GO:0009536//plastid;GO:0005634//nucleus
CL11625.Contig5_All	3206	70	1.7887	192	4.9416	69	1.709	160	4.1706	63	1.4952	159	3.9792	gi|526118216|ref|NP_001268217.1|	779.6	0	CBL-interacting protein kinase 04 [Vitis vinifera] >gi|310913178|emb|CBW30552.1| CBL-interacting protein kinase 04 [Vitis vinifera]	gi|526118215|ref|NM_001281288.1|	835	0	Vitis vinifera CBL-interacting protein kinase 04 (CIPK04), mRNA >gi|310913177|emb|FR669159.1| Vitis vinifera mRNA for CBL-interacting protein kinase 04 (cipk04 gene)	sp|Q93VD3|CIPKN_ARATH	743	0	CBL-interacting serine/threonine-protein kinase 23 OS=Arabidopsis thaliana GN=CIPK23 PE=1 SV=1	ECU01g0630	152	2e-38	COG0515	Serine/threonine protein kinase	K00924	0	743	ath:AT1G30270	[EC:2.7.1.-]	GO:0010118//stomatal movement;GO:0006468//protein phosphorylation;GO:0009414//response to water deprivation;GO:0010107//potassium ion import;GO:0007584//response to nutrient;GO:0007165//signal transduction	GO:0005524//ATP binding;GO:0004683//calmodulin-dependent protein kinase activity	GO:0005829//cytosol;GO:0009536//plastid;GO:0005634//nucleus
CL11625.Contig7_All	2644	237	7.3432	778	24.2797	258	7.7483	641	20.2602	249	7.1657	985	29.891	gi|526118216|ref|NP_001268217.1|	773.5	0	CBL-interacting protein kinase 04 [Vitis vinifera] >gi|310913178|emb|CBW30552.1| CBL-interacting protein kinase 04 [Vitis vinifera]	gi|526118215|ref|NM_001281288.1|	791	0	Vitis vinifera CBL-interacting protein kinase 04 (CIPK04), mRNA >gi|310913177|emb|FR669159.1| Vitis vinifera mRNA for CBL-interacting protein kinase 04 (cipk04 gene)	sp|Q93VD3|CIPKN_ARATH	738	0	CBL-interacting serine/threonine-protein kinase 23 OS=Arabidopsis thaliana GN=CIPK23 PE=1 SV=1	ECU01g0630	153	6e-39	COG0515	Serine/threonine protein kinase	K00924	0	738	ath:AT1G30270	[EC:2.7.1.-]	GO:0010118//stomatal movement;GO:0006468//protein phosphorylation;GO:0009414//response to water deprivation;GO:0010107//potassium ion import;GO:0007584//response to nutrient;GO:0007165//signal transduction	GO:0005524//ATP binding;GO:0004683//calmodulin-dependent protein kinase activity	GO:0005829//cytosol;GO:0009536//plastid;GO:0005634//nucleus
CL11625.Contig8_All	3281	216	5.3932	556	13.9828	296	7.1636	671	17.0908	212	4.9165	549	13.4255	gi|460371432|ref|XP_004231541.1|	782.7	0	PREDICTED: CBL-interacting serine/threonine-protein kinase 23-like isoform 1 [Solanum lycopersicum]	gi|526118215|ref|NM_001281288.1|	779	0	Vitis vinifera CBL-interacting protein kinase 04 (CIPK04), mRNA >gi|310913177|emb|FR669159.1| Vitis vinifera mRNA for CBL-interacting protein kinase 04 (cipk04 gene)	sp|Q93VD3|CIPKN_ARATH	741	0	CBL-interacting serine/threonine-protein kinase 23 OS=Arabidopsis thaliana GN=CIPK23 PE=1 SV=1	ECU01g0630	151	4e-38	COG0515	Serine/threonine protein kinase	K00924	0	741	ath:AT1G30270	[EC:2.7.1.-]	GO:0010118//stomatal movement;GO:0006468//protein phosphorylation;GO:0009414//response to water deprivation;GO:0010107//potassium ion import;GO:0007584//response to nutrient;GO:0007165//signal transduction	GO:0005524//ATP binding;GO:0004683//calmodulin-dependent protein kinase activity	GO:0005829//cytosol;GO:0009536//plastid;GO:0005634//nucleus
CL11628.Contig2_All	515	1	0.1591	15	2.4033	0	0	147	23.8538	0	0	14	2.1812	--	--	--	--	--	--	--	--	--	--	--	--	--	--	--	--	--	--	--	--	--	--	-	-	-
CL11636.Contig1_All	1227	95	6.3427	950	63.8859	54	3.4946	1650	112.379	150	9.3019	1064	69.5765	gi|225451866|ref|XP_002282329.1|	506.1	6e-177	PREDICTED: sodium-coupled neutral amino acid transporter 4 [Vitis vinifera]	gi|359488365|ref|XM_002282293.2|	139	9e-30	PREDICTED: Vitis vinifera sodium-coupled neutral amino acid transporter 4-like (LOC100258371), mRNA	sp|O80592|AAP8_ARATH	67	6e-12	Amino acid permease 8 OS=Arabidopsis thaliana GN=AAP8 PE=1 SV=1	YER119c	96.3	4e-21	COG0814	Amino acid permeases	K14207	3e-178	506	vvi:100258371	solute carrier family 38 (sodium-coupled neutral amino acid transporter), member 2	GO:0071281//cellular response to iron ion;GO:0071369//cellular response to ethylene stimulus;GO:0071732//cellular response to nitric oxide;GO:0006865//amino acid transport	GO:0015171//amino acid transmembrane transporter activity	GO:0016021//integral to membrane;GO:0005774//vacuolar membrane;GO:0005886//plasma membrane
CL11643.Contig1_All	835	13	1.2754	252	24.9023	18	1.7117	127	12.7105	27	2.4604	106	10.1856	gi|595808112|ref|XP_007202720.1|	62.8	2e-10	hypothetical protein PRUPE_ppa012838mg [Prunus persica] >gi|462398251|gb|EMJ03919.1| hypothetical protein PRUPE_ppa012838mg [Prunus persica]	gi|590578268|ref|XM_007013399.1|	63.9	3e-07	Theobroma cacao Uncharacterized protein isoform 2 (TCM_038088) mRNA, complete cds	--	--	--	--	--	--	--	--	--	--	--	--	--	--	-	-	-
CL11643.Contig2_All	1093	10	0.7495	308	23.2518	23	1.6709	191	14.6036	29	2.0188	140	10.2772	gi|590578265|ref|XP_007013460.1|	142.9	7e-40	Uncharacterized protein isoform 1 [Theobroma cacao] >gi|508783823|gb|EOY31079.1| Uncharacterized protein isoform 1 [Theobroma cacao]	gi|590578268|ref|XM_007013399.1|	63.9	4e-07	Theobroma cacao Uncharacterized protein isoform 2 (TCM_038088) mRNA, complete cds	--	--	--	--	--	--	--	--	--	--	--	--	--	--	-	-	-
CL11643.Contig4_All	1520	20	1.0779	77	4.18	24	1.2538	83	4.5633	18	0.9011	52	2.7449	gi|590578265|ref|XP_007013460.1|	121.7	7e-31	Uncharacterized protein isoform 1 [Theobroma cacao] >gi|508783823|gb|EOY31079.1| Uncharacterized protein isoform 1 [Theobroma cacao]	gi|470101713|ref|XM_004287266.1|	61.9	2e-06	PREDICTED: Fragaria vesca subsp. vesca uncharacterized LOC101294976 (LOC101294976), mRNA	--	--	--	--	--	--	--	--	--	--	--	--	--	--	-	-	-
CL11645.Contig1_All	578	4	0.5669	23	3.2834	3	0.4121	43	6.2171	5	0.6582	24	3.3316	gi|604322435|gb|EYU32821.1|	65.9	5e-11	hypothetical protein MIMGU_mgv1a008674mg [Mimulus guttatus]	--	--	--	--	--	--	--	--	--	--	--	--	--	K11982	9e-07	49.3	sbi:SORBI_03g011120	E3 ubiquitin-protein ligase RNF115/126 [EC:6.3.2.19]	-	GO:0008270//zinc ion binding	-
CL11650.Contig2_All	2418	0	0	82	2.7982	0	0	155	5.357	1	0.0315	56	1.8582	gi|296084918|emb|CBI28327.3|	141	1e-33	unnamed protein product [Vitis vinifera]	gi|565360988|ref|XM_006347183.1|	391	1e-105	PREDICTED: Solanum tuberosum TGACG-sequence-specific DNA-binding protein TGA-2.1-like (LOC102605180), transcript variant X2, mRNA	sp|P43273|TGA2_ARATH	365	4e-120	Transcription factor TGA2 OS=Arabidopsis thaliana GN=TGA2 PE=1 SV=1	--	--	--	--	--	K14431	0	605	pop:POPTR_594982	transcription factor TGA	GO:0006355//regulation of transcription, DNA-dependent	GO:0003700//sequence-specific DNA binding transcription factor activity;GO:0043565//sequence-specific DNA binding	-
CL11650.Contig3_All	2121	1	0.0386	113	4.3961	3	0.1123	216	8.5106	0	0	75	2.8372	gi|296084918|emb|CBI28327.3|	786.6	0	unnamed protein product [Vitis vinifera]	gi|565360988|ref|XM_006347183.1|	398	1e-107	PREDICTED: Solanum tuberosum TGACG-sequence-specific DNA-binding protein TGA-2.1-like (LOC102605180), transcript variant X2, mRNA	sp|P43273|TGA2_ARATH	366	1e-121	Transcription factor TGA2 OS=Arabidopsis thaliana GN=TGA2 PE=1 SV=1	--	--	--	--	--	K14431	0	745	vvi:100258619	transcription factor TGA	GO:0006355//regulation of transcription, DNA-dependent	GO:0003700//sequence-specific DNA binding transcription factor activity;GO:0043565//sequence-specific DNA binding	-
CL11650.Contig4_All	2083	0	0	19	0.7526	0	0	16	0.6419	0	0	16	0.6163	gi|225464960|ref|XP_002276067.1|	744.2	0	PREDICTED: TGACG-sequence-specific DNA-binding protein TGA-2.1-like [Vitis vinifera]	gi|565360988|ref|XM_006347183.1|	391	1e-105	PREDICTED: Solanum tuberosum TGACG-sequence-specific DNA-binding protein TGA-2.1-like (LOC102605180), transcript variant X2, mRNA	sp|P43273|TGA2_ARATH	365	2e-121	Transcription factor TGA2 OS=Arabidopsis thaliana GN=TGA2 PE=1 SV=1	--	--	--	--	--	K14431	0	744	vvi:100258619	transcription factor TGA	GO:0006355//regulation of transcription, DNA-dependent	GO:0003700//sequence-specific DNA binding transcription factor activity;GO:0043565//sequence-specific DNA binding	-
CL11650.Contig5_All	1971	8	0.3325	591	24.7415	29	1.1683	1037	43.9682	8	0.3088	385	15.6725	gi|296084918|emb|CBI28327.3|	763.1	0	unnamed protein product [Vitis vinifera]	gi|565360988|ref|XM_006347183.1|	446	1e-122	PREDICTED: Solanum tuberosum TGACG-sequence-specific DNA-binding protein TGA-2.1-like (LOC102605180), transcript variant X2, mRNA	sp|O24160|TGA21_TOBAC	360	3e-118	TGACG-sequence-specific DNA-binding protein TGA-2.1 OS=Nicotiana tabacum GN=TGA21 PE=1 SV=1	--	--	--	--	--	K14431	0	724	pop:POPTR_1085955	transcription factor TGA	GO:0006355//regulation of transcription, DNA-dependent	GO:0003700//sequence-specific DNA binding transcription factor activity;GO:0043565//sequence-specific DNA binding	-
CL11650.Contig6_All	2165	12	0.4541	217	8.2704	16	0.5868	140	5.404	17	0.5975	163	6.0408	gi|296084918|emb|CBI28327.3|	756.9	0	unnamed protein product [Vitis vinifera]	gi|565360988|ref|XM_006347183.1|	448	1e-122	PREDICTED: Solanum tuberosum TGACG-sequence-specific DNA-binding protein TGA-2.1-like (LOC102605180), transcript variant X2, mRNA	sp|O24160|TGA21_TOBAC	352	2e-114	TGACG-sequence-specific DNA-binding protein TGA-2.1 OS=Nicotiana tabacum GN=TGA21 PE=1 SV=1	--	--	--	--	--	K14431	0	729	vvi:100258619	transcription factor TGA	GO:0006355//regulation of transcription, DNA-dependent	GO:0003700//sequence-specific DNA binding transcription factor activity;GO:0043565//sequence-specific DNA binding	-
CL11653.Contig1_All	279	1	0.2936	51	15.0831	0	0	110	32.9485	0	0	101	29.0457	--	--	--	--	--	--	--	--	--	--	--	--	--	--	--	--	--	--	--	--	--	--	-	-	-
CL11653.Contig2_All	1016	25	2.0158	9544	775.109	143	11.1761	14403	1184.69	31	2.3216	12782	1009.42	gi|130834|sp|P27538.1|PR2_PETCR	225.7	3e-72	RecName: Full=Pathogenesis-related protein 2 >gi|20461|emb|CAA41541.1| pathogenesis-related protein 2 [Petroselinum crispum] >gi|20463|emb|CAA39268.1| pathogenesis-related protein 2 [Petroselinum crispum]	gi|321495951|gb|HQ171905.1|	109	7e-21	Panax ginseng PR10-1 mRNA, partial cds	sp|P27538|PR2_PETCR	225	5e-74	Pathogenesis-related protein 2 OS=Petroselinum crispum GN=PR2 PE=2 SV=1	--	--	--	--	--	K14496	2e-06	48.9	ppp:PHYPADRAFT_222359	abscisic acid receptor PYR/PYL family	GO:0009607//response to biotic stimulus;GO:0006952//defense response	-	-
CL11656.Contig1_All	1928	19	0.8073	52	2.2255	11	0.453	34	1.4737	7	0.2763	39	1.623	gi|565401413|ref|XP_006366196.1|	471.9	3e-161	PREDICTED: uncharacterized membrane protein At1g06890-like isoform X1 [Solanum tuberosum]	gi|565401414|ref|XM_006366135.1|	337	3e-89	PREDICTED: Solanum tuberosum uncharacterized LOC102583389 (LOC102583389), transcript variant X2, mRNA	sp|Q8RXL8|Y1689_ARATH	133	5e-34	Uncharacterized membrane protein At1g06890 OS=Arabidopsis thaliana GN=At1g06890 PE=1 SV=1	--	--	--	--	--	K15285	2e-33	132	zma:100274338	solute carrier family 35, member E3	-	-	GO:0016021//integral to membrane
CL11656.Contig2_All	1717	28	1.3359	104	4.9979	21	0.9712	63	3.0663	25	1.1079	102	4.7665	gi|225445968|ref|XP_002265761.1|	568.5	0	PREDICTED: uncharacterized membrane protein At1g06890 [Vitis vinifera]	gi|460394201|ref|XM_004242645.1|	355	1e-94	PREDICTED: Solanum lycopersicum uncharacterized LOC101247137, transcript variant 3 (LOC101247137), mRNA	sp|Q8RXL8|Y1689_ARATH	172	2e-48	Uncharacterized membrane protein At1g06890 OS=Arabidopsis thaliana GN=At1g06890 PE=1 SV=1	--	--	--	--	--	K15285	3e-48	172	vvi:100262066	solute carrier family 35, member E3	-	-	GO:0016021//integral to membrane
CL11659.Contig3_All	1773	73	3.373	843	39.2324	42	1.881	905	42.6566	237	10.171	1113	50.3677	gi|225430555|ref|XP_002285593.1|	567	0	PREDICTED: aspartic proteinase nepenthesin-2 [Vitis vinifera]	gi|568859989|ref|XM_006483448.1|	61.9	2e-06	PREDICTED: Citrus sinensis protein ASPARTIC PROTEASE IN GUARD CELL 2-like (LOC102613981), mRNA	sp|Q9LHE3|ASPG2_ARATH	245	1e-74	Protein ASPARTIC PROTEASE IN GUARD CELL 2 OS=Arabidopsis thaliana GN=ASPG2 PE=2 SV=1	--	--	--	--	--	K00924	1e-30	127	aly:ARALYDRAFT_489138	[EC:2.7.1.-]	-	GO:0008233//peptidase activity	-
CL1166.Contig10_All	2339	441	15.4456	3626	127.916	421	14.2922	1330	47.5191	518	16.8509	2547	87.3703	gi|595962775|ref|XP_007216991.1|	1167.9	0	hypothetical protein PRUPE_ppa002591mg [Prunus persica] >gi|462413141|gb|EMJ18190.1| hypothetical protein PRUPE_ppa002591mg [Prunus persica]	gi|357503160|ref|XM_003621821.1|	795	0	Medicago truncatula Heat shock protein (MTR_7g024390) mRNA, complete cds	sp|P09189|HSP7C_PETHY	1148	0	Heat shock cognate 70 kDa protein OS=Petunia hybrida GN=HSP70 PE=2 SV=1	SPAC13G7.02c	956	0	COG0443	Molecular chaperone	K03283	0	1157	mtr:MTR_4g130540	heat shock 70kDa protein 1/8	GO:0009615//response to virus;GO:0055114//oxidation-reduction process;GO:0009408//response to heat;GO:0009617//response to bacterium;GO:0016567//protein ubiquitination;GO:0046686//response to cadmium ion;GO:0009644//response to high light intensity;GO:0042542//response to hydrogen peroxide	GO:0031625//ubiquitin protein ligase binding;GO:0005524//ATP binding;GO:0032440//2-alkenal reductase [NAD(P)] activity	GO:0005829//cytosol;GO:0005618//cell wall;GO:0005739//mitochondrion;GO:0005774//vacuolar membrane;GO:0009507//chloroplast;GO:0005794//Golgi apparatus;GO:0005886//plasma membrane;GO:0048046//apoplast
CL1166.Contig11_All	2968	2173	59.9781	41847	1163.39	3532	94.4942	14436	406.471	4813	123.389	41442	1120.32	gi|571492353|ref|XP_003539680.2|	80.1	2e-13	PREDICTED: heat shock cognate 70 kDa protein 2 [Glycine max]	gi|225434993|ref|XM_002284027.1|	1166	0	PREDICTED: Vitis vinifera heat shock cognate 70 kDa protein 2-like, transcript variant 1 (LOC100265651), mRNA	sp|P09189|HSP7C_PETHY	1069	0	Heat shock cognate 70 kDa protein OS=Petunia hybrida GN=HSP70 PE=2 SV=1	SPAC13G7.02c	842	0	COG0443	Molecular chaperone	K03283	0	1083	vvi:100265651	heat shock 70kDa protein 1/8	GO:0006950//response to stress;GO:0055114//oxidation-reduction process	GO:0032440//2-alkenal reductase [NAD(P)] activity;GO:0005524//ATP binding	-
CL1166.Contig12_All	923	44	3.9052	562	50.2413	57	4.9037	193	17.4744	84	6.9247	631	54.8521	gi|297740392|emb|CBI30574.3|	121.3	7e-32	unnamed protein product [Vitis vinifera]	gi|460411110|ref|XM_004250910.1|	192	5e-46	PREDICTED: Solanum lycopersicum heat shock cognate 70 kDa protein 1-like (LOC101254866), mRNA	sp|P27322|HSP72_SOLLC	122	4e-31	Heat shock cognate 70 kDa protein 2 OS=Solanum lycopersicum GN=HSC-2 PE=2 SV=1	SPAC13G7.02c	86.3	4e-18	COG0443	Molecular chaperone	K03283	2e-30	122	vvi:100265651	heat shock 70kDa protein 1/8	GO:0009615//response to virus;GO:0009408//response to heat;GO:0046686//response to cadmium ion;GO:0080167//response to karrikin	GO:0002020//protease binding;GO:0005524//ATP binding	GO:0005618//cell wall;GO:0009506//plasmodesma;GO:0005774//vacuolar membrane;GO:0009507//chloroplast;GO:0022626//cytosolic ribosome;GO:0005794//Golgi apparatus;GO:0005886//plasma membrane;GO:0048046//apoplast
CL1166.Contig13_All	327	47	11.7746	997	251.578	53	12.8699	399	101.97	84	19.5459	1270	311.617	gi|604327394|gb|EYU33210.1|	61.2	2e-10	hypothetical protein MIMGU_mgv1a002616mg [Mimulus guttatus]	gi|590589468|ref|XM_007016398.1|	67.9	7e-09	Theobroma cacao Heat shock cognate protein 70-1 (TCM_041868) mRNA, complete cds	sp|P09189|HSP7C_PETHY	48.9	7e-08	Heat shock cognate 70 kDa protein OS=Petunia hybrida GN=HSP70 PE=2 SV=1	--	--	--	--	--	K03283	8e-11	58.5	vvi:100265651	heat shock 70kDa protein 1/8	GO:0009615//response to virus;GO:0009408//response to heat;GO:0009617//response to bacterium;GO:0016567//protein ubiquitination;GO:0046686//response to cadmium ion;GO:0009644//response to high light intensity;GO:0042542//response to hydrogen peroxide	GO:0031625//ubiquitin protein ligase binding;GO:0005524//ATP binding	GO:0005829//cytosol;GO:0005618//cell wall;GO:0005739//mitochondrion;GO:0005774//vacuolar membrane;GO:0005794//Golgi apparatus;GO:0005886//plasma membrane;GO:0048046//apoplast
CL1166.Contig15_All	637	1067	137.221	3995	517.492	1366	170.279	3227	423.357	1365	163.048	6150	774.642	gi|19172403|gb|AAL85887.1|AF479058_1	414.8	3e-146	70 kDa heat shock protein [Sandersonia aurantiaca]	gi|392465166|dbj|AB689673.1|	729	0	Nicotiana tabacum NtHsp70 mRNA for Heat shock protein 70, complete cds	sp|P27322|HSP72_SOLLC	412	7e-143	Heat shock cognate 70 kDa protein 2 OS=Solanum lycopersicum GN=HSC-2 PE=2 SV=1	SPAC13G7.02c	337	7e-113	COG0443	Molecular chaperone	K03283	4e-143	414	rcu:RCOM_1248100	heat shock 70kDa protein 1/8	GO:0006950//response to stress;GO:0055114//oxidation-reduction process	GO:0032440//2-alkenal reductase [NAD(P)] activity;GO:0005524//ATP binding	-
CL1166.Contig1_All	824	374	37.1827	8973	898.538	501	48.2791	2623	266.022	647	59.7448	7899	769.149	gi|409893161|gb|AFV46216.1|	448	9e-160	hypothetical protein, partial [Scutellaria baicalensis]	gi|20558|emb|X13301.1|	545	1e-152	Petunia mRNA for heat shock protein hsp70	sp|P27322|HSP72_SOLLC	451	5e-157	Heat shock cognate 70 kDa protein 2 OS=Solanum lycopersicum GN=HSC-2 PE=2 SV=1	SPAC13G7.02c	358	3e-120	COG0443	Molecular chaperone	K03283	1e-157	454	rcu:RCOM_0996770	heat shock 70kDa protein 1/8	GO:0009615//response to virus;GO:0055114//oxidation-reduction process;GO:0009408//response to heat;GO:0046686//response to cadmium ion;GO:0080167//response to karrikin	GO:0002020//protease binding;GO:0005524//ATP binding;GO:0032440//2-alkenal reductase [NAD(P)] activity	GO:0005618//cell wall;GO:0009506//plasmodesma;GO:0005774//vacuolar membrane;GO:0009507//chloroplast;GO:0022626//cytosolic ribosome;GO:0005794//Golgi apparatus;GO:0005886//plasma membrane;GO:0048046//apoplast
CL1166.Contig2_All	2550	8168	262.405	47912	1550.35	9707	302.269	24759	811.409	11060	330.018	40742	1281.94	gi|590589469|ref|XP_007016460.1|	1235.7	0	Heat shock cognate protein 70-1 [Theobroma cacao] >gi|508786823|gb|EOY34079.1| Heat shock cognate protein 70-1 [Theobroma cacao]	gi|225434993|ref|XM_002284027.1|	1328	0	PREDICTED: Vitis vinifera heat shock cognate 70 kDa protein 2-like, transcript variant 1 (LOC100265651), mRNA	sp|P09189|HSP7C_PETHY	1206	0	Heat shock cognate 70 kDa protein OS=Petunia hybrida GN=HSP70 PE=2 SV=1	SPAC13G7.02c	955	0	COG0443	Molecular chaperone	K03283	0	1222	vvi:100259551	heat shock 70kDa protein 1/8	GO:0046686//response to cadmium ion;GO:0009408//response to heat;GO:0055114//oxidation-reduction process	GO:0005524//ATP binding;GO:0032440//2-alkenal reductase [NAD(P)] activity	GO:0009941//chloroplast envelope
CL1166.Contig3_All	1867	1470	64.5015	53175	2350.12	2307	98.1187	14966	669.897	3420	139.381	46467	1996.94	gi|460408280|ref|XP_004249574.1|	1093.2	0	PREDICTED: heat shock cognate 70 kDa protein 2-like [Solanum lycopersicum]	gi|20558|emb|X13301.1|	1235	0	Petunia mRNA for heat shock protein hsp70	sp|P27322|HSP72_SOLLC	1088	0	Heat shock cognate 70 kDa protein 2 OS=Solanum lycopersicum GN=HSC-2 PE=2 SV=1	SPAC13G7.02c	871	0	COG0443	Molecular chaperone	K03283	0	1089	rcu:RCOM_0996770	heat shock 70kDa protein 1/8	GO:0009615//response to virus;GO:0055114//oxidation-reduction process;GO:0009408//response to heat;GO:0046686//response to cadmium ion;GO:0080167//response to karrikin	GO:0002020//protease binding;GO:0005524//ATP binding;GO:0032440//2-alkenal reductase [NAD(P)] activity	GO:0005618//cell wall;GO:0009506//plasmodesma;GO:0009941//chloroplast envelope;GO:0005774//vacuolar membrane;GO:0022626//cytosolic ribosome;GO:0005794//Golgi apparatus;GO:0005886//plasma membrane;GO:0048046//apoplast
CL1166.Contig4_All	3350	1485	36.3144	51807	1276.06	2594	61.4856	15561	388.186	3858	87.6275	46508	1113.9	gi|590589469|ref|XP_007016460.1|	149.4	3e-35	Heat shock cognate protein 70-1 [Theobroma cacao] >gi|508786823|gb|EOY34079.1| Heat shock cognate protein 70-1 [Theobroma cacao]	gi|20556|emb|X06932.1|	1154	0	Petunia hsp70 gene	sp|P09189|HSP7C_PETHY	1066	0	Heat shock cognate 70 kDa protein OS=Petunia hybrida GN=HSP70 PE=2 SV=1	SPAC13G7.02c	840	0	COG0443	Molecular chaperone	K03283	0	1078	vvi:100259551	heat shock 70kDa protein 1/8	GO:0046686//response to cadmium ion;GO:0009408//response to heat	GO:0005524//ATP binding	GO:0009941//chloroplast envelope
CL1166.Contig5_All	2902	2253	63.6005	26255	746.519	3113	85.1786	10482	301.852	3831	100.447	23476	649.071	gi|571492353|ref|XP_003539680.2|	80.1	2e-13	PREDICTED: heat shock cognate 70 kDa protein 2 [Glycine max]	gi|502145083|ref|XM_004505815.1|	1168	0	PREDICTED: Cicer arietinum heat shock cognate 70 kDa protein 2-like (LOC101501931), mRNA	sp|P09189|HSP7C_PETHY	1068	0	Heat shock cognate 70 kDa protein OS=Petunia hybrida GN=HSP70 PE=2 SV=1	SPAC13G7.02c	849	0	COG0443	Molecular chaperone	K03283	0	1080	vvi:100265651	heat shock 70kDa protein 1/8	GO:0009615//response to virus;GO:0055114//oxidation-reduction process;GO:0009408//response to heat;GO:0009617//response to bacterium;GO:0016567//protein ubiquitination;GO:0046686//response to cadmium ion;GO:0009644//response to high light intensity;GO:0042542//response to hydrogen peroxide	GO:0031625//ubiquitin protein ligase binding;GO:0005524//ATP binding;GO:0032440//2-alkenal reductase [NAD(P)] activity	GO:0005829//cytosol;GO:0005618//cell wall;GO:0005739//mitochondrion;GO:0009941//chloroplast envelope;GO:0005774//vacuolar membrane;GO:0005794//Golgi apparatus;GO:0005886//plasma membrane;GO:0048046//apoplast
CL1166.Contig7_All	1739	6152	289.81	25239	1197.56	7782	355.337	18514	889.708	6000	262.527	32279	1489.31	gi|255573627|ref|XP_002527736.1|	1060.1	0	heat shock protein, putative [Ricinus communis] >gi|223532877|gb|EEF34649.1| heat shock protein, putative [Ricinus communis]	gi|594021558|gb|KF988865.1|	1534	0	Camellia sinensis isolate Flu-down 1 cultivar Fudingdabai heat shock protein mRNA, complete cds	sp|P27322|HSP72_SOLLC	1048	0	Heat shock cognate 70 kDa protein 2 OS=Solanum lycopersicum GN=HSC-2 PE=2 SV=1	SPAC13G7.02c	845	0	COG0443	Molecular chaperone	K03283	0	1060	rcu:RCOM_1248100	heat shock 70kDa protein 1/8	GO:0009615//response to virus;GO:0055114//oxidation-reduction process;GO:0009408//response to heat;GO:0046686//response to cadmium ion;GO:0080167//response to karrikin	GO:0002020//protease binding;GO:0005524//ATP binding;GO:0032440//2-alkenal reductase [NAD(P)] activity	GO:0005618//cell wall;GO:0009506//plasmodesma;GO:0009941//chloroplast envelope;GO:0005774//vacuolar membrane;GO:0022626//cytosolic ribosome;GO:0005794//Golgi apparatus;GO:0005886//plasma membrane;GO:0048046//apoplast
CL1166.Contig8_All	2011	2008	81.7991	7372	302.482	2411	95.1993	5542	230.304	2145	81.1593	10870	433.693	gi|255573627|ref|XP_002527736.1|	1046.2	0	heat shock protein, putative [Ricinus communis] >gi|223532877|gb|EEF34649.1| heat shock protein, putative [Ricinus communis]	gi|590629656|ref|XM_007026990.1|	1516	0	Theobroma cacao Heat shock cognate protein 70-1 isoform 1 (TCM_021961) mRNA, complete cds	sp|P27322|HSP72_SOLLC	1033	0	Heat shock cognate 70 kDa protein 2 OS=Solanum lycopersicum GN=HSC-2 PE=2 SV=1	SPAC13G7.02c	840	0	COG0443	Molecular chaperone	K03283	0	1046	rcu:RCOM_1248100	heat shock 70kDa protein 1/8	GO:0009615//response to virus;GO:0055114//oxidation-reduction process;GO:0009408//response to heat;GO:0046686//response to cadmium ion;GO:0080167//response to karrikin	GO:0002020//protease binding;GO:0005524//ATP binding;GO:0032440//2-alkenal reductase [NAD(P)] activity	GO:0005618//cell wall;GO:0009506//plasmodesma;GO:0009941//chloroplast envelope;GO:0005774//vacuolar membrane;GO:0022626//cytosolic ribosome;GO:0005794//Golgi apparatus;GO:0005886//plasma membrane;GO:0048046//apoplast
CL1166.Contig9_All	1032	2737	217.266	10488	838.569	3386	260.529	7658	620.13	3500	258.055	14837	1153.54	gi|604342686|gb|EYU41710.1|	601.7	0	hypothetical protein MIMGU_mgv1a022248mg, partial [Mimulus guttatus]	gi|594021558|gb|KF988865.1|	783	0	Camellia sinensis isolate Flu-down 1 cultivar Fudingdabai heat shock protein mRNA, complete cds	sp|P09189|HSP7C_PETHY	592	0	Heat shock cognate 70 kDa protein OS=Petunia hybrida GN=HSP70 PE=2 SV=1	SPAC13G7.02c	484	2e-168	COG0443	Molecular chaperone	K03283	0	605	rcu:RCOM_1248100	heat shock 70kDa protein 1/8	GO:0009615//response to virus;GO:0055114//oxidation-reduction process;GO:0009408//response to heat;GO:0046686//response to cadmium ion;GO:0080167//response to karrikin	GO:0002020//protease binding;GO:0005524//ATP binding;GO:0032440//2-alkenal reductase [NAD(P)] activity	GO:0005618//cell wall;GO:0009506//plasmodesma;GO:0009941//chloroplast envelope;GO:0005774//vacuolar membrane;GO:0022626//cytosolic ribosome;GO:0005794//Golgi apparatus;GO:0005886//plasma membrane;GO:0048046//apoplast
CL11663.Contig3_All	1338	0	0	31	1.9118	0	0	15	0.9369	0	0	61	3.658	gi|326498279|dbj|BAJ98567.1|	694.1	0	predicted protein [Hordeum vulgare subsp. vulgare]	gi|37988935|dbj|AK119312.1|	971	0	Oryza sativa Japonica Group cDNA clone:001-130-G09, full insert sequence	sp|Q8H0V6|AB3F_ARATH	183	5e-51	ABC transporter F family member 3 OS=Arabidopsis thaliana GN=ABCF3 PE=2 SV=1	YNL014w_2	514	1e-178	COG0488	ATPase components of ABC transporters with duplicated ATPase domains	K03235	1e-145	443	cre:CHLREDRAFT_145770	elongation factor 3	GO:0008152//metabolic process	GO:0097159//organic cyclic compound binding;GO:1901363	-
CL11669.Contig3_All	1741	134	6.3053	811	38.4369	168	7.6623	761	36.5286	211	9.2216	930	42.8597	gi|589811516|ref|NP_001277168.1|	721.9	0	UDP-glycosyltransferase 85A2-like [Vitis vinifera] >gi|586941123|dbj|BAO51843.1| UDP-glycosyltransferase 85A33 [Vitis vinifera]	gi|460369459|ref|XM_004230532.1|	127	5e-26	PREDICTED: Solanum lycopersicum UDP-glycosyltransferase 85A1-like (LOC101254539), mRNA	sp|Q9ZWJ3|U85A2_ARATH	622	0	UDP-glycosyltransferase 85A2 OS=Arabidopsis thaliana GN=UGT85A2 PE=2 SV=1	--	--	--	--	--	K13030	6e-142	421	sbi:SORBI_01g001220	cyanohydrin beta-glucosyltransferase [EC:2.4.1.85]	GO:0008152//metabolic process	GO:0047213//anthocyanidin 3-O-glucosyltransferase activity;GO:0050502//cis-zeatin O-beta-D-glucosyltransferase activity;GO:0050403//trans-zeatin O-beta-D-glucosyltransferase activity	-
CL11674.Contig1_All	439	5	0.933	86	16.1644	1	0.1809	52	9.8989	5	0.8666	28	5.1175	--	--	--	--	--	--	--	--	--	--	--	--	--	--	--	--	--	--	--	--	--	--	-	-	-
CL11680.Contig1_All	3408	173	4.1586	431	10.4353	192	4.4735	449	11.0102	209	4.6663	425	10.0059	gi|470103247|ref|XP_004288054.1|	1615.9	0	PREDICTED: uncharacterized protein LOC101299992 [Fragaria vesca subsp. vesca]	gi|566180760|ref|XM_006380657.1|	1037	0	Populus trichocarpa transducin family protein (POPTR_0007s11290g) mRNA, complete cds	--	--	--	--	--	--	--	--	--	K14007	6e-08	58.5	bdi:100839661	protein transport protein SEC24	GO:0016192//vesicle-mediated transport;GO:0006886//intracellular protein transport	GO:0005198//structural molecule activity	GO:0030126//COPI vesicle coat
CL11683.Contig1_All	1471	139	7.741	570	31.9734	182	9.8244	737	41.8699	106	5.483	388	21.1633	gi|590616918|ref|XP_007023642.1|	105.1	9e-23	F-box family protein, putative [Theobroma cacao] >gi|508779008|gb|EOY26264.1| F-box family protein, putative [Theobroma cacao]	--	--	--	--	sp|Q9FLS0|FB253_ARATH	80.5	4e-16	F-box protein At5g07610 OS=Arabidopsis thaliana GN=At5g07610 PE=2 SV=1	--	--	--	--	--	--	--	--	--	--	-	-	-
CL11683.Contig2_All	1462	113	6.3318	481	27.1471	126	6.8434	563	32.1816	105	5.4647	1131	62.0698	gi|590616918|ref|XP_007023642.1|	108.2	8e-24	F-box family protein, putative [Theobroma cacao] >gi|508779008|gb|EOY26264.1| F-box family protein, putative [Theobroma cacao]	--	--	--	--	sp|Q9FLS0|FB253_ARATH	77.8	3e-15	F-box protein At5g07610 OS=Arabidopsis thaliana GN=At5g07610 PE=2 SV=1	--	--	--	--	--	--	--	--	--	--	-	-	-
CL11687.Contig1_All	1168	0	0	233	16.4604	0	0	37	2.6473	1	0.0651	124	8.5181	gi|604303481|gb|EYU22954.1|	477.2	2e-167	hypothetical protein MIMGU_mgv1a0088041mg [Mimulus guttatus]	gi|470109124|ref|XM_004290804.1|	99.6	7e-18	PREDICTED: Fragaria vesca subsp. vesca auxin-induced protein 5NG4-like (LOC101301259), mRNA	sp|Q9LPF1|WTR8_ARATH	426	5e-149	WAT1-related protein At1g44800 OS=Arabidopsis thaliana GN=At1g44800 PE=1 SV=1	CAC1538	73.2	7e-14	COG0697	Permeases of the drug/metabolite transporter (DMT) superfamily	--	--	--	--	--	GO:0032973//amino acid export;GO:0080144//amino acid homeostasis;GO:0043090//amino acid import	GO:0034639//L-amino acid efflux transmembrane transporter activity	GO:0005886//plasma membrane
CL11687.Contig2_All	1361	2	0.1204	323	19.5826	4	0.2334	150	9.2104	2	0.1118	657	38.7322	gi|604303481|gb|EYU22954.1|	493	1e-172	hypothetical protein MIMGU_mgv1a0088041mg [Mimulus guttatus]	gi|566156945|ref|XM_002302207.2|	123	6e-25	Populus trichocarpa nodulin MtN21 family protein (POPTR_0002s08560g) mRNA, complete cds	sp|F4HZQ7|WTR5_ARATH	440	2e-153	WAT1-related protein At1g21890 OS=Arabidopsis thaliana GN=At1g21890 PE=2 SV=1	CAC1538	73.2	1e-13	COG0697	Permeases of the drug/metabolite transporter (DMT) superfamily	--	--	--	--	--	GO:0032973//amino acid export;GO:0080144//amino acid homeostasis;GO:0043090//amino acid import	GO:0034639//L-amino acid efflux transmembrane transporter activity	GO:0005886//plasma membrane
CL11689.Contig1_All	1763	37	1.7193	120	5.6164	38	1.7115	105	4.9772	47	2.0285	116	5.2792	gi|225448701|ref|XP_002280623.1|	219.6	7e-65	PREDICTED: uncharacterized protein LOC100251828 [Vitis vinifera] >gi|297736482|emb|CBI25353.3| unnamed protein product [Vitis vinifera]	gi|568855196|ref|XM_006481132.1|	83.8	7e-13	PREDICTED: Citrus sinensis uncharacterized LOC102628060 (LOC102628060), mRNA	--	--	--	--	--	--	--	--	--	--	--	--	--	--	-	-	-
CL11689.Contig2_All	1845	46	2.0425	94	4.2039	45	1.9367	97	4.3936	51	2.1033	133	5.7839	gi|225448701|ref|XP_002280623.1|	228	8e-68	PREDICTED: uncharacterized protein LOC100251828 [Vitis vinifera] >gi|297736482|emb|CBI25353.3| unnamed protein product [Vitis vinifera]	gi|359481233|ref|XM_002267657.2|	85.7	2e-13	PREDICTED: Vitis vinifera uncharacterized LOC100253448 (LOC100253448), mRNA	--	--	--	--	--	--	--	--	--	--	--	--	--	--	-	-	-
CL1169.Contig2_All	1367	23	1.3783	104	6.2776	36	2.0911	101	6.1745	25	1.3915	66	3.8738	gi|225443980|ref|XP_002274093.1|	367.5	1e-123	PREDICTED: F-box protein SKIP19 [Vitis vinifera] >gi|147853333|emb|CAN82327.1| hypothetical protein VITISV_041807 [Vitis vinifera] >gi|297740788|emb|CBI30970.3| unnamed protein product [Vitis vinifera]	gi|359483919|ref|XM_002274057.2|	87.7	3e-14	PREDICTED: Vitis vinifera F-box protein SKIP19-like (LOC100265193), mRNA	sp|Q9M0U9|SKI19_ARATH	284	3e-93	F-box protein SKIP19 OS=Arabidopsis thaliana GN=SKIP19 PE=1 SV=1	--	--	--	--	--	--	--	--	--	--	-	-	-
CL1169.Contig3_All	1337	48	2.9411	123	7.591	50	2.9695	143	8.9382	42	2.3902	114	6.8413	gi|225443980|ref|XP_002274093.1|	367.1	1e-123	PREDICTED: F-box protein SKIP19 [Vitis vinifera] >gi|147853333|emb|CAN82327.1| hypothetical protein VITISV_041807 [Vitis vinifera] >gi|297740788|emb|CBI30970.3| unnamed protein product [Vitis vinifera]	gi|359483919|ref|XM_002274057.2|	87.7	3e-14	PREDICTED: Vitis vinifera F-box protein SKIP19-like (LOC100265193), mRNA	sp|Q9M0U9|SKI19_ARATH	284	2e-93	F-box protein SKIP19 OS=Arabidopsis thaliana GN=SKIP19 PE=1 SV=1	--	--	--	--	--	--	--	--	--	--	-	-	-
CL11692.Contig1_All	949	0	0	43	3.7388	1	0.0837	60	5.2836	0	0	52	4.3965	gi|225443746|ref|XP_002265581.1|	121.7	4e-32	PREDICTED: uncharacterized protein LOC100263463 [Vitis vinifera]	--	--	--	--	--	--	--	--	--	--	--	--	--	--	--	--	--	--	-	-	-
CL11692.Contig2_All	835	0	0	64	6.3244	0	0	55	5.5046	0	0	42	4.0358	gi|225443746|ref|XP_002265581.1|	136.3	3e-38	PREDICTED: uncharacterized protein LOC100263463 [Vitis vinifera]	--	--	--	--	--	--	--	--	--	--	--	--	--	--	--	--	--	--	-	-	-
CL1170.Contig2_All	804	0	0	92	9.4419	1	0.0988	234	24.3224	1	0.0946	28	2.7943	gi|565393900|ref|XP_006362608.1|	136	1e-36	PREDICTED: transcription initiation factor TFIID subunit 8-like [Solanum tuberosum]	--	--	--	--	--	--	--	--	--	--	--	--	--	K14649	2e-19	85.1	ppp:PHYPADRAFT_16291	transcription initiation factor TFIID subunit 8	-	-	-
CL11707.Contig1_All	2971	238	6.5625	588	16.3305	305	8.1517	631	17.749	280	7.171	537	14.5023	gi|225443088|ref|XP_002271967.1|	1288.1	0	PREDICTED: nuclear pore complex protein Nup98-Nup96 [Vitis vinifera]	gi|225443087|ref|XM_002271931.1|	581	1e-162	PREDICTED: Vitis vinifera nuclear pore complex protein Nup98-Nup96-like (LOC100257675), mRNA	--	--	--	--	--	--	--	--	--	K14297	0	661	smo:SELMODRAFT_139717	nuclear pore complex protein Nup98-Nup96	GO:0000394//RNA splicing, via endonucleolytic cleavage and ligation;GO:0006406//mRNA export from nucleus;GO:0009910//negative regulation of flower development;GO:0009086//methionine biosynthetic process;GO:0009733//response to auxin stimulus;GO:0009870//defense response signaling pathway, resistance gene-dependent;GO:0010074//maintenance of meristem identity;GO:0006606//protein import into nucleus	GO:0005515//protein binding;GO:0015288//porin activity	GO:0031965//nuclear membrane;GO:0005643//nuclear pore
CL11721.Contig1_All	2387	15	0.5148	133	4.5975	13	0.4325	46	1.6105	13	0.4144	102	3.4286	gi|6456434|dbj|BAA86930.1|	1310.4	0	lupeol synthase [Olea europaea]	gi|225445697|ref|XM_002269024.1|	674	0	PREDICTED: Vitis vinifera lupeol synthase-like (LOC100241546), mRNA	sp|Q8W3Z2|LUPS_BETPL	1216	0	Lupeol synthase OS=Betula platyphylla GN=OSCBPW PE=1 SV=1	YHR072w	440	4e-143	COG1657	Squalene cyclase	K15813	0	1038	vvi:100259856	beta-amyrin synthase [EC:5.4.99.39]	GO:0019745//pentacyclic triterpenoid biosynthetic process	GO:0042299//lupeol synthase activity	-
CL11757.Contig1_All	1808	0	0	56	2.5557	0	0	21	0.9707	0	0	144	6.3904	gi|551583515|ref|XP_005777190.1|	190.3	8e-52	Sodium/nucleoside cotransporter [Emiliania huxleyi CCMP1516] >gi|485629390|gb|EOD24761.1| Sodium/nucleoside cotransporter [Emiliania huxleyi CCMP1516]	gi|242374974|emb|FP095935.1|	81.8	3e-12	Phyllostachys edulis cDNA clone: bphyem203p15, full insert sequence	--	--	--	--	all0378	267	5e-83	COG1972	Nucleoside permease	--	--	--	--	--	-	-	-
CL11759.Contig2_All	1441	379	21.5463	1063	60.8689	506	27.8827	1432	83.0474	344	18.1643	2145	119.434	gi|460378916|ref|XP_004235213.1|	183	3e-144	PREDICTED: quinone oxidoreductase-like protein 2 homolog [Solanum lycopersicum]	gi|359486428|ref|XM_002267141.2|	230	4e-57	PREDICTED: Vitis vinifera quinone oxidoreductase-like protein 2 homolog (LOC100253655), mRNA	sp|Q9ZUC1|QORL_ARATH	76.3	3e-19	Quinone oxidoreductase-like protein At1g23740, chloroplastic OS=Arabidopsis thaliana GN=At1g23740 PE=1 SV=2	DRA0251	167	5e-53	COG0604	NADPH:quinone reductase and related Zn-dependent oxidoreductases	K00344	8e-44	140	osa:4338383	NADPH2:quinone reductase [EC:1.6.5.5]	GO:0055114//oxidation-reduction process	GO:0008270//zinc ion binding;GO:0003960//NADPH:quinone reductase activity	GO:0005829//cytosol;GO:0005777//peroxisome
CL11762.Contig1_All	3615	19	0.4306	102	2.3282	21	0.4613	124	2.8666	22	0.4631	66	1.4649	gi|225439689|ref|XP_002267484.1|	359	0	PREDICTED: B3 domain-containing protein Os07g0679700-like [Vitis vinifera]	gi|568855190|ref|XM_006481129.1|	321	3e-84	PREDICTED: Citrus sinensis B3 domain-containing transcription repressor VAL2-like (LOC102626611), transcript variant X4, mRNA	sp|Q6Z3U3|Y7797_ORYSJ	620	0	B3 domain-containing protein Os07g0679700 OS=Oryza sativa subsp. japonica GN=Os07g0679700 PE=2 SV=1	--	--	--	--	--	K09287	1e-13	75.5	aly:ARALYDRAFT_476011	RAV-like factor	GO:0048580;GO:0006351//transcription, DNA-dependent	GO:0005488//binding	-
CL11762.Contig3_All	2250	18	0.6554	63	2.3104	9	0.3176	68	2.5257	17	0.5749	62	2.2109	gi|225439689|ref|XP_002267484.1|	58.2	1e-06	PREDICTED: B3 domain-containing protein Os07g0679700-like [Vitis vinifera]	gi|571435189|ref|XM_006573341.1|	101	4e-18	PREDICTED: Glycine max B3 domain-containing transcription repressor VAL2-like (LOC100789085), mRNA	sp|Q5CCK4|VAL2_ARATH	96.3	2e-20	B3 domain-containing transcription repressor VAL2 OS=Arabidopsis thaliana GN=VAL2 PE=2 SV=1	--	--	--	--	--	--	--	--	--	--	-	-	-
CL11762.Contig4_All	4471	24	0.4397	133	2.4546	47	0.8347	196	3.6635	37	0.6297	117	2.0996	gi|225439689|ref|XP_002267484.1|	302.8	3e-84	PREDICTED: B3 domain-containing protein Os07g0679700-like [Vitis vinifera]	gi|225439688|ref|XM_002267448.1|	391	1e-105	PREDICTED: Vitis vinifera B3 domain-containing protein Os07g0679700-like (LOC100251742), mRNA	sp|Q6Z3U3|Y7797_ORYSJ	639	0	B3 domain-containing protein Os07g0679700 OS=Oryza sativa subsp. japonica GN=Os07g0679700 PE=2 SV=1	--	--	--	--	--	K09287	1e-13	75.5	aly:ARALYDRAFT_476011	RAV-like factor	GO:0048580;GO:0006351//transcription, DNA-dependent	GO:0005488//binding	-
CL11766.Contig2_All	1189	30	2.067	76	5.2742	28	1.8699	102	7.1691	20	1.2799	90	6.0733	gi|565384437|ref|XP_006358162.1|	194.1	1e-56	PREDICTED: quinone oxidoreductase-like protein 2 homolog [Solanum tuberosum]	gi|502136721|ref|XM_004502747.1|	67.9	3e-08	PREDICTED: Cicer arietinum quinone oxidoreductase-like protein 2 homolog (LOC101500865), mRNA	--	--	--	--	CC0770	67	1e-11	COG0604	NADPH:quinone reductase and related Zn-dependent oxidoreductases	K00344	1e-39	141	osa:4338383	NADPH2:quinone reductase [EC:1.6.5.5]	GO:0055114//oxidation-reduction process	GO:0016491//oxidoreductase activity;GO:0008270//zinc ion binding	GO:0005829//cytosol;GO:0005777//peroxisome
CL1177.Contig2_All	913	25	2.2432	74	6.6879	33	2.8701	103	9.4279	36	3.0002	113	9.9305	gi|470136311|ref|XP_004303938.1|	367.1	2e-127	PREDICTED: OTU domain-containing protein DDB_G0284757-like [Fragaria vesca subsp. vesca]	gi|359482430|ref|XM_002274943.2|	303	2e-79	PREDICTED: Vitis vinifera OTU domain-containing protein DDB_G0284757-like, transcript variant 1 (LOC100257696), mRNA	--	--	--	--	--	--	--	--	--	K13717	2e-12	68.6	sbi:SORBI_06g032350	OTU domain-containing protein 3	GO:0006508//proteolysis	GO:0008234//cysteine-type peptidase activity	GO:0005634//nucleus;GO:0009507//chloroplast;GO:0005886//plasma membrane
CL11776.Contig2_All	1544	5	0.2653	135	7.2146	7	0.36	129	6.9822	6	0.2957	57	2.9621	gi|225441481|ref|XP_002275747.1|	355.9	3e-118	PREDICTED: homeobox-leucine zipper protein HAT14-like [Vitis vinifera]	gi|225441480|ref|XM_002275711.1|	331	2e-87	PREDICTED: Vitis vinifera homeobox-leucine zipper protein HAT14-like (LOC100265773), mRNA	sp|P46665|HAT14_ARATH	274	4e-88	Homeobox-leucine zipper protein HAT14 OS=Arabidopsis thaliana GN=HAT14 PE=2 SV=3	SPAC32A11.03c	55.8	2e-07	COG5576	Homeodomain-containing transcription factor	K09338	7e-88	275	aly:ARALYDRAFT_908602	homeobox-leucine zipper protein	-	-	-
CL1179.Contig2_All	1127	18	1.3084	61	4.4661	22	1.5501	53	3.9301	23	1.5528	58	4.1292	gi|359806124|ref|NP_001241191.1|	466.5	2e-165	uncharacterized protein LOC100799919 [Glycine max]	gi|359482855|ref|XM_002265527.2|	737	0	PREDICTED: Vitis vinifera proteasome subunit alpha type-5-like, transcript variant 1 (LOC100263432), mRNA	sp|Q9M4T8|PSA5_SOYBN	464	2e-166	Proteasome subunit alpha type-5 OS=Glycine max GN=PAE1 PE=2 SV=1	SPAC323.02c	322	9e-110	COG0638	20S proteasome, alpha and beta subunits	K02729	1e-166	466	gmx:100799919	20S proteasome subunit alpha 5 [EC:3.4.25.1]	GO:0006511//ubiquitin-dependent protein catabolic process;GO:0090501;GO:0046686//response to cadmium ion	GO:0004298//threonine-type endopeptidase activity;GO:0004540//ribonuclease activity	GO:0005774//vacuolar membrane;GO:0019773//proteasome core complex, alpha-subunit complex;GO:0022626//cytosolic ribosome;GO:0005634//nucleus;GO:0005886//plasma membrane
CL1180.Contig1_All	1065	0	0	203	15.728	1	0.0746	168	13.1828	0	0	560	42.1894	gi|604327781|gb|EYU33494.1|	342	2e-116	hypothetical protein MIMGU_mgv1a012526mg [Mimulus guttatus]	gi|502138949|ref|XM_004503532.1|	99.6	7e-18	PREDICTED: Cicer arietinum bidirectional sugar transporter SWEET4-like (LOC101488443), mRNA	sp|Q6K4V2|SWET4_ORYSJ	289	3e-97	Bidirectional sugar transporter SWEET4 OS=Oryza sativa subsp. japonica GN=SWEET4 PE=2 SV=1	--	--	--	--	--	K15382	3e-108	318	vvi:100241122	solute carrier family 50 (sugar transporter)	GO:0006810//transport	-	GO:0016020//membrane;GO:0044464//cell part
CL11807.Contig1_All	1351	1	0.0606	108	6.5962	3	0.1763	59	3.6496	3	0.169	801	47.571	gi|470120771|ref|XP_004296463.1|	529.2	0	PREDICTED: peroxidase 45-like [Fragaria vesca subsp. vesca]	gi|470120770|ref|XM_004296415.1|	194	2e-46	PREDICTED: Fragaria vesca subsp. vesca peroxidase 45-like (LOC101310594), mRNA	sp|Q96522|PER45_ARATH	493	4e-175	Peroxidase 45 OS=Arabidopsis thaliana GN=PER45 PE=1 SV=1	--	--	--	--	--	K00430	0	527	pop:POPTR_737716	peroxidase [EC:1.11.1.7]	GO:0006979//response to oxidative stress;GO:0010106//cellular response to iron ion starvation;GO:0015706//nitrate transport;GO:0010167//response to nitrate;GO:0006826//iron ion transport;GO:0055114//oxidation-reduction process	GO:0046872//metal ion binding;GO:0020037//heme binding;GO:0004601//peroxidase activity	GO:0005576//extracellular region
CL11815.Contig1_All	1325	18	1.1129	48	2.9892	18	1.0787	83	5.2349	11	0.6317	37	2.2405	gi|460392941|ref|XP_004242070.1|	66.6	6e-10	PREDICTED: uncharacterized protein LOC101249466 [Solanum lycopersicum]	gi|523458075|gb|KF357943.1|	60	7e-06	Panax ginseng clone BAC PgH008D23, complete sequence	sp|Q9FPQ6|GP1_CHLRE	73.6	7e-14	Vegetative cell wall protein gp1 OS=Chlamydomonas reinhardtii GN=GP1 PE=2 SV=1	--	--	--	--	--	K14709	3e-09	61.2	vcn:VOLCADRAFT_104214	solute carrier family 39 (zinc transporter), member 1/2/3	-	-	-
CL11817.Contig1_All	1723	0	0	57	2.7297	0	0	18	0.873	0	0	36	1.6764	gi|551636864|ref|XP_005821254.1|	65.9	3e-09	hypothetical protein GUITHDRAFT_119564 [Guillardia theta CCMP2712] >gi|428165275|gb|EKX34274.1| hypothetical protein GUITHDRAFT_119564 [Guillardia theta CCMP2712]	gi|270134647|gb|BT101599.1|	137	5e-29	Picea glauca clone GQ01308_K13 mRNA sequence	sp|Q9FPQ6|GP1_CHLRE	85.1	3e-17	Vegetative cell wall protein gp1 OS=Chlamydomonas reinhardtii GN=GP1 PE=2 SV=1	Rv3876	62.8	1e-09	COG0455	ATPases involved in chromosome partitioning	K14306	2e-11	68.2	vcn:VOLCADRAFT_105669	nuclear pore complex protein Nup62	-	-	-
CL1182.Contig2_All	1940	11	0.4645	40	1.7013	17	0.6958	94	4.0492	9	0.353	48	1.9852	gi|460366978|ref|XP_004229352.1|	462.2	6e-153	PREDICTED: uncharacterized protein LOC101251918 [Solanum lycopersicum]	--	--	--	--	--	--	--	--	--	--	--	--	--	K11294	6e-06	50.8	aly:ARALYDRAFT_479366	nucleolin	-	-	-
CL11826.Contig1_All	3777	124	2.6895	396	8.6512	128	2.691	442	9.7796	83	1.6721	493	10.4729	gi|255582374|ref|XP_002531976.1|	236.9	1e-61	multidrug resistance protein 1, 2, putative [Ricinus communis] >gi|223528373|gb|EEF30412.1| multidrug resistance protein 1, 2, putative [Ricinus communis]	gi|225435077|ref|XM_002284399.1|	829	0	PREDICTED: Vitis vinifera ABC transporter B family member 20-like, transcript variant 1 (LOC100267249), mRNA	sp|Q9M3B9|AB20B_ARATH	1658	0	ABC transporter B family member 20 OS=Arabidopsis thaliana GN=ABCB20 PE=2 SV=1	SPCC663.03	436	2e-130	COG1132	ABC-type multidrug transport system, ATPase and permease components	K05658	0	1697	rcu:RCOM_0190240	ATP-binding cassette, subfamily B (MDR/TAP), member 1	GO:0006855//drug transmembrane transport;GO:0006200//ATP catabolic process;GO:0042908//xenobiotic transport	GO:0008559//xenobiotic-transporting ATPase activity;GO:0005524//ATP binding	GO:0016021//integral to membrane;GO:0009506//plasmodesma;GO:0005886//plasma membrane;GO:0005634//nucleus
CL11826.Contig3_All	1524	32	1.7201	119	6.443	27	1.4068	126	6.9093	23	1.1483	143	7.5286	gi|567887096|ref|XP_006436070.1|	150.6	1e-36	hypothetical protein CICLE_v10030519mg [Citrus clementina] >gi|557538266|gb|ESR49310.1| hypothetical protein CICLE_v10030519mg [Citrus clementina]	gi|225435079|ref|XM_002284404.1|	531	1e-148	PREDICTED: Vitis vinifera ABC transporter B family member 20-like, transcript variant 2 (LOC100267249), mRNA	sp|Q8LPT1|AB6B_ARATH	576	0	ABC transporter B family member 6 OS=Arabidopsis thaliana GN=ABCB6 PE=1 SV=2	SPCC663.03	160	2e-41	COG1132	ABC-type multidrug transport system, ATPase and permease components	K05658	0	627	pop:POPTR_765401	ATP-binding cassette, subfamily B (MDR/TAP), member 1	GO:0055085//transmembrane transport;GO:0008152//metabolic process	GO:0000166//nucleotide binding;GO:0042626//ATPase activity, coupled to transmembrane movement of substances	GO:0016020//membrane
CL11834.Contig3_All	682	0	0	19	2.2988	0	0	32	3.9211	0	0	20	2.3529	gi|566185660|ref|XP_002314312.2|	90.9	5e-21	hypothetical protein POPTR_0009s00870g [Populus trichocarpa] >gi|550330767|gb|EEE88267.2| hypothetical protein POPTR_0009s00870g [Populus trichocarpa]	--	--	--	--	sp|Q9SGE2|SMR2_ARATH	51.6	1e-08	Cyclin-dependent protein kinase inhibitor SMR2 OS=Arabidopsis thaliana GN=SMR2 PE=1 SV=1	--	--	--	--	--	--	--	--	--	--	-	-	-
CL11836.Contig5_All	6336	142	1.836	358	4.6622	181	2.2684	362	4.7746	142	1.7053	311	3.9383	gi|13384201|gb|AAK21311.1|	227.3	0	myosin subfamily XI heavy chain [Petroselinum crispum]	gi|13384200|gb|AF338254.1|AF338254	2133	0	Petroselinum crispum myosin subfamily XI heavy chain (PCM3) mRNA, complete cds	sp|A8MQR0|WIT2_ARATH	56.2	2e-07	WPP domain-interacting tail-anchored protein 2 OS=Arabidopsis thaliana GN=WIT2 PE=1 SV=1	SPCC1919.10c	232	3e-144	COG5022	Myosin heavy chain	K10357	0	566	aly:ARALYDRAFT_887631	myosin V	GO:0048767//root hair elongation;GO:0008152//metabolic process	GO:0005524//ATP binding;GO:0003774//motor activity;GO:0003779//actin binding	GO:0016459//myosin complex
CL1184.Contig1_All	1801	38	1.7285	83	3.8027	42	1.8518	96	4.4546	27	1.1407	71	3.1631	gi|359492502|ref|XP_003634422.1|	233	1e-168	PREDICTED: uncharacterized protein LOC100852766 [Vitis vinifera]	gi|590596143|ref|XM_007018193.1|	210	4e-51	Theobroma cacao WD40 and Beach domain-containing protein isoform 1 (TCM_034527) mRNA, complete cds	--	--	--	--	--	--	--	--	--	--	--	--	--	--	-	-	-
CL11841.Contig2_All	2868	13	0.3713	185	5.3225	41	1.1352	166	4.837	31	0.8224	105	2.9375	gi|460401111|ref|XP_004246072.1|	722.6	0	PREDICTED: glucan endo-1,3-beta-glucosidase 6-like [Solanum lycopersicum]	gi|568860311|ref|XM_006483598.1|	198	3e-47	PREDICTED: Citrus sinensis glucan endo-1,3-beta-glucosidase 5-like (LOC102629402), mRNA	sp|Q9M088|E135_ARATH	657	0	Glucan endo-1,3-beta-glucosidase 5 OS=Arabidopsis thaliana GN=At4g31140 PE=1 SV=1	--	--	--	--	--	--	--	--	--	--	GO:0005975//carbohydrate metabolic process	GO:0042973//glucan endo-1,3-beta-D-glucosidase activity	GO:0009505//plant-type cell wall;GO:0005773//vacuole;GO:0046658//anchored to plasma membrane;GO:0009506//plasmodesma
CL11843.Contig1_All	1449	73	4.1272	169	9.6237	77	4.2196	184	10.612	108	5.6712	298	16.5011	gi|587936316|gb|EXC23160.1|	253.8	1e-77	hypothetical protein L484_018291 [Morus notabilis]	gi|565395316|ref|XM_006363226.1|	60	8e-06	PREDICTED: Solanum tuberosum mediator-associated protein 1-like (LOC102584580), mRNA	sp|Q9SB42|MDA1_ARATH	139	1e-36	Mediator-associated protein 1 OS=Arabidopsis thaliana GN=At4g25210 PE=1 SV=1	SPAC140.02	49.7	1e-05	COG0724	RNA-binding proteins (RRM domain)	K11294	2e-09	61.2	aly:ARALYDRAFT_479366	nucleolin	-	-	-
CL11849.Contig1_All	821	42	4.1909	176	17.6887	67	6.4801	296	30.1297	39	3.6145	179	17.4934	gi|224098596|ref|XP_002311221.1|	145.6	3e-42	hypothetical protein POPTR_0008s06820g [Populus trichocarpa] >gi|222851041|gb|EEE88588.1| hypothetical protein POPTR_0008s06820g [Populus trichocarpa]	gi|147828129|emb|AM478090.2|	137	2e-29	Vitis vinifera contig VV78X122122.5, whole genome shotgun sequence	sp|O04211|ELF4_ARATH	113	9e-32	Protein EARLY FLOWERING 4 OS=Arabidopsis thaliana GN=ELF4 PE=1 SV=1	--	--	--	--	--	--	--	--	--	--	GO:0009416//response to light stimulus;GO:0050789//regulation of biological process	-	-
CL11853.Contig7_All	1422	3	0.1728	21	1.2186	1	0.0558	16	0.9403	2	0.107	27	1.5235	gi|590686365|ref|XP_007042358.1|	595.1	0	Peptidyl-prolyl cis-trans isomerase / cyclophilin-40 (CYP40) / rotamase isoform 1 [Theobroma cacao] >gi|590686368|ref|XP_007042359.1| Peptidyl-prolyl cis-trans isomerase / cyclophilin-40 (CYP40) / rotamase isoform 1 [Theobroma cacao] >gi|508706293|gb|EOX98189.1| Peptidyl-prolyl cis-trans isomerase / cyclophilin-40 (CYP40) / rotamase isoform 1 [Theobroma cacao] >gi|508706294|gb|EOX98190.1| Peptidy…	gi|590686367|ref|XM_007042297.1|	559	1e-156	Theobroma cacao Peptidyl-prolyl cis-trans isomerase / cyclophilin-40 (CYP40) / rotamase isoform 1 (TCM_007003) mRNA, complete cds	sp|Q9C566|CYP40_ARATH	543	0	Peptidyl-prolyl cis-trans isomerase CYP40 OS=Arabidopsis thaliana GN=CYP40 PE=2 SV=1	slr1251	201	2e-62	COG0652	Peptidyl-prolyl cis-trans isomerase (rotamase) - cyclophilin family	K05864	0	591	vvi:100262316	peptidyl-prolyl isomerase D [EC:5.2.1.8]	GO:0006457//protein folding;GO:0010582//floral meristem determinacy;GO:0000413//protein peptidyl-prolyl isomerization;GO:0010050//vegetative phase change	GO:0003755//peptidyl-prolyl cis-trans isomerase activity	GO:0005829//cytosol
CL11861.Contig1_All	2170	31	1.1703	211	8.0232	23	0.8416	231	8.8961	42	1.4727	231	8.5412	gi|255562773|ref|XP_002522392.1|	885.6	0	electron transporter, putative [Ricinus communis] >gi|223538470|gb|EEF40076.1| electron transporter, putative [Ricinus communis]	gi|359495779|ref|XM_003635040.1|	593	1e-166	PREDICTED: Vitis vinifera uncharacterized LOC100853414 (LOC100853414), mRNA	--	--	--	--	--	--	--	--	--	--	--	--	--	--	-	-	-
CL11864.Contig5_All	1458	0	0	97	5.4896	0	0	220	12.6099	0	0	65	3.577	gi|225433017|ref|XP_002284642.1|	469.5	9e-163	PREDICTED: 1-aminocyclopropane-1-carboxylate oxidase homolog 1 [Vitis vinifera] >gi|147807864|emb|CAN66433.1| hypothetical protein VITISV_027452 [Vitis vinifera]	gi|359477715|ref|XM_003631964.1|	85.7	1e-13	PREDICTED: Vitis vinifera 1-aminocyclopropane-1-carboxylate oxidase homolog 3-like (LOC100266526), mRNA	sp|Q84MB3|ACCH1_ARATH	402	3e-138	1-aminocyclopropane-1-carboxylate oxidase homolog 1 OS=Arabidopsis thaliana GN=At1g06620 PE=2 SV=1	PA4191	101	5e-23	COG3491	Isopenicillin N synthase and related dioxygenases	K13229	7e-95	293	zma:541977	2,4-dihydroxy-1,4-benzoxazin-3-one-glucoside dioxygenase [EC:1.14.20.2]	-	GO:0016491//oxidoreductase activity	-
CL11871.Contig1_All	867	1236	116.787	5322	506.503	2467	225.943	8328	802.728	813	71.3501	2393	221.457	gi|224082880|ref|XP_002306876.1|	147.5	1e-42	hypothetical protein POPTR_0005s25020g [Populus trichocarpa] >gi|222856325|gb|EEE93872.1| hypothetical protein POPTR_0005s25020g [Populus trichocarpa]	gi|566252652|ref|XM_006387000.1|	60	5e-06	Populus trichocarpa hypothetical protein (POPTR_2015s00200g) mRNA, complete cds	--	--	--	--	--	--	--	--	--	--	--	--	--	--	-	-	-
CL11872.Contig1_All	1143	3	0.215	70	5.0533	3	0.2084	81	5.9222	9	0.5991	60	4.2118	gi|590617718|ref|XP_007023869.1|	296.6	3e-99	Lactoylglutathione lyase / glyoxalase I family protein [Theobroma cacao] >gi|508779235|gb|EOY26491.1| Lactoylglutathione lyase / glyoxalase I family protein [Theobroma cacao]	gi|225443030|ref|XM_002270359.1|	276	6e-71	PREDICTED: Vitis vinifera metallothiol transferase fosB-like (LOC100247488), mRNA	--	--	--	--	BH1778	48.1	3e-06	COG0346	Lactoylglutathione lyase and related lyases	K08234	3e-12	66.2	cre:CHLREDRAFT_143257	glyoxylase I family protein	GO:0008152//metabolic process	GO:0016829//lyase activity	-
CL11872.Contig3_All	1161	1	0.0706	149	10.5896	2	0.1368	113	8.1338	17	1.1141	145	10.0208	gi|590617718|ref|XP_007023869.1|	300.1	1e-100	Lactoylglutathione lyase / glyoxalase I family protein [Theobroma cacao] >gi|508779235|gb|EOY26491.1| Lactoylglutathione lyase / glyoxalase I family protein [Theobroma cacao]	gi|225443030|ref|XM_002270359.1|	278	1e-71	PREDICTED: Vitis vinifera metallothiol transferase fosB-like (LOC100247488), mRNA	--	--	--	--	BH1778	47.8	4e-06	COG0346	Lactoylglutathione lyase and related lyases	K08234	2e-12	66.6	cre:CHLREDRAFT_143257	glyoxylase I family protein	GO:0008152//metabolic process	GO:0016829//lyase activity	-
CL11876.Contig1_All	1330	16	0.9855	116	7.1967	14	0.8358	171	10.7446	23	1.3158	212	12.7894	gi|590693149|ref|XP_007044253.1|	298.9	0	Phosphatase 2C family protein [Theobroma cacao] >gi|508708188|gb|EOY00085.1| Phosphatase 2C family protein [Theobroma cacao]	gi|359472935|ref|XM_002279639.2|	490	1e-135	PREDICTED: Vitis vinifera probable protein phosphatase 2C 15-like (LOC100242244), mRNA	sp|Q9M9C6|P2C15_ARATH	374	1e-171	Probable protein phosphatase 2C 15 OS=Arabidopsis thaliana GN=At1g68410 PE=2 SV=1	SPCC1223.11	68.9	4e-12	COG0631	Serine/threonine protein phosphatase	K14497	7e-19	78.2	aly:ARALYDRAFT_492207	protein phosphatase 2C [EC:3.1.3.16]	GO:0016311//dephosphorylation	GO:0004721//phosphoprotein phosphatase activity	GO:0005886//plasma membrane
CL11876.Contig2_All	3560	3	0.069	74	1.7152	2	0.0446	93	2.1831	6	0.1282	62	1.3974	gi|590693149|ref|XP_007044253.1|	141	1e-33	Phosphatase 2C family protein [Theobroma cacao] >gi|508708188|gb|EOY00085.1| Phosphatase 2C family protein [Theobroma cacao]	gi|565354517|ref|XM_006344095.1|	396	1e-107	PREDICTED: Solanum tuberosum probable protein phosphatase 2C 15-like (LOC102584584), mRNA	sp|O80492|P2C05_ARATH	309	8e-146	Probable protein phosphatase 2C 5 OS=Arabidopsis thaliana GN=At1g09160 PE=2 SV=1	SPCC1223.11	62.4	2e-09	COG0631	Serine/threonine protein phosphatase	K14497	1e-10	65.5	gmx:100785905	protein phosphatase 2C [EC:3.1.3.16]	GO:0008152//metabolic process	GO:0003824//catalytic activity	GO:0005886//plasma membrane
CL11876.Contig3_All	1299	1	0.0631	17	1.0799	4	0.2445	26	1.6727	1	0.0586	24	1.4824	gi|590693149|ref|XP_007044253.1|	28.1	4e-16	Phosphatase 2C family protein [Theobroma cacao] >gi|508708188|gb|EOY00085.1| Phosphatase 2C family protein [Theobroma cacao]	gi|590693148|ref|XM_007044191.1|	365	9e-98	Theobroma cacao Phosphatase 2C family protein (TCM_009561) mRNA, complete cds	sp|Q9M9C6|P2C15_ARATH	298	3e-97	Probable protein phosphatase 2C 15 OS=Arabidopsis thaliana GN=At1g68410 PE=2 SV=1	--	--	--	--	--	--	--	--	--	--	GO:0016311//dephosphorylation	GO:0004721//phosphoprotein phosphatase activity	-
CL11876.Contig4_All	2444	5	0.1676	53	1.7894	7	0.2274	87	2.9748	7	0.2179	104	3.4143	gi|590693149|ref|XP_007044253.1|	773.1	0	Phosphatase 2C family protein [Theobroma cacao] >gi|508708188|gb|EOY00085.1| Phosphatase 2C family protein [Theobroma cacao]	gi|359472935|ref|XM_002279639.2|	813	0	PREDICTED: Vitis vinifera probable protein phosphatase 2C 15-like (LOC100242244), mRNA	sp|Q9M9C6|P2C15_ARATH	667	0	Probable protein phosphatase 2C 15 OS=Arabidopsis thaliana GN=At1g68410 PE=2 SV=1	SPCC1223.11	82.8	3e-16	COG0631	Serine/threonine protein phosphatase	K14497	2e-23	105	aly:ARALYDRAFT_492207	protein phosphatase 2C [EC:3.1.3.16]	GO:0016311//dephosphorylation	GO:0004721//phosphoprotein phosphatase activity	-
CL11876.Contig5_All	2286	6	0.215	53	1.913	4	0.1389	79	2.888	9	0.2996	101	3.545	gi|590693149|ref|XP_007044253.1|	772.3	0	Phosphatase 2C family protein [Theobroma cacao] >gi|508708188|gb|EOY00085.1| Phosphatase 2C family protein [Theobroma cacao]	gi|359472935|ref|XM_002279639.2|	829	0	PREDICTED: Vitis vinifera probable protein phosphatase 2C 15-like (LOC100242244), mRNA	sp|Q9M9C6|P2C15_ARATH	664	0	Probable protein phosphatase 2C 15 OS=Arabidopsis thaliana GN=At1g68410 PE=2 SV=1	SPCC1223.11	82.4	4e-16	COG0631	Serine/threonine protein phosphatase	K14497	1e-23	105	aly:ARALYDRAFT_492207	protein phosphatase 2C [EC:3.1.3.16]	GO:0016311//dephosphorylation	GO:0004721//phosphoprotein phosphatase activity	-
CL11876.Contig6_All	4143	12	0.2373	121	2.4099	12	0.23	124	2.5012	19	0.3489	159	3.0793	gi|590693149|ref|XP_007044253.1|	142.9	3e-34	Phosphatase 2C family protein [Theobroma cacao] >gi|508708188|gb|EOY00085.1| Phosphatase 2C family protein [Theobroma cacao]	gi|359472935|ref|XM_002279639.2|	771	0	PREDICTED: Vitis vinifera probable protein phosphatase 2C 15-like (LOC100242244), mRNA	sp|Q9M9C6|P2C15_ARATH	550	0	Probable protein phosphatase 2C 15 OS=Arabidopsis thaliana GN=At1g68410 PE=2 SV=1	SPCC1223.11	82.8	7e-16	COG0631	Serine/threonine protein phosphatase	K10576	3e-32	137	vvi:100250088	ubiquitin-conjugating enzyme E2 H [EC:6.3.2.19]	GO:0016311//dephosphorylation	GO:0004721//phosphoprotein phosphatase activity	-
CL11876.Contig7_All	2353	6	0.2089	34	1.1923	2	0.0675	46	1.6337	4	0.1293	60	2.0459	gi|590693149|ref|XP_007044253.1|	773.1	0	Phosphatase 2C family protein [Theobroma cacao] >gi|508708188|gb|EOY00085.1| Phosphatase 2C family protein [Theobroma cacao]	gi|359472935|ref|XM_002279639.2|	813	0	PREDICTED: Vitis vinifera probable protein phosphatase 2C 15-like (LOC100242244), mRNA	sp|Q9M9C6|P2C15_ARATH	667	0	Probable protein phosphatase 2C 15 OS=Arabidopsis thaliana GN=At1g68410 PE=2 SV=1	SPCC1223.11	82.8	3e-16	COG0631	Serine/threonine protein phosphatase	K14497	2e-23	105	aly:ARALYDRAFT_492207	protein phosphatase 2C [EC:3.1.3.16]	GO:0016311//dephosphorylation	GO:0004721//phosphoprotein phosphatase activity	-
CL11884.Contig1_All	1486	0	0	166	9.2175	1	0.0534	205	11.5287	0	0	121	6.5333	gi|604319431|gb|EYU30623.1|	610.9	0	hypothetical protein MIMGU_mgv1a007766mg [Mimulus guttatus]	gi|565382535|ref|XM_006357531.1|	216	6e-53	PREDICTED: Solanum tuberosum GDSL esterase/lipase At3g26430-like (LOC102578574), mRNA	sp|Q9LIN2|GDL53_ARATH	498	1e-175	GDSL esterase/lipase At3g26430 OS=Arabidopsis thaliana GN=At3g26430 PE=2 SV=1	--	--	--	--	--	K01206	7e-168	479	ath:AT1G67830	alpha-L-fucosidase [EC:3.2.1.51]	GO:0006629//lipid metabolic process	GO:0016298//lipase activity	GO:0009505//plant-type cell wall
CL11889.Contig1_All	1624	3	0.1513	415	21.0857	14	0.6845	147	7.5645	40	1.8741	244	12.0551	gi|306485881|gb|ADM92589.1|	164.5	3e-44	galactinol synthase [Coffea arabica]	gi|306485880|gb|GQ497219.1|	343	4e-91	Coffea arabica galactinol synthase (GolS3) mRNA, complete cds	sp|C7G304|GOLS2_SOLLC	382	6e-130	Galactinol synthase 2 OS=Solanum lycopersicum GN=GOLS2 PE=2 SV=1	SPBC4C3.08	54.7	2e-07	COG5597	Alpha-N-acetylglucosamine transferase	K00750	2e-12	71.2	rcu:RCOM_1590700	glycogenin glucosyltransferase [EC:2.4.1.186]	GO:0009414//response to water deprivation;GO:0009409//response to cold;GO:0006979//response to oxidative stress;GO:0006012//galactose metabolic process;GO:0009651//response to salt stress;GO:0009737//response to abscisic acid stimulus	GO:0046872//metal ion binding;GO:0047216//inositol 3-alpha-galactosyltransferase activity	GO:0005737//cytoplasm
CL11889.Contig2_All	1350	36	2.1846	960	58.6764	36	2.1175	319	19.7471	149	8.398	463	27.5177	gi|565347264|ref|XP_006340652.1|	563.5	0	PREDICTED: galactinol synthase 2-like [Solanum tuberosum]	gi|306485880|gb|GQ497219.1|	387	1e-104	Coffea arabica galactinol synthase (GolS3) mRNA, complete cds	sp|C7G304|GOLS2_SOLLC	555	0	Galactinol synthase 2 OS=Solanum lycopersicum GN=GOLS2 PE=2 SV=1	SPBC4C3.08	62	8e-10	COG5597	Alpha-N-acetylglucosamine transferase	K00750	5e-15	78.6	rcu:RCOM_1590700	glycogenin glucosyltransferase [EC:2.4.1.186]	GO:0009414//response to water deprivation;GO:0009409//response to cold;GO:0006979//response to oxidative stress;GO:0006012//galactose metabolic process;GO:0009651//response to salt stress;GO:0009737//response to abscisic acid stimulus	GO:0046872//metal ion binding;GO:0047216//inositol 3-alpha-galactosyltransferase activity	GO:0005737//cytoplasm
CL11889.Contig3_All	1463	0	0	207	11.6749	4	0.2171	106	6.0549	1	0.052	63	3.4551	gi|255542966|ref|XP_002512546.1|	176.8	3e-49	conserved hypothetical protein [Ricinus communis] >gi|223548507|gb|EEF49998.1| conserved hypothetical protein [Ricinus communis]	gi|306485880|gb|GQ497219.1|	293	3e-76	Coffea arabica galactinol synthase (GolS3) mRNA, complete cds	sp|C7G304|GOLS2_SOLLC	397	1e-136	Galactinol synthase 2 OS=Solanum lycopersicum GN=GOLS2 PE=2 SV=1	--	--	--	--	--	--	--	--	--	--	GO:0009414//response to water deprivation;GO:0009409//response to cold;GO:0006979//response to oxidative stress;GO:0006012//galactose metabolic process;GO:0009651//response to salt stress;GO:0009737//response to abscisic acid stimulus	GO:0046872//metal ion binding;GO:0047216//inositol 3-alpha-galactosyltransferase activity	GO:0005737//cytoplasm
CL11889.Contig4_All	1281	0	0	410	26.4095	3	0.186	143	9.329	0	0	121	7.5788	gi|255542966|ref|XP_002512546.1|	557.8	0	conserved hypothetical protein [Ricinus communis] >gi|223548507|gb|EEF49998.1| conserved hypothetical protein [Ricinus communis]	gi|306485880|gb|GQ497219.1|	434	1e-118	Coffea arabica galactinol synthase (GolS3) mRNA, complete cds	sp|C7G304|GOLS2_SOLLC	554	0	Galactinol synthase 2 OS=Solanum lycopersicum GN=GOLS2 PE=2 SV=1	SPBC4C3.08	61.2	1e-09	COG5597	Alpha-N-acetylglucosamine transferase	K00750	4e-16	81.6	rcu:RCOM_1590700	glycogenin glucosyltransferase [EC:2.4.1.186]	GO:0009414//response to water deprivation;GO:0009409//response to cold;GO:0006979//response to oxidative stress;GO:0006012//galactose metabolic process;GO:0009651//response to salt stress;GO:0009737//response to abscisic acid stimulus	GO:0046872//metal ion binding;GO:0047216//inositol 3-alpha-galactosyltransferase activity	GO:0005737//cytoplasm
CL11889.Contig5_All	1492	0	0	188	10.3972	4	0.2129	86	4.817	0	0	93	5.0013	gi|306485881|gb|ADM92589.1|	167.2	1e-45	galactinol synthase [Coffea arabica]	gi|306485880|gb|GQ497219.1|	391	1e-105	Coffea arabica galactinol synthase (GolS3) mRNA, complete cds	sp|C7G304|GOLS2_SOLLC	386	3e-132	Galactinol synthase 2 OS=Solanum lycopersicum GN=GOLS2 PE=2 SV=1	SPBC4C3.08	55.8	9e-08	COG5597	Alpha-N-acetylglucosamine transferase	K00750	5e-13	72.8	rcu:RCOM_1590700	glycogenin glucosyltransferase [EC:2.4.1.186]	GO:0009414//response to water deprivation;GO:0009409//response to cold;GO:0006979//response to oxidative stress;GO:0006012//galactose metabolic process;GO:0009651//response to salt stress;GO:0009737//response to abscisic acid stimulus	GO:0046872//metal ion binding;GO:0047216//inositol 3-alpha-galactosyltransferase activity	GO:0005737//cytoplasm
CL11898.Contig2_All	1029	87	6.9263	319	25.58	107	8.2569	358	29.0747	80	5.9156	405	31.5795	gi|604313214|gb|EYU26545.1|	295.4	9e-99	hypothetical protein MIMGU_mgv1a013720mg [Mimulus guttatus]	gi|359486003|ref|XM_002272958.2|	151	2e-33	PREDICTED: Vitis vinifera transmembrane emp24 domain-containing protein 10-like (LOC100256716), mRNA	sp|Q6IDL4|P24D3_ARATH	287	3e-97	Transmembrane emp24 domain-containing protein p24delta3 OS=Arabidopsis thaliana GN=At1g09580 PE=1 SV=1	--	--	--	--	--	K03857	1e-28	117	ota:Ot03g04730	phosphatidylinositol glycan, class A [EC:2.4.1.198]	GO:0006886//intracellular protein transport	GO:0008320//protein transmembrane transporter activity	GO:0016021//integral to membrane
CL11899.Contig1_All	1221	13	0.8722	44	2.9735	20	1.3007	48	3.2853	20	1.2463	89	5.8484	gi|225452186|ref|XP_002265881.1|	453.4	6e-159	PREDICTED: prohibitin-1, mitochondrial [Vitis vinifera]	gi|470136460|ref|XM_004303964.1|	218	1e-53	PREDICTED: Fragaria vesca subsp. vesca prohibitin-3, mitochondrial-like (LOC101301408), mRNA	sp|Q9LK25|PHB4_ARATH	429	2e-151	Prohibitin-4, mitochondrial OS=Arabidopsis thaliana GN=PHB4 PE=1 SV=1	YGR132c	302	7e-101	COG0330	Membrane protease subunits, stomatin/prohibitin homologs	--	--	--	--	--	GO:0009733//response to auxin stimulus;GO:0016049//cell growth;GO:0009651//response to salt stress;GO:0009723//response to ethylene stimulus;GO:0051301//cell division;GO:0007005//mitochondrion organization;GO:0048527//lateral root development;GO:0071731//response to nitric oxide	-	GO:0005747//mitochondrial respiratory chain complex I;GO:0005730//nucleolus;GO:0009505//plant-type cell wall;GO:0005774//vacuolar membrane;GO:0009507//chloroplast;GO:0005886//plasma membrane
CL119.Contig2_All	1097	4	0.2987	28	2.1061	10	0.7238	42	3.1996	14	0.9711	50	3.657	--	--	--	--	gi|317174475|gb|HQ526694.1|	63.9	4e-07	Gossypium herbaceum clone NBRI_B_EYI1BW404IY8JA simple sequence repeat marker, mRNA sequence	--	--	--	--	--	--	--	--	--	--	--	--	--	--	-	-	-
CL1190.Contig1_All	2807	223	6.5082	537	15.7855	256	7.2418	595	17.7142	273	7.4002	538	15.3782	gi|595859137|ref|XP_007210892.1|	1384.8	0	hypothetical protein PRUPE_ppa001886mg [Prunus persica] >gi|462406627|gb|EMJ12091.1| hypothetical protein PRUPE_ppa001886mg [Prunus persica]	gi|359491800|ref|XM_002269083.2|	1501	0	PREDICTED: Vitis vinifera dolichyl-diphosphooligosaccharide--protein glycosyltransferase subunit STT3-like (LOC100261650), mRNA	sp|Q9FX21|STT3B_ARATH	1336	0	Dolichyl-diphosphooligosaccharide--protein glycosyltransferase subunit STT3B OS=Arabidopsis thaliana GN=STT3B PE=1 SV=1	SPBC1271.02	722	0	COG1287	Uncharacterized membrane protein, required for N-linked glycosylation	K07151	0	1376	vvi:100261650	dolichyl-diphosphooligosaccharide--protein glycosyltransferase [EC:2.4.1.119]	GO:0006486//protein glycosylation	GO:0004576//oligosaccharyl transferase activity	GO:0005886//plasma membrane;GO:0005783//endoplasmic reticulum
CL1190.Contig3_All	2836	224	6.4705	530	15.4204	205	5.7398	460	13.555	206	5.5269	471	13.3254	gi|595859137|ref|XP_007210892.1|	1379.8	0	hypothetical protein PRUPE_ppa001886mg [Prunus persica] >gi|462406627|gb|EMJ12091.1| hypothetical protein PRUPE_ppa001886mg [Prunus persica]	gi|359491800|ref|XM_002269083.2|	1596	0	PREDICTED: Vitis vinifera dolichyl-diphosphooligosaccharide--protein glycosyltransferase subunit STT3-like (LOC100261650), mRNA	sp|Q9FX21|STT3B_ARATH	1339	0	Dolichyl-diphosphooligosaccharide--protein glycosyltransferase subunit STT3B OS=Arabidopsis thaliana GN=STT3B PE=1 SV=1	SPBC1271.02	719	0	COG1287	Uncharacterized membrane protein, required for N-linked glycosylation	K07151	0	1372	vvi:100261650	dolichyl-diphosphooligosaccharide--protein glycosyltransferase [EC:2.4.1.119]	GO:0006486//protein glycosylation	GO:0004576//oligosaccharyl transferase activity	GO:0005886//plasma membrane;GO:0005783//endoplasmic reticulum
CL11902.Contig2_All	992	20	1.6516	100	8.3179	21	1.681	139	11.7098	7	0.5369	75	6.0662	gi|592923305|gb|AHL44986.1|	422.2	5e-144	4-coumarate:coenzyme A ligase 4 [Fraxinus mandshurica]	gi|444475624|gb|JX068633.1|	186	3e-44	Lonicera macranthoides 4-coumarate CoA ligase (4CL1) mRNA, partial cds	sp|O24145|4CL1_TOBAC	404	8e-139	4-coumarate--CoA ligase 1 OS=Nicotiana tabacum GN=4CL1 PE=2 SV=1	BS_yhfL	94	1e-20	COG0318	Acyl-CoA synthetases (AMP-forming)/AMP-acid ligases II	K01904	2e-124	369	vvi:100254698	4-coumarate--CoA ligase [EC:6.2.1.12]	GO:0009698//phenylpropanoid metabolic process	GO:0005524//ATP binding;GO:0016207//4-coumarate-CoA ligase activity	-
CL1191.Contig4_All	3105	40	1.0553	140	3.7204	45	1.1508	205	5.5175	36	0.8822	108	2.7908	gi|255561552|ref|XP_002521786.1|	616.7	0	Disease resistance protein RPP13, putative [Ricinus communis] >gi|223538999|gb|EEF40596.1| Disease resistance protein RPP13, putative [Ricinus communis]	--	--	--	--	sp|P0C8S1|RP8L2_ARATH	486	1e-156	Probable disease resistance RPP8-like protein 2 OS=Arabidopsis thaliana GN=RPP8L2 PE=1 SV=1	--	--	--	--	--	K13457	5e-96	326	pop:POPTR_755797	disease resistance protein RPM1	-	-	-
CL11919.Contig2_All	415	10	1.974	39	7.7543	9	1.722	35	7.048	17	3.1169	75	14.5003	gi|629093858|gb|KCW59853.1|	77	1e-16	hypothetical protein EUGRSUZ_H025921, partial [Eucalyptus grandis]	--	--	--	--	sp|O80763|NRX1_ARATH	64.3	7e-13	Probable nucleoredoxin 1 OS=Arabidopsis thaliana GN=At1g60420 PE=1 SV=1	--	--	--	--	--	--	--	--	--	--	GO:0045454//cell redox homeostasis;GO:0055114//oxidation-reduction process	GO:0047134//protein-disulfide reductase activity	-
CL11922.Contig1_All	3087	8	0.2123	79	2.1116	7	0.1801	101	2.7342	7	0.1725	54	1.4035	gi|567904122|ref|XP_006444549.1|	395.6	3e-120	hypothetical protein CICLE_v10018775mg [Citrus clementina] >gi|568878792|ref|XP_006492370.1| PREDICTED: uncharacterized protein LOC102615295 [Citrus sinensis] >gi|557546811|gb|ESR57789.1| hypothetical protein CICLE_v10018775mg [Citrus clementina]	--	--	--	--	--	--	--	--	--	--	--	--	--	--	--	--	--	--	-	-	-
CL11922.Contig2_All	2952	3	0.0833	58	1.6212	4	0.1076	50	1.4155	2	0.0516	22	0.598	gi|567904122|ref|XP_006444549.1|	392.9	1e-119	hypothetical protein CICLE_v10018775mg [Citrus clementina] >gi|568878792|ref|XP_006492370.1| PREDICTED: uncharacterized protein LOC102615295 [Citrus sinensis] >gi|557546811|gb|ESR57789.1| hypothetical protein CICLE_v10018775mg [Citrus clementina]	--	--	--	--	--	--	--	--	--	--	--	--	--	--	--	--	--	--	-	-	-
CL11929.Contig2_All	3741	90	1.9708	222	4.8966	92	1.9528	185	4.1327	48	0.9763	110	2.3592	gi|595811335|ref|XP_007203221.1|	1309.3	0	hypothetical protein PRUPE_ppa000725mg [Prunus persica] >gi|462398752|gb|EMJ04420.1| hypothetical protein PRUPE_ppa000725mg [Prunus persica]	gi|225441792|ref|XM_002277834.1|	373	1e-99	PREDICTED: Vitis vinifera uncharacterized LOC100255472 (LOC100255472), mRNA	--	--	--	--	--	--	--	--	--	--	--	--	--	--	-	-	-
CL11931.Contig2_All	1803	2	0.0909	736	33.6828	10	0.4404	1186	54.9713	1	0.0422	366	16.2874	gi|15787863|dbj|BAB68539.1|	801.6	0	(S)-reticuline oxidase-like protein [Daucus carota]	gi|357455990|ref|XM_003598228.1|	101	3e-18	Medicago truncatula FAD-linked oxidoreductase (MTR_3g009760) mRNA, complete cds	sp|Q8GTB6|THCAS_CANSA	451	3e-153	Tetrahydrocannabinolic acid synthase OS=Cannabis sativa PE=1 SV=1	BS_ygaK	125	5e-31	COG0277	FAD/FMN-containing dehydrogenases	K00279	2e-06	52	smo:SELMODRAFT_98722	cytokinin dehydrogenase [EC:1.5.99.12]	-	GO:0016614//oxidoreductase activity, acting on CH-OH group of donors	-
CL11931.Contig4_All	1739	0	0	78	3.701	2	0.0913	63	3.0275	0	0	38	1.7533	gi|15787863|dbj|BAB68539.1|	708.8	0	(S)-reticuline oxidase-like protein [Daucus carota]	gi|590656086|ref|XM_007034107.1|	123	8e-25	Theobroma cacao FAD-binding Berberine family protein (TCM_020188) mRNA, complete cds	sp|Q8GTB6|THCAS_CANSA	464	1e-158	Tetrahydrocannabinolic acid synthase OS=Cannabis sativa PE=1 SV=1	BS_ygaK	122	1e-29	COG0277	FAD/FMN-containing dehydrogenases	K00102	2e-09	61.6	olu:OSTLU_46355	D-lactate dehydrogenase (cytochrome) [EC:1.1.2.4]	-	GO:0016614//oxidoreductase activity, acting on CH-OH group of donors	-
CL11931.Contig5_All	1657	1	0.0494	39	1.9421	0	0	187	9.4312	0	0	37	1.7916	gi|15787863|dbj|BAB68539.1|	781.9	0	(S)-reticuline oxidase-like protein [Daucus carota]	gi|15787862|dbj|AB071704.1|	101	3e-18	Daucus carota mRNA for (S)-reticuline oxidase-like protein, partial cds	sp|Q8GTB6|THCAS_CANSA	454	4e-155	Tetrahydrocannabinolic acid synthase OS=Cannabis sativa PE=1 SV=1	BS_ygaK	125	4e-31	COG0277	FAD/FMN-containing dehydrogenases	--	--	--	--	--	-	GO:0016491//oxidoreductase activity	-
CL11935.Contig2_All	2807	15	0.4378	68	1.9989	20	0.5658	81	2.4115	21	0.5692	81	2.3153	gi|147836503|emb|CAN77600.1|	828.2	0	hypothetical protein VITISV_008038 [Vitis vinifera]	gi|470132618|ref|XM_004302128.1|	218	3e-53	PREDICTED: Fragaria vesca subsp. vesca chromatin assembly factor 1 subunit FAS1-like (LOC101293602), mRNA	sp|Q9SXY0|FAS1_ARATH	699	0	Chromatin assembly factor 1 subunit FAS1 OS=Arabidopsis thaliana GN=FAS1 PE=1 SV=1	aq_2032	56.6	2e-07	COG0532	Translation initiation factor 2 (IF-2; GTPase)	K10750	3e-82	277	ppp:PHYPADRAFT_97731	chromatin assembly factor 1 subunit A	GO:0000278//mitotic cell cycle;GO:0031047//gene silencing by RNA;GO:0009934//regulation of meristem structural organization;GO:0006275//regulation of DNA replication;GO:0010026//trichome differentiation;GO:0000724//double-strand break repair via homologous recombination;GO:0008283//cell proliferation;GO:0006306//DNA methylation;GO:0016444//somatic cell DNA recombination;GO:0009555//pollen develop…	-	GO:0033186//CAF-1 complex
CL11939.Contig1_All	1799	23	1.0474	66	3.0272	32	1.4124	119	5.5279	48	2.0302	94	4.1924	gi|359485008|ref|XP_002269013.2|	808.5	0	PREDICTED: probable mitochondrial chaperone BCS1-B-like [Vitis vinifera] >gi|297735391|emb|CBI17831.3| unnamed protein product [Vitis vinifera]	gi|502150219|ref|XM_004507790.1|	198	2e-47	PREDICTED: Cicer arietinum probable mitochondrial chaperone BCS1-B-like (LOC101493673), mRNA	sp|Q39102|FTSH1_ARATH	61.2	1e-09	ATP-dependent zinc metalloprotease FTSH 1, chloroplastic OS=Arabidopsis thaliana GN=FTSH1 PE=1 SV=2	SPAC644.07	124	6e-30	COG0465	ATP-dependent Zn proteases	K08900	0	743	pop:POPTR_262253	mitochondrial chaperone BCS1	GO:0009407//toxin catabolic process;GO:0010583//response to cyclopentenone	GO:0016887//ATPase activity;GO:0005524//ATP binding	GO:0005886//plasma membrane
CL11942.Contig1_All	1484	86	4.7475	188	10.4532	72	3.8525	199	11.2064	47	2.4098	138	7.4612	gi|565385856|ref|XP_006358773.1|	241.9	1e-69	PREDICTED: protein transport protein SEC23-like [Solanum tuberosum]	gi|470121832|ref|XM_004296913.1|	186	5e-44	PREDICTED: Fragaria vesca subsp. vesca protein transport protein SEC23-like (LOC101297053), mRNA	sp|Q9M2F1|RS272_ARATH	120	7e-33	40S ribosomal protein S27-2 OS=Arabidopsis thaliana GN=RPS27B PE=2 SV=2	SPCC31H12.07	135	2e-33	COG5047	Vesicle coat complex COPII, subunit SEC23	K14006	2e-64	223	mtr:MTR_3g084740	protein transport protein SEC23	GO:0006886//intracellular protein transport;GO:0006888//ER to Golgi vesicle-mediated transport	GO:0008270//zinc ion binding;GO:0005215//transporter activity	GO:0030127//COPII vesicle coat;GO:0005829//cytosol
CL11947.Contig1_All	1292	43	2.7265	432	27.5897	19	1.1677	61	3.9456	55	3.2391	136	8.4458	gi|604314194|gb|EYU27081.1|	562.8	0	hypothetical protein MIMGU_mgv1a008561mg [Mimulus guttatus]	gi|393716180|dbj|AB623924.1|	232	9e-58	Camellia sinensis DNA, SSR marker, MSE0220	sp|Q00874|DR100_ARATH	478	1e-168	DNA-damage-repair/toleration protein DRT100 OS=Arabidopsis thaliana GN=DRT100 PE=2 SV=2	alr0124_1	93.6	5e-20	COG4886	Leucine-rich repeat (LRR) protein	K13420	3e-47	175	rcu:RCOM_0633880	LRR receptor-like serine/threonine-protein kinase FLS2 [EC:2.7.11.1]	GO:0009411//response to UV;GO:0016310//phosphorylation;GO:0042493//response to drug;GO:0055114//oxidation-reduction process	GO:0016301//kinase activity;GO:0032440//2-alkenal reductase [NAD(P)] activity	-
CL11967.Contig19_All	2494	29	0.9526	106	3.507	44	1.4009	85	2.8482	30	0.9153	71	2.2842	gi|565357637|ref|XP_006345646.1|	740	0	PREDICTED: uncharacterized protein LOC102580486 [Solanum tuberosum]	gi|590572202|ref|XM_007011730.1|	206	1e-49	Theobroma cacao Uncharacterized protein (TCM_036954) mRNA, complete cds	--	--	--	--	--	--	--	--	--	--	--	--	--	--	-	-	GO:0009506//plasmodesma
CL11969.Contig2_All	1473	291	16.184	697	39.0442	311	16.7651	642	36.4233	256	13.2239	502	27.3443	gi|567882547|ref|XP_006433832.1|	360.5	1e-120	hypothetical protein CICLE_v10001879mg [Citrus clementina] >gi|557535954|gb|ESR47072.1| hypothetical protein CICLE_v10001879mg [Citrus clementina]	gi|571511131|ref|XM_003544196.2|	137	4e-29	PREDICTED: Glycine max J protein JJJ2-like (LOC100783370), transcript variant X1, mRNA	sp|Q9FH28|DNJ49_ARATH	57.8	6e-09	Chaperone protein dnaJ 49 OS=Arabidopsis thaliana GN=ATJ49 PE=2 SV=2	MA1479	58.9	9e-09	COG0484	DnaJ-class molecular chaperone with C-terminal Zn finger domain	K09518	2e-10	63.9	sbi:SORBI_09g018100	DnaJ homolog subfamily B member 12	-	-	-
CL1197.Contig1_All	1590	48	2.4731	192	9.9639	52	2.5969	235	12.3514	51	2.4406	160	8.074	gi|350540816|gb|AEQ29021.1|	607.4	0	WRKY8, partial [Panax quinquefolius]	gi|350540815|gb|JF927164.1|	1249	0	Panax quinquefolius WRKY8 mRNA, partial cds	sp|O04336|WRK21_ARATH	390	8e-133	Probable WRKY transcription factor 21 OS=Arabidopsis thaliana GN=WRKY21 PE=2 SV=1	--	--	--	--	--	K13425	9e-27	111	pop:POPTR_755334	WRKY transcription factor 22	GO:0006355//regulation of transcription, DNA-dependent	GO:0003700//sequence-specific DNA binding transcription factor activity;GO:0043565//sequence-specific DNA binding;GO:0005516//calmodulin binding	-
CL1197.Contig2_All	1748	117	5.4833	475	22.4222	136	6.178	573	27.3943	186	8.0964	567	26.026	gi|350540816|gb|AEQ29021.1|	658.3	0	WRKY8, partial [Panax quinquefolius]	gi|350540815|gb|JF927164.1|	1641	0	Panax quinquefolius WRKY8 mRNA, partial cds	sp|O04336|WRK21_ARATH	391	3e-132	Probable WRKY transcription factor 21 OS=Arabidopsis thaliana GN=WRKY21 PE=2 SV=1	--	--	--	--	--	K13425	5e-27	112	pop:POPTR_755334	WRKY transcription factor 22	GO:0006355//regulation of transcription, DNA-dependent	GO:0003700//sequence-specific DNA binding transcription factor activity;GO:0043565//sequence-specific DNA binding;GO:0005516//calmodulin binding	-
CL1197.Contig3_All	1393	26	1.529	128	7.582	36	2.0521	200	11.9985	52	2.8404	122	7.0271	gi|350540816|gb|AEQ29021.1|	624.4	0	WRKY8, partial [Panax quinquefolius]	gi|350540815|gb|JF927164.1|	1489	0	Panax quinquefolius WRKY8 mRNA, partial cds	sp|O04336|WRK21_ARATH	375	7e-128	Probable WRKY transcription factor 21 OS=Arabidopsis thaliana GN=WRKY21 PE=2 SV=1	--	--	--	--	--	K13425	5e-27	111	pop:POPTR_755334	WRKY transcription factor 22	GO:0006355//regulation of transcription, DNA-dependent	GO:0003700//sequence-specific DNA binding transcription factor activity;GO:0043565//sequence-specific DNA binding;GO:0005516//calmodulin binding	-
CL1197.Contig5_All	1695	35	1.6916	123	5.9877	41	1.9207	162	7.9872	64	2.873	130	6.1537	gi|350540816|gb|AEQ29021.1|	191.4	0	WRKY8, partial [Panax quinquefolius]	gi|350540815|gb|JF927164.1|	1164	0	Panax quinquefolius WRKY8 mRNA, partial cds	sp|O04336|WRK21_ARATH	222	8e-105	Probable WRKY transcription factor 21 OS=Arabidopsis thaliana GN=WRKY21 PE=2 SV=1	--	--	--	--	--	K13425	6e-25	107	rcu:RCOM_1616660	WRKY transcription factor 22	GO:0006355//regulation of transcription, DNA-dependent	GO:0003700//sequence-specific DNA binding transcription factor activity;GO:0043565//sequence-specific DNA binding;GO:0005516//calmodulin binding	-
CL1197.Contig6_All	1441	26	1.4781	119	6.8141	32	1.7633	164	9.511	52	2.7458	112	6.2362	gi|350540816|gb|AEQ29021.1|	624.4	0	WRKY8, partial [Panax quinquefolius]	gi|350540815|gb|JF927164.1|	1489	0	Panax quinquefolius WRKY8 mRNA, partial cds	sp|O04336|WRK21_ARATH	375	1e-127	Probable WRKY transcription factor 21 OS=Arabidopsis thaliana GN=WRKY21 PE=2 SV=1	--	--	--	--	--	K13425	6e-27	111	pop:POPTR_755334	WRKY transcription factor 22	GO:0006355//regulation of transcription, DNA-dependent	GO:0003700//sequence-specific DNA binding transcription factor activity;GO:0043565//sequence-specific DNA binding;GO:0005516//calmodulin binding	-
CL1197.Contig7_All	1737	78	3.6787	255	12.1134	74	3.3828	239	11.4986	104	4.5557	242	11.1784	gi|350540816|gb|AEQ29021.1|	191.4	0	WRKY8, partial [Panax quinquefolius]	gi|350540815|gb|JF927164.1|	1181	0	Panax quinquefolius WRKY8 mRNA, partial cds	sp|O04336|WRK21_ARATH	214	2e-102	Probable WRKY transcription factor 21 OS=Arabidopsis thaliana GN=WRKY21 PE=2 SV=1	--	--	--	--	--	K13425	7e-25	107	rcu:RCOM_1616660	WRKY transcription factor 22	GO:0006355//regulation of transcription, DNA-dependent	GO:0003700//sequence-specific DNA binding transcription factor activity;GO:0043565//sequence-specific DNA binding;GO:0005516//calmodulin binding	-
CL1197.Contig8_All	2205	49	1.8205	166	6.2119	42	1.5125	186	7.0494	55	1.8979	161	5.8584	gi|350540816|gb|AEQ29021.1|	642.9	0	WRKY8, partial [Panax quinquefolius]	gi|350540815|gb|JF927164.1|	1524	0	Panax quinquefolius WRKY8 mRNA, partial cds	sp|O04336|WRK21_ARATH	401	4e-134	Probable WRKY transcription factor 21 OS=Arabidopsis thaliana GN=WRKY21 PE=2 SV=1	--	--	--	--	--	K13425	8e-27	112	pop:POPTR_755334	WRKY transcription factor 22	GO:0006355//regulation of transcription, DNA-dependent	GO:0003700//sequence-specific DNA binding transcription factor activity;GO:0043565//sequence-specific DNA binding;GO:0005516//calmodulin binding	-
CL11975.Contig1_All	1891	0	0	402	17.5412	5	0.21	640	28.2836	0	0	91	3.8611	gi|566154489|ref|XP_006370482.1|	586.3	0	FAD-binding domain-containing family protein [Populus trichocarpa] >gi|550349675|gb|ERP67051.1| FAD-binding domain-containing family protein [Populus trichocarpa]	gi|590672564|ref|XM_007038586.1|	145	2e-31	Theobroma cacao FAD-binding Berberine family protein (TCM_015141) mRNA, complete cds	sp|Q33DQ2|THCAI_CANSA	459	1e-155	Inactive tetrahydrocannabinolic acid synthase OS=Cannabis sativa PE=3 SV=1	BS_yvdP	130	8e-32	COG0277	FAD/FMN-containing dehydrogenases	K00279	5e-08	57.4	mtr:MTR_4g044110	cytokinin dehydrogenase [EC:1.5.99.12]	-	GO:0016614//oxidoreductase activity, acting on CH-OH group of donors	-
[truncated: 6,390 more rows]
