# Supplementary material for: De novo leaf and root transcriptome analysis to identify putative genes involved in triterpenoid saponins biosynthesis in Hedera helix L
Source: PLoS One. 2017 Aug 3;12(8):e0182243. doi: 10.1371/journal.pone.0182243 (PMC5542655; doi:10.1371/journal.pone.0182243)
Supplement: S9 Table — (XLS) [file pone.0182243.s013.xls]

## Sheet: Table S7 Annotation_CYP450s
Table S7 List of the CYP450 unigenes annotation										S9 Table. Annotation_CYP450s
geneID	geneLength	Nr-ID	Nr-Score	Nr-Evalue	Nr-annotation	Nt-ID	Nt-Score	Nt-Evalue	Nt-annotation	Swissprot-ID	Swissprot-Score	Swissprot-Evalue	Swissprot-annotation	COG-Protein-or-Domain	COG-Score	COG-Evalue	COG-ID	COG-Function-Description	KO_id	KEGG-Evalue	KEGG-Score	KEGG-Gene	ko_definition	GO-BiologicalProcess	GO-MolecularFunction	Go-CellularComponent
CL10272.Contig2_All	1888	gi|255543092|ref|XP_002512609.1|	968.4	0	cytochrome P450, putative [Ricinus communis] >gi|223548570|gb|EEF50061.1| cytochrome P450, putative [Ricinus communis]	gi|359476795|ref|XM_002279948.2|	1193	0	PREDICTED: Vitis vinifera protein LUTEIN DEFICIENT 5, chloroplastic-like (LOC100240996), mRNA	sp|Q93VK5|LUT5_ARATH	916	0	Protein LUTEIN DEFICIENT 5, chloroplastic OS=Arabidopsis thaliana GN=CYP97A3 PE=1 SV=1	BH0579	209	2e-60	COG2124	Cytochrome P450	K15747	0	968	rcu:RCOM_1437260	cytochrome P450, family 97, subfamily A (beta-ring hydroxylase) [EC:1.14.-.-]	GO:0016123//xanthophyll biosynthetic process;GO:0055114//oxidation-reduction process	GO:0005506//iron ion binding;GO:0020037//heme binding;GO:0010291//carotene beta-ring hydroxylase activity;GO:0070330//aromatase activity	GO:0009941//chloroplast envelope
CL10564.Contig1_All	1834	gi|46947675|gb|AAT06912.1|	937.6	0	cytochrome P450 [Ammi majus]	gi|46947674|gb|AY532371.2|	1021	0	Ammi majus cytochrome P450 (CYP98A21) mRNA, complete cds	sp|O48922|C98A2_SOYBN	885	0	Cytochrome P450 98A2 OS=Glycine max GN=CYP98A2 PE=2 SV=1	all1361	125	6e-30	COG2124	Cytochrome P450	K09754	0	918	rcu:RCOM_1106600	coumaroylquinate(coumaroylshikimate) 3'-monooxygenase [EC:1.14.13.36]	GO:0055114//oxidation-reduction process	GO:0020037//heme binding;GO:0005506//iron ion binding;GO:0016711//flavonoid 3'-monooxygenase activity	-
CL11005.Contig1_All	1782	gi|565384441|ref|XP_006358163.1|	251.1	0	PREDICTED: cytochrome P450 714A1-like [Solanum tuberosum]	gi|225448340|ref|XM_002266732.1|	184	3e-43	PREDICTED: Vitis vinifera cytochrome P450 734A1-like (LOC100258799), mRNA	sp|Q9FF18|C7351_ARATH	209	2e-84	Cytokinin hydroxylase OS=Arabidopsis thaliana GN=CYP735A1 PE=1 SV=1	Cj1411c	92.4	5e-36	COG2124	Cytochrome P450	K10717	6e-90	228	vvi:100258332	cytokinin trans-hydroxylase	GO:0055114//oxidation-reduction process	GO:0020037//heme binding;GO:0016705//oxidoreductase activity, acting on paired donors, with incorporation or reduction of molecular oxygen;GO:0004497//monooxygenase activity;GO:0005506//iron ion binding;GO:0050616	-
CL11005.Contig2_All	1639	gi|565384441|ref|XP_006358163.1|	742.7	0	PREDICTED: cytochrome P450 714A1-like [Solanum tuberosum]	gi|225448340|ref|XM_002266732.1|	151	3e-33	PREDICTED: Vitis vinifera cytochrome P450 734A1-like (LOC100258799), mRNA	sp|Q9FF18|C7351_ARATH	310	2e-99	Cytokinin hydroxylase OS=Arabidopsis thaliana GN=CYP735A1 PE=1 SV=1	Cj1411c	176	8e-49	COG2124	Cytochrome P450	K10717	8e-105	325	gmx:100812567	cytokinin trans-hydroxylase	GO:0055114//oxidation-reduction process	GO:0020037//heme binding;GO:0016705//oxidoreductase activity, acting on paired donors, with incorporation or reduction of molecular oxygen;GO:0004497//monooxygenase activity;GO:0005506//iron ion binding;GO:0050616	-
CL11171.Contig1_All	690	gi|597500955|sp|H2DH18.1|C7A12_PANGI	296.6	4e-97	RecName: Full=Cytochrome P450 CYP736A12 >gi|373501792|gb|AEY75215.1| cytochrome P450 CYP736A12 [Panax ginseng]	gi|46359652|dbj|AB122079.1|	373	1e-100	Panax ginseng mRNA for cytochrome P450, complete cds	sp|P24465|C71A1_PERAE	179	1e-53	Cytochrome P450 71A1 OS=Persea americana GN=CYP71A1 PE=1 SV=2	BH0579	73.2	2e-14	COG2124	Cytochrome P450	K09755	3e-70	224	rcu:RCOM_0193830	ferulate-5-hydroxylase [EC:1.14.-.-]	GO:0055114//oxidation-reduction process	GO:0020037//heme binding;GO:0016705//oxidoreductase activity, acting on paired donors, with incorporation or reduction of molecular oxygen;GO:0004497//monooxygenase activity;GO:0005506//iron ion binding	GO:0016021//integral to membrane
CL11171.Contig2_All	885	gi|597500955|sp|H2DH18.1|C7A12_PANGI	341.7	1e-113	RecName: Full=Cytochrome P450 CYP736A12 >gi|373501792|gb|AEY75215.1| cytochrome P450 CYP736A12 [Panax ginseng]	gi|373501791|gb|JN604539.1|	722	0	Panax ginseng cytochrome P450 CYP736A12 mRNA, complete cds	sp|Q42600|C84A1_ARATH	192	1e-57	Cytochrome P450 84A1 OS=Arabidopsis thaliana GN=CYP84A1 PE=2 SV=1	all1361	80.5	2e-16	COG2124	Cytochrome P450	K09755	1e-79	251	rcu:RCOM_0193830	ferulate-5-hydroxylase [EC:1.14.-.-]	GO:0055114//oxidation-reduction process	GO:0020037//heme binding;GO:0016705//oxidoreductase activity, acting on paired donors, with incorporation or reduction of molecular oxygen;GO:0004497//monooxygenase activity;GO:0005506//iron ion binding	GO:0016021//integral to membrane
CL12003.Contig1_All	2015	gi|225463472|ref|XP_002276613.1|	805.8	0	PREDICTED: cytochrome P450 710A1-like [Vitis vinifera]	gi|225463471|ref|XM_002276577.1|	198	2e-47	PREDICTED: Vitis vinifera cytochrome P450 710A1-like (LOC100255505), mRNA	sp|O64697|C7101_ARATH	667	0	Cytochrome P450 710A1 OS=Arabidopsis thaliana GN=CYP710A1 PE=1 SV=1	SPAC19A8.04	236	3e-69	COG2124	Cytochrome P450	K09832	0	805	vvi:100255505	cytochrome P450, family 710, subfamily A	GO:0055114//oxidation-reduction process	GO:0020037//heme binding;GO:0004497//monooxygenase activity;GO:0005506//iron ion binding;GO:0000249//C-22 sterol desaturase activity	-
CL12003.Contig2_All	409	gi|225463472|ref|XP_002276613.1|	134.4	3e-36	PREDICTED: cytochrome P450 710A1-like [Vitis vinifera]	gi|147766848|emb|AM446467.2|	159	3e-36	Vitis vinifera contig VV78X267318.9, whole genome shotgun sequence	sp|O64698|C7102_ARATH	105	2e-27	Cytochrome P450 710A2 OS=Arabidopsis thaliana GN=CYP710A2 PE=2 SV=1	SPAC19A8.04	52.8	2e-08	COG2124	Cytochrome P450	K09832	1e-37	134	vvi:100255505	cytochrome P450, family 710, subfamily A	GO:0055114//oxidation-reduction process	GO:0020037//heme binding;GO:0004497//monooxygenase activity;GO:0005506//iron ion binding;GO:0000249//C-22 sterol desaturase activity	-
CL12049.Contig2_All	1805	gi|308190438|gb|ADO16184.1|	69.7	1e-10	cytochrome P450 mono-oxygenase [Artemisia annua]	--	--	--	--	sp|Q05047|C72A1_CATRO	105	2e-25	Secologanin synthase OS=Catharanthus roseus GN=CYP72A1 PE=2 SV=1	--	--	--	--	--	K15638	7e-12	69.3	aly:ARALYDRAFT_494050	cytochrome P450, family 72, subfamily C, polypeptide 1	-	GO:0016491//oxidoreductase activity;GO:0005488//binding	-
CL12198.Contig1_All	1876	gi|225458446|ref|XP_002282035.1|	679.5	0	PREDICTED: cytochrome P450 82A3-like [Vitis vinifera]	gi|373501803|gb|JN604545.1|	1045	0	Panax ginseng cytochrome P450 CYP82D47 mRNA, complete cds	sp|O49858|C82A3_SOYBN	563	0	Cytochrome P450 82A3 OS=Glycine max GN=CYP82A3 PE=2 SV=1	alr1450	111	2e-25	COG2124	Cytochrome P450	K00517	0	538	ath:AT4G31940	[EC:1.14.-.-]	-	GO:0046872//metal ion binding;GO:0016491//oxidoreductase activity	-
CL12198.Contig2_All	1861	gi|225458446|ref|XP_002282035.1|	677.2	0	PREDICTED: cytochrome P450 82A3-like [Vitis vinifera]	gi|373501803|gb|JN604545.1|	975	0	Panax ginseng cytochrome P450 CYP82D47 mRNA, complete cds	sp|O49858|C82A3_SOYBN	562	0	Cytochrome P450 82A3 OS=Glycine max GN=CYP82A3 PE=2 SV=1	BH0579	121	9e-29	COG2124	Cytochrome P450	K00517	0	537	ath:AT4G31940	[EC:1.14.-.-]	-	GO:0046872//metal ion binding;GO:0016491//oxidoreductase activity	-
CL12364.Contig1_All	586	gi|85001697|gb|ABC68403.1|	251.1	1e-79	cytochrome P450 monooxygenase CYP86A24 [Glycine max]	gi|590678359|ref|XM_007040219.1|	228	6e-57	Theobroma cacao Cytochrome P450, family 86, subfamily A, polypeptide 8 (TCM_016281) mRNA, complete cds	sp|O23066|C86A2_ARATH	236	2e-75	Cytochrome P450 86A2 OS=Arabidopsis thaliana GN=CYP86A2 PE=2 SV=1	--	--	--	--	--	K15398	5e-81	251	gmx:100792429	cytochrome P450, family 86, subfamily A, polypeptide 2/4/7/8 (fatty acid omega-hydroxylase) [EC:1.14.-.-]	GO:0006631//fatty acid metabolic process;GO:0055114//oxidation-reduction process	GO:0005506//iron ion binding;GO:0020037//heme binding;GO:0018685//alkane 1-monooxygenase activity	-
CL12364.Contig2_All	1220	gi|225426453|ref|XP_002275806.1|	654.1	0	PREDICTED: cytochrome P450 86A2 [Vitis vinifera]	gi|147844259|emb|AM425970.2|	490	1e-135	Vitis vinifera contig VV78X103366.4, whole genome shotgun sequence	sp|O23066|C86A2_ARATH	581	0	Cytochrome P450 86A2 OS=Arabidopsis thaliana GN=CYP86A2 PE=2 SV=1	BH0579	70.9	1e-12	COG2124	Cytochrome P450	K15398	0	654	vvi:100247907	cytochrome P450, family 86, subfamily A, polypeptide 2/4/7/8 (fatty acid omega-hydroxylase) [EC:1.14.-.-]	GO:0006631//fatty acid metabolic process;GO:0055114//oxidation-reduction process	GO:0005506//iron ion binding;GO:0020037//heme binding;GO:0018685//alkane 1-monooxygenase activity	-
CL12447.Contig1_All	2310	gi|590703164|ref|XP_007046800.1|	189.5	2e-50	Cytochrome P450 superfamily protein [Theobroma cacao] >gi|508699061|gb|EOX90957.1| Cytochrome P450 superfamily protein [Theobroma cacao]	gi|590703163|ref|XM_007046738.1|	172	1e-39	Theobroma cacao Cytochrome P450 superfamily protein (TCM_000287) mRNA, complete cds	sp|Q9M066|C90C1_ARATH	471	5e-159	3-epi-6-deoxocathasterone 23-monooxygenase OS=Arabidopsis thaliana GN=ROT3 PE=2 SV=3	slr0574	96.7	2e-20	COG2124	Cytochrome P450	K12637	4e-168	494	vvi:100259060	cytochrome P450, family 90, subfamily C, polypeptide 1 (3-epi-6-deoxocathasterone 23-monooxygenase) [EC:1.14.13.112]	GO:0016132//brassinosteroid biosynthetic process;GO:0055114//oxidation-reduction process;GO:0010268//brassinosteroid homeostasis;GO:0009965//leaf morphogenesis;GO:0042814//monopolar cell growth;GO:0048441//petal development;GO:0048443//stamen development	GO:0019825//oxygen binding;GO:0020037//heme binding;GO:0016709//oxidoreductase activity, acting on paired donors, with incorporation or reduction of molecular oxygen, NAD(P)H as one donor, and incorporation of one atom of oxygen;GO:0005506//iron ion binding;GO:0008395//steroid hydroxylase activity	GO:0009507//chloroplast
CL12447.Contig2_All	2056	gi|590703164|ref|XP_007046800.1|	703	0	Cytochrome P450 superfamily protein [Theobroma cacao] >gi|508699061|gb|EOX90957.1| Cytochrome P450 superfamily protein [Theobroma cacao]	gi|359476654|ref|XM_002267922.2|	210	5e-51	PREDICTED: Vitis vinifera 3-epi-6-deoxocathasterone 23-monooxygenase-like (LOC100259060), mRNA	sp|Q9M066|C90C1_ARATH	637	0	3-epi-6-deoxocathasterone 23-monooxygenase OS=Arabidopsis thaliana GN=ROT3 PE=2 SV=3	slr0574	152	2e-39	COG2124	Cytochrome P450	K12637	0	671	vvi:100259060	cytochrome P450, family 90, subfamily C, polypeptide 1 (3-epi-6-deoxocathasterone 23-monooxygenase) [EC:1.14.13.112]	GO:0016132//brassinosteroid biosynthetic process;GO:0055114//oxidation-reduction process;GO:0010268//brassinosteroid homeostasis;GO:0009965//leaf morphogenesis;GO:0042814//monopolar cell growth;GO:0048441//petal development;GO:0048443//stamen development	GO:0019825//oxygen binding;GO:0020037//heme binding;GO:0016709//oxidoreductase activity, acting on paired donors, with incorporation or reduction of molecular oxygen, NAD(P)H as one donor, and incorporation of one atom of oxygen;GO:0005506//iron ion binding;GO:0008395//steroid hydroxylase activity	GO:0009507//chloroplast
CL1565.Contig3_All	593	gi|259013073|gb|ACV88396.1|	186.4	7e-59	cytochrome p450 monoxygenase [Cucumis sativus]	gi|449519738|ref|XM_004166844.1|	133	3e-28	PREDICTED: Cucumis sativus secologanin synthase-like (LOC101222756), mRNA	sp|Q05047|C72A1_CATRO	163	7e-48	Secologanin synthase OS=Catharanthus roseus GN=CYP72A1 PE=2 SV=1	AGc2890	86.7	2e-19	COG2124	Cytochrome P450	K15638	3e-43	151	ath:AT1G17060	cytochrome P450, family 72, subfamily C, polypeptide 1	GO:0055114//oxidation-reduction process	GO:0020037//heme binding;GO:0016705//oxidoreductase activity, acting on paired donors, with incorporation or reduction of molecular oxygen;GO:0004497//monooxygenase activity;GO:0005506//iron ion binding	-
CL1708.Contig1_All	942	gi|388827897|gb|AFK79031.1|	420.6	2e-144	cytochrome P450 CYP736A54 [Bupleurum chinense]	gi|388827896|gb|JF803815.1|	214	1e-52	Bupleurum chinense cytochrome P450 CYP736A54 mRNA, complete cds	sp|Q9SAB6|C71AI_ARATH	193	1e-57	Cytochrome P450 71A18 OS=Arabidopsis thaliana GN=CYP71A18 PE=2 SV=2	--	--	--	--	--	K09755	2e-109	328	rcu:RCOM_0193830	ferulate-5-hydroxylase [EC:1.14.-.-]	-	GO:0046872//metal ion binding;GO:0016491//oxidoreductase activity	-
CL1708.Contig2_All	1711	gi|388827897|gb|AFK79031.1|	782.7	0	cytochrome P450 CYP736A54 [Bupleurum chinense]	gi|388827896|gb|JF803815.1|	367	3e-98	Bupleurum chinense cytochrome P450 CYP736A54 mRNA, complete cds	sp|P24465|C71A1_PERAE	424	1e-143	Cytochrome P450 71A1 OS=Persea americana GN=CYP71A1 PE=1 SV=2	BH0579	113	3e-26	COG2124	Cytochrome P450	K09755	0	681	rcu:RCOM_0193830	ferulate-5-hydroxylase [EC:1.14.-.-]	GO:0055114//oxidation-reduction process	GO:0020037//heme binding;GO:0033772;GO:0005506//iron ion binding	-
CL1708.Contig4_All	505	gi|388827897|gb|AFK79031.1|	278.9	3e-91	cytochrome P450 CYP736A54 [Bupleurum chinense]	gi|388827896|gb|JF803815.1|	204	7e-50	Bupleurum chinense cytochrome P450 CYP736A54 mRNA, complete cds	sp|Q42600|C84A1_ARATH	200	2e-62	Cytochrome P450 84A1 OS=Arabidopsis thaliana GN=CYP84A1 PE=2 SV=1	BH0579	77	2e-16	COG2124	Cytochrome P450	K09755	2e-85	260	rcu:RCOM_0193830	ferulate-5-hydroxylase [EC:1.14.-.-]	GO:0055114//oxidation-reduction process	GO:0020037//heme binding;GO:0033772;GO:0005506//iron ion binding	-
CL1708.Contig5_All	1978	gi|388827897|gb|AFK79031.1|	101.3	1e-20	cytochrome P450 CYP736A54 [Bupleurum chinense]	gi|388827896|gb|JF803815.1|	583	1e-163	Bupleurum chinense cytochrome P450 CYP736A54 mRNA, complete cds	sp|Q50EK4|C75A1_PINTA	380	6e-125	Cytochrome P450 750A1 OS=Pinus taeda GN=CYP750A1 PE=2 SV=1	all1361	104	5e-23	COG2124	Cytochrome P450	K09755	0	627	rcu:RCOM_0193830	ferulate-5-hydroxylase [EC:1.14.-.-]	GO:0055114//oxidation-reduction process	GO:0020037//heme binding;GO:0033772;GO:0005506//iron ion binding	-
CL1708.Contig6_All	629	gi|388827897|gb|AFK79031.1|	360.9	1e-122	cytochrome P450 CYP736A54 [Bupleurum chinense]	gi|388827896|gb|JF803815.1|	521	1e-145	Bupleurum chinense cytochrome P450 CYP736A54 mRNA, complete cds	sp|Q50EK4|C75A1_PINTA	167	5e-49	Cytochrome P450 750A1 OS=Pinus taeda GN=CYP750A1 PE=2 SV=1	alr1450	63.5	3e-11	COG2124	Cytochrome P450	K09755	4e-95	287	rcu:RCOM_0193830	ferulate-5-hydroxylase [EC:1.14.-.-]	GO:0055114//oxidation-reduction process	GO:0020037//heme binding;GO:0033772;GO:0005506//iron ion binding	-
CL2359.Contig1_All	382	gi|565369593|ref|XP_006351419.1|	47.4	1e-20	PREDICTED: cytochrome P450 71A4-like [Solanum tuberosum]	--	--	--	--	sp|Q9STK9|C71AO_ARATH	74.7	1e-21	Cytochrome P450 71A24 OS=Arabidopsis thaliana GN=CYP71A24 PE=2 SV=3	--	--	--	--	--	K00517	2e-18	63.2	ath:AT4G13310	[EC:1.14.-.-]	GO:0055114//oxidation-reduction process	GO:0005506//iron ion binding;GO:0016709//oxidoreductase activity, acting on paired donors, with incorporation or reduction of molecular oxygen, NAD(P)H as one donor, and incorporation of one atom of oxygen;GO:0020037//heme binding;GO:0019825//oxygen binding	GO:0016021//integral to membrane
CL2359.Contig2_All	1791	gi|590669464|ref|XP_007037781.1|	560.1	0	Cytochrome P450, family 71, subfamily A, polypeptide 25, putative [Theobroma cacao] >gi|508775026|gb|EOY22282.1| Cytochrome P450, family 71, subfamily A, polypeptide 25, putative [Theobroma cacao]	gi|140083744|gb|EF191021.1|	103	7e-19	Pastinaca sativa cytochrome P450 (CYP71AJ4) mRNA, partial cds	sp|Q6QNI4|C71AJ_AMMMJ	520	0	Psoralen synthase OS=Ammi majus GN=CYP71AJ1 PE=1 SV=1	all1361	119	5e-28	COG2124	Cytochrome P450	K00517	3e-150	443	ath:AT5G24960	[EC:1.14.-.-]	-	GO:0016709//oxidoreductase activity, acting on paired donors, with incorporation or reduction of molecular oxygen, NAD(P)H as one donor, and incorporation of one atom of oxygen;GO:0046872//metal ion binding	-
CL2359.Contig3_All	1088	gi|590669464|ref|XP_007037781.1|	374	7e-125	Cytochrome P450, family 71, subfamily A, polypeptide 25, putative [Theobroma cacao] >gi|508775026|gb|EOY22282.1| Cytochrome P450, family 71, subfamily A, polypeptide 25, putative [Theobroma cacao]	gi|336462675|gb|HQ439598.1|	65.9	1e-07	Helianthus annuus clone S3 cytochrome P450 mRNA, complete cds	sp|Q9STK7|C71AQ_ARATH	342	1e-114	Cytochrome P450 71A26 OS=Arabidopsis thaliana GN=CYP71A26 PE=3 SV=1	all1361	70.9	9e-13	COG2124	Cytochrome P450	K00517	3e-98	301	ath:AT4G13310	[EC:1.14.-.-]	-	GO:0016491//oxidoreductase activity;GO:0005488//binding	-
CL2359.Contig5_All	1784	gi|590669464|ref|XP_007037781.1|	70.9	6e-11	Cytochrome P450, family 71, subfamily A, polypeptide 25, putative [Theobroma cacao] >gi|508775026|gb|EOY22282.1| Cytochrome P450, family 71, subfamily A, polypeptide 25, putative [Theobroma cacao]	gi|140083744|gb|EF191021.1|	81.8	3e-12	Pastinaca sativa cytochrome P450 (CYP71AJ4) mRNA, partial cds	sp|C0SJS4|C71AJ_APIGR	455	1e-155	Psoralen synthase (Fragment) OS=Apium graveolens GN=CYP71AJ2 PE=1 SV=1	alr1450	106	8e-24	COG2124	Cytochrome P450	K00517	2e-127	384	ath:AT5G24960	[EC:1.14.-.-]	-	GO:0016709//oxidoreductase activity, acting on paired donors, with incorporation or reduction of molecular oxygen, NAD(P)H as one donor, and incorporation of one atom of oxygen;GO:0046872//metal ion binding	-
CL2359.Contig6_All	1814	gi|590669464|ref|XP_007037781.1|	559.3	0	Cytochrome P450, family 71, subfamily A, polypeptide 25, putative [Theobroma cacao] >gi|508775026|gb|EOY22282.1| Cytochrome P450, family 71, subfamily A, polypeptide 25, putative [Theobroma cacao]	gi|470126357|ref|XM_004299107.1|	87.7	4e-14	PREDICTED: Fragaria vesca subsp. vesca cytochrome P450 71A25-like (LOC101291823), mRNA	sp|Q6QNI4|C71AJ_AMMMJ	519	2e-180	Psoralen synthase OS=Ammi majus GN=CYP71AJ1 PE=1 SV=1	all1361	112	2e-25	COG2124	Cytochrome P450	K00517	2e-146	434	aly:ARALYDRAFT_320824	[EC:1.14.-.-]	-	GO:0016709//oxidoreductase activity, acting on paired donors, with incorporation or reduction of molecular oxygen, NAD(P)H as one donor, and incorporation of one atom of oxygen;GO:0046872//metal ion binding	-
CL2359.Contig7_All	494	gi|470145566|ref|XP_004308407.1|	95.1	1e-21	PREDICTED: cytochrome P450 71A25-like [Fragaria vesca subsp. vesca]	gi|567900275|ref|XM_006442563.1|	61.9	7e-07	Citrus clementina hypothetical protein (CICLE_v10024587mg) mRNA, complete cds	sp|C0SJS4|C71AJ_APIGR	79.3	9e-18	Psoralen synthase (Fragment) OS=Apium graveolens GN=CYP71AJ2 PE=1 SV=1	--	--	--	--	--	K05280	2e-10	59.7	rcu:RCOM_1469920	flavonoid 3'-monooxygenase [EC:1.14.13.21]	-	GO:0046872//metal ion binding;GO:0004497//monooxygenase activity;GO:0016705//oxidoreductase activity, acting on paired donors, with incorporation or reduction of molecular oxygen	GO:0016020//membrane
CL2428.Contig10_All	1568	gi|597500956|sp|H2DH17.1|C7A22_PANGI	439.5	0	RecName: Full=Cytochrome P450 CYP749A22; AltName: Full=Cytochrome P450 CYP749A20 >gi|373501790|gb|AEY75214.1| cytochrome P450 CYP749A20 [Panax ginseng]	gi|373501789|gb|JN604538.1|	1130	0	Panax ginseng cytochrome P450 CYP749A20 mRNA, complete cds	sp|O48786|C734A_ARATH	199	2e-98	Cytochrome P450 734A1 OS=Arabidopsis thaliana GN=CYP734A1 PE=2 SV=1	AGc2890	114	1e-26	COG2124	Cytochrome P450	K15639	3e-98	198	aly:ARALYDRAFT_901457	cytochrome P450, family 734, subfamily A, polypeptide 1 (PHYB activation tagged suppressor 1) [EC:1.14.-.-]	GO:0055114//oxidation-reduction process	GO:0020037//heme binding;GO:0016705//oxidoreductase activity, acting on paired donors, with incorporation or reduction of molecular oxygen;GO:0004497//monooxygenase activity;GO:0005506//iron ion binding	GO:0016021//integral to membrane
CL2428.Contig11_All	1840	gi|597500956|sp|H2DH17.1|C7A22_PANGI	792.7	0	RecName: Full=Cytochrome P450 CYP749A22; AltName: Full=Cytochrome P450 CYP749A20 >gi|373501790|gb|AEY75214.1| cytochrome P450 CYP749A20 [Panax ginseng]	gi|373501789|gb|JN604538.1|	1047	0	Panax ginseng cytochrome P450 CYP749A20 mRNA, complete cds	sp|O48786|C734A_ARATH	388	9e-129	Cytochrome P450 734A1 OS=Arabidopsis thaliana GN=CYP734A1 PE=2 SV=1	Cj1411c	155	7e-41	COG2124	Cytochrome P450	K15639	2e-128	389	aly:ARALYDRAFT_901457	cytochrome P450, family 734, subfamily A, polypeptide 1 (PHYB activation tagged suppressor 1) [EC:1.14.-.-]	GO:0055114//oxidation-reduction process	GO:0020037//heme binding;GO:0016705//oxidoreductase activity, acting on paired donors, with incorporation or reduction of molecular oxygen;GO:0004497//monooxygenase activity;GO:0005506//iron ion binding	GO:0016021//integral to membrane
CL2428.Contig12_All	1793	gi|597500956|sp|H2DH17.1|C7A22_PANGI	372.5	0	RecName: Full=Cytochrome P450 CYP749A22; AltName: Full=Cytochrome P450 CYP749A20 >gi|373501790|gb|AEY75214.1| cytochrome P450 CYP749A20 [Panax ginseng]	gi|373501789|gb|JN604538.1|	1802	0	Panax ginseng cytochrome P450 CYP749A20 mRNA, complete cds	sp|O48786|C734A_ARATH	265	2e-109	Cytochrome P450 734A1 OS=Arabidopsis thaliana GN=CYP734A1 PE=2 SV=1	Cj1411c	124	1e-31	COG2124	Cytochrome P450	K15639	4e-109	265	aly:ARALYDRAFT_901457	cytochrome P450, family 734, subfamily A, polypeptide 1 (PHYB activation tagged suppressor 1) [EC:1.14.-.-]	GO:0055114//oxidation-reduction process	GO:0020037//heme binding;GO:0016705//oxidoreductase activity, acting on paired donors, with incorporation or reduction of molecular oxygen;GO:0004497//monooxygenase activity;GO:0005506//iron ion binding	GO:0016021//integral to membrane
CL2428.Contig13_All	1406	gi|597500956|sp|H2DH17.1|C7A22_PANGI	192.2	1e-177	RecName: Full=Cytochrome P450 CYP749A22; AltName: Full=Cytochrome P450 CYP749A20 >gi|373501790|gb|AEY75214.1| cytochrome P450 CYP749A20 [Panax ginseng]	gi|373501789|gb|JN604538.1|	787	0	Panax ginseng cytochrome P450 CYP749A20 mRNA, complete cds	sp|O48786|C734A_ARATH	229	5e-81	Cytochrome P450 734A1 OS=Arabidopsis thaliana GN=CYP734A1 PE=2 SV=1	Cj1411c	120	3e-29	COG2124	Cytochrome P450	K15639	8e-81	228	aly:ARALYDRAFT_901457	cytochrome P450, family 734, subfamily A, polypeptide 1 (PHYB activation tagged suppressor 1) [EC:1.14.-.-]	GO:0055114//oxidation-reduction process	GO:0020037//heme binding;GO:0016705//oxidoreductase activity, acting on paired donors, with incorporation or reduction of molecular oxygen;GO:0004497//monooxygenase activity;GO:0005506//iron ion binding	GO:0016021//integral to membrane
CL2428.Contig1_All	1015	gi|597500956|sp|H2DH17.1|C7A22_PANGI	95.5	8e-20	RecName: Full=Cytochrome P450 CYP749A22; AltName: Full=Cytochrome P450 CYP749A20 >gi|373501790|gb|AEY75214.1| cytochrome P450 CYP749A20 [Panax ginseng]	gi|373501789|gb|JN604538.1|	127	3e-26	Panax ginseng cytochrome P450 CYP749A20 mRNA, complete cds	sp|O48786|C734A_ARATH	50.8	7e-07	Cytochrome P450 734A1 OS=Arabidopsis thaliana GN=CYP734A1 PE=2 SV=1	--	--	--	--	--	K15639	2e-06	50.8	ath:AT2G26710	cytochrome P450, family 734, subfamily A, polypeptide 1 (PHYB activation tagged suppressor 1) [EC:1.14.-.-]	-	GO:0046872//metal ion binding;GO:0016491//oxidoreductase activity	-
CL2428.Contig2_All	1594	gi|597500956|sp|H2DH17.1|C7A22_PANGI	294.7	1e-91	RecName: Full=Cytochrome P450 CYP749A22; AltName: Full=Cytochrome P450 CYP749A20 >gi|373501790|gb|AEY75214.1| cytochrome P450 CYP749A20 [Panax ginseng]	gi|373501789|gb|JN604538.1|	488	1e-134	Panax ginseng cytochrome P450 CYP749A20 mRNA, complete cds	sp|O48786|C734A_ARATH	120	4e-29	Cytochrome P450 734A1 OS=Arabidopsis thaliana GN=CYP734A1 PE=2 SV=1	--	--	--	--	--	K15639	5e-29	121	aly:ARALYDRAFT_901457	cytochrome P450, family 734, subfamily A, polypeptide 1 (PHYB activation tagged suppressor 1) [EC:1.14.-.-]	GO:0055114//oxidation-reduction process	GO:0020037//heme binding;GO:0016705//oxidoreductase activity, acting on paired donors, with incorporation or reduction of molecular oxygen;GO:0004497//monooxygenase activity;GO:0005506//iron ion binding	GO:0016021//integral to membrane
CL2428.Contig3_All	1311	gi|597500956|sp|H2DH17.1|C7A22_PANGI	200.7	7e-57	RecName: Full=Cytochrome P450 CYP749A22; AltName: Full=Cytochrome P450 CYP749A20 >gi|373501790|gb|AEY75214.1| cytochrome P450 CYP749A20 [Panax ginseng]	gi|373501789|gb|JN604538.1|	276	7e-71	Panax ginseng cytochrome P450 CYP749A20 mRNA, complete cds	sp|O48786|C734A_ARATH	106	1e-24	Cytochrome P450 734A1 OS=Arabidopsis thaliana GN=CYP734A1 PE=2 SV=1	--	--	--	--	--	K15639	3e-24	106	ath:AT2G26710	cytochrome P450, family 734, subfamily A, polypeptide 1 (PHYB activation tagged suppressor 1) [EC:1.14.-.-]	GO:0055114//oxidation-reduction process	GO:0020037//heme binding;GO:0016705//oxidoreductase activity, acting on paired donors, with incorporation or reduction of molecular oxygen;GO:0004497//monooxygenase activity;GO:0005506//iron ion binding	GO:0016021//integral to membrane
CL2428.Contig4_All	3538	gi|597500956|sp|H2DH17.1|C7A22_PANGI	307.8	0	RecName: Full=Cytochrome P450 CYP749A22; AltName: Full=Cytochrome P450 CYP749A20 >gi|373501790|gb|AEY75214.1| cytochrome P450 CYP749A20 [Panax ginseng]	gi|373501789|gb|JN604538.1|	1651	0	Panax ginseng cytochrome P450 CYP749A20 mRNA, complete cds	sp|O48786|C734A_ARATH	239	4e-94	Cytochrome P450 734A1 OS=Arabidopsis thaliana GN=CYP734A1 PE=2 SV=1	Cj1411c	114	3e-29	COG2124	Cytochrome P450	K15639	1e-93	239	aly:ARALYDRAFT_901457	cytochrome P450, family 734, subfamily A, polypeptide 1 (PHYB activation tagged suppressor 1) [EC:1.14.-.-]	GO:0055114//oxidation-reduction process	GO:0020037//heme binding;GO:0016705//oxidoreductase activity, acting on paired donors, with incorporation or reduction of molecular oxygen;GO:0004497//monooxygenase activity;GO:0005506//iron ion binding	GO:0016021//integral to membrane
CL2428.Contig5_All	3665	gi|597500956|sp|H2DH17.1|C7A22_PANGI	253.8	2e-71	RecName: Full=Cytochrome P450 CYP749A22; AltName: Full=Cytochrome P450 CYP749A20 >gi|373501790|gb|AEY75214.1| cytochrome P450 CYP749A20 [Panax ginseng]	gi|373501789|gb|JN604538.1|	371	4e-99	Panax ginseng cytochrome P450 CYP749A20 mRNA, complete cds	sp|O48786|C734A_ARATH	112	1e-25	Cytochrome P450 734A1 OS=Arabidopsis thaliana GN=CYP734A1 PE=2 SV=1	--	--	--	--	--	K15639	3e-25	112	ath:AT2G26710	cytochrome P450, family 734, subfamily A, polypeptide 1 (PHYB activation tagged suppressor 1) [EC:1.14.-.-]	GO:0055114//oxidation-reduction process	GO:0020037//heme binding;GO:0016705//oxidoreductase activity, acting on paired donors, with incorporation or reduction of molecular oxygen;GO:0004497//monooxygenase activity;GO:0005506//iron ion binding	GO:0016021//integral to membrane
CL2428.Contig6_All	2608	gi|597500956|sp|H2DH17.1|C7A22_PANGI	253.8	7e-73	RecName: Full=Cytochrome P450 CYP749A22; AltName: Full=Cytochrome P450 CYP749A20 >gi|373501790|gb|AEY75214.1| cytochrome P450 CYP749A20 [Panax ginseng]	gi|373501789|gb|JN604538.1|	371	3e-99	Panax ginseng cytochrome P450 CYP749A20 mRNA, complete cds	sp|O48786|C734A_ARATH	112	7e-26	Cytochrome P450 734A1 OS=Arabidopsis thaliana GN=CYP734A1 PE=2 SV=1	--	--	--	--	--	K15639	2e-25	112	ath:AT2G26710	cytochrome P450, family 734, subfamily A, polypeptide 1 (PHYB activation tagged suppressor 1) [EC:1.14.-.-]	GO:0055114//oxidation-reduction process	GO:0020037//heme binding;GO:0016705//oxidoreductase activity, acting on paired donors, with incorporation or reduction of molecular oxygen;GO:0004497//monooxygenase activity;GO:0005506//iron ion binding	GO:0016021//integral to membrane
CL2428.Contig7_All	2218	gi|597500956|sp|H2DH17.1|C7A22_PANGI	639	0	RecName: Full=Cytochrome P450 CYP749A22; AltName: Full=Cytochrome P450 CYP749A20 >gi|373501790|gb|AEY75214.1| cytochrome P450 CYP749A20 [Panax ginseng]	gi|373501789|gb|JN604538.1|	1518	0	Panax ginseng cytochrome P450 CYP749A20 mRNA, complete cds	sp|O48786|C734A_ARATH	298	1e-92	Cytochrome P450 734A1 OS=Arabidopsis thaliana GN=CYP734A1 PE=2 SV=1	Cj1411c	118	1e-27	COG2124	Cytochrome P450	K15639	3e-92	298	aly:ARALYDRAFT_901457	cytochrome P450, family 734, subfamily A, polypeptide 1 (PHYB activation tagged suppressor 1) [EC:1.14.-.-]	-	GO:0046872//metal ion binding;GO:0016491//oxidoreductase activity	GO:0016020//membrane
CL2428.Contig8_All	1792	gi|597500956|sp|H2DH17.1|C7A22_PANGI	821.6	0	RecName: Full=Cytochrome P450 CYP749A22; AltName: Full=Cytochrome P450 CYP749A20 >gi|373501790|gb|AEY75214.1| cytochrome P450 CYP749A20 [Panax ginseng]	gi|373501789|gb|JN604538.1|	1524	0	Panax ginseng cytochrome P450 CYP749A20 mRNA, complete cds	sp|O48786|C734A_ARATH	399	5e-133	Cytochrome P450 734A1 OS=Arabidopsis thaliana GN=CYP734A1 PE=2 SV=1	Cj1411c	142	3e-36	COG2124	Cytochrome P450	K15639	1e-132	399	ath:AT2G26710	cytochrome P450, family 734, subfamily A, polypeptide 1 (PHYB activation tagged suppressor 1) [EC:1.14.-.-]	GO:0055114//oxidation-reduction process	GO:0020037//heme binding;GO:0016705//oxidoreductase activity, acting on paired donors, with incorporation or reduction of molecular oxygen;GO:0004497//monooxygenase activity;GO:0005506//iron ion binding	GO:0016021//integral to membrane
CL2428.Contig9_All	1559	gi|597500956|sp|H2DH17.1|C7A22_PANGI	955.3	0	RecName: Full=Cytochrome P450 CYP749A22; AltName: Full=Cytochrome P450 CYP749A20 >gi|373501790|gb|AEY75214.1| cytochrome P450 CYP749A20 [Panax ginseng]	gi|373501789|gb|JN604538.1|	2397	0	Panax ginseng cytochrome P450 CYP749A20 mRNA, complete cds	sp|O48786|C734A_ARATH	407	1e-137	Cytochrome P450 734A1 OS=Arabidopsis thaliana GN=CYP734A1 PE=2 SV=1	AGc2890	145	1e-37	COG2124	Cytochrome P450	K15639	2e-137	408	aly:ARALYDRAFT_901457	cytochrome P450, family 734, subfamily A, polypeptide 1 (PHYB activation tagged suppressor 1) [EC:1.14.-.-]	GO:0055114//oxidation-reduction process	GO:0020037//heme binding;GO:0016705//oxidoreductase activity, acting on paired donors, with incorporation or reduction of molecular oxygen;GO:0004497//monooxygenase activity;GO:0005506//iron ion binding	GO:0016021//integral to membrane
CL2556.Contig1_All	1779	gi|332071110|gb|AED99874.1|	845.5	0	cytochrome P450 [Panax notoginseng]	gi|332071109|gb|GU997672.1|	1667	0	Panax notoginseng clone 02132n cytochrome P450 mRNA, complete cds	sp|Q9FG65|C81D1_ARATH	457	5e-156	Cytochrome P450 81D1 OS=Arabidopsis thaliana GN=CYP81D1 PE=2 SV=1	alr1450	135	7e-34	COG2124	Cytochrome P450	K00517	4e-156	458	ath:AT4G37370	[EC:1.14.-.-]	-	GO:0046872//metal ion binding;GO:0016705//oxidoreductase activity, acting on paired donors, with incorporation or reduction of molecular oxygen;GO:0004497//monooxygenase activity	-
CL2556.Contig2_All	1110	gi|332071110|gb|AED99874.1|	575.5	0	cytochrome P450 [Panax notoginseng]	gi|332071109|gb|GU997672.1|	1011	0	Panax notoginseng clone 02132n cytochrome P450 mRNA, complete cds	sp|P93147|C81E1_GLYEC	325	4e-108	Isoflavone 2'-hydroxylase OS=Glycyrrhiza echinata GN=CYP81E1 PE=1 SV=2	alr1450	96.3	3e-21	COG2124	Cytochrome P450	K00517	2e-106	322	ath:AT4G37370	[EC:1.14.-.-]	-	GO:0046872//metal ion binding;GO:0016705//oxidoreductase activity, acting on paired donors, with incorporation or reduction of molecular oxygen;GO:0004497//monooxygenase activity	-
CL2556.Contig3_All	2108	gi|332071110|gb|AED99874.1|	672.9	0	cytochrome P450 [Panax notoginseng]	gi|332071109|gb|GU997672.1|	131	4e-27	Panax notoginseng clone 02132n cytochrome P450 mRNA, complete cds	sp|Q9FG65|C81D1_ARATH	439	1e-147	Cytochrome P450 81D1 OS=Arabidopsis thaliana GN=CYP81D1 PE=2 SV=1	alr1450	102	2e-22	COG2124	Cytochrome P450	K00517	3e-148	442	ath:AT4G37400	[EC:1.14.-.-]	-	GO:0046872//metal ion binding;GO:0016705//oxidoreductase activity, acting on paired donors, with incorporation or reduction of molecular oxygen;GO:0004497//monooxygenase activity	-
CL2556.Contig4_All	301	gi|332071110|gb|AED99874.1|	155.6	9e-45	cytochrome P450 [Panax notoginseng]	gi|332071109|gb|GU997672.1|	93.7	1e-16	Panax notoginseng clone 02132n cytochrome P450 mRNA, complete cds	sp|Q9FG65|C81D1_ARATH	113	7e-31	Cytochrome P450 81D1 OS=Arabidopsis thaliana GN=CYP81D1 PE=2 SV=1	Cj1411c	50.4	5e-08	COG2124	Cytochrome P450	K00517	2e-33	121	osa:4334183	[EC:1.14.-.-]	GO:0055114//oxidation-reduction process	GO:0020037//heme binding;GO:0016705//oxidoreductase activity, acting on paired donors, with incorporation or reduction of molecular oxygen;GO:0004497//monooxygenase activity;GO:0005506//iron ion binding	-
CL2556.Contig5_All	1461	gi|332071110|gb|AED99874.1|	739.2	0	cytochrome P450 [Panax notoginseng]	gi|332071109|gb|GU997672.1|	1499	0	Panax notoginseng clone 02132n cytochrome P450 mRNA, complete cds	sp|Q9FG65|C81D1_ARATH	421	1e-143	Cytochrome P450 81D1 OS=Arabidopsis thaliana GN=CYP81D1 PE=2 SV=1	alr1450	121	2e-29	COG2124	Cytochrome P450	K00517	1e-143	422	ath:AT4G37370	[EC:1.14.-.-]	-	GO:0046872//metal ion binding;GO:0016705//oxidoreductase activity, acting on paired donors, with incorporation or reduction of molecular oxygen;GO:0004497//monooxygenase activity	-
CL2556.Contig6_All	1770	gi|332071110|gb|AED99874.1|	669.1	0	cytochrome P450 [Panax notoginseng]	gi|332071109|gb|GU997672.1|	133	8e-28	Panax notoginseng clone 02132n cytochrome P450 mRNA, complete cds	sp|Q9FG65|C81D1_ARATH	429	2e-145	Cytochrome P450 81D1 OS=Arabidopsis thaliana GN=CYP81D1 PE=2 SV=1	alr1450	107	3e-24	COG2124	Cytochrome P450	K00517	2e-150	443	ath:AT4G37400	[EC:1.14.-.-]	-	GO:0046872//metal ion binding;GO:0016705//oxidoreductase activity, acting on paired donors, with incorporation or reduction of molecular oxygen;GO:0004497//monooxygenase activity	-
CL3064.Contig1_All	1783	gi|332071121|gb|AED99879.1|	968.8	0	cytochrome P450, partial [Panax notoginseng]	gi|332071120|gb|GU997678.1|	1994	0	Panax notoginseng clone contig01705 cytochrome P450 mRNA, partial cds	sp|O48927|C78A3_SOYBN	702	0	Cytochrome P450 78A3 OS=Glycine max GN=CYP78A3 PE=2 SV=1	BH0579	104	3e-23	COG2124	Cytochrome P450	K00517	0	652	ath:AT1G01190	[EC:1.14.-.-]	GO:0048316//seed development;GO:0055114//oxidation-reduction process	GO:0016711//flavonoid 3'-monooxygenase activity;GO:0005506//iron ion binding;GO:0020037//heme binding	-
CL3064.Contig2_All	1415	gi|332071121|gb|AED99879.1|	719.9	0	cytochrome P450, partial [Panax notoginseng]	gi|332071120|gb|GU997678.1|	1199	0	Panax notoginseng clone contig01705 cytochrome P450 mRNA, partial cds	sp|O48927|C78A3_SOYBN	581	0	Cytochrome P450 78A3 OS=Glycine max GN=CYP78A3 PE=2 SV=1	BH0579	99.8	6e-22	COG2124	Cytochrome P450	K00517	0	546	ath:AT1G01190	[EC:1.14.-.-]	GO:0048316//seed development;GO:0055114//oxidation-reduction process	GO:0016711//flavonoid 3'-monooxygenase activity;GO:0005506//iron ion binding;GO:0020037//heme binding	-
CL3064.Contig3_All	1862	gi|332071121|gb|AED99879.1|	879	0	cytochrome P450, partial [Panax notoginseng]	gi|332071120|gb|GU997678.1|	1066	0	Panax notoginseng clone contig01705 cytochrome P450 mRNA, partial cds	sp|O48927|C78A3_SOYBN	709	0	Cytochrome P450 78A3 OS=Glycine max GN=CYP78A3 PE=2 SV=1	BH0579	103	5e-23	COG2124	Cytochrome P450	K00517	0	662	ath:AT1G01190	[EC:1.14.-.-]	GO:0048316//seed development;GO:0055114//oxidation-reduction process	GO:0016711//flavonoid 3'-monooxygenase activity;GO:0005506//iron ion binding;GO:0020037//heme binding	-
CL3064.Contig4_All	891	gi|332071121|gb|AED99879.1|	357.5	2e-119	cytochrome P450, partial [Panax notoginseng]	gi|332071120|gb|GU997678.1|	488	1e-135	Panax notoginseng clone contig01705 cytochrome P450 mRNA, partial cds	sp|O48927|C78A3_SOYBN	322	2e-107	Cytochrome P450 78A3 OS=Glycine max GN=CYP78A3 PE=2 SV=1	BH0579	94	5e-21	COG2124	Cytochrome P450	K00517	4e-104	315	ath:AT1G01190	[EC:1.14.-.-]	GO:0055114//oxidation-reduction process	GO:0020037//heme binding;GO:0005506//iron ion binding;GO:0016711//flavonoid 3'-monooxygenase activity	-
CL3064.Contig5_All	1569	gi|332071121|gb|AED99879.1|	805.4	0	cytochrome P450, partial [Panax notoginseng]	gi|332071120|gb|GU997678.1|	1013	0	Panax notoginseng clone contig01705 cytochrome P450 mRNA, partial cds	sp|O48927|C78A3_SOYBN	674	0	Cytochrome P450 78A3 OS=Glycine max GN=CYP78A3 PE=2 SV=1	BH0579	106	5e-24	COG2124	Cytochrome P450	K00517	0	621	ath:AT1G01190	[EC:1.14.-.-]	GO:0048316//seed development;GO:0055114//oxidation-reduction process	GO:0016711//flavonoid 3'-monooxygenase activity;GO:0005506//iron ion binding;GO:0020037//heme binding	-
CL3776.Contig1_All	1822	gi|332071112|gb|AED99875.1|	873.6	0	cytochrome P450 [Panax notoginseng]	gi|332071111|gb|GU997673.1|	973	0	Panax notoginseng clone 02294n cytochrome P450 mRNA, complete cds	sp|P24465|C71A1_PERAE	416	4e-140	Cytochrome P450 71A1 OS=Persea americana GN=CYP71A1 PE=1 SV=2	all1361	126	3e-30	COG2124	Cytochrome P450	K05280	1e-143	427	mtr:MTR_3g025230	flavonoid 3'-monooxygenase [EC:1.14.13.21]	GO:0055114//oxidation-reduction process	GO:0020037//heme binding;GO:0033772;GO:0005506//iron ion binding	-
CL3776.Contig2_All	1845	gi|332071112|gb|AED99875.1|	166.4	8e-43	cytochrome P450 [Panax notoginseng]	gi|332071111|gb|GU997673.1|	1033	0	Panax notoginseng clone 02294n cytochrome P450 mRNA, complete cds	sp|P24465|C71A1_PERAE	355	5e-116	Cytochrome P450 71A1 OS=Persea americana GN=CYP71A1 PE=1 SV=2	all1361	110	4e-25	COG2124	Cytochrome P450	K05280	6e-115	353	mtr:MTR_3g025230	flavonoid 3'-monooxygenase [EC:1.14.13.21]	GO:0055114//oxidation-reduction process	GO:0020037//heme binding;GO:0033772;GO:0005506//iron ion binding	-
CL3776.Contig3_All	1549	gi|332071112|gb|AED99875.1|	52.4	2e-18	cytochrome P450 [Panax notoginseng]	gi|332071111|gb|GU997673.1|	698	0	Panax notoginseng clone 02294n cytochrome P450 mRNA, complete cds	sp|P24465|C71A1_PERAE	274	5e-86	Cytochrome P450 71A1 OS=Persea americana GN=CYP71A1 PE=1 SV=2	alr1450	108	1e-24	COG2124	Cytochrome P450	K05280	7e-82	265	mtr:MTR_3g025230	flavonoid 3'-monooxygenase [EC:1.14.13.21]	GO:0055114//oxidation-reduction process	GO:0020037//heme binding;GO:0033772;GO:0005506//iron ion binding	-
CL3776.Contig4_All	3176	gi|332071112|gb|AED99875.1|	510.8	6e-169	cytochrome P450 [Panax notoginseng]	gi|332071111|gb|GU997673.1|	698	0	Panax notoginseng clone 02294n cytochrome P450 mRNA, complete cds	sp|P24465|C71A1_PERAE	274	2e-81	Cytochrome P450 71A1 OS=Persea americana GN=CYP71A1 PE=1 SV=2	alr1450	108	6e-24	COG2124	Cytochrome P450	K05280	2e-77	265	mtr:MTR_3g025230	flavonoid 3'-monooxygenase [EC:1.14.13.21]	GO:0055114//oxidation-reduction process	GO:0020037//heme binding;GO:0033772;GO:0005506//iron ion binding	-
CL3891.Contig1_All	1913	gi|590704264|ref|XP_007047111.1|	740	0	Cytochrome P450 [Theobroma cacao] >gi|508699372|gb|EOX91268.1| Cytochrome P450 [Theobroma cacao]	gi|225468905|ref|XM_002268879.1|	198	2e-47	PREDICTED: Vitis vinifera cytochrome P450 82C4-like (LOC100265476), mRNA	sp|Q9SZ46|C82C4_ARATH	547	0	Cytochrome P450 82C4 OS=Arabidopsis thaliana GN=CYP82C4 PE=2 SV=1	alr4833	112	7e-26	COG2124	Cytochrome P450	K00517	0	547	ath:AT4G31940	[EC:1.14.-.-]	GO:0070887//cellular response to chemical stimulus;GO:0055114//oxidation-reduction process	GO:0016711//flavonoid 3'-monooxygenase activity;GO:0005506//iron ion binding;GO:0020037//heme binding	-
CL3891.Contig2_All	1814	gi|590704264|ref|XP_007047111.1|	733.4	0	Cytochrome P450 [Theobroma cacao] >gi|508699372|gb|EOX91268.1| Cytochrome P450 [Theobroma cacao]	gi|225468905|ref|XM_002268879.1|	206	7e-50	PREDICTED: Vitis vinifera cytochrome P450 82C4-like (LOC100265476), mRNA	sp|Q9SZ46|C82C4_ARATH	542	0	Cytochrome P450 82C4 OS=Arabidopsis thaliana GN=CYP82C4 PE=2 SV=1	alr4833	112	8e-26	COG2124	Cytochrome P450	K00517	0	542	ath:AT4G31940	[EC:1.14.-.-]	GO:0070887//cellular response to chemical stimulus;GO:0055114//oxidation-reduction process	GO:0016711//flavonoid 3'-monooxygenase activity;GO:0005506//iron ion binding;GO:0020037//heme binding	-
CL4010.Contig10_All	1199	gi|597500957|sp|H2DH21.1|C7A29_PANGI	150.2	1e-38	RecName: Full=Cytochrome P450 CYP72A219; AltName: Full=Cytochrome P450 CYP72A129 >gi|373501798|gb|AEY75218.1| cytochrome P450 CYP72A129 [Panax ginseng]	gi|373501797|gb|JN604542.1|	1059	0	Panax ginseng cytochrome P450 CYP72A129 mRNA, complete cds	sp|Q05047|C72A1_CATRO	287	2e-92	Secologanin synthase OS=Catharanthus roseus GN=CYP72A1 PE=2 SV=1	AGc2890	57.8	2e-08	COG2124	Cytochrome P450	K15638	1e-75	243	ath:AT1G17060	cytochrome P450, family 72, subfamily C, polypeptide 1	GO:0055114//oxidation-reduction process	GO:0020037//heme binding;GO:0016705//oxidoreductase activity, acting on paired donors, with incorporation or reduction of molecular oxygen;GO:0004497//monooxygenase activity;GO:0005506//iron ion binding	GO:0016021//integral to membrane
CL4010.Contig11_All	368	gi|397789278|gb|AFO67228.1|	145.2	6e-44	putative cytochrome P450 72A, partial [Aralia elata]	gi|373501797|gb|JN604542.1|	89.7	2e-15	Panax ginseng cytochrome P450 CYP72A129 mRNA, complete cds	sp|Q05047|C72A1_CATRO	105	1e-27	Secologanin synthase OS=Catharanthus roseus GN=CYP72A1 PE=2 SV=1	--	--	--	--	--	K15638	2e-25	100	aly:ARALYDRAFT_494050	cytochrome P450, family 72, subfamily C, polypeptide 1	GO:0055114//oxidation-reduction process	GO:0020037//heme binding;GO:0016705//oxidoreductase activity, acting on paired donors, with incorporation or reduction of molecular oxygen;GO:0004497//monooxygenase activity;GO:0005506//iron ion binding	GO:0016021//integral to membrane
CL4010.Contig1_All	2255	gi|597500957|sp|H2DH21.1|C7A29_PANGI	765.8	0	RecName: Full=Cytochrome P450 CYP72A219; AltName: Full=Cytochrome P450 CYP72A129 >gi|373501798|gb|AEY75218.1| cytochrome P450 CYP72A129 [Panax ginseng]	gi|373501797|gb|JN604542.1|	456	1e-125	Panax ginseng cytochrome P450 CYP72A129 mRNA, complete cds	sp|Q05047|C72A1_CATRO	567	0	Secologanin synthase OS=Catharanthus roseus GN=CYP72A1 PE=2 SV=1	AGc2890	166	7e-44	COG2124	Cytochrome P450	K15638	4e-156	462	ath:AT1G17060	cytochrome P450, family 72, subfamily C, polypeptide 1	GO:0055114//oxidation-reduction process	GO:0020037//heme binding;GO:0016705//oxidoreductase activity, acting on paired donors, with incorporation or reduction of molecular oxygen;GO:0004497//monooxygenase activity;GO:0005506//iron ion binding	GO:0016021//integral to membrane
CL4010.Contig2_All	1921	gi|597500957|sp|H2DH21.1|C7A29_PANGI	874.8	0	RecName: Full=Cytochrome P450 CYP72A219; AltName: Full=Cytochrome P450 CYP72A129 >gi|373501798|gb|AEY75218.1| cytochrome P450 CYP72A129 [Panax ginseng]	gi|373501797|gb|JN604542.1|	1522	0	Panax ginseng cytochrome P450 CYP72A129 mRNA, complete cds	sp|Q05047|C72A1_CATRO	583	0	Secologanin synthase OS=Catharanthus roseus GN=CYP72A1 PE=2 SV=1	AGc2890	168	5e-45	COG2124	Cytochrome P450	K15638	3e-165	482	ath:AT1G17060	cytochrome P450, family 72, subfamily C, polypeptide 1	GO:0055114//oxidation-reduction process	GO:0020037//heme binding;GO:0016705//oxidoreductase activity, acting on paired donors, with incorporation or reduction of molecular oxygen;GO:0004497//monooxygenase activity;GO:0005506//iron ion binding	GO:0016021//integral to membrane
CL4010.Contig3_All	1896	gi|597500957|sp|H2DH21.1|C7A29_PANGI	892.1	0	RecName: Full=Cytochrome P450 CYP72A219; AltName: Full=Cytochrome P450 CYP72A129 >gi|373501798|gb|AEY75218.1| cytochrome P450 CYP72A129 [Panax ginseng]	gi|373501797|gb|JN604542.1|	1495	0	Panax ginseng cytochrome P450 CYP72A129 mRNA, complete cds	sp|Q05047|C72A1_CATRO	583	0	Secologanin synthase OS=Catharanthus roseus GN=CYP72A1 PE=2 SV=1	AGc2890	174	4e-47	COG2124	Cytochrome P450	K15638	8e-160	468	ath:AT1G17060	cytochrome P450, family 72, subfamily C, polypeptide 1	GO:0055114//oxidation-reduction process	GO:0020037//heme binding;GO:0016705//oxidoreductase activity, acting on paired donors, with incorporation or reduction of molecular oxygen;GO:0004497//monooxygenase activity;GO:0005506//iron ion binding	GO:0016021//integral to membrane
CL4010.Contig4_All	2080	gi|597500957|sp|H2DH21.1|C7A29_PANGI	924.1	0	RecName: Full=Cytochrome P450 CYP72A219; AltName: Full=Cytochrome P450 CYP72A129 >gi|373501798|gb|AEY75218.1| cytochrome P450 CYP72A129 [Panax ginseng]	gi|373501797|gb|JN604542.1|	1901	0	Panax ginseng cytochrome P450 CYP72A129 mRNA, complete cds	sp|Q05047|C72A1_CATRO	587	0	Secologanin synthase OS=Catharanthus roseus GN=CYP72A1 PE=2 SV=1	AGc2890	170	2e-45	COG2124	Cytochrome P450	K15638	4e-161	473	ath:AT1G17060	cytochrome P450, family 72, subfamily C, polypeptide 1	GO:0055114//oxidation-reduction process	GO:0020037//heme binding;GO:0016705//oxidoreductase activity, acting on paired donors, with incorporation or reduction of molecular oxygen;GO:0004497//monooxygenase activity;GO:0005506//iron ion binding	GO:0016021//integral to membrane
CL4010.Contig5_All	1829	gi|597500957|sp|H2DH21.1|C7A29_PANGI	907.1	0	RecName: Full=Cytochrome P450 CYP72A219; AltName: Full=Cytochrome P450 CYP72A129 >gi|373501798|gb|AEY75218.1| cytochrome P450 CYP72A129 [Panax ginseng]	gi|373501797|gb|JN604542.1|	1855	0	Panax ginseng cytochrome P450 CYP72A129 mRNA, complete cds	sp|Q05047|C72A1_CATRO	590	0	Secologanin synthase OS=Catharanthus roseus GN=CYP72A1 PE=2 SV=1	AGc2890	172	1e-46	COG2124	Cytochrome P450	K15638	6e-159	465	ath:AT1G17060	cytochrome P450, family 72, subfamily C, polypeptide 1	GO:0055114//oxidation-reduction process	GO:0020037//heme binding;GO:0016705//oxidoreductase activity, acting on paired donors, with incorporation or reduction of molecular oxygen;GO:0004497//monooxygenase activity;GO:0005506//iron ion binding	GO:0016021//integral to membrane
CL4010.Contig6_All	1967	gi|597500957|sp|H2DH21.1|C7A29_PANGI	924.1	0	RecName: Full=Cytochrome P450 CYP72A219; AltName: Full=Cytochrome P450 CYP72A129 >gi|373501798|gb|AEY75218.1| cytochrome P450 CYP72A129 [Panax ginseng]	gi|373501797|gb|JN604542.1|	1891	0	Panax ginseng cytochrome P450 CYP72A129 mRNA, complete cds	sp|Q05047|C72A1_CATRO	578	0	Secologanin synthase OS=Catharanthus roseus GN=CYP72A1 PE=2 SV=1	AGc2890	166	4e-44	COG2124	Cytochrome P450	K15638	5e-161	472	ath:AT1G17060	cytochrome P450, family 72, subfamily C, polypeptide 1	GO:0055114//oxidation-reduction process	GO:0020037//heme binding;GO:0016705//oxidoreductase activity, acting on paired donors, with incorporation or reduction of molecular oxygen;GO:0004497//monooxygenase activity;GO:0005506//iron ion binding	GO:0016021//integral to membrane
CL4010.Contig8_All	2137	gi|597500957|sp|H2DH21.1|C7A29_PANGI	125.2	2e-28	RecName: Full=Cytochrome P450 CYP72A219; AltName: Full=Cytochrome P450 CYP72A129 >gi|373501798|gb|AEY75218.1| cytochrome P450 CYP72A129 [Panax ginseng]	gi|373501797|gb|JN604542.1|	856	0	Panax ginseng cytochrome P450 CYP72A129 mRNA, complete cds	sp|Q05047|C72A1_CATRO	473	2e-160	Secologanin synthase OS=Catharanthus roseus GN=CYP72A1 PE=2 SV=1	AGc2890	156	2e-40	COG2124	Cytochrome P450	K15638	1e-122	373	ath:AT1G17060	cytochrome P450, family 72, subfamily C, polypeptide 1	GO:0055114//oxidation-reduction process	GO:0020037//heme binding;GO:0016705//oxidoreductase activity, acting on paired donors, with incorporation or reduction of molecular oxygen;GO:0004497//monooxygenase activity;GO:0005506//iron ion binding	GO:0016021//integral to membrane
CL4010.Contig9_All	1496	gi|597500957|sp|H2DH21.1|C7A29_PANGI	815.8	0	RecName: Full=Cytochrome P450 CYP72A219; AltName: Full=Cytochrome P450 CYP72A129 >gi|373501798|gb|AEY75218.1| cytochrome P450 CYP72A129 [Panax ginseng]	gi|373501797|gb|JN604542.1|	1608	0	Panax ginseng cytochrome P450 CYP72A129 mRNA, complete cds	sp|Q05047|C72A1_CATRO	521	0	Secologanin synthase OS=Catharanthus roseus GN=CYP72A1 PE=2 SV=1	AGc2890	130	2e-32	COG2124	Cytochrome P450	K15638	3e-135	400	ath:AT1G17060	cytochrome P450, family 72, subfamily C, polypeptide 1	GO:0055114//oxidation-reduction process	GO:0020037//heme binding;GO:0016705//oxidoreductase activity, acting on paired donors, with incorporation or reduction of molecular oxygen;GO:0004497//monooxygenase activity;GO:0005506//iron ion binding	GO:0016021//integral to membrane
CL4258.Contig1_All	1014	gi|71725821|gb|AAZ39038.1|	501.9	4e-176	cytochrome P450 90A2 [Camellia japonica]	gi|71725820|gb|DQ086118.1|	402	1e-109	Camellia japonica cytochrome P450 90A2 mRNA, complete cds	sp|Q42569|C90A1_ARATH	457	8e-161	Cytochrome P450 90A1 OS=Arabidopsis thaliana GN=CYP90A1 PE=2 SV=1	slr0574	103	4e-24	COG2124	Cytochrome P450	K09588	2e-161	457	ath:AT5G05690	cytochrome P450, family 90, subfamily A, polypeptide 1 [EC:1.14.-.-]	GO:0055114//oxidation-reduction process	GO:0020037//heme binding;GO:0016705//oxidoreductase activity, acting on paired donors, with incorporation or reduction of molecular oxygen;GO:0004497//monooxygenase activity;GO:0005506//iron ion binding	-
CL4258.Contig2_All	434	gi|71725821|gb|AAZ39038.1|	242.7	1e-77	cytochrome P450 90A2 [Camellia japonica]	gi|481048298|gb|KC633286.1|	236	2e-59	Petunia x hybrida CPD mRNA, partial cds	sp|Q42569|C90A1_ARATH	207	5e-66	Cytochrome P450 90A1 OS=Arabidopsis thaliana GN=CYP90A1 PE=2 SV=1	--	--	--	--	--	K09588	3e-68	214	gmx:100775886	cytochrome P450, family 90, subfamily A, polypeptide 1 [EC:1.14.-.-]	GO:0055114//oxidation-reduction process	GO:0020037//heme binding;GO:0016705//oxidoreductase activity, acting on paired donors, with incorporation or reduction of molecular oxygen;GO:0004497//monooxygenase activity;GO:0005506//iron ion binding	-
CL450.Contig10_All	1749	gi|46359653|dbj|BAD15331.1|	648.3	0	cytochrome P450 [Panax ginseng]	gi|373501791|gb|JN604539.1|	111	3e-21	Panax ginseng cytochrome P450 CYP736A12 mRNA, complete cds	sp|P24465|C71A1_PERAE	416	2e-140	Cytochrome P450 71A1 OS=Persea americana GN=CYP71A1 PE=1 SV=2	BH0579	121	5e-29	COG2124	Cytochrome P450	K09755	1e-172	500	rcu:RCOM_0193830	ferulate-5-hydroxylase [EC:1.14.-.-]	-	GO:0046872//metal ion binding;GO:0016705//oxidoreductase activity, acting on paired donors, with incorporation or reduction of molecular oxygen;GO:0004497//monooxygenase activity	GO:0016020//membrane
CL450.Contig11_All	1724	gi|46359653|dbj|BAD15331.1|	652.5	0	cytochrome P450 [Panax ginseng]	gi|46359652|dbj|AB122079.1|	109	1e-20	Panax ginseng mRNA for cytochrome P450, complete cds	sp|P24465|C71A1_PERAE	422	1e-142	Cytochrome P450 71A1 OS=Persea americana GN=CYP71A1 PE=1 SV=2	BH0579	122	3e-29	COG2124	Cytochrome P450	K09755	1e-172	499	rcu:RCOM_0193830	ferulate-5-hydroxylase [EC:1.14.-.-]	-	GO:0046872//metal ion binding;GO:0016705//oxidoreductase activity, acting on paired donors, with incorporation or reduction of molecular oxygen;GO:0004497//monooxygenase activity	GO:0016020//membrane
CL450.Contig12_All	1746	gi|597500955|sp|H2DH18.1|C7A12_PANGI	634.4	0	RecName: Full=Cytochrome P450 CYP736A12 >gi|373501792|gb|AEY75215.1| cytochrome P450 CYP736A12 [Panax ginseng]	gi|373501791|gb|JN604539.1|	79.8	1e-11	Panax ginseng cytochrome P450 CYP736A12 mRNA, complete cds	sp|P24465|C71A1_PERAE	416	4e-140	Cytochrome P450 71A1 OS=Persea americana GN=CYP71A1 PE=1 SV=2	BH0579	109	5e-25	COG2124	Cytochrome P450	K09755	4e-180	519	rcu:RCOM_0193830	ferulate-5-hydroxylase [EC:1.14.-.-]	-	GO:0046872//metal ion binding;GO:0016705//oxidoreductase activity, acting on paired donors, with incorporation or reduction of molecular oxygen;GO:0004497//monooxygenase activity	GO:0016020//membrane
CL450.Contig1_All	1709	gi|46359653|dbj|BAD15331.1|	642.1	0	cytochrome P450 [Panax ginseng]	gi|46359652|dbj|AB122079.1|	109	1e-20	Panax ginseng mRNA for cytochrome P450, complete cds	sp|P24465|C71A1_PERAE	419	2e-141	Cytochrome P450 71A1 OS=Persea americana GN=CYP71A1 PE=1 SV=2	BH0579	119	2e-28	COG2124	Cytochrome P450	K09755	2e-168	489	rcu:RCOM_0193830	ferulate-5-hydroxylase [EC:1.14.-.-]	-	GO:0046872//metal ion binding;GO:0016705//oxidoreductase activity, acting on paired donors, with incorporation or reduction of molecular oxygen;GO:0004497//monooxygenase activity	GO:0016020//membrane
CL450.Contig2_All	1999	gi|597500955|sp|H2DH18.1|C7A12_PANGI	732.2	0	RecName: Full=Cytochrome P450 CYP736A12 >gi|373501792|gb|AEY75215.1| cytochrome P450 CYP736A12 [Panax ginseng]	gi|46359652|dbj|AB122079.1|	266	1e-67	Panax ginseng mRNA for cytochrome P450, complete cds	sp|P24465|C71A1_PERAE	407	2e-135	Cytochrome P450 71A1 OS=Persea americana GN=CYP71A1 PE=1 SV=2	BH0579	101	3e-22	COG2124	Cytochrome P450	K09755	9e-178	516	rcu:RCOM_0193830	ferulate-5-hydroxylase [EC:1.14.-.-]	GO:0055114//oxidation-reduction process	GO:0020037//heme binding;GO:0016705//oxidoreductase activity, acting on paired donors, with incorporation or reduction of molecular oxygen;GO:0004497//monooxygenase activity;GO:0005506//iron ion binding	GO:0016021//integral to membrane
CL450.Contig3_All	1263	gi|597500955|sp|H2DH18.1|C7A12_PANGI	615.5	0	RecName: Full=Cytochrome P450 CYP736A12 >gi|373501792|gb|AEY75215.1| cytochrome P450 CYP736A12 [Panax ginseng]	gi|373501791|gb|JN604539.1|	886	0	Panax ginseng cytochrome P450 CYP736A12 mRNA, complete cds	sp|P24465|C71A1_PERAE	280	1e-89	Cytochrome P450 71A1 OS=Persea americana GN=CYP71A1 PE=1 SV=2	BH0579	97.8	2e-21	COG2124	Cytochrome P450	K09755	6e-118	354	rcu:RCOM_0193830	ferulate-5-hydroxylase [EC:1.14.-.-]	GO:0055114//oxidation-reduction process	GO:0020037//heme binding;GO:0016705//oxidoreductase activity, acting on paired donors, with incorporation or reduction of molecular oxygen;GO:0004497//monooxygenase activity;GO:0005506//iron ion binding	GO:0016021//integral to membrane
CL450.Contig4_All	457	gi|46359653|dbj|BAD15331.1|	233.4	9e-74	cytochrome P450 [Panax ginseng]	gi|46359652|dbj|AB122079.1|	264	8e-68	Panax ginseng mRNA for cytochrome P450, complete cds	sp|Q42798|C93A1_SOYBN	116	4e-31	Cytochrome P450 93A1 OS=Glycine max GN=CYP93A1 PE=2 SV=1	--	--	--	--	--	K13083	2e-32	121	gmx:547705	cytochrome P450, family 75, subfamily A (flavonoid 3',5'-hydroxylase) [EC:1.14.13.88]	GO:0055114//oxidation-reduction process	GO:0020037//heme binding;GO:0016705//oxidoreductase activity, acting on paired donors, with incorporation or reduction of molecular oxygen;GO:0004497//monooxygenase activity;GO:0005506//iron ion binding	GO:0016021//integral to membrane
CL450.Contig5_All	1479	gi|597500955|sp|H2DH18.1|C7A12_PANGI	778.5	0	RecName: Full=Cytochrome P450 CYP736A12 >gi|373501792|gb|AEY75215.1| cytochrome P450 CYP736A12 [Panax ginseng]	gi|373501791|gb|JN604539.1|	963	0	Panax ginseng cytochrome P450 CYP736A12 mRNA, complete cds	sp|P24465|C71A1_PERAE	399	4e-135	Cytochrome P450 71A1 OS=Persea americana GN=CYP71A1 PE=1 SV=2	BH0579	108	7e-25	COG2124	Cytochrome P450	K09755	5e-168	484	rcu:RCOM_0193830	ferulate-5-hydroxylase [EC:1.14.-.-]	GO:0055114//oxidation-reduction process	GO:0020037//heme binding;GO:0016705//oxidoreductase activity, acting on paired donors, with incorporation or reduction of molecular oxygen;GO:0004497//monooxygenase activity;GO:0005506//iron ion binding	GO:0016021//integral to membrane
CL450.Contig6_All	1288	gi|597500955|sp|H2DH18.1|C7A12_PANGI	322.4	5e-104	RecName: Full=Cytochrome P450 CYP736A12 >gi|373501792|gb|AEY75215.1| cytochrome P450 CYP736A12 [Panax ginseng]	gi|46359652|dbj|AB122079.1|	252	9e-64	Panax ginseng mRNA for cytochrome P450, complete cds	sp|P24465|C71A1_PERAE	167	1e-46	Cytochrome P450 71A1 OS=Persea americana GN=CYP71A1 PE=1 SV=2	--	--	--	--	--	K09755	3e-65	218	rcu:RCOM_0193830	ferulate-5-hydroxylase [EC:1.14.-.-]	GO:0055114//oxidation-reduction process	GO:0020037//heme binding;GO:0016705//oxidoreductase activity, acting on paired donors, with incorporation or reduction of molecular oxygen;GO:0004497//monooxygenase activity;GO:0005506//iron ion binding	GO:0016021//integral to membrane
CL450.Contig7_All	1568	gi|597500955|sp|H2DH18.1|C7A12_PANGI	322.4	1e-102	RecName: Full=Cytochrome P450 CYP736A12 >gi|373501792|gb|AEY75215.1| cytochrome P450 CYP736A12 [Panax ginseng]	gi|46359652|dbj|AB122079.1|	252	1e-63	Panax ginseng mRNA for cytochrome P450, complete cds	sp|P24465|C71A1_PERAE	167	9e-46	Cytochrome P450 71A1 OS=Persea americana GN=CYP71A1 PE=1 SV=2	--	--	--	--	--	K09755	4e-64	218	rcu:RCOM_0193830	ferulate-5-hydroxylase [EC:1.14.-.-]	GO:0055114//oxidation-reduction process	GO:0020037//heme binding;GO:0016705//oxidoreductase activity, acting on paired donors, with incorporation or reduction of molecular oxygen;GO:0004497//monooxygenase activity;GO:0005506//iron ion binding	GO:0016021//integral to membrane
CL450.Contig8_All	1007	gi|46359653|dbj|BAD15331.1|	364	1e-121	cytochrome P450 [Panax ginseng]	gi|147841054|emb|AM479052.2|	93.7	4e-16	Vitis vinifera contig VV78X076254.8, whole genome shotgun sequence	sp|P24465|C71A1_PERAE	201	1e-60	Cytochrome P450 71A1 OS=Persea americana GN=CYP71A1 PE=1 SV=2	--	--	--	--	--	K09755	2e-83	262	rcu:RCOM_0193830	ferulate-5-hydroxylase [EC:1.14.-.-]	-	GO:0046872//metal ion binding;GO:0016705//oxidoreductase activity, acting on paired donors, with incorporation or reduction of molecular oxygen;GO:0004497//monooxygenase activity	GO:0016020//membrane
CL450.Contig9_All	1667	gi|46359653|dbj|BAD15331.1|	92.4	6e-18	cytochrome P450 [Panax ginseng]	gi|373501791|gb|JN604539.1|	79.8	1e-11	Panax ginseng cytochrome P450 CYP736A12 mRNA, complete cds	sp|P24465|C71A1_PERAE	348	4e-114	Cytochrome P450 71A1 OS=Persea americana GN=CYP71A1 PE=1 SV=2	BH0579	88.6	2e-19	COG2124	Cytochrome P450	K09755	1e-142	422	rcu:RCOM_0193830	ferulate-5-hydroxylase [EC:1.14.-.-]	-	GO:0046872//metal ion binding;GO:0016705//oxidoreductase activity, acting on paired donors, with incorporation or reduction of molecular oxygen;GO:0004497//monooxygenase activity	GO:0016020//membrane
CL4658.Contig1_All	2005	gi|332071094|gb|AED99866.1|	843.2	0	cytochrome P450 [Panax notoginseng]	gi|332071093|gb|GU997664.1|	1039	0	Panax notoginseng clone 00008n cytochrome P450 mRNA, complete cds	sp|P48417|CP74_LINUS	702	0	Allene oxide synthase, chloroplastic OS=Linum usitatissimum GN=CYP74A PE=1 SV=1	Rv0764c	53.9	7e-07	COG2124	Cytochrome P450	K01723	0	777	pop:POPTR_644172	hydroperoxide dehydratase [EC:4.2.1.92]	GO:0031407//oxylipin metabolic process;GO:0055114//oxidation-reduction process;GO:0009753//response to jasmonic acid stimulus;GO:0009620//response to fungus;GO:0009611//response to wounding	GO:0009978//allene oxide synthase activity;GO:0016705//oxidoreductase activity, acting on paired donors, with incorporation or reduction of molecular oxygen;GO:0004497//monooxygenase activity;GO:0047987;GO:0020037//heme binding;GO:0005506//iron ion binding	GO:0005739//mitochondrion;GO:0009941//chloroplast envelope;GO:0009535//chloroplast thylakoid membrane
CL4658.Contig3_All	299	gi|378529670|gb|AFC17171.1|	57.4	1e-09	cytochrome P450 allene oxide synthase, partial [Populus laurifolia]	gi|332071093|gb|GU997664.1|	63.9	1e-07	Panax notoginseng clone 00008n cytochrome P450 mRNA, complete cds	sp|Q7Y0C8|C74A1_ORYSJ	52	4e-09	Allene oxide synthase 1, chloroplastic OS=Oryza sativa subsp. japonica GN=CYP74A1 PE=2 SV=1	--	--	--	--	--	K01723	9e-10	55.1	pop:POPTR_644172	hydroperoxide dehydratase [EC:4.2.1.92]	GO:0031407//oxylipin metabolic process;GO:0055114//oxidation-reduction process;GO:0009753//response to jasmonic acid stimulus;GO:0009620//response to fungus;GO:0009611//response to wounding	GO:0009978//allene oxide synthase activity;GO:0016705//oxidoreductase activity, acting on paired donors, with incorporation or reduction of molecular oxygen;GO:0004497//monooxygenase activity;GO:0020037//heme binding;GO:0005506//iron ion binding	GO:0005739//mitochondrion;GO:0009941//chloroplast envelope;GO:0009535//chloroplast thylakoid membrane
CL475.Contig1_All	367	gi|353441072|gb|AEQ94120.1|	86.7	9e-21	putative cytochrome P450 protein [Elaeis guineensis]	gi|388827890|gb|JF803812.1|	196	1e-47	Bupleurum chinense cytochrome P450 CYP707A67 mRNA, complete cds	sp|Q05JG2|ABAH1_ORYSJ	84	5e-20	Abscisic acid 8'-hydroxylase 1 OS=Oryza sativa subsp. japonica GN=CYP707A5 PE=2 SV=1	--	--	--	--	--	K09843	6e-21	87.8	rcu:RCOM_0814150	(+)-abscisic acid 8'-hydroxylase [EC:1.14.13.93]	GO:0055114//oxidation-reduction process;GO:0009414//response to water deprivation;GO:0046345//abscisic acid catabolic process;GO:0048838//release of seed from dormancy;GO:0050832//defense response to fungus;GO:0009639//response to red or far red light	GO:0010295//(+)-abscisic acid 8'-hydroxylase activity;GO:0020037//heme binding;GO:0005506//iron ion binding	GO:0016021//integral to membrane;GO:0005789//endoplasmic reticulum membrane
CL475.Contig2_All	1309	gi|388827891|gb|AFK79028.1|	220.7	3e-120	cytochrome P450 CYP707A67 [Bupleurum chinense]	gi|388827890|gb|JF803812.1|	391	1e-105	Bupleurum chinense cytochrome P450 CYP707A67 mRNA, complete cds	sp|Q949P1|ABAH1_ARATH	206	7e-102	Abscisic acid 8'-hydroxylase 1 OS=Arabidopsis thaliana GN=CYP707A1 PE=2 SV=1	slr0574	64.3	2e-22	COG2124	Cytochrome P450	K09843	4e-114	233	rcu:RCOM_0814150	(+)-abscisic acid 8'-hydroxylase [EC:1.14.13.93]	GO:0055114//oxidation-reduction process;GO:0009687//abscisic acid metabolic process;GO:0009414//response to water deprivation;GO:0048838//release of seed from dormancy;GO:0050832//defense response to fungus;GO:0009639//response to red or far red light	GO:0010295//(+)-abscisic acid 8'-hydroxylase activity;GO:0020037//heme binding;GO:0005506//iron ion binding	-
CL475.Contig3_All	1723	gi|388827891|gb|AFK79028.1|	62	3e-08	cytochrome P450 CYP707A67 [Bupleurum chinense]	gi|388827890|gb|JF803812.1|	289	6e-75	Bupleurum chinense cytochrome P450 CYP707A67 mRNA, complete cds	sp|Q05JG2|ABAH1_ORYSJ	146	1e-51	Abscisic acid 8'-hydroxylase 1 OS=Oryza sativa subsp. japonica GN=CYP707A5 PE=2 SV=1	slr0574	53.5	5e-11	COG2124	Cytochrome P450	K09843	1e-59	151	rcu:RCOM_0814150	(+)-abscisic acid 8'-hydroxylase [EC:1.14.13.93]	GO:0055114//oxidation-reduction process;GO:0009687//abscisic acid metabolic process;GO:0009414//response to water deprivation;GO:0048838//release of seed from dormancy;GO:0050832//defense response to fungus;GO:0009639//response to red or far red light	GO:0010295//(+)-abscisic acid 8'-hydroxylase activity;GO:0020037//heme binding;GO:0005506//iron ion binding	-
CL475.Contig4_All	1155	gi|388827891|gb|AFK79028.1|	62	1e-08	cytochrome P450 CYP707A67 [Bupleurum chinense]	gi|388827890|gb|JF803812.1|	428	1e-117	Bupleurum chinense cytochrome P450 CYP707A67 mRNA, complete cds	sp|Q949P1|ABAH1_ARATH	219	3e-67	Abscisic acid 8'-hydroxylase 1 OS=Arabidopsis thaliana GN=CYP707A1 PE=2 SV=1	slr0574	82.8	1e-16	COG2124	Cytochrome P450	K09843	3e-78	249	rcu:RCOM_0814150	(+)-abscisic acid 8'-hydroxylase [EC:1.14.13.93]	GO:0055114//oxidation-reduction process;GO:0009687//abscisic acid metabolic process;GO:0009414//response to water deprivation;GO:0048838//release of seed from dormancy;GO:0050832//defense response to fungus;GO:0009639//response to red or far red light	GO:0010295//(+)-abscisic acid 8'-hydroxylase activity;GO:0020037//heme binding;GO:0005506//iron ion binding	-
CL475.Contig5_All	1683	gi|388827891|gb|AFK79028.1|	62	3e-08	cytochrome P450 CYP707A67 [Bupleurum chinense]	gi|388827890|gb|JF803812.1|	281	1e-72	Bupleurum chinense cytochrome P450 CYP707A67 mRNA, complete cds	sp|Q949P1|ABAH1_ARATH	142	5e-53	Abscisic acid 8'-hydroxylase 1 OS=Arabidopsis thaliana GN=CYP707A1 PE=2 SV=1	slr0574	54.7	1e-11	COG2124	Cytochrome P450	K09843	1e-61	154	rcu:RCOM_0814150	(+)-abscisic acid 8'-hydroxylase [EC:1.14.13.93]	GO:0055114//oxidation-reduction process;GO:0009687//abscisic acid metabolic process;GO:0009414//response to water deprivation;GO:0048838//release of seed from dormancy;GO:0050832//defense response to fungus;GO:0009639//response to red or far red light	GO:0010295//(+)-abscisic acid 8'-hydroxylase activity;GO:0020037//heme binding;GO:0005506//iron ion binding	-
CL475.Contig6_All	1393	gi|388827891|gb|AFK79028.1|	62	2e-08	cytochrome P450 CYP707A67 [Bupleurum chinense]	gi|388827890|gb|JF803812.1|	502	1e-139	Bupleurum chinense cytochrome P450 CYP707A67 mRNA, complete cds	sp|Q949P1|ABAH1_ARATH	341	4e-113	Abscisic acid 8'-hydroxylase 1 OS=Arabidopsis thaliana GN=CYP707A1 PE=2 SV=1	slr0574	109	3e-25	COG2124	Cytochrome P450	K09843	7e-128	380	rcu:RCOM_0814150	(+)-abscisic acid 8'-hydroxylase [EC:1.14.13.93]	GO:0055114//oxidation-reduction process;GO:0009687//abscisic acid metabolic process;GO:0009414//response to water deprivation;GO:0048838//release of seed from dormancy;GO:0050832//defense response to fungus;GO:0009639//response to red or far red light	GO:0010295//(+)-abscisic acid 8'-hydroxylase activity;GO:0020037//heme binding;GO:0005506//iron ion binding	-
CL475.Contig7_All	1729	gi|388827891|gb|AFK79028.1|	62	3e-08	cytochrome P450 CYP707A67 [Bupleurum chinense]	gi|388827890|gb|JF803812.1|	188	2e-44	Bupleurum chinense cytochrome P450 CYP707A67 mRNA, complete cds	sp|Q949P1|ABAH1_ARATH	122	8e-47	Abscisic acid 8'-hydroxylase 1 OS=Arabidopsis thaliana GN=CYP707A1 PE=2 SV=1	slr0574	44.7	1e-08	COG2124	Cytochrome P450	K09843	2e-55	133	rcu:RCOM_0814150	(+)-abscisic acid 8'-hydroxylase [EC:1.14.13.93]	-	GO:0016491//oxidoreductase activity	-
CL475.Contig8_All	1216	gi|388827891|gb|AFK79028.1|	450.3	6e-155	cytochrome P450 CYP707A67 [Bupleurum chinense]	gi|388827890|gb|JF803812.1|	618	1e-174	Bupleurum chinense cytochrome P450 CYP707A67 mRNA, complete cds	sp|Q949P1|ABAH1_ARATH	382	4e-130	Abscisic acid 8'-hydroxylase 1 OS=Arabidopsis thaliana GN=CYP707A1 PE=2 SV=1	slr0574	119	5e-29	COG2124	Cytochrome P450	K09843	3e-146	424	rcu:RCOM_0814150	(+)-abscisic acid 8'-hydroxylase [EC:1.14.13.93]	GO:0055114//oxidation-reduction process;GO:0009687//abscisic acid metabolic process;GO:0009414//response to water deprivation;GO:0048838//release of seed from dormancy;GO:0050832//defense response to fungus;GO:0009639//response to red or far red light	GO:0010295//(+)-abscisic acid 8'-hydroxylase activity;GO:0020037//heme binding;GO:0005506//iron ion binding	-
CL5389.Contig1_All	1041	gi|460407756|ref|XP_004249316.1|	312	5e-101	PREDICTED: cytochrome P450 86B1-like isoform 1 [Solanum lycopersicum] >gi|460407758|ref|XP_004249317.1| PREDICTED: cytochrome P450 86B1-like isoform 2 [Solanum lycopersicum]	gi|460408666|ref|XR_183220.1|	77.8	2e-11	PREDICTED: Solanum lycopersicum cytochrome P450 86B1-like (LOC101262371), misc_RNA	sp|Q9FMY1|C86B1_ARATH	178	4e-51	Cytochrome P450 86B1 OS=Arabidopsis thaliana GN=CYP86B1 PE=2 SV=1	VNG0422G	70.1	1e-12	COG2124	Cytochrome P450	K00517	1e-59	201	ath:AT5G52320	[EC:1.14.-.-]	-	GO:0016491//oxidoreductase activity;GO:0005488//binding	-
CL5389.Contig2_All	1402	gi|460407756|ref|XP_004249316.1|	527.7	0	PREDICTED: cytochrome P450 86B1-like isoform 1 [Solanum lycopersicum] >gi|460407758|ref|XP_004249317.1| PREDICTED: cytochrome P450 86B1-like isoform 2 [Solanum lycopersicum]	gi|460408666|ref|XR_183220.1|	77.8	3e-11	PREDICTED: Solanum lycopersicum cytochrome P450 86B1-like (LOC101262371), misc_RNA	sp|Q9FMY1|C86B1_ARATH	290	2e-92	Cytochrome P450 86B1 OS=Arabidopsis thaliana GN=CYP86B1 PE=2 SV=1	BH0579	87.8	5e-18	COG2124	Cytochrome P450	K00517	2e-116	352	ath:AT5G52320	[EC:1.14.-.-]	-	-	-
CL5529.Contig1_All	1592	gi|565344850|ref|XP_006339516.1|	783.5	0	PREDICTED: cytochrome P450 704C1-like [Solanum tuberosum]	gi|225453788|ref|XM_002270637.1|	311	1e-81	PREDICTED: Vitis vinifera cytochrome P450 704C1-like (LOC100262525), mRNA	sp|Q50EK3|C04C1_PINTA	524	0	Cytochrome P450 704C1 OS=Pinus taeda GN=CYP704C1 PE=2 SV=1	BH0579	137	1e-34	COG2124	Cytochrome P450	K00517	4e-113	345	ath:AT3G56630	[EC:1.14.-.-]	GO:0055114//oxidation-reduction process	GO:0020037//heme binding;GO:0016705//oxidoreductase activity, acting on paired donors, with incorporation or reduction of molecular oxygen;GO:0004497//monooxygenase activity;GO:0005506//iron ion binding	-
CL5529.Contig3_All	589	gi|590722849|ref|XP_007052013.1|	305.4	1e-104	Cytochrome P450 family protein [Theobroma cacao] >gi|508704274|gb|EOX96170.1| Cytochrome P450 family protein [Theobroma cacao]	gi|565345384|ref|XM_006339715.1|	230	2e-57	PREDICTED: Solanum tuberosum cytochrome P450 704C1-like (LOC102603562), mRNA	sp|Q50EK3|C04C1_PINTA	224	3e-71	Cytochrome P450 704C1 OS=Pinus taeda GN=CYP704C1 PE=2 SV=1	BH0579	74.3	4e-15	COG2124	Cytochrome P450	K15398	8e-51	172	ppp:PHYPADRAFT_151187	cytochrome P450, family 86, subfamily A, polypeptide 2/4/7/8 (fatty acid omega-hydroxylase) [EC:1.14.-.-]	GO:0055114//oxidation-reduction process	GO:0020037//heme binding;GO:0016705//oxidoreductase activity, acting on paired donors, with incorporation or reduction of molecular oxygen;GO:0004497//monooxygenase activity;GO:0005506//iron ion binding	-
CL5554.Contig1_All	2101	gi|332071108|gb|AED99873.1|	896	0	cytochrome P450 [Panax notoginseng]	gi|332071107|gb|GU997671.1|	1818	0	Panax notoginseng clone 01796n cytochrome P450 mRNA, complete cds	sp|A6YIH8|C7D55_HYOMU	548	0	Premnaspirodiene oxygenase OS=Hyoscyamus muticus GN=CYP71D55 PE=1 SV=1	all1361	123	4e-29	COG2124	Cytochrome P450	K13267	5e-148	441	gmx:100814284	cytochrome P450, family 71, subfamily D, polypeptide 9 (flavonoid 6-hydroxylase) [EC:1.14.13.-]	GO:0055114//oxidation-reduction process	GO:0020037//heme binding;GO:0016705//oxidoreductase activity, acting on paired donors, with incorporation or reduction of molecular oxygen;GO:0004497//monooxygenase activity;GO:0005506//iron ion binding	GO:0016021//integral to membrane
CL5554.Contig2_All	1595	gi|332071114|gb|AED99876.1|	849.4	0	cytochrome P450 [Panax notoginseng]	gi|332071113|gb|GU997674.1|	1088	0	Panax notoginseng clone 03717n cytochrome P450 mRNA, complete cds	sp|A6YIH8|C7D55_HYOMU	536	0	Premnaspirodiene oxygenase OS=Hyoscyamus muticus GN=CYP71D55 PE=1 SV=1	all1361	109	6e-25	COG2124	Cytochrome P450	K13267	1e-147	434	gmx:100814284	cytochrome P450, family 71, subfamily D, polypeptide 9 (flavonoid 6-hydroxylase) [EC:1.14.13.-]	GO:0055114//oxidation-reduction process	GO:0020037//heme binding;GO:0016705//oxidoreductase activity, acting on paired donors, with incorporation or reduction of molecular oxygen;GO:0004497//monooxygenase activity;GO:0005506//iron ion binding	GO:0016021//integral to membrane
CL5554.Contig3_All	1642	gi|332071108|gb|AED99873.1|	915.2	0	cytochrome P450 [Panax notoginseng]	gi|332071107|gb|GU997671.1|	1546	0	Panax notoginseng clone 01796n cytochrome P450 mRNA, complete cds	sp|A6YIH8|C7D55_HYOMU	544	0	Premnaspirodiene oxygenase OS=Hyoscyamus muticus GN=CYP71D55 PE=1 SV=1	all1361	127	8e-31	COG2124	Cytochrome P450	K13267	1e-152	447	gmx:100814284	cytochrome P450, family 71, subfamily D, polypeptide 9 (flavonoid 6-hydroxylase) [EC:1.14.13.-]	GO:0055114//oxidation-reduction process	GO:0020037//heme binding;GO:0016705//oxidoreductase activity, acting on paired donors, with incorporation or reduction of molecular oxygen;GO:0004497//monooxygenase activity;GO:0005506//iron ion binding	GO:0016021//integral to membrane
CL5554.Contig4_All	1146	gi|332071114|gb|AED99876.1|	619.4	0	cytochrome P450 [Panax notoginseng]	gi|332071113|gb|GU997674.1|	1187	0	Panax notoginseng clone 03717n cytochrome P450 mRNA, complete cds	sp|A6YIH8|C7D55_HYOMU	380	4e-129	Premnaspirodiene oxygenase OS=Hyoscyamus muticus GN=CYP71D55 PE=1 SV=1	all1361	112	1e-26	COG2124	Cytochrome P450	K13267	4e-106	322	gmx:100814284	cytochrome P450, family 71, subfamily D, polypeptide 9 (flavonoid 6-hydroxylase) [EC:1.14.13.-]	GO:0055114//oxidation-reduction process	GO:0020037//heme binding;GO:0016705//oxidoreductase activity, acting on paired donors, with incorporation or reduction of molecular oxygen;GO:0004497//monooxygenase activity;GO:0005506//iron ion binding	GO:0016021//integral to membrane
CL5554.Contig5_All	1950	gi|332071108|gb|AED99873.1|	872.1	0	cytochrome P450 [Panax notoginseng]	gi|373501795|gb|JN604541.1|	1275	0	Panax ginseng cytochrome P450 CYP71D313 mRNA, complete cds	sp|A6YIH8|C7D55_HYOMU	542	0	Premnaspirodiene oxygenase OS=Hyoscyamus muticus GN=CYP71D55 PE=1 SV=1	all1361	114	4e-26	COG2124	Cytochrome P450	K13267	7e-145	431	gmx:100814284	cytochrome P450, family 71, subfamily D, polypeptide 9 (flavonoid 6-hydroxylase) [EC:1.14.13.-]	GO:0055114//oxidation-reduction process	GO:0020037//heme binding;GO:0016705//oxidoreductase activity, acting on paired donors, with incorporation or reduction of molecular oxygen;GO:0004497//monooxygenase activity;GO:0005506//iron ion binding	GO:0016021//integral to membrane
CL5554.Contig6_All	1691	gi|332071114|gb|AED99876.1|	886.3	0	cytochrome P450 [Panax notoginseng]	gi|332071113|gb|GU997674.1|	2347	0	Panax notoginseng clone 03717n cytochrome P450 mRNA, complete cds	sp|A6YIH8|C7D55_HYOMU	517	3e-180	Premnaspirodiene oxygenase OS=Hyoscyamus muticus GN=CYP71D55 PE=1 SV=1	all1361	123	2e-29	COG2124	Cytochrome P450	K13267	4e-145	429	gmx:100814284	cytochrome P450, family 71, subfamily D, polypeptide 9 (flavonoid 6-hydroxylase) [EC:1.14.13.-]	GO:0055114//oxidation-reduction process	GO:0020037//heme binding;GO:0016705//oxidoreductase activity, acting on paired donors, with incorporation or reduction of molecular oxygen;GO:0004497//monooxygenase activity;GO:0005506//iron ion binding	GO:0016021//integral to membrane
CL5554.Contig7_All	1867	gi|332071108|gb|AED99873.1|	957.2	0	cytochrome P450 [Panax notoginseng]	gi|332071107|gb|GU997671.1|	2385	0	Panax notoginseng clone 01796n cytochrome P450 mRNA, complete cds	sp|A6YIH8|C7D55_HYOMU	550	0	Premnaspirodiene oxygenase OS=Hyoscyamus muticus GN=CYP71D55 PE=1 SV=1	all1361	131	7e-32	COG2124	Cytochrome P450	K13267	4e-149	441	gmx:100814284	cytochrome P450, family 71, subfamily D, polypeptide 9 (flavonoid 6-hydroxylase) [EC:1.14.13.-]	GO:0055114//oxidation-reduction process	GO:0020037//heme binding;GO:0016705//oxidoreductase activity, acting on paired donors, with incorporation or reduction of molecular oxygen;GO:0004497//monooxygenase activity;GO:0005506//iron ion binding	GO:0016021//integral to membrane
CL5554.Contig8_All	1223	gi|332071108|gb|AED99873.1|	609	0	cytochrome P450 [Panax notoginseng]	gi|332071113|gb|GU997674.1|	1013	0	Panax notoginseng clone 03717n cytochrome P450 mRNA, complete cds	sp|A6YIH8|C7D55_HYOMU	377	2e-127	Premnaspirodiene oxygenase OS=Hyoscyamus muticus GN=CYP71D55 PE=1 SV=1	all1361	113	1e-26	COG2124	Cytochrome P450	K13267	5e-105	320	gmx:100814284	cytochrome P450, family 71, subfamily D, polypeptide 9 (flavonoid 6-hydroxylase) [EC:1.14.13.-]	GO:0055114//oxidation-reduction process	GO:0020037//heme binding;GO:0016705//oxidoreductase activity, acting on paired donors, with incorporation or reduction of molecular oxygen;GO:0004497//monooxygenase activity;GO:0005506//iron ion binding	GO:0016021//integral to membrane
CL5554.Contig9_All	863	gi|597500970|sp|H2DH20.1|C7D13_PANGI	320.5	2e-105	RecName: Full=Cytochrome P450 CYP71D313 >gi|373501796|gb|AEY75217.1| cytochrome P450 CYP71D313 [Panax ginseng]	gi|373501795|gb|JN604541.1|	254	2e-64	Panax ginseng cytochrome P450 CYP71D313 mRNA, complete cds	sp|A6YIH8|C7D55_HYOMU	173	2e-50	Premnaspirodiene oxygenase OS=Hyoscyamus muticus GN=CYP71D55 PE=1 SV=1	--	--	--	--	--	K13267	3e-33	128	gmx:100814284	cytochrome P450, family 71, subfamily D, polypeptide 9 (flavonoid 6-hydroxylase) [EC:1.14.13.-]	GO:0055114//oxidation-reduction process	GO:0020037//heme binding;GO:0016705//oxidoreductase activity, acting on paired donors, with incorporation or reduction of molecular oxygen;GO:0004497//monooxygenase activity;GO:0005506//iron ion binding	GO:0016021//integral to membrane
CL5652.Contig1_All	2978	gi|332071102|gb|AED99870.1|	753.4	0	cytochrome P450 [Panax notoginseng]	gi|332071101|gb|GU997668.1|	567	1e-158	Panax notoginseng clone 00637-01103 cytochrome P450 mRNA, complete cds	sp|P48417|CP74_LINUS	383	4e-122	Allene oxide synthase, chloroplastic OS=Linum usitatissimum GN=CYP74A PE=1 SV=1	slr0574	54.3	9e-07	COG2124	Cytochrome P450	K10528	0	646	rcu:RCOM_1016730	hydroperoxide lyase [EC:4.1.2.-]	GO:0009611//response to wounding;GO:0055114//oxidation-reduction process	GO:0047987;GO:0004497//monooxygenase activity;GO:0005506//iron ion binding;GO:0020037//heme binding;GO:0016705//oxidoreductase activity, acting on paired donors, with incorporation or reduction of molecular oxygen	GO:0009941//chloroplast envelope
CL5652.Contig2_All	2828	gi|332071102|gb|AED99870.1|	753.4	0	cytochrome P450 [Panax notoginseng]	gi|332071101|gb|GU997668.1|	567	1e-158	Panax notoginseng clone 00637-01103 cytochrome P450 mRNA, complete cds	sp|P48417|CP74_LINUS	383	1e-122	Allene oxide synthase, chloroplastic OS=Linum usitatissimum GN=CYP74A PE=1 SV=1	slr0574	54.3	8e-07	COG2124	Cytochrome P450	K10528	0	646	rcu:RCOM_1016730	hydroperoxide lyase [EC:4.1.2.-]	GO:0009611//response to wounding;GO:0055114//oxidation-reduction process	GO:0047987;GO:0004497//monooxygenase activity;GO:0005506//iron ion binding;GO:0020037//heme binding;GO:0016705//oxidoreductase activity, acting on paired donors, with incorporation or reduction of molecular oxygen	GO:0009941//chloroplast envelope
CL5652.Contig3_All	1472	gi|332071102|gb|AED99870.1|	571.6	0	cytochrome P450 [Panax notoginseng]	gi|332071101|gb|GU997668.1|	539	1e-150	Panax notoginseng clone 00637-01103 cytochrome P450 mRNA, complete cds	sp|Q40778|C74A2_PARAR	253	1e-78	Allene oxide synthase OS=Parthenium argentatum GN=CYP74A2 PE=1 SV=2	--	--	--	--	--	K10528	3e-162	469	vvi:100251750	hydroperoxide lyase [EC:4.1.2.-]	GO:0009611//response to wounding;GO:0055114//oxidation-reduction process	GO:0047987;GO:0004497//monooxygenase activity;GO:0005506//iron ion binding;GO:0020037//heme binding;GO:0016705//oxidoreductase activity, acting on paired donors, with incorporation or reduction of molecular oxygen	GO:0009941//chloroplast envelope
CL5652.Contig4_All	1648	gi|332071102|gb|AED99870.1|	761.5	0	cytochrome P450 [Panax notoginseng]	gi|332071101|gb|GU997668.1|	650	0	Panax notoginseng clone 00637-01103 cytochrome P450 mRNA, complete cds	sp|P48417|CP74_LINUS	396	1e-132	Allene oxide synthase, chloroplastic OS=Linum usitatissimum GN=CYP74A PE=1 SV=1	slr0574	52.4	2e-06	COG2124	Cytochrome P450	K10528	0	654	vvi:100251750	hydroperoxide lyase [EC:4.1.2.-]	GO:0009611//response to wounding;GO:0055114//oxidation-reduction process	GO:0047987;GO:0004497//monooxygenase activity;GO:0005506//iron ion binding;GO:0020037//heme binding;GO:0016705//oxidoreductase activity, acting on paired donors, with incorporation or reduction of molecular oxygen	GO:0009941//chloroplast envelope
CL5652.Contig5_All	2868	gi|332071102|gb|AED99870.1|	754.6	0	cytochrome P450 [Panax notoginseng]	gi|332071101|gb|GU997668.1|	559	1e-156	Panax notoginseng clone 00637-01103 cytochrome P450 mRNA, complete cds	sp|P48417|CP74_LINUS	384	6e-123	Allene oxide synthase, chloroplastic OS=Linum usitatissimum GN=CYP74A PE=1 SV=1	slr0574	56.6	2e-07	COG2124	Cytochrome P450	K10528	0	652	rcu:RCOM_1016730	hydroperoxide lyase [EC:4.1.2.-]	GO:0009611//response to wounding;GO:0055114//oxidation-reduction process	GO:0047987;GO:0004497//monooxygenase activity;GO:0005506//iron ion binding;GO:0020037//heme binding;GO:0016705//oxidoreductase activity, acting on paired donors, with incorporation or reduction of molecular oxygen	GO:0009941//chloroplast envelope
CL5652.Contig6_All	1667	gi|332071102|gb|AED99870.1|	896	0	cytochrome P450 [Panax notoginseng]	gi|332071101|gb|GU997668.1|	1844	0	Panax notoginseng clone 00637-01103 cytochrome P450 mRNA, complete cds	sp|P48417|CP74_LINUS	392	7e-131	Allene oxide synthase, chloroplastic OS=Linum usitatissimum GN=CYP74A PE=1 SV=1	slr0574	60.8	3e-09	COG2124	Cytochrome P450	K10528	0	702	vvi:100251750	hydroperoxide lyase [EC:4.1.2.-]	GO:0009611//response to wounding;GO:0055114//oxidation-reduction process	GO:0047987;GO:0004497//monooxygenase activity;GO:0005506//iron ion binding;GO:0020037//heme binding;GO:0016705//oxidoreductase activity, acting on paired donors, with incorporation or reduction of molecular oxygen	GO:0009941//chloroplast envelope
CL5776.Contig1_All	628	gi|460386682|ref|XP_004239025.1|	285	1e-92	PREDICTED: cytochrome P450 734A1-like [Solanum lycopersicum]	gi|565364167|ref|XM_006348737.1|	172	3e-40	PREDICTED: Solanum tuberosum 11-oxo-beta-amyrin 30-oxidase-like (LOC102604064), mRNA	sp|O48786|C734A_ARATH	132	4e-36	Cytochrome P450 734A1 OS=Arabidopsis thaliana GN=CYP734A1 PE=2 SV=1	--	--	--	--	--	K15639	1e-35	132	ath:AT2G26710	cytochrome P450, family 734, subfamily A, polypeptide 1 (PHYB activation tagged suppressor 1) [EC:1.14.-.-]	-	GO:0046872//metal ion binding;GO:0016491//oxidoreductase activity	-
CL5917.Contig1_All	767	gi|388827891|gb|AFK79028.1|	387.1	1e-132	cytochrome P450 CYP707A67 [Bupleurum chinense]	gi|388827890|gb|JF803812.1|	424	1e-116	Bupleurum chinense cytochrome P450 CYP707A67 mRNA, complete cds	sp|Q949P1|ABAH1_ARATH	352	7e-121	Abscisic acid 8'-hydroxylase 1 OS=Arabidopsis thaliana GN=CYP707A1 PE=2 SV=1	slr0574	97.1	2e-22	COG2124	Cytochrome P450	K09843	2e-120	352	ath:AT4G19230	(+)-abscisic acid 8'-hydroxylase [EC:1.14.13.93]	GO:0055114//oxidation-reduction process;GO:0009687//abscisic acid metabolic process;GO:0009414//response to water deprivation;GO:0048838//release of seed from dormancy;GO:0050832//defense response to fungus;GO:0009639//response to red or far red light	GO:0010295//(+)-abscisic acid 8'-hydroxylase activity;GO:0019825//oxygen binding;GO:0020037//heme binding;GO:0005506//iron ion binding	GO:0005576//extracellular region
CL5917.Contig2_All	829	gi|388827891|gb|AFK79028.1|	101.7	8e-100	cytochrome P450 CYP707A67 [Bupleurum chinense]	gi|388827890|gb|JF803812.1|	331	8e-88	Bupleurum chinense cytochrome P450 CYP707A67 mRNA, complete cds	sp|Q949P1|ABAH1_ARATH	281	2e-92	Abscisic acid 8'-hydroxylase 1 OS=Arabidopsis thaliana GN=CYP707A1 PE=2 SV=1	slr0574	74.7	1e-14	COG2124	Cytochrome P450	K09843	5e-92	281	ath:AT4G19230	(+)-abscisic acid 8'-hydroxylase [EC:1.14.13.93]	GO:0055114//oxidation-reduction process;GO:0009687//abscisic acid metabolic process;GO:0009414//response to water deprivation;GO:0048838//release of seed from dormancy;GO:0050832//defense response to fungus;GO:0009639//response to red or far red light	GO:0010295//(+)-abscisic acid 8'-hydroxylase activity;GO:0019825//oxygen binding;GO:0020037//heme binding;GO:0005506//iron ion binding	GO:0005576//extracellular region
CL5917.Contig3_All	1010	gi|388827891|gb|AFK79028.1|	85.1	2e-16	cytochrome P450 CYP707A67 [Bupleurum chinense]	gi|388827890|gb|JF803812.1|	337	2e-89	Bupleurum chinense cytochrome P450 CYP707A67 mRNA, complete cds	sp|Q949P1|ABAH1_ARATH	266	7e-86	Abscisic acid 8'-hydroxylase 1 OS=Arabidopsis thaliana GN=CYP707A1 PE=2 SV=1	slr0574	80.5	4e-16	COG2124	Cytochrome P450	K09843	2e-85	266	ath:AT4G19230	(+)-abscisic acid 8'-hydroxylase [EC:1.14.13.93]	GO:0055114//oxidation-reduction process;GO:0009687//abscisic acid metabolic process;GO:0009414//response to water deprivation;GO:0048838//release of seed from dormancy;GO:0050832//defense response to fungus;GO:0009639//response to red or far red light	GO:0010295//(+)-abscisic acid 8'-hydroxylase activity;GO:0019825//oxygen binding;GO:0020037//heme binding;GO:0005506//iron ion binding	GO:0005576//extracellular region
CL5917.Contig4_All	1072	gi|388827891|gb|AFK79028.1|	82.8	1e-15	cytochrome P450 CYP707A67 [Bupleurum chinense]	gi|388827890|gb|JF803812.1|	244	2e-61	Bupleurum chinense cytochrome P450 CYP707A67 mRNA, complete cds	sp|Q949P1|ABAH1_ARATH	197	5e-67	Abscisic acid 8'-hydroxylase 1 OS=Arabidopsis thaliana GN=CYP707A1 PE=2 SV=1	slr0574	60.5	2e-09	COG2124	Cytochrome P450	K09843	1e-66	197	ath:AT4G19230	(+)-abscisic acid 8'-hydroxylase [EC:1.14.13.93]	GO:0055114//oxidation-reduction process;GO:0009687//abscisic acid metabolic process;GO:0009414//response to water deprivation;GO:0048838//release of seed from dormancy;GO:0050832//defense response to fungus;GO:0009639//response to red or far red light	GO:0010295//(+)-abscisic acid 8'-hydroxylase activity;GO:0019825//oxygen binding;GO:0020037//heme binding;GO:0005506//iron ion binding	GO:0005576//extracellular region
CL6145.Contig1_All	1714	gi|359489376|ref|XP_002271420.2|	209.9	6e-120	PREDICTED: LOW QUALITY PROTEIN: cytochrome P450 76C4-like [Vitis vinifera]	--	--	--	--	sp|O64638|C76C3_ARATH	220	8e-110	Cytochrome P450 76C3 OS=Arabidopsis thaliana GN=CYP76C3 PE=2 SV=2	all1361	108	2e-24	COG2124	Cytochrome P450	K00517	4e-82	208	ath:AT5G25140	[EC:1.14.-.-]	-	GO:0046872//metal ion binding;GO:0004497//monooxygenase activity;GO:0016705//oxidoreductase activity, acting on paired donors, with incorporation or reduction of molecular oxygen	-
CL6145.Contig2_All	1593	gi|359489376|ref|XP_002271420.2|	457.6	2e-155	PREDICTED: LOW QUALITY PROTEIN: cytochrome P450 76C4-like [Vitis vinifera]	--	--	--	--	sp|Q8VWZ7|C76B6_CATRO	425	1e-144	Geraniol 8-hydroxylase OS=Catharanthus roseus GN=CYP76B6 PE=1 SV=1	BH0579	127	3e-31	COG2124	Cytochrome P450	K00517	1e-134	400	osa:4348172	[EC:1.14.-.-]	-	GO:0016491//oxidoreductase activity;GO:0005488//binding	-
CL6145.Contig3_All	1168	gi|359489510|ref|XP_003633931.1|	349.7	2e-115	PREDICTED: LOW QUALITY PROTEIN: cytochrome P450 76C4-like [Vitis vinifera]	gi|147816421|emb|AM477185.2|	69.9	7e-09	Vitis vinifera contig VV78X255331.5, whole genome shotgun sequence	sp|Q8VWZ7|C76B6_CATRO	322	2e-106	Geraniol 8-hydroxylase OS=Catharanthus roseus GN=CYP76B6 PE=1 SV=1	BH0579	119	3e-29	COG2124	Cytochrome P450	K00517	8e-95	293	osa:4348172	[EC:1.14.-.-]	-	GO:0016491//oxidoreductase activity;GO:0005488//binding	-
CL623.Contig1_All	2773	gi|565344860|ref|XP_006339521.1|	92.8	1e-17	PREDICTED: cytochrome P450 704C1-like [Solanum tuberosum]	gi|160956576|emb|CU230989.1|	153	1e-33	Populus EST from mild drought-stressed leaves	sp|Q50EK3|C04C1_PINTA	141	3e-47	Cytochrome P450 704C1 OS=Pinus taeda GN=CYP704C1 PE=2 SV=1	BH0579	73.6	7e-13	COG2124	Cytochrome P450	K15398	2e-24	84.3	ppp:PHYPADRAFT_151187	cytochrome P450, family 86, subfamily A, polypeptide 2/4/7/8 (fatty acid omega-hydroxylase) [EC:1.14.-.-]	GO:0006278//RNA-dependent DNA replication;GO:0055114//oxidation-reduction process	GO:0003964//RNA-directed DNA polymerase activity;GO:0004497//monooxygenase activity;GO:0003723//RNA binding;GO:0005506//iron ion binding;GO:0020037//heme binding;GO:0016705//oxidoreductase activity, acting on paired donors, with incorporation or reduction of molecular oxygen	-
CL623.Contig2_All	2504	gi|565344860|ref|XP_006339521.1|	636	0	PREDICTED: cytochrome P450 704C1-like [Solanum tuberosum]	gi|160956576|emb|CU230989.1|	153	1e-33	Populus EST from mild drought-stressed leaves	sp|Q50EK3|C04C1_PINTA	405	9e-133	Cytochrome P450 704C1 OS=Pinus taeda GN=CYP704C1 PE=2 SV=1	BH0579	108	3e-24	COG2124	Cytochrome P450	K15398	5e-64	225	gmx:100792719	cytochrome P450, family 86, subfamily A, polypeptide 2/4/7/8 (fatty acid omega-hydroxylase) [EC:1.14.-.-]	GO:0055114//oxidation-reduction process	GO:0004497//monooxygenase activity;GO:0005506//iron ion binding;GO:0020037//heme binding;GO:0016705//oxidoreductase activity, acting on paired donors, with incorporation or reduction of molecular oxygen	GO:0005783//endoplasmic reticulum
CL6296.Contig1_All	2007	gi|46370702|gb|AAS90126.1|	779.6	0	cytochrome P450 [Ammi majus]	gi|373501801|gb|JN604544.1|	858	0	Panax ginseng cytochrome P450 CYP82H23 mRNA, partial cds	sp|Q9SZ46|C82C4_ARATH	540	0	Cytochrome P450 82C4 OS=Arabidopsis thaliana GN=CYP82C4 PE=2 SV=1	alr1450	122	4e-29	COG2124	Cytochrome P450	K00517	0	540	ath:AT4G31940	[EC:1.14.-.-]	GO:0055114//oxidation-reduction process	GO:0020037//heme binding;GO:0016705//oxidoreductase activity, acting on paired donors, with incorporation or reduction of molecular oxygen;GO:0004497//monooxygenase activity;GO:0005506//iron ion binding	-
CL6296.Contig2_All	1076	gi|46370702|gb|AAS90126.1|	540.4	0	cytochrome P450 [Ammi majus]	gi|373501801|gb|JN604544.1|	381	1e-102	Panax ginseng cytochrome P450 CYP82H23 mRNA, partial cds	sp|O49394|C82C2_ARATH	395	3e-135	Cytochrome P450 82C2 OS=Arabidopsis thaliana GN=CYP82C2 PE=2 SV=2	alr1450	120	1e-29	COG2124	Cytochrome P450	K00517	1e-134	395	ath:AT4G31940	[EC:1.14.-.-]	GO:0055114//oxidation-reduction process	GO:0020037//heme binding;GO:0016705//oxidoreductase activity, acting on paired donors, with incorporation or reduction of molecular oxygen;GO:0004497//monooxygenase activity;GO:0005506//iron ion binding	-
CL6296.Contig3_All	2074	gi|225428620|ref|XP_002284806.1|	703.4	0	PREDICTED: cytochrome P450 82C4 [Vitis vinifera]	gi|373501801|gb|JN604544.1|	373	1e-100	Panax ginseng cytochrome P450 CYP82H23 mRNA, partial cds	sp|Q9SZ46|C82C4_ARATH	559	0	Cytochrome P450 82C4 OS=Arabidopsis thaliana GN=CYP82C4 PE=2 SV=1	BH0579	124	1e-29	COG2124	Cytochrome P450	K00517	0	559	ath:AT4G31940	[EC:1.14.-.-]	GO:0070887//cellular response to chemical stimulus;GO:0055114//oxidation-reduction process	GO:0004497//monooxygenase activity;GO:0005506//iron ion binding;GO:0020037//heme binding;GO:0016705//oxidoreductase activity, acting on paired donors, with incorporation or reduction of molecular oxygen	-
CL6296.Contig4_All	2070	gi|225428620|ref|XP_002284806.1|	702.2	0	PREDICTED: cytochrome P450 82C4 [Vitis vinifera]	gi|373501801|gb|JN604544.1|	369	9e-99	Panax ginseng cytochrome P450 CYP82H23 mRNA, partial cds	sp|Q9SZ46|C82C4_ARATH	556	0	Cytochrome P450 82C4 OS=Arabidopsis thaliana GN=CYP82C4 PE=2 SV=1	BH0579	124	1e-29	COG2124	Cytochrome P450	K00517	0	556	ath:AT4G31940	[EC:1.14.-.-]	GO:0070887//cellular response to chemical stimulus;GO:0055114//oxidation-reduction process	GO:0004497//monooxygenase activity;GO:0005506//iron ion binding;GO:0020037//heme binding;GO:0016705//oxidoreductase activity, acting on paired donors, with incorporation or reduction of molecular oxygen	-
CL6310.Contig4_All	1868	gi|565393245|ref|XP_006362292.1|	705.7	0	PREDICTED: cytochrome P450 734A1-like [Solanum tuberosum]	gi|565393244|ref|XM_006362230.1|	155	2e-34	PREDICTED: Solanum tuberosum cytochrome P450 734A1-like (LOC102599333), mRNA	sp|O48786|C734A_ARATH	451	4e-153	Cytochrome P450 734A1 OS=Arabidopsis thaliana GN=CYP734A1 PE=2 SV=1	AGc2890	174	3e-47	COG2124	Cytochrome P450	K15639	9e-154	454	aly:ARALYDRAFT_901457	cytochrome P450, family 734, subfamily A, polypeptide 1 (PHYB activation tagged suppressor 1) [EC:1.14.-.-]	GO:0055114//oxidation-reduction process	GO:0020037//heme binding;GO:0016705//oxidoreductase activity, acting on paired donors, with incorporation or reduction of molecular oxygen;GO:0004497//monooxygenase activity;GO:0005506//iron ion binding;GO:0050616	-
CL6314.Contig2_All	2154	gi|590566368|ref|XP_007010212.1|	78.6	1e-13	Cytochrome P450 isoform 2 [Theobroma cacao] >gi|508727125|gb|EOY19022.1| Cytochrome P450 isoform 2 [Theobroma cacao]	--	--	--	--	sp|O48786|C734A_ARATH	204	2e-57	Cytochrome P450 734A1 OS=Arabidopsis thaliana GN=CYP734A1 PE=2 SV=1	AGc2890	115	2e-26	COG2124	Cytochrome P450	K15639	4e-57	204	ath:AT2G26710	cytochrome P450, family 734, subfamily A, polypeptide 1 (PHYB activation tagged suppressor 1) [EC:1.14.-.-]	-	GO:0016491//oxidoreductase activity;GO:0005488//binding	-
CL6314.Contig4_All	2446	gi|590566368|ref|XP_007010212.1|	78.6	1e-13	Cytochrome P450 isoform 2 [Theobroma cacao] >gi|508727125|gb|EOY19022.1| Cytochrome P450 isoform 2 [Theobroma cacao]	--	--	--	--	sp|O48786|C734A_ARATH	204	5e-57	Cytochrome P450 734A1 OS=Arabidopsis thaliana GN=CYP734A1 PE=2 SV=1	AGc2890	115	2e-26	COG2124	Cytochrome P450	K15639	1e-56	204	ath:AT2G26710	cytochrome P450, family 734, subfamily A, polypeptide 1 (PHYB activation tagged suppressor 1) [EC:1.14.-.-]	-	GO:0016491//oxidoreductase activity;GO:0005488//binding	-
CL6456.Contig1_All	826	gi|356503771|ref|XP_003520677.1|	263.5	3e-83	PREDICTED: cytochrome P450 76A2-like [Glycine max]	gi|568856691|ref|XM_006481850.1|	85.7	8e-14	PREDICTED: Citrus sinensis cytochrome P450 76A2-like (LOC102617975), mRNA	sp|P37122|C76A2_SOLME	247	7e-79	Cytochrome P450 76A2 OS=Solanum melongena GN=CYP76A2 PE=2 SV=1	AGc2890	86.3	2e-18	COG2124	Cytochrome P450	K00517	1e-56	190	osa:4348172	[EC:1.14.-.-]	GO:0055114//oxidation-reduction process	GO:0020037//heme binding;GO:0033772;GO:0005506//iron ion binding	-
CL6456.Contig2_All	766	gi|590631528|ref|XP_007027589.1|	68.2	3e-11	Cytochrome P450 76A2 [Theobroma cacao] >gi|508716194|gb|EOY08091.1| Cytochrome P450 76A2 [Theobroma cacao]	gi|568856691|ref|XM_006481850.1|	83.8	3e-13	PREDICTED: Citrus sinensis cytochrome P450 76A2-like (LOC102617975), mRNA	sp|P37121|C76A1_SOLME	244	1e-78	Cytochrome P450 76A1 (Fragment) OS=Solanum melongena GN=CYP76A1 PE=2 SV=1	AGc2890	87.8	3e-19	COG2124	Cytochrome P450	K00517	1e-55	186	osa:4348172	[EC:1.14.-.-]	GO:0055114//oxidation-reduction process	GO:0020037//heme binding;GO:0033772;GO:0005506//iron ion binding	-
CL6659.Contig1_All	1694	gi|332071116|gb|AED99877.1|	887.5	0	cytochrome P450 [Panax notoginseng]	gi|332071115|gb|GU997675.1|	2351	0	Panax notoginseng clone 04451n cytochrome P450 mRNA, complete cds	sp|Q9LJK2|ABAH4_ARATH	675	0	Abscisic acid 8'-hydroxylase 4 OS=Arabidopsis thaliana GN=CYP707A4 PE=2 SV=2	slr0574	206	6e-60	COG2124	Cytochrome P450	K09843	0	779	vvi:100245540	(+)-abscisic acid 8'-hydroxylase [EC:1.14.13.93]	GO:0055114//oxidation-reduction process	GO:0020037//heme binding;GO:0016705//oxidoreductase activity, acting on paired donors, with incorporation or reduction of molecular oxygen;GO:0004497//monooxygenase activity;GO:0005506//iron ion binding	-
CL6659.Contig3_All	1685	gi|566166561|ref|XP_006384409.1|	718	0	cytochrome P450 family protein [Populus trichocarpa] >gi|550341027|gb|ERP62206.1| cytochrome P450 family protein [Populus trichocarpa]	gi|225428813|ref|XM_002282197.1|	351	2e-93	PREDICTED: Vitis vinifera abscisic acid 8'-hydroxylase 4-like (LOC100246968), mRNA	sp|Q9LJK2|ABAH4_ARATH	657	0	Abscisic acid 8'-hydroxylase 4 OS=Arabidopsis thaliana GN=CYP707A4 PE=2 SV=2	slr0574	177	4e-49	COG2124	Cytochrome P450	K09843	0	717	pop:POPTR_704322	(+)-abscisic acid 8'-hydroxylase [EC:1.14.13.93]	GO:0055114//oxidation-reduction process	GO:0020037//heme binding;GO:0016705//oxidoreductase activity, acting on paired donors, with incorporation or reduction of molecular oxygen;GO:0004497//monooxygenase activity;GO:0005506//iron ion binding	-
CL7121.Contig1_All	1369	gi|565369595|ref|XP_006351420.1|	163.7	1e-150	PREDICTED: cytochrome P450 71A22-like [Solanum tuberosum]	gi|147767045|emb|AM451429.2|	101	2e-18	Vitis vinifera contig VV78X017581.6, whole genome shotgun sequence	sp|O49340|C71AC_ARATH	275	2e-103	Cytochrome P450 71A12 OS=Arabidopsis thaliana GN=CYP71A12 PE=2 SV=1	alr1450	58.9	1e-08	COG2124	Cytochrome P450	K00517	5e-103	275	ath:AT2G30750	[EC:1.14.-.-]	-	GO:0016709//oxidoreductase activity, acting on paired donors, with incorporation or reduction of molecular oxygen, NAD(P)H as one donor, and incorporation of one atom of oxygen;GO:0046872//metal ion binding	-
CL7121.Contig2_All	1808	gi|565369595|ref|XP_006351420.1|	329.3	0	PREDICTED: cytochrome P450 71A22-like [Solanum tuberosum]	gi|147767045|emb|AM451429.2|	250	5e-63	Vitis vinifera contig VV78X017581.6, whole genome shotgun sequence	sp|P37117|C71A4_SOLME	276	6e-143	Cytochrome P450 71A4 OS=Solanum melongena GN=CYP71A4 PE=2 SV=1	all1361	100	8e-22	COG2124	Cytochrome P450	K00517	6e-129	268	ath:AT2G30750	[EC:1.14.-.-]	-	GO:0016709//oxidoreductase activity, acting on paired donors, with incorporation or reduction of molecular oxygen, NAD(P)H as one donor, and incorporation of one atom of oxygen;GO:0046872//metal ion binding	-
CL7121.Contig3_All	1829	gi|565369595|ref|XP_006351420.1|	710.7	0	PREDICTED: cytochrome P450 71A22-like [Solanum tuberosum]	gi|147767045|emb|AM451429.2|	240	5e-60	Vitis vinifera contig VV78X017581.6, whole genome shotgun sequence	sp|P37117|C71A4_SOLME	518	1e-179	Cytochrome P450 71A4 OS=Solanum melongena GN=CYP71A4 PE=2 SV=1	BH0579	106	6e-24	COG2124	Cytochrome P450	K00517	1e-161	473	ath:AT2G30750	[EC:1.14.-.-]	-	GO:0016709//oxidoreductase activity, acting on paired donors, with incorporation or reduction of molecular oxygen, NAD(P)H as one donor, and incorporation of one atom of oxygen;GO:0046872//metal ion binding	-
CL7404.Contig1_All	1692	gi|225458055|ref|XP_002278300.1|	682.6	0	PREDICTED: cytochrome P450 83B1 [Vitis vinifera]	gi|359492199|ref|XM_002278264.2|	97.6	4e-17	PREDICTED: Vitis vinifera cytochrome P450 83B1-like (LOC100260935), mRNA	sp|O65782|C83B1_ARATH	487	2e-168	Cytochrome P450 83B1 OS=Arabidopsis thaliana GN=CYP83B1 PE=1 SV=1	alr1450	115	6e-27	COG2124	Cytochrome P450	K11818	7e-168	487	ath:AT4G31500	cytochrome P450, family 83, subfamily B, polypeptide 1 [EC:1.14.-.-]	GO:0055114//oxidation-reduction process	GO:0016709//oxidoreductase activity, acting on paired donors, with incorporation or reduction of molecular oxygen, NAD(P)H as one donor, and incorporation of one atom of oxygen;GO:0020037//heme binding;GO:0005506//iron ion binding	-
CL7404.Contig3_All	2047	gi|225458055|ref|XP_002278300.1|	699.1	0	PREDICTED: cytochrome P450 83B1 [Vitis vinifera]	gi|359492199|ref|XM_002278264.2|	115	2e-22	PREDICTED: Vitis vinifera cytochrome P450 83B1-like (LOC100260935), mRNA	sp|O65782|C83B1_ARATH	487	1e-166	Cytochrome P450 83B1 OS=Arabidopsis thaliana GN=CYP83B1 PE=1 SV=1	alr1450	122	4e-29	COG2124	Cytochrome P450	K11818	3e-166	487	ath:AT4G31500	cytochrome P450, family 83, subfamily B, polypeptide 1 [EC:1.14.-.-]	GO:0055114//oxidation-reduction process	GO:0016709//oxidoreductase activity, acting on paired donors, with incorporation or reduction of molecular oxygen, NAD(P)H as one donor, and incorporation of one atom of oxygen;GO:0020037//heme binding;GO:0005506//iron ion binding	-
CL7597.Contig1_All	2221	gi|225455608|ref|XP_002270428.1|	776.2	0	PREDICTED: cytochrome P450 704C1-like [Vitis vinifera]	gi|225455607|ref|XM_002270392.1|	464	1e-127	PREDICTED: Vitis vinifera cytochrome P450 704C1-like (LOC100247993), mRNA	sp|Q50EK3|C04C1_PINTA	520	2e-178	Cytochrome P450 704C1 OS=Pinus taeda GN=CYP704C1 PE=2 SV=1	BH0579	150	2e-38	COG2124	Cytochrome P450	K15402	5e-108	340	gmx:100809503	cytochrome P450, family 86, subfamily B, polypeptide 1 (fatty acid omega-hydroxylase) [EC:1.14.-.-]	GO:0055114//oxidation-reduction process	GO:0020037//heme binding;GO:0016705//oxidoreductase activity, acting on paired donors, with incorporation or reduction of molecular oxygen;GO:0004497//monooxygenase activity;GO:0005506//iron ion binding	-
CL7597.Contig2_All	1924	gi|225455608|ref|XP_002270428.1|	776.5	0	PREDICTED: cytochrome P450 704C1-like [Vitis vinifera]	gi|225455607|ref|XM_002270392.1|	472	1e-130	PREDICTED: Vitis vinifera cytochrome P450 704C1-like (LOC100247993), mRNA	sp|Q50EK3|C04C1_PINTA	521	3e-180	Cytochrome P450 704C1 OS=Pinus taeda GN=CYP704C1 PE=2 SV=1	BH0579	150	8e-39	COG2124	Cytochrome P450	K15402	7e-109	339	gmx:100809503	cytochrome P450, family 86, subfamily B, polypeptide 1 (fatty acid omega-hydroxylase) [EC:1.14.-.-]	GO:0055114//oxidation-reduction process	GO:0020037//heme binding;GO:0016705//oxidoreductase activity, acting on paired donors, with incorporation or reduction of molecular oxygen;GO:0004497//monooxygenase activity;GO:0005506//iron ion binding	-
CL7597.Contig3_All	1604	gi|225455608|ref|XP_002270428.1|	558.1	0	PREDICTED: cytochrome P450 704C1-like [Vitis vinifera]	gi|225455607|ref|XM_002270392.1|	214	3e-52	PREDICTED: Vitis vinifera cytochrome P450 704C1-like (LOC100247993), mRNA	sp|Q50EK3|C04C1_PINTA	347	5e-114	Cytochrome P450 704C1 OS=Pinus taeda GN=CYP704C1 PE=2 SV=1	BH0579	112	7e-26	COG2124	Cytochrome P450	K15402	2e-65	223	gmx:100809503	cytochrome P450, family 86, subfamily B, polypeptide 1 (fatty acid omega-hydroxylase) [EC:1.14.-.-]	GO:0055114//oxidation-reduction process	GO:0020037//heme binding;GO:0016705//oxidoreductase activity, acting on paired donors, with incorporation or reduction of molecular oxygen;GO:0004497//monooxygenase activity;GO:0005506//iron ion binding	-
CL7608.Contig1_All	1091	gi|27529726|dbj|BAC53892.1|	379.4	3e-127	cytochrome P450 [Petunia x hybrida]	gi|27529723|dbj|AB016060.1|	67.9	2e-08	Petunia x hybrida IMT-4 mRNA for cytochrome P450, complete cds	sp|P37122|C76A2_SOLME	347	1e-116	Cytochrome P450 76A2 OS=Solanum melongena GN=CYP76A2 PE=2 SV=1	BH0579	52	1e-06	COG2124	Cytochrome P450	K00517	2e-69	227	ath:AT3G52970	[EC:1.14.-.-]	-	GO:0046872//metal ion binding;GO:0016491//oxidoreductase activity	-
CL7608.Contig2_All	1334	gi|27529726|dbj|BAC53892.1|	354.8	3e-116	cytochrome P450 [Petunia x hybrida]	--	--	--	--	sp|P37122|C76A2_SOLME	328	4e-108	Cytochrome P450 76A2 OS=Solanum melongena GN=CYP76A2 PE=2 SV=1	--	--	--	--	--	K00517	6e-58	199	ath:AT3G52970	[EC:1.14.-.-]	-	GO:0046872//metal ion binding;GO:0016491//oxidoreductase activity	-
CL7608.Contig3_All	1783	gi|590631528|ref|XP_007027589.1|	88.6	1e-16	Cytochrome P450 76A2 [Theobroma cacao] >gi|508716194|gb|EOY08091.1| Cytochrome P450 76A2 [Theobroma cacao]	gi|565344007|ref|XM_006339049.1|	67.9	4e-08	PREDICTED: Solanum tuberosum cytochrome P450 76A2-like (LOC102595697), mRNA	sp|P37122|C76A2_SOLME	613	0	Cytochrome P450 76A2 OS=Solanum melongena GN=CYP76A2 PE=2 SV=1	BH0579	140	2e-35	COG2124	Cytochrome P450	K00517	8e-144	427	ath:AT3G52970	[EC:1.14.-.-]	-	GO:0046872//metal ion binding;GO:0016491//oxidoreductase activity	-
CL7608.Contig4_All	1803	gi|590631528|ref|XP_007027589.1|	88.6	1e-16	Cytochrome P450 76A2 [Theobroma cacao] >gi|508716194|gb|EOY08091.1| Cytochrome P450 76A2 [Theobroma cacao]	gi|565344007|ref|XM_006339049.1|	67.9	4e-08	PREDICTED: Solanum tuberosum cytochrome P450 76A2-like (LOC102595697), mRNA	sp|P37122|C76A2_SOLME	585	0	Cytochrome P450 76A2 OS=Solanum melongena GN=CYP76A2 PE=2 SV=1	BH0579	140	2e-35	COG2124	Cytochrome P450	K00517	3e-144	428	ath:AT3G52970	[EC:1.14.-.-]	-	GO:0046872//metal ion binding;GO:0016705//oxidoreductase activity, acting on paired donors, with incorporation or reduction of molecular oxygen;GO:0004497//monooxygenase activity	-
CL8028.Contig1_All	1893	gi|225430778|ref|XP_002267187.1|	813.5	0	PREDICTED: cytochrome P450 90B1-like [Vitis vinifera]	gi|359476573|ref|XM_002267151.2|	448	1e-122	PREDICTED: Vitis vinifera cytochrome P450 90B1-like (LOC100241065), mRNA	sp|O64989|C90B1_ARATH	751	0	Cytochrome P450 90B1 OS=Arabidopsis thaliana GN=CYP90B1 PE=1 SV=2	slr0574	181	7e-50	COG2124	Cytochrome P450	K09587	0	813	vvi:100241065	cytochrome P450, family 90, subfamily B, polypeptide 1 (steroid 22-alpha-hydroxylase) [EC:1.14.13.-]	GO:0055114//oxidation-reduction process;GO:0009867//jasmonic acid mediated signaling pathway;GO:0009741//response to brassinosteroid stimulus;GO:0010358//leaf shaping;GO:0009826//unidimensional cell growth	GO:0010012//steroid 22-alpha hydroxylase activity;GO:0020037//heme binding;GO:0050597;GO:0005506//iron ion binding	GO:0005783//endoplasmic reticulum
CL8028.Contig2_All	1627	gi|225430778|ref|XP_002267187.1|	779.6	0	PREDICTED: cytochrome P450 90B1-like [Vitis vinifera]	gi|590703733|ref|XM_007046897.1|	369	7e-99	Theobroma cacao Cytochrome P450 superfamily protein isoform 1 (TCM_000402) mRNA, complete cds	sp|O64989|C90B1_ARATH	712	0	Cytochrome P450 90B1 OS=Arabidopsis thaliana GN=CYP90B1 PE=1 SV=2	slr0574	175	2e-48	COG2124	Cytochrome P450	K09587	0	779	vvi:100241065	cytochrome P450, family 90, subfamily B, polypeptide 1 (steroid 22-alpha-hydroxylase) [EC:1.14.13.-]	GO:0055114//oxidation-reduction process;GO:0009867//jasmonic acid mediated signaling pathway;GO:0009741//response to brassinosteroid stimulus;GO:0010358//leaf shaping;GO:0009826//unidimensional cell growth	GO:0010012//steroid 22-alpha hydroxylase activity;GO:0020037//heme binding;GO:0050597;GO:0005506//iron ion binding	GO:0005783//endoplasmic reticulum
CL8028.Contig3_All	1708	gi|225430778|ref|XP_002267187.1|	192.6	0	PREDICTED: cytochrome P450 90B1-like [Vitis vinifera]	gi|359476573|ref|XM_002267151.2|	337	3e-89	PREDICTED: Vitis vinifera cytochrome P450 90B1-like (LOC100241065), mRNA	sp|O64989|C90B1_ARATH	550	0	Cytochrome P450 90B1 OS=Arabidopsis thaliana GN=CYP90B1 PE=1 SV=2	slr0574	118	2e-39	COG2124	Cytochrome P450	K09587	0	597	vvi:100241065	cytochrome P450, family 90, subfamily B, polypeptide 1 (steroid 22-alpha-hydroxylase) [EC:1.14.13.-]	GO:0055114//oxidation-reduction process;GO:0009867//jasmonic acid mediated signaling pathway;GO:0009741//response to brassinosteroid stimulus;GO:0010358//leaf shaping;GO:0009826//unidimensional cell growth	GO:0010012//steroid 22-alpha hydroxylase activity;GO:0020037//heme binding;GO:0050597;GO:0005506//iron ion binding	GO:0005783//endoplasmic reticulum
CL8028.Contig4_All	1964	gi|225430778|ref|XP_002267187.1|	227.3	5e-65	PREDICTED: cytochrome P450 90B1-like [Vitis vinifera]	gi|353468912|gb|HQ452827.1|	353	5e-94	Populus euphratica steroid 22-alpha hydroxylase (DWF4) mRNA, complete cds	sp|O64989|C90B1_ARATH	500	5e-172	Cytochrome P450 90B1 OS=Arabidopsis thaliana GN=CYP90B1 PE=1 SV=2	slr0574	114	3e-26	COG2124	Cytochrome P450	K09587	0	533	vvi:100241065	cytochrome P450, family 90, subfamily B, polypeptide 1 (steroid 22-alpha-hydroxylase) [EC:1.14.13.-]	GO:0055114//oxidation-reduction process;GO:0009867//jasmonic acid mediated signaling pathway;GO:0009741//response to brassinosteroid stimulus;GO:0010358//leaf shaping;GO:0009826//unidimensional cell growth	GO:0010012//steroid 22-alpha hydroxylase activity;GO:0016705//oxidoreductase activity, acting on paired donors, with incorporation or reduction of molecular oxygen;GO:0020037//heme binding;GO:0005506//iron ion binding	GO:0005783//endoplasmic reticulum
CL8028.Contig5_All	1514	gi|225430778|ref|XP_002267187.1|	757.7	0	PREDICTED: cytochrome P450 90B1-like [Vitis vinifera]	gi|359476573|ref|XM_002267151.2|	317	2e-83	PREDICTED: Vitis vinifera cytochrome P450 90B1-like (LOC100241065), mRNA	sp|O64989|C90B1_ARATH	705	0	Cytochrome P450 90B1 OS=Arabidopsis thaliana GN=CYP90B1 PE=1 SV=2	slr0574	171	2e-47	COG2124	Cytochrome P450	K09587	0	757	vvi:100241065	cytochrome P450, family 90, subfamily B, polypeptide 1 (steroid 22-alpha-hydroxylase) [EC:1.14.13.-]	GO:0055114//oxidation-reduction process;GO:0009867//jasmonic acid mediated signaling pathway;GO:0009741//response to brassinosteroid stimulus;GO:0010358//leaf shaping;GO:0009826//unidimensional cell growth	GO:0010012//steroid 22-alpha hydroxylase activity;GO:0020037//heme binding;GO:0050597;GO:0005506//iron ion binding	GO:0005783//endoplasmic reticulum
CL8146.Contig2_All	1857	gi|218764507|gb|ACL10147.1|	621.3	0	cytochrome P450 monooxygenase [Stevia rebaudiana]	gi|359478808|ref|XM_003632125.1|	81.8	3e-12	PREDICTED: Vitis vinifera cytochrome P450 716B2-like (LOC100246689), mRNA	sp|Q50EK0|C16B2_PICSI	455	3e-155	Cytochrome P450 716B2 OS=Picea sitchensis GN=CYP716B2 PE=2 SV=1	slr0574	215	1e-62	COG2124	Cytochrome P450	K09843	1e-69	234	ath:AT2G29090	(+)-abscisic acid 8'-hydroxylase [EC:1.14.13.93]	-	GO:0046872//metal ion binding;GO:0016705//oxidoreductase activity, acting on paired donors, with incorporation or reduction of molecular oxygen;GO:0004497//monooxygenase activity	-
CL8146.Contig3_All	2411	gi|86279654|gb|ABC94482.1|	642.5	0	putative taxane 13-alpha-hydroxylase cytochrome P450 [Artemisia annua]	gi|359478808|ref|XM_003632125.1|	113	1e-21	PREDICTED: Vitis vinifera cytochrome P450 716B2-like (LOC100246689), mRNA	sp|Q50EK0|C16B2_PICSI	476	1e-160	Cytochrome P450 716B2 OS=Picea sitchensis GN=CYP716B2 PE=2 SV=1	slr0574	233	5e-68	COG2124	Cytochrome P450	K09843	4e-73	248	vvi:100246968	(+)-abscisic acid 8'-hydroxylase [EC:1.14.13.93]	-	GO:0046872//metal ion binding;GO:0016491//oxidoreductase activity	-
CL8153.Contig1_All	1943	gi|225454627|ref|XP_002266611.1|	689.5	0	PREDICTED: cytochrome P450 89A2-like [Vitis vinifera]	gi|568862475|ref|XM_006484646.1|	149	2e-32	PREDICTED: Citrus sinensis cytochrome P450 89A2-like (LOC102609779), mRNA	sp|Q42602|C89A2_ARATH	548	0	Cytochrome P450 89A2 OS=Arabidopsis thaliana GN=CYP89A2 PE=2 SV=2	all3746	86.7	3e-17	COG2124	Cytochrome P450	K00517	4e-167	489	osa:4349111	[EC:1.14.-.-]	-	GO:0046872//metal ion binding;GO:0016705//oxidoreductase activity, acting on paired donors, with incorporation or reduction of molecular oxygen;GO:0004497//monooxygenase activity	-
CL8153.Contig2_All	1833	gi|225454627|ref|XP_002266611.1|	682.9	0	PREDICTED: cytochrome P450 89A2-like [Vitis vinifera]	gi|568862475|ref|XM_006484646.1|	149	1e-32	PREDICTED: Citrus sinensis cytochrome P450 89A2-like (LOC102609779), mRNA	sp|Q42602|C89A2_ARATH	541	0	Cytochrome P450 89A2 OS=Arabidopsis thaliana GN=CYP89A2 PE=2 SV=2	all3746	90.1	2e-18	COG2124	Cytochrome P450	K00517	7e-165	482	osa:4349111	[EC:1.14.-.-]	-	GO:0046872//metal ion binding;GO:0016705//oxidoreductase activity, acting on paired donors, with incorporation or reduction of molecular oxygen;GO:0004497//monooxygenase activity	-
CL8317.Contig1_All	2036	gi|590695376|ref|XP_007044873.1|	721.5	0	Cytochrome P450 86A2 [Theobroma cacao] >gi|508708808|gb|EOY00705.1| Cytochrome P450 86A2 [Theobroma cacao]	gi|568861681|ref|XM_006484266.1|	228	2e-56	PREDICTED: Citrus sinensis cytochrome P450 86B1-like (LOC102620095), mRNA	sp|Q9FMY1|C86B1_ARATH	537	0	Cytochrome P450 86B1 OS=Arabidopsis thaliana GN=CYP86B1 PE=2 SV=1	BH0579	140	2e-35	COG2124	Cytochrome P450	K15402	0	546	rcu:RCOM_1376710	cytochrome P450, family 86, subfamily B, polypeptide 1 (fatty acid omega-hydroxylase) [EC:1.14.-.-]	GO:0055114//oxidation-reduction process	GO:0020037//heme binding;GO:0016705//oxidoreductase activity, acting on paired donors, with incorporation or reduction of molecular oxygen;GO:0004497//monooxygenase activity;GO:0005506//iron ion binding;GO:0019825//oxygen binding	-
CL8436.Contig1_All	2005	gi|590704264|ref|XP_007047111.1|	440.7	2e-146	Cytochrome P450 [Theobroma cacao] >gi|508699372|gb|EOX91268.1| Cytochrome P450 [Theobroma cacao]	gi|590704263|ref|XM_007047049.1|	83.8	8e-13	Theobroma cacao Cytochrome P450 (TCM_000514) mRNA, complete cds	sp|O49858|C82A3_SOYBN	294	1e-91	Cytochrome P450 82A3 OS=Glycine max GN=CYP82A3 PE=2 SV=1	--	--	--	--	--	K00517	4e-89	288	ath:AT4G31940	[EC:1.14.-.-]	-	GO:0046872//metal ion binding;GO:0016705//oxidoreductase activity, acting on paired donors, with incorporation or reduction of molecular oxygen;GO:0004497//monooxygenase activity	-
CL8537.Contig1_All	644	gi|255587896|ref|XP_002534433.1|	283.5	7e-95	cytochrome P450, putative [Ricinus communis] >gi|223525301|gb|EEF27948.1| cytochrome P450, putative [Ricinus communis]	gi|71725820|gb|DQ086118.1|	256	3e-65	Camellia japonica cytochrome P450 90A2 mRNA, complete cds	sp|Q42569|C90A1_ARATH	257	4e-84	Cytochrome P450 90A1 OS=Arabidopsis thaliana GN=CYP90A1 PE=2 SV=1	slr0574	77.8	3e-16	COG2124	Cytochrome P450	K09588	3e-96	283	rcu:RCOM_0399170	cytochrome P450, family 90, subfamily A, polypeptide 1 [EC:1.14.-.-]	GO:0016132//brassinosteroid biosynthetic process;GO:0055114//oxidation-reduction process;GO:0010224//response to UV-B;GO:0010268//brassinosteroid homeostasis;GO:0010584//pollen exine formation;GO:0009911//positive regulation of flower development;GO:0048657//tapetal cell differentiation	GO:0050598;GO:0020037//heme binding;GO:0005506//iron ion binding	-
CL8537.Contig2_All	683	gi|255587896|ref|XP_002534433.1|	283.9	8e-95	cytochrome P450, putative [Ricinus communis] >gi|223525301|gb|EEF27948.1| cytochrome P450, putative [Ricinus communis]	gi|71725820|gb|DQ086118.1|	218	7e-54	Camellia japonica cytochrome P450 90A2 mRNA, complete cds	sp|Q42569|C90A1_ARATH	270	4e-89	Cytochrome P450 90A1 OS=Arabidopsis thaliana GN=CYP90A1 PE=2 SV=1	slr0574	83.6	5e-18	COG2124	Cytochrome P450	K09588	3e-96	283	rcu:RCOM_0399170	cytochrome P450, family 90, subfamily A, polypeptide 1 [EC:1.14.-.-]	GO:0010584//pollen exine formation;GO:0009825//multidimensional cell growth;GO:0010268//brassinosteroid homeostasis;GO:0009911//positive regulation of flower development;GO:0043481//anthocyanin accumulation in tissues in response to UV light;GO:0048767//root hair elongation;GO:0000271//polysaccharide biosynthetic process;GO:0010224//response to UV-B;GO:0048657//tapetal cell differentiation;GO:005…	GO:0020037//heme binding;GO:0019825//oxygen binding;GO:0005506//iron ion binding;GO:0050598	GO:0005739//mitochondrion
CL8537.Contig3_All	690	gi|71725821|gb|AAZ39038.1|	288.9	3e-94	cytochrome P450 90A2 [Camellia japonica]	gi|71725820|gb|DQ086118.1|	236	3e-59	Camellia japonica cytochrome P450 90A2 mRNA, complete cds	sp|Q42569|C90A1_ARATH	259	6e-85	Cytochrome P450 90A1 OS=Arabidopsis thaliana GN=CYP90A1 PE=2 SV=1	slr0574	82	2e-17	COG2124	Cytochrome P450	K09588	2e-95	281	rcu:RCOM_0399170	cytochrome P450, family 90, subfamily A, polypeptide 1 [EC:1.14.-.-]	GO:0010584//pollen exine formation;GO:0009825//multidimensional cell growth;GO:0010268//brassinosteroid homeostasis;GO:0009911//positive regulation of flower development;GO:0043481//anthocyanin accumulation in tissues in response to UV light;GO:0048767//root hair elongation;GO:0000271//polysaccharide biosynthetic process;GO:0010224//response to UV-B;GO:0048657//tapetal cell differentiation;GO:005…	GO:0020037//heme binding;GO:0019825//oxygen binding;GO:0005506//iron ion binding;GO:0050598	GO:0005739//mitochondrion
CL8618.Contig1_All	1779	gi|590659129|ref|XP_007035043.1|	682.6	0	Cytochrome P450, putative [Theobroma cacao] >gi|508714072|gb|EOY05969.1| Cytochrome P450, putative [Theobroma cacao]	gi|359496673|ref|XM_003635247.1|	135	2e-28	PREDICTED: Vitis vinifera secologanin synthase-like (LOC100260384), mRNA	sp|Q05047|C72A1_CATRO	467	1e-159	Secologanin synthase OS=Catharanthus roseus GN=CYP72A1 PE=2 SV=1	Cj1411c	164	7e-44	COG2124	Cytochrome P450	K15639	3e-142	423	aly:ARALYDRAFT_901457	cytochrome P450, family 734, subfamily A, polypeptide 1 (PHYB activation tagged suppressor 1) [EC:1.14.-.-]	GO:0055114//oxidation-reduction process	GO:0020037//heme binding;GO:0016705//oxidoreductase activity, acting on paired donors, with incorporation or reduction of molecular oxygen;GO:0004497//monooxygenase activity;GO:0005506//iron ion binding	-
CL8618.Contig2_All	1640	gi|590659129|ref|XP_007035043.1|	691.4	0	Cytochrome P450, putative [Theobroma cacao] >gi|508714072|gb|EOY05969.1| Cytochrome P450, putative [Theobroma cacao]	gi|359496673|ref|XM_003635247.1|	131	3e-27	PREDICTED: Vitis vinifera secologanin synthase-like (LOC100260384), mRNA	sp|Q05047|C72A1_CATRO	477	3e-164	Secologanin synthase OS=Catharanthus roseus GN=CYP72A1 PE=2 SV=1	BH0579	159	2e-42	COG2124	Cytochrome P450	K15639	8e-143	423	aly:ARALYDRAFT_901457	cytochrome P450, family 734, subfamily A, polypeptide 1 (PHYB activation tagged suppressor 1) [EC:1.14.-.-]	GO:0055114//oxidation-reduction process	GO:0020037//heme binding;GO:0016705//oxidoreductase activity, acting on paired donors, with incorporation or reduction of molecular oxygen;GO:0004497//monooxygenase activity;GO:0005506//iron ion binding	-
CL8618.Contig3_All	2067	gi|590659129|ref|XP_007035043.1|	684.5	0	Cytochrome P450, putative [Theobroma cacao] >gi|508714072|gb|EOY05969.1| Cytochrome P450, putative [Theobroma cacao]	gi|359496673|ref|XM_003635247.1|	167	7e-38	PREDICTED: Vitis vinifera secologanin synthase-like (LOC100260384), mRNA	sp|Q05047|C72A1_CATRO	469	5e-159	Secologanin synthase OS=Catharanthus roseus GN=CYP72A1 PE=2 SV=1	Cj1411c	164	2e-43	COG2124	Cytochrome P450	K15639	1e-143	430	aly:ARALYDRAFT_901457	cytochrome P450, family 734, subfamily A, polypeptide 1 (PHYB activation tagged suppressor 1) [EC:1.14.-.-]	GO:0055114//oxidation-reduction process	GO:0020037//heme binding;GO:0016705//oxidoreductase activity, acting on paired donors, with incorporation or reduction of molecular oxygen;GO:0004497//monooxygenase activity;GO:0005506//iron ion binding	-
CL8670.Contig1_All	1687	gi|332071098|gb|AED99868.1|	910.6	0	cytochrome P450 [Panax notoginseng]	gi|397741001|gb|JX036032.1|	1713	0	Panax ginseng cytochrome P450 CYP716A52v2 mRNA, complete cds	sp|Q50EK0|C16B2_PICSI	498	9e-173	Cytochrome P450 716B2 OS=Picea sitchensis GN=CYP716B2 PE=2 SV=1	slr0574	238	7e-72	COG2124	Cytochrome P450	K09843	7e-82	265	rcu:RCOM_0814150	(+)-abscisic acid 8'-hydroxylase [EC:1.14.13.93]	GO:0055114//oxidation-reduction process	GO:0020037//heme binding;GO:0005506//iron ion binding;GO:0050598	GO:0016021//integral to membrane
CL8670.Contig2_All	1332	gi|365927742|gb|AEX07772.1|	713.8	0	cytochrome P450 [Catharanthus roseus] >gi|365927744|gb|AEX07773.1| cytochrome P450 [Catharanthus roseus]	gi|388827892|gb|JF803813.1|	309	5e-81	Bupleurum chinense cytochrome P450 CYP716A41 mRNA, complete cds	sp|Q50EK0|C16B2_PICSI	431	4e-148	Cytochrome P450 716B2 OS=Picea sitchensis GN=CYP716B2 PE=2 SV=1	slr0574	231	1e-70	COG2124	Cytochrome P450	K09843	2e-67	223	ath:AT5G45340	(+)-abscisic acid 8'-hydroxylase [EC:1.14.13.93]	GO:0055114//oxidation-reduction process	GO:0020037//heme binding;GO:0005506//iron ion binding;GO:0050598	GO:0016021//integral to membrane
CL8680.Contig1_All	2016	gi|388827887|gb|AFK79026.1|	698	0	cytochrome P450 CYP82T1 [Bupleurum chinense]	gi|388827886|gb|JF803810.1|	161	4e-36	Bupleurum chinense cytochrome P450 CYP82T1 mRNA, complete cds	sp|Q9SZ46|C82C4_ARATH	524	0	Cytochrome P450 82C4 OS=Arabidopsis thaliana GN=CYP82C4 PE=2 SV=1	BH0579	111	2e-25	COG2124	Cytochrome P450	K00517	2e-180	524	ath:AT4G31940	[EC:1.14.-.-]	GO:0070887//cellular response to chemical stimulus	GO:0046872//metal ion binding;GO:0016491//oxidoreductase activity	-
CL8680.Contig2_All	2361	gi|388827887|gb|AFK79026.1|	321.6	5e-99	cytochrome P450 CYP82T1 [Bupleurum chinense]	gi|388827886|gb|JF803810.1|	161	5e-36	Bupleurum chinense cytochrome P450 CYP82T1 mRNA, complete cds	sp|Q9SZ46|C82C4_ARATH	273	2e-82	Cytochrome P450 82C4 OS=Arabidopsis thaliana GN=CYP82C4 PE=2 SV=1	alr1450	102	3e-22	COG2124	Cytochrome P450	K00517	5e-82	273	ath:AT4G31940	[EC:1.14.-.-]	GO:0071456//cellular response to hypoxia;GO:0071281//cellular response to iron ion;GO:0055114//oxidation-reduction process	GO:0033772;GO:0005506//iron ion binding;GO:0020037//heme binding	-
CL889.Contig1_All	842	gi|590589580|ref|XP_007016492.1|	32	2e-39	Cytochrome P450, putative [Theobroma cacao] >gi|508786855|gb|EOY34111.1| Cytochrome P450, putative [Theobroma cacao]	--	--	--	--	sp|Q9ZW95|C7352_ARATH	42.4	8e-09	Cytokinin hydroxylase OS=Arabidopsis thaliana GN=CYP735A2 PE=1 SV=1	--	--	--	--	--	K10717	2e-11	58.9	bdi:100829850	cytokinin trans-hydroxylase	-	GO:0016491//oxidoreductase activity	-
CL9022.Contig1_All	1858	gi|590575231|ref|XP_007012628.1|	709.5	0	Cytochrome P450 superfamily protein isoform 1 [Theobroma cacao] >gi|508782991|gb|EOY30247.1| Cytochrome P450 superfamily protein isoform 1 [Theobroma cacao]	gi|225444721|ref|XM_002277936.1|	153	9e-34	PREDICTED: Vitis vinifera flavonoid 3'-monooxygenase-like (LOC100262821), mRNA	sp|Q9SBQ9|F3PH_PETHY	389	3e-129	Flavonoid 3'-monooxygenase OS=Petunia hybrida GN=CYP75B2 PE=2 SV=1	BH0579	105	1e-23	COG2124	Cytochrome P450	K05280	3e-129	391	pop:POPTR_823742	flavonoid 3'-monooxygenase [EC:1.14.13.21]	GO:0055114//oxidation-reduction process	GO:0020037//heme binding;GO:0016705//oxidoreductase activity, acting on paired donors, with incorporation or reduction of molecular oxygen;GO:0004497//monooxygenase activity;GO:0005506//iron ion binding	-
CL9022.Contig3_All	1852	gi|590575231|ref|XP_007012628.1|	713	0	Cytochrome P450 superfamily protein isoform 1 [Theobroma cacao] >gi|508782991|gb|EOY30247.1| Cytochrome P450 superfamily protein isoform 1 [Theobroma cacao]	gi|225444721|ref|XM_002277936.1|	153	9e-34	PREDICTED: Vitis vinifera flavonoid 3'-monooxygenase-like (LOC100262821), mRNA	sp|Q9SBQ9|F3PH_PETHY	396	8e-132	Flavonoid 3'-monooxygenase OS=Petunia hybrida GN=CYP75B2 PE=2 SV=1	alr1450	114	2e-26	COG2124	Cytochrome P450	K05280	9e-130	392	pop:POPTR_823742	flavonoid 3'-monooxygenase [EC:1.14.13.21]	GO:0055114//oxidation-reduction process	GO:0020037//heme binding;GO:0016705//oxidoreductase activity, acting on paired donors, with incorporation or reduction of molecular oxygen;GO:0004497//monooxygenase activity;GO:0005506//iron ion binding	-
CL9041.Contig3_All	369	gi|460402146|ref|XP_004246575.1|	238.4	4e-76	PREDICTED: cytochrome P450 76A2-like [Solanum lycopersicum]	gi|460402145|ref|XM_004246527.1|	165	5e-38	PREDICTED: Solanum lycopersicum cytochrome P450 76A2-like (LOC101247153), mRNA	sp|Q9FXW4|C80B2_COPJA	153	1e-45	Probable (S)-N-methylcoclaurine 3'-hydroxylase isozyme 2 OS=Coptis japonica GN=CYP80B2 PE=2 SV=1	alr1450	69.3	2e-14	COG2124	Cytochrome P450	K00517	2e-56	183	ath:AT3G52970	[EC:1.14.-.-]	GO:0055114//oxidation-reduction process	GO:0020037//heme binding;GO:0033772;GO:0005506//iron ion binding;GO:0050593	-
CL9093.Contig1_All	1890	gi|255585725|ref|XP_002533544.1|	758.1	0	cytochrome P450, putative [Ricinus communis] >gi|223526580|gb|EEF28834.1| cytochrome P450, putative [Ricinus communis]	gi|590631857|ref|XM_007027618.1|	153	9e-34	Theobroma cacao Cytochrome P450 94A1 (TCM_022518) mRNA, complete cds	sp|O81117|C94A1_VICSA	351	3e-114	Cytochrome P450 94A1 OS=Vicia sativa GN=CYP94A1 PE=2 SV=2	BH0579	123	2e-29	COG2124	Cytochrome P450	K13407	1e-123	376	vvi:100259592	cytochrome P450, family 94, subfamily A, polypeptide 1 (fatty acid omega-hydroxylase) [EC:1.14.-.-]	GO:0055114//oxidation-reduction process	GO:0020037//heme binding;GO:0005506//iron ion binding;GO:0070330//aromatase activity	-
CL9093.Contig2_All	1625	gi|225440946|ref|XP_002277129.1|	753.8	0	PREDICTED: cytochrome P450 94A1 [Vitis vinifera]	gi|565348476|ref|XM_006341177.1|	131	3e-27	PREDICTED: Solanum tuberosum cytochrome P450 94A1-like (LOC102590712), mRNA	sp|O81117|C94A1_VICSA	353	5e-116	Cytochrome P450 94A1 OS=Vicia sativa GN=CYP94A1 PE=2 SV=2	BH0579	110	3e-25	COG2124	Cytochrome P450	K13407	6e-126	379	vvi:100259592	cytochrome P450, family 94, subfamily A, polypeptide 1 (fatty acid omega-hydroxylase) [EC:1.14.-.-]	GO:0055114//oxidation-reduction process	GO:0020037//heme binding;GO:0005506//iron ion binding;GO:0070330//aromatase activity	-
CL921.Contig1_All	1044	gi|332071118|gb|AED99878.1|	482.3	9e-168	cytochrome P450 [Panax notoginseng]	gi|332071117|gb|GU997676.1|	361	1e-96	Panax notoginseng clone 13620-13618-13619n cytochrome P450 mRNA, complete cds	sp|A6YIH8|C7D55_HYOMU	256	2e-81	Premnaspirodiene oxygenase OS=Hyoscyamus muticus GN=CYP71D55 PE=1 SV=1	--	--	--	--	--	K13267	2e-64	213	gmx:100814284	cytochrome P450, family 71, subfamily D, polypeptide 9 (flavonoid 6-hydroxylase) [EC:1.14.13.-]	-	GO:0046872//metal ion binding;GO:0016705//oxidoreductase activity, acting on paired donors, with incorporation or reduction of molecular oxygen;GO:0004497//monooxygenase activity	GO:0016020//membrane
CL921.Contig2_All	1892	gi|332071104|gb|AED99871.1|	906	0	cytochrome P450 [Panax notoginseng]	gi|332071103|gb|GU997669.1|	1850	0	Panax notoginseng clone 01023-13958 cytochrome P450 mRNA, complete cds	sp|O81974|C71D8_SOYBN	535	0	Cytochrome P450 71D8 OS=Glycine max GN=CYP71D8 PE=2 SV=1	all1361	117	3e-27	COG2124	Cytochrome P450	K13267	3e-148	439	gmx:100814284	cytochrome P450, family 71, subfamily D, polypeptide 9 (flavonoid 6-hydroxylase) [EC:1.14.13.-]	-	GO:0046872//metal ion binding;GO:0016491//oxidoreductase activity	GO:0016020//membrane
CL921.Contig3_All	1011	gi|332071118|gb|AED99878.1|	510.8	3e-179	cytochrome P450 [Panax notoginseng]	gi|332071117|gb|GU997676.1|	414	1e-113	Panax notoginseng clone 13620-13618-13619n cytochrome P450 mRNA, complete cds	sp|A6YIH8|C7D55_HYOMU	275	1e-88	Premnaspirodiene oxygenase OS=Hyoscyamus muticus GN=CYP71D55 PE=1 SV=1	--	--	--	--	--	K13267	6e-70	227	gmx:100814284	cytochrome P450, family 71, subfamily D, polypeptide 9 (flavonoid 6-hydroxylase) [EC:1.14.13.-]	-	GO:0046872//metal ion binding;GO:0016705//oxidoreductase activity, acting on paired donors, with incorporation or reduction of molecular oxygen;GO:0004497//monooxygenase activity	-
CL921.Contig4_All	1213	gi|332071118|gb|AED99878.1|	623.6	0	cytochrome P450 [Panax notoginseng]	gi|332071117|gb|GU997676.1|	1292	0	Panax notoginseng clone 13620-13618-13619n cytochrome P450 mRNA, complete cds	sp|O81974|C71D8_SOYBN	291	4e-94	Cytochrome P450 71D8 OS=Glycine max GN=CYP71D8 PE=2 SV=1	--	--	--	--	--	K13267	8e-76	244	gmx:100814284	cytochrome P450, family 71, subfamily D, polypeptide 9 (flavonoid 6-hydroxylase) [EC:1.14.13.-]	-	-	-
CL921.Contig5_All	1913	gi|332071118|gb|AED99878.1|	216.9	0	cytochrome P450 [Panax notoginseng]	gi|332071117|gb|GU997676.1|	2428	0	Panax notoginseng clone 13620-13618-13619n cytochrome P450 mRNA, complete cds	sp|A6YIH8|C7D55_HYOMU	434	9e-148	Premnaspirodiene oxygenase OS=Hyoscyamus muticus GN=CYP71D55 PE=1 SV=1	BH0579	106	7e-24	COG2124	Cytochrome P450	K13267	1e-119	346	gmx:100814284	cytochrome P450, family 71, subfamily D, polypeptide 9 (flavonoid 6-hydroxylase) [EC:1.14.13.-]	-	GO:0046872//metal ion binding;GO:0016491//oxidoreductase activity	GO:0016020//membrane
CL9529.Contig1_All	1689	gi|18000072|gb|AAL54887.1|AF092916_1	258.8	0	cytochrome P450-dependent fatty acid hydroxylase [Nicotiana tabacum]	gi|460403497|ref|XM_004247179.1|	113	7e-22	PREDICTED: Solanum lycopersicum cytochrome P450 94A1-like (LOC101249297), mRNA	sp|P98188|C94A2_VICSA	390	2e-171	Cytochrome P450 94A2 OS=Vicia sativa GN=CYP94A2 PE=2 SV=1	BH0579	99.4	1e-21	COG2124	Cytochrome P450	K13407	2e-179	430	vvi:100259592	cytochrome P450, family 94, subfamily A, polypeptide 1 (fatty acid omega-hydroxylase) [EC:1.14.-.-]	GO:0055114//oxidation-reduction process	GO:0005506//iron ion binding;GO:0020037//heme binding;GO:0070330//aromatase activity	GO:0005789//endoplasmic reticulum membrane;GO:0016021//integral to membrane
CL9529.Contig2_All	1754	gi|18000066|gb|AAL54884.1|AF092913_1	713	0	cytochrome P450-dependent fatty acid hydroxylase [Nicotiana tabacum]	gi|18000069|gb|AF092915.1|AF092915	121	3e-24	Nicotiana tabacum cytochrome P450-dependent fatty acid hydroxylase (CYP94A4) mRNA, complete cds	sp|P98188|C94A2_VICSA	642	0	Cytochrome P450 94A2 OS=Vicia sativa GN=CYP94A2 PE=2 SV=1	VNG0422G	123	8e-30	COG2124	Cytochrome P450	K13407	0	680	vvi:100259592	cytochrome P450, family 94, subfamily A, polypeptide 1 (fatty acid omega-hydroxylase) [EC:1.14.-.-]	GO:0055114//oxidation-reduction process	GO:0020037//heme binding;GO:0005506//iron ion binding;GO:0070330//aromatase activity	-
CL9529.Contig3_All	1882	gi|18000066|gb|AAL54884.1|AF092913_1	704.1	0	cytochrome P450-dependent fatty acid hydroxylase [Nicotiana tabacum]	gi|18000069|gb|AF092915.1|AF092915	129	1e-26	Nicotiana tabacum cytochrome P450-dependent fatty acid hydroxylase (CYP94A4) mRNA, complete cds	sp|P98188|C94A2_VICSA	641	0	Cytochrome P450 94A2 OS=Vicia sativa GN=CYP94A2 PE=2 SV=1	SMc02579	123	2e-29	COG2124	Cytochrome P450	K13407	0	680	vvi:100259592	cytochrome P450, family 94, subfamily A, polypeptide 1 (fatty acid omega-hydroxylase) [EC:1.14.-.-]	GO:0055114//oxidation-reduction process	GO:0020037//heme binding;GO:0016705//oxidoreductase activity, acting on paired donors, with incorporation or reduction of molecular oxygen;GO:0005506//iron ion binding;GO:0004497//monooxygenase activity	-
CL9858.Contig1_All	1879	gi|359492645|ref|XP_002281995.2|	654.8	0	PREDICTED: cytochrome P450 82A3 [Vitis vinifera]	gi|147782724|emb|AM471916.2|	99.6	1e-17	Vitis vinifera contig VV78X164598.9, whole genome shotgun sequence	sp|O49858|C82A3_SOYBN	531	0	Cytochrome P450 82A3 OS=Glycine max GN=CYP82A3 PE=2 SV=1	alr1450	123	2e-29	COG2124	Cytochrome P450	K00517	2e-169	494	ath:AT4G31940	[EC:1.14.-.-]	-	GO:0046872//metal ion binding;GO:0016705//oxidoreductase activity, acting on paired donors, with incorporation or reduction of molecular oxygen;GO:0004497//monooxygenase activity	-
CL9858.Contig2_All	935	gi|587919895|gb|EXC07349.1|	363.6	1e-121	Cytochrome P450 82A3 [Morus notabilis]	gi|157385051|gb|AC210503.1|	67.9	2e-08	Populus trichocarpa clone POP004-G08, complete sequence	sp|O49858|C82A3_SOYBN	315	1e-104	Cytochrome P450 82A3 OS=Glycine max GN=CYP82A3 PE=2 SV=1	alr1450	62.4	3e-10	COG2124	Cytochrome P450	K00517	4e-96	294	ath:AT4G31940	[EC:1.14.-.-]	-	GO:0016491//oxidoreductase activity;GO:0005488//binding	-
CL9858.Contig3_All	1873	gi|359492645|ref|XP_002281995.2|	652.1	0	PREDICTED: cytochrome P450 82A3 [Vitis vinifera]	gi|470114050|ref|XM_004293184.1|	85.7	2e-13	PREDICTED: Fragaria vesca subsp. vesca cytochrome P450 82A3-like (LOC101314631), mRNA	sp|O49858|C82A3_SOYBN	541	0	Cytochrome P450 82A3 OS=Glycine max GN=CYP82A3 PE=2 SV=1	alr1450	123	2e-29	COG2124	Cytochrome P450	K00517	6e-165	483	ath:AT4G31940	[EC:1.14.-.-]	-	GO:0016491//oxidoreductase activity;GO:0005488//binding	-
CL9862.Contig1_All	1626	gi|359497035|ref|XP_002263860.2|	129	0	PREDICTED: cytochrome P450 93A1-like [Vitis vinifera]	gi|460400394|ref|XM_004245672.1|	137	5e-29	PREDICTED: Solanum lycopersicum cytochrome P450 93A1-like (LOC101267547), mRNA	sp|Q9SBQ9|F3PH_PETHY	164	2e-87	Flavonoid 3'-monooxygenase OS=Petunia hybrida GN=CYP75B2 PE=2 SV=1	alr1450	85.9	2e-19	COG2124	Cytochrome P450	K05280	1e-90	160	vvi:100263810	flavonoid 3'-monooxygenase [EC:1.14.13.21]	GO:0055114//oxidation-reduction process	GO:0020037//heme binding;GO:0016705//oxidoreductase activity, acting on paired donors, with incorporation or reduction of molecular oxygen;GO:0004497//monooxygenase activity;GO:0005506//iron ion binding	-
CL9862.Contig2_All	1479	gi|359497035|ref|XP_002263860.2|	635.6	0	PREDICTED: cytochrome P450 93A1-like [Vitis vinifera]	gi|460401261|ref|XM_004246097.1|	87.7	4e-14	PREDICTED: Solanum lycopersicum flavonoid 3'-monooxygenase-like (LOC101247452), mRNA	sp|Q9SBQ9|F3PH_PETHY	338	6e-111	Flavonoid 3'-monooxygenase OS=Petunia hybrida GN=CYP75B2 PE=2 SV=1	BH0579	105	6e-24	COG2124	Cytochrome P450	K05280	9e-107	328	vvi:100263810	flavonoid 3'-monooxygenase [EC:1.14.13.21]	GO:0055114//oxidation-reduction process	GO:0020037//heme binding;GO:0033772;GO:0005506//iron ion binding	-
Unigene10304_All	782	gi|225465684|ref|XP_002273288.1|	74.3	3e-13	PREDICTED: cytochrome P450 734A6 [Vitis vinifera] >gi|296085323|emb|CBI29055.3| unnamed protein product [Vitis vinifera]	--	--	--	--	--	--	--	--	--	--	--	--	--	--	--	--	--	--	-	GO:0046872//metal ion binding;GO:0016491//oxidoreductase activity	-
Unigene11094_All	1738	gi|332071100|gb|AED99869.1|	859.4	0	cytochrome P450 [Panax notoginseng]	gi|332071099|gb|GU997667.1|	1748	0	Panax notoginseng clone 00449n cytochrome P450 mRNA, complete cds	sp|O81117|C94A1_VICSA	380	3e-126	Cytochrome P450 94A1 OS=Vicia sativa GN=CYP94A1 PE=2 SV=2	BH0579	134	3e-33	COG2124	Cytochrome P450	K13407	2e-131	394	vvi:100259592	cytochrome P450, family 94, subfamily A, polypeptide 1 (fatty acid omega-hydroxylase) [EC:1.14.-.-]	GO:0009611//response to wounding;GO:0055114//oxidation-reduction process	GO:0005506//iron ion binding;GO:0020037//heme binding;GO:0018685//alkane 1-monooxygenase activity;GO:0070330//aromatase activity	GO:0043231//intracellular membrane-bounded organelle
Unigene11118_All	2022	gi|565378114|ref|XP_006355507.1|	781.2	0	PREDICTED: cytochrome P450 93A1-like [Solanum tuberosum]	gi|565378113|ref|XM_006355445.1|	155	3e-34	PREDICTED: Solanum tuberosum cytochrome P450 93A1-like (LOC102587188), mRNA	sp|Q9SD85|F3PH_ARATH	350	3e-113	Flavonoid 3'-monooxygenase OS=Arabidopsis thaliana GN=CYP75B1 PE=1 SV=1	alr4766	123	2e-29	COG2124	Cytochrome P450	K05280	1e-115	357	gmx:547475	flavonoid 3'-monooxygenase [EC:1.14.13.21]	GO:0055114//oxidation-reduction process	GO:0020037//heme binding;GO:0016705//oxidoreductase activity, acting on paired donors, with incorporation or reduction of molecular oxygen;GO:0004497//monooxygenase activity;GO:0005506//iron ion binding	-
Unigene11124_All	2067	gi|225438563|ref|XP_002280007.1|	862.8	0	PREDICTED: cytochrome P450 78A4-like [Vitis vinifera]	gi|590707863|ref|XM_007048054.1|	274	4e-70	Theobroma cacao Cytochrome P450, family 78, subfamily A, polypeptide 7 (TCM_001243) mRNA, complete cds	sp|Q7Y1V5|C78AB_ORYSJ	655	0	Cytochrome P450 78A11 OS=Oryza sativa subsp. japonica GN=CYP78A11 PE=1 SV=2	BH0579	98.6	4e-21	COG2124	Cytochrome P450	K00517	0	755	ath:AT5G09970	[EC:1.14.-.-]	GO:0010075//regulation of meristem growth;GO:0055114//oxidation-reduction process	GO:0033772;GO:0005506//iron ion binding;GO:0020037//heme binding	-
Unigene11664_All	416	gi|78099686|gb|ABB20892.1|	62.4	4e-12	cytochrome P450, partial [Datura metel]	--	--	--	--	--	--	--	--	--	--	--	--	--	--	--	--	--	--	GO:0055114//oxidation-reduction process	GO:0020037//heme binding;GO:0033773;GO:0005506//iron ion binding	-
Unigene11736_All	474	gi|478427869|gb|AGI98133.1|	276.6	2e-90	cytochrome P450 CYP81 [Narcissus tazetta]	gi|478427868|gb|KC841859.1|	595	1e-167	Narcissus tazetta cultivar Huanghua cytochrome P450 CYP81 mRNA, complete cds	sp|O65790|C81F1_ARATH	139	1e-39	Cytochrome P450 81F1 OS=Arabidopsis thaliana GN=CYP81F1 PE=2 SV=2	alr1450	67	4e-13	COG2124	Cytochrome P450	K00517	1e-45	156	osa:4334183	[EC:1.14.-.-]	-	GO:0046872//metal ion binding;GO:0016491//oxidoreductase activity	-
Unigene1293_All	1667	gi|224127426|ref|XP_002320071.1|	307.4	3e-173	cytochrome P450 family protein [Populus trichocarpa] >gi|222860844|gb|EEE98386.1| cytochrome P450 family protein [Populus trichocarpa]	gi|224127425|ref|XM_002320035.1|	200	4e-48	Populus trichocarpa cytochrome P450 family protein (POPTR_0014s06770g) mRNA, complete cds	sp|Q50EK3|C04C1_PINTA	220	7e-65	Cytochrome P450 704C1 OS=Pinus taeda GN=CYP704C1 PE=2 SV=1	BH0579	92.8	2e-19	COG2124	Cytochrome P450	K15402	3e-72	164	bdi:100824104	cytochrome P450, family 86, subfamily B, polypeptide 1 (fatty acid omega-hydroxylase) [EC:1.14.-.-]	GO:0022900//electron transport chain	GO:0046872//metal ion binding;GO:0004497//monooxygenase activity;GO:0016705//oxidoreductase activity, acting on paired donors, with incorporation or reduction of molecular oxygen	-
Unigene13694_All	1628	gi|359492645|ref|XP_002281995.2|	606.3	0	PREDICTED: cytochrome P450 82A3 [Vitis vinifera]	gi|470114050|ref|XM_004293184.1|	65.9	1e-07	PREDICTED: Fragaria vesca subsp. vesca cytochrome P450 82A3-like (LOC101314631), mRNA	sp|O49858|C82A3_SOYBN	515	2e-179	Cytochrome P450 82A3 OS=Glycine max GN=CYP82A3 PE=2 SV=1	alr4833	110	2e-25	COG2124	Cytochrome P450	K00517	8e-170	492	ath:AT4G31940	[EC:1.14.-.-]	-	GO:0016491//oxidoreductase activity;GO:0005488//binding	-
Unigene13946_All	526	gi|332071118|gb|AED99878.1|	165.6	3e-47	cytochrome P450 [Panax notoginseng]	gi|332071117|gb|GU997676.1|	137	2e-29	Panax notoginseng clone 13620-13618-13619n cytochrome P450 mRNA, complete cds	sp|P93531|C71D7_SOLCH	140	7e-40	Cytochrome P450 71D7 OS=Solanum chacoense GN=CYP71D7 PE=3 SV=1	SMc02579	55.8	5e-09	COG2124	Cytochrome P450	K16085	3e-34	127	osa:4335091	cytochrome P450, family 99, subfamily A, polypeptide 3 (9beta-pimara-7,15-diene oxidase) [EC:1.14.13.144]	GO:0055114//oxidation-reduction process	GO:0020037//heme binding;GO:0005506//iron ion binding;GO:0047085;GO:0050592	GO:0016020//membrane
Unigene14033_All	1849	gi|590672778|ref|XP_007038707.1|	780.8	0	Cytochrome P450, family 715, subfamily A, polypeptide 1 [Theobroma cacao] >gi|508775952|gb|EOY23208.1| Cytochrome P450, family 715, subfamily A, polypeptide 1 [Theobroma cacao]	gi|359490636|ref|XM_002267990.2|	145	2e-31	PREDICTED: Vitis vinifera cytokinin hydroxylase-like (LOC100253152), mRNA	sp|Q9ZW95|C7352_ARATH	344	1e-111	Cytokinin hydroxylase OS=Arabidopsis thaliana GN=CYP735A2 PE=1 SV=1	AGc2890	157	4e-41	COG2124	Cytochrome P450	K10717	1e-114	353	gmx:100812567	cytokinin trans-hydroxylase	GO:0055114//oxidation-reduction process	GO:0020037//heme binding;GO:0016705//oxidoreductase activity, acting on paired donors, with incorporation or reduction of molecular oxygen;GO:0004497//monooxygenase activity;GO:0005506//iron ion binding	-
Unigene14349_All	1582	gi|359492126|ref|XP_003634367.1|	694.9	0	PREDICTED: cytochrome P450 734A1 isoform 2 [Vitis vinifera]	gi|410812101|dbj|AB698956.1|	151	3e-33	Pittosporum parvifolium var. beecheyi DNA, microsatellite: PH11109	sp|O48786|C734A_ARATH	456	1e-156	Cytochrome P450 734A1 OS=Arabidopsis thaliana GN=CYP734A1 PE=2 SV=1	BH0579	165	7e-45	COG2124	Cytochrome P450	K15639	8e-157	458	aly:ARALYDRAFT_901457	cytochrome P450, family 734, subfamily A, polypeptide 1 (PHYB activation tagged suppressor 1) [EC:1.14.-.-]	GO:0055114//oxidation-reduction process	GO:0020037//heme binding;GO:0016705//oxidoreductase activity, acting on paired donors, with incorporation or reduction of molecular oxygen;GO:0004497//monooxygenase activity;GO:0005506//iron ion binding;GO:0050616	-
Unigene14752_All	2076	gi|46359653|dbj|BAD15331.1|	607.1	0	cytochrome P450 [Panax ginseng]	gi|373501791|gb|JN604539.1|	81.8	3e-12	Panax ginseng cytochrome P450 CYP736A12 mRNA, complete cds	sp|P24465|C71A1_PERAE	408	9e-136	Cytochrome P450 71A1 OS=Persea americana GN=CYP71A1 PE=1 SV=2	BH0579	119	5e-28	COG2124	Cytochrome P450	K09755	4e-173	505	rcu:RCOM_0193830	ferulate-5-hydroxylase [EC:1.14.-.-]	-	GO:0046872//metal ion binding;GO:0016705//oxidoreductase activity, acting on paired donors, with incorporation or reduction of molecular oxygen;GO:0004497//monooxygenase activity	GO:0016020//membrane
Unigene16174_All	1610	gi|590631528|ref|XP_007027589.1|	85.9	1e-15	Cytochrome P450 76A2 [Theobroma cacao] >gi|508716194|gb|EOY08091.1| Cytochrome P450 76A2 [Theobroma cacao]	gi|460408397|ref|XM_004249584.1|	85.7	2e-13	PREDICTED: Solanum lycopersicum cytochrome P450 76A2-like (LOC101265084), mRNA	sp|P37122|C76A2_SOLME	558	0	Cytochrome P450 76A2 OS=Solanum melongena GN=CYP76A2 PE=2 SV=1	BH0579	115	4e-27	COG2124	Cytochrome P450	K00517	9e-133	397	ath:AT3G52970	[EC:1.14.-.-]	-	GO:0046872//metal ion binding;GO:0016705//oxidoreductase activity, acting on paired donors, with incorporation or reduction of molecular oxygen;GO:0004497//monooxygenase activity	-
Unigene16212_All	1957	gi|587923542|gb|EXC10883.1|	668.7	0	Cytochrome P450 94A1 [Morus notabilis]	gi|568833064|ref|XM_006470675.1|	139	1e-29	PREDICTED: Citrus sinensis cytochrome P450 94A1-like (LOC102611940), mRNA	sp|O81117|C94A1_VICSA	432	2e-145	Cytochrome P450 94A1 OS=Vicia sativa GN=CYP94A1 PE=2 SV=2	BH0579	125	5e-30	COG2124	Cytochrome P450	K00517	5e-147	437	ath:AT3G56630	[EC:1.14.-.-]	-	GO:0046872//metal ion binding;GO:0004497//monooxygenase activity;GO:0016705//oxidoreductase activity, acting on paired donors, with incorporation or reduction of molecular oxygen	GO:0016023//cytoplasmic membrane-bounded vesicle
Unigene16213_All	2074	gi|587863844|gb|EXB53586.1|	973	0	Cytochrome P450 [Morus notabilis]	gi|225464787|ref|XM_002266847.1|	993	0	PREDICTED: Vitis vinifera cytochrome P450-like (LOC100248381), mRNA	sp|O48921|C97B2_SOYBN	936	0	Cytochrome P450 97B2, chloroplastic OS=Glycine max GN=CYP97B2 PE=2 SV=1	BH0579	167	1e-44	COG2124	Cytochrome P450	K15747	5e-147	443	ota:Ot13g02550	cytochrome P450, family 97, subfamily A (beta-ring hydroxylase) [EC:1.14.-.-]	GO:0055114//oxidation-reduction process	GO:0005506//iron ion binding;GO:0020037//heme binding;GO:0070330//aromatase activity	GO:0031969//chloroplast membrane;GO:0009570//chloroplast stroma
Unigene16545_All	1524	gi|365927742|gb|AEX07772.1|	527.7	0	cytochrome P450 [Catharanthus roseus] >gi|365927744|gb|AEX07773.1| cytochrome P450 [Catharanthus roseus]	gi|470118699|ref|XM_004295412.1|	73.8	6e-10	PREDICTED: Fragaria vesca subsp. vesca cytochrome P450 716B1-like (LOC101291806), mRNA	sp|Q50EK1|C16B1_PICSI	435	7e-149	Cytochrome P450 716B1 OS=Picea sitchensis GN=CYP716B1 PE=2 SV=1	slr0574	203	3e-59	COG2124	Cytochrome P450	K09843	2e-73	241	rcu:RCOM_0814150	(+)-abscisic acid 8'-hydroxylase [EC:1.14.13.93]	-	GO:0046872//metal ion binding;GO:0016705//oxidoreductase activity, acting on paired donors, with incorporation or reduction of molecular oxygen;GO:0004497//monooxygenase activity	-
Unigene16552_All	732	gi|568834812|ref|XP_006471496.1|	37.7	1e-09	PREDICTED: cytochrome P450 82C4-like [Citrus sinensis]	--	--	--	--	sp|Q9SZ46|C82C4_ARATH	46.2	9e-06	Cytochrome P450 82C4 OS=Arabidopsis thaliana GN=CYP82C4 PE=2 SV=1	--	--	--	--	--	--	--	--	--	--	GO:0055114//oxidation-reduction process	GO:0020037//heme binding;GO:0016705//oxidoreductase activity, acting on paired donors, with incorporation or reduction of molecular oxygen;GO:0004497//monooxygenase activity;GO:0005506//iron ion binding	-
Unigene16734_All	758	gi|590689652|ref|XP_007043287.1|	424.9	4e-146	Cytochrome P450, family 86, subfamily B, polypeptide 1 isoform 1 [Theobroma cacao] >gi|590689656|ref|XP_007043288.1| Cytochrome P450, family 86, subfamily B, polypeptide 1 isoform 1 [Theobroma cacao] >gi|590689659|ref|XP_007043289.1| Cytochrome P450, family 86, subfamily B, polypeptide 1 isoform 1 [Theobroma cacao] >gi|508707222|gb|EOX99118.1| Cytochrome P450, family 86, subfamily B, polypeptide …	gi|590689658|ref|XM_007043227.1|	178	6e-42	Theobroma cacao Cytochrome P450, family 86, subfamily B, polypeptide 1 isoform 1 (TCM_007730) mRNA, complete cds	sp|Q9FMY1|C86B1_ARATH	387	2e-133	Cytochrome P450 86B1 OS=Arabidopsis thaliana GN=CYP86B1 PE=2 SV=1	all3746	79.7	2e-16	COG2124	Cytochrome P450	K15402	3e-142	410	gmx:100809503	cytochrome P450, family 86, subfamily B, polypeptide 1 (fatty acid omega-hydroxylase) [EC:1.14.-.-]	GO:0055114//oxidation-reduction process;GO:0010345//suberin biosynthetic process;GO:0000041//transition metal ion transport;GO:0042761//very long-chain fatty acid biosynthetic process	GO:0070330//aromatase activity;GO:0019825//oxygen binding;GO:0020037//heme binding;GO:0005506//iron ion binding	GO:0009507//chloroplast;GO:0005783//endoplasmic reticulum
Unigene17465_All	768	gi|568830210|ref|XP_006469396.1|	422.6	2e-146	PREDICTED: cytochrome P450 724B1-like [Citrus sinensis]	gi|225447453|ref|XM_002266655.1|	385	1e-104	PREDICTED: Vitis vinifera cytochrome P450 724B1-like (LOC100257922), mRNA	sp|Q6F4F5|C724B_ORYSJ	340	7e-116	Cytochrome P450 724B1 OS=Oryza sativa subsp. japonica GN=CYP724B1 PE=1 SV=1	BH0579	87.4	4e-19	COG2124	Cytochrome P450	K12639	1e-143	412	vvi:100257922	cytochrome P450, family 724, subfamily B, polypeptide 1 [EC:1.14.13.-]	GO:0016132//brassinosteroid biosynthetic process;GO:0055114//oxidation-reduction process;GO:0009647//skotomorphogenesis;GO:0006879//cellular iron ion homeostasis;GO:0006826//iron ion transport	GO:0008199//ferric iron binding;GO:0010012//steroid 22-alpha hydroxylase activity;GO:0050598;GO:0020037//heme binding	GO:0016021//integral to membrane;GO:0016023//cytoplasmic membrane-bounded vesicle
Unigene17928_All	410	gi|470131920|ref|XP_004301838.1|	148.3	1e-44	PREDICTED: cytochrome P450 71D8-like [Fragaria vesca subsp. vesca]	gi|147841054|emb|AM479052.2|	93.7	2e-16	Vitis vinifera contig VV78X076254.8, whole genome shotgun sequence	sp|P37117|C71A4_SOLME	102	2e-26	Cytochrome P450 71A4 OS=Solanum melongena GN=CYP71A4 PE=2 SV=1	--	--	--	--	--	K09755	2e-29	112	rcu:RCOM_0193830	ferulate-5-hydroxylase [EC:1.14.-.-]	GO:0055114//oxidation-reduction process	GO:0020037//heme binding;GO:0016705//oxidoreductase activity, acting on paired donors, with incorporation or reduction of molecular oxygen;GO:0004497//monooxygenase activity;GO:0005506//iron ion binding	GO:0016021//integral to membrane
Unigene18065_All	1788	gi|225458055|ref|XP_002278300.1|	689.9	0	PREDICTED: cytochrome P450 83B1 [Vitis vinifera]	gi|225458048|ref|XM_002280402.1|	107	5e-20	PREDICTED: Vitis vinifera cytochrome P450 83B1-like (LOC100260959), mRNA	sp|P24465|C71A1_PERAE	479	9e-165	Cytochrome P450 71A1 OS=Persea americana GN=CYP71A1 PE=1 SV=2	alr1450	116	3e-27	COG2124	Cytochrome P450	K11818	1e-162	475	aly:ARALYDRAFT_913321	cytochrome P450, family 83, subfamily B, polypeptide 1 [EC:1.14.-.-]	GO:0055114//oxidation-reduction process	GO:0016709//oxidoreductase activity, acting on paired donors, with incorporation or reduction of molecular oxygen, NAD(P)H as one donor, and incorporation of one atom of oxygen;GO:0020037//heme binding;GO:0005506//iron ion binding	-
Unigene18580_All	871	gi|397789278|gb|AFO67228.1|	120.2	9e-32	putative cytochrome P450 72A, partial [Aralia elata]	gi|397789287|gb|JX067876.1|	67.9	2e-08	Aralia elata clone AeSin01K08 putative cytochrome P450 monooxygenase mRNA, partial cds	sp|Q05047|C72A1_CATRO	103	1e-24	Secologanin synthase OS=Catharanthus roseus GN=CYP72A1 PE=2 SV=1	--	--	--	--	--	K15638	9e-20	90.1	aly:ARALYDRAFT_494050	cytochrome P450, family 72, subfamily C, polypeptide 1	-	-	-
Unigene19259_All	485	gi|565369595|ref|XP_006351420.1|	59.7	2e-33	PREDICTED: cytochrome P450 71A22-like [Solanum tuberosum]	--	--	--	--	sp|Q42716|C71A8_MENPI	74.7	2e-20	Cytochrome P450 71A8 OS=Mentha piperita GN=CYP71A8 PE=3 SV=1	--	--	--	--	--	K00517	4e-13	53.5	ath:AT4G13310	[EC:1.14.-.-]	-	GO:0016491//oxidoreductase activity	-
Unigene19294_All	776	gi|597500957|sp|H2DH21.1|C7A29_PANGI	164.1	2e-45	RecName: Full=Cytochrome P450 CYP72A219; AltName: Full=Cytochrome P450 CYP72A129 >gi|373501798|gb|AEY75218.1| cytochrome P450 CYP72A129 [Panax ginseng]	gi|373501797|gb|JN604542.1|	246	3e-62	Panax ginseng cytochrome P450 CYP72A129 mRNA, complete cds	sp|Q05047|C72A1_CATRO	90.9	1e-20	Secologanin synthase OS=Catharanthus roseus GN=CYP72A1 PE=2 SV=1	--	--	--	--	--	K15638	8e-20	89.4	aly:ARALYDRAFT_494050	cytochrome P450, family 72, subfamily C, polypeptide 1	-	GO:0046872//metal ion binding;GO:0016491//oxidoreductase activity	GO:0016020//membrane
Unigene19891_All	1998	gi|597500956|sp|H2DH17.1|C7A22_PANGI	85.1	7e-180	RecName: Full=Cytochrome P450 CYP749A22; AltName: Full=Cytochrome P450 CYP749A20 >gi|373501790|gb|AEY75214.1| cytochrome P450 CYP749A20 [Panax ginseng]	gi|373501789|gb|JN604538.1|	1140	0	Panax ginseng cytochrome P450 CYP749A20 mRNA, complete cds	sp|O48786|C734A_ARATH	223	6e-83	Cytochrome P450 734A1 OS=Arabidopsis thaliana GN=CYP734A1 PE=2 SV=1	AGc2890	117	3e-27	COG2124	Cytochrome P450	K15639	1e-82	222	aly:ARALYDRAFT_901457	cytochrome P450, family 734, subfamily A, polypeptide 1 (PHYB activation tagged suppressor 1) [EC:1.14.-.-]	GO:0055114//oxidation-reduction process	GO:0020037//heme binding;GO:0016705//oxidoreductase activity, acting on paired donors, with incorporation or reduction of molecular oxygen;GO:0004497//monooxygenase activity;GO:0005506//iron ion binding;GO:0050616	GO:0016021//integral to membrane
Unigene19892_All	1952	gi|597500956|sp|H2DH17.1|C7A22_PANGI	85.1	0	RecName: Full=Cytochrome P450 CYP749A22; AltName: Full=Cytochrome P450 CYP749A20 >gi|373501790|gb|AEY75214.1| cytochrome P450 CYP749A20 [Panax ginseng]	gi|373501789|gb|JN604538.1|	1255	0	Panax ginseng cytochrome P450 CYP749A20 mRNA, complete cds	sp|O48786|C734A_ARATH	223	1e-101	Cytochrome P450 734A1 OS=Arabidopsis thaliana GN=CYP734A1 PE=2 SV=1	AGc2890	117	2e-27	COG2124	Cytochrome P450	K15639	2e-101	222	aly:ARALYDRAFT_901457	cytochrome P450, family 734, subfamily A, polypeptide 1 (PHYB activation tagged suppressor 1) [EC:1.14.-.-]	GO:0055114//oxidation-reduction process	GO:0020037//heme binding;GO:0016705//oxidoreductase activity, acting on paired donors, with incorporation or reduction of molecular oxygen;GO:0004497//monooxygenase activity;GO:0005506//iron ion binding;GO:0050616	GO:0016021//integral to membrane
Unigene19893_All	1691	gi|597500956|sp|H2DH17.1|C7A22_PANGI	441	5e-148	RecName: Full=Cytochrome P450 CYP749A22; AltName: Full=Cytochrome P450 CYP749A20 >gi|373501790|gb|AEY75214.1| cytochrome P450 CYP749A20 [Panax ginseng]	gi|373501789|gb|JN604538.1|	690	0	Panax ginseng cytochrome P450 CYP749A20 mRNA, complete cds	sp|O48786|C734A_ARATH	203	2e-58	Cytochrome P450 734A1 OS=Arabidopsis thaliana GN=CYP734A1 PE=2 SV=1	BH0579	85.9	3e-17	COG2124	Cytochrome P450	K15639	5e-58	203	ath:AT2G26710	cytochrome P450, family 734, subfamily A, polypeptide 1 (PHYB activation tagged suppressor 1) [EC:1.14.-.-]	GO:0055114//oxidation-reduction process	GO:0020037//heme binding;GO:0016705//oxidoreductase activity, acting on paired donors, with incorporation or reduction of molecular oxygen;GO:0004497//monooxygenase activity;GO:0005506//iron ion binding	GO:0016021//integral to membrane
Unigene20154_All	1845	gi|371940448|dbj|BAL45198.1|	688.7	0	cytochrome P450 monooxygenase [Medicago truncatula]	gi|225470618|ref|XM_002263573.1|	129	1e-26	PREDICTED: Vitis vinifera secologanin synthase-like (LOC100255558), mRNA	sp|Q05047|C72A1_CATRO	602	0	Secologanin synthase OS=Catharanthus roseus GN=CYP72A1 PE=2 SV=1	BH0579	162	3e-43	COG2124	Cytochrome P450	K15638	4e-161	471	ath:AT1G17060	cytochrome P450, family 72, subfamily C, polypeptide 1	GO:0055114//oxidation-reduction process	GO:0020037//heme binding;GO:0016705//oxidoreductase activity, acting on paired donors, with incorporation or reduction of molecular oxygen;GO:0004497//monooxygenase activity;GO:0005506//iron ion binding	GO:0016020//membrane
Unigene20155_All	1755	gi|371940448|dbj|BAL45198.1|	328.9	0	cytochrome P450 monooxygenase [Medicago truncatula]	gi|225470618|ref|XM_002263573.1|	129	1e-26	PREDICTED: Vitis vinifera secologanin synthase-like (LOC100255558), mRNA	sp|Q05047|C72A1_CATRO	317	1e-154	Secologanin synthase OS=Catharanthus roseus GN=CYP72A1 PE=2 SV=1	BH0579	125	2e-30	COG2124	Cytochrome P450	K15638	2e-126	238	ath:AT1G17060	cytochrome P450, family 72, subfamily C, polypeptide 1	GO:0055114//oxidation-reduction process	GO:0020037//heme binding;GO:0016705//oxidoreductase activity, acting on paired donors, with incorporation or reduction of molecular oxygen;GO:0004497//monooxygenase activity;GO:0005506//iron ion binding	-
Unigene20501_All	557	gi|255622756|ref|XP_002540303.1|	199.9	3e-64	cytochrome P450, putative [Ricinus communis] >gi|223496973|gb|EEF22080.1| cytochrome P450, putative [Ricinus communis]	gi|117606421|gb|AC182573.2|	139	4e-30	Mimulus guttatus clone MGBa-78L5, complete sequence	sp|Q42569|C90A1_ARATH	185	1e-56	Cytochrome P450 90A1 OS=Arabidopsis thaliana GN=CYP90A1 PE=2 SV=1	slr0574	64.3	8e-12	COG2124	Cytochrome P450	K09588	1e-57	189	mtr:MTR_5g082520	cytochrome P450, family 90, subfamily A, polypeptide 1 [EC:1.14.-.-]	GO:0055114//oxidation-reduction process	GO:0020037//heme binding;GO:0005506//iron ion binding;GO:0050598	-
Unigene20696_All	1058	gi|587863844|gb|EXB53586.1|	134	6e-33	Cytochrome P450 [Morus notabilis]	gi|225464787|ref|XM_002266847.1|	107	3e-20	PREDICTED: Vitis vinifera cytochrome P450-like (LOC100248381), mRNA	sp|O48921|C97B2_SOYBN	111	6e-27	Cytochrome P450 97B2, chloroplastic OS=Glycine max GN=CYP97B2 PE=2 SV=1	--	--	--	--	--	--	--	--	--	--	GO:0055114//oxidation-reduction process	GO:0005506//iron ion binding;GO:0020037//heme binding;GO:0070330//aromatase activity	GO:0009941//chloroplast envelope;GO:0009570//chloroplast stroma;GO:0016020//membrane
Unigene21367_All	646	gi|255575487|ref|XP_002528645.1|	207.6	1e-62	cytochrome P450, putative [Ricinus communis] >gi|223531934|gb|EEF33748.1| cytochrome P450, putative [Ricinus communis]	gi|38142439|dbj|AP005846.2|	63.9	2e-07	Oryza sativa Japonica Group genomic DNA, chromosome 2, BAC clone:B1307A11	sp|P37121|C76A1_SOLME	193	2e-59	Cytochrome P450 76A1 (Fragment) OS=Solanum melongena GN=CYP76A1 PE=2 SV=1	BH0579	69.3	3e-13	COG2124	Cytochrome P450	K00517	1e-40	145	ath:AT3G52970	[EC:1.14.-.-]	GO:0055114//oxidation-reduction process	GO:0020037//heme binding;GO:0033772;GO:0005506//iron ion binding	-
Unigene22954_All	1871	gi|558064706|gb|AHA50080.1|	871.7	0	cytochrome P450 [Eleutherococcus senticosus]	gi|558064705|gb|KF498590.1|	2198	0	Eleutherococcus senticosus isolate ESJX cytochrome P450 mRNA, complete cds	sp|Q50EK0|C16B2_PICSI	423	1e-142	Cytochrome P450 716B2 OS=Picea sitchensis GN=CYP716B2 PE=2 SV=1	slr0574	217	2e-63	COG2124	Cytochrome P450	K09843	1e-74	247	rcu:RCOM_0814150	(+)-abscisic acid 8'-hydroxylase [EC:1.14.13.93]	GO:0055114//oxidation-reduction process	GO:0020037//heme binding;GO:0016705//oxidoreductase activity, acting on paired donors, with incorporation or reduction of molecular oxygen;GO:0004497//monooxygenase activity;GO:0005506//iron ion binding	GO:0016021//integral to membrane
Unigene23727_All	419	gi|378529670|gb|AFC17171.1|	140.2	6e-41	cytochrome P450 allene oxide synthase, partial [Populus laurifolia]	gi|619498820|gb|KJ466863.1|	77.8	1e-11	Camellia sinensis allene oxide synthase (AOS2) mRNA, complete cds	sp|Q7Y0C8|C74A1_ORYSJ	139	1e-39	Allene oxide synthase 1, chloroplastic OS=Oryza sativa subsp. japonica GN=CYP74A1 PE=2 SV=1	--	--	--	--	--	K01723	1e-40	142	sbi:SORBI_01g007000	hydroperoxide dehydratase [EC:4.2.1.92]	GO:0031407//oxylipin metabolic process;GO:0055114//oxidation-reduction process;GO:0009753//response to jasmonic acid stimulus;GO:0009620//response to fungus;GO:0009611//response to wounding	GO:0009978//allene oxide synthase activity;GO:0016705//oxidoreductase activity, acting on paired donors, with incorporation or reduction of molecular oxygen;GO:0004497//monooxygenase activity;GO:0020037//heme binding;GO:0005506//iron ion binding	GO:0005739//mitochondrion;GO:0009941//chloroplast envelope;GO:0009535//chloroplast thylakoid membrane
Unigene24532_All	1742	gi|590675242|ref|XP_007039393.1|	736.1	0	Cytochrome P450 78A3 [Theobroma cacao] >gi|508776638|gb|EOY23894.1| Cytochrome P450 78A3 [Theobroma cacao]	gi|224130623|ref|XM_002320851.1|	174	2e-40	Populus trichocarpa cytochrome P450 78A3p family protein (POPTR_0014s09830g) mRNA, complete cds	sp|O48927|C78A3_SOYBN	669	0	Cytochrome P450 78A3 OS=Glycine max GN=CYP78A3 PE=2 SV=1	BH0579	114	2e-26	COG2124	Cytochrome P450	K00517	0	639	ath:AT1G01190	[EC:1.14.-.-]	GO:0048316//seed development;GO:0055114//oxidation-reduction process	GO:0004497//monooxygenase activity;GO:0005506//iron ion binding;GO:0020037//heme binding;GO:0016705//oxidoreductase activity, acting on paired donors, with incorporation or reduction of molecular oxygen	-
Unigene25413_All	1685	gi|597500954|sp|H2DH22.1|C7A10_PANGI	958	0	RecName: Full=Cytochrome P450 CYP73A100 >gi|373501800|gb|AEY75219.1| cytochrome P450 CYP73A100 [Panax ginseng]	gi|373501799|gb|JN604543.1|	2024	0	Panax ginseng cytochrome P450 CYP73A100 mRNA, complete cds	sp|Q43054|TCMO_POPKI	667	0	Trans-cinnamate 4-monooxygenase OS=Populus kitakamiensis GN=CYP73A16 PE=2 SV=1	alr1450	116	2e-27	COG2124	Cytochrome P450	K00487	0	880	pop:POPTR_584578	trans-cinnamate 4-monooxygenase [EC:1.14.13.11]	GO:0055114//oxidation-reduction process	GO:0020037//heme binding;GO:0016710//trans-cinnamate 4-monooxygenase activity;GO:0005506//iron ion binding	GO:0016021//integral to membrane
Unigene25481_All	371	gi|565369511|ref|XP_006351378.1|	141.7	4e-39	PREDICTED: cytochrome P450 86B1-like [Solanum tuberosum]	gi|565369512|ref|XM_006351317.1|	117	1e-23	PREDICTED: Solanum tuberosum cytochrome P450 86B1-like (LOC102579546), mRNA	sp|Q9FMY1|C86B1_ARATH	89.7	5e-22	Cytochrome P450 86B1 OS=Arabidopsis thaliana GN=CYP86B1 PE=2 SV=1	BH0579	57.4	4e-10	COG2124	Cytochrome P450	K15405	2e-30	114	aly:ARALYDRAFT_474859	cytochrome P450, family 96, subfamily A, polypeptide 15 (midchain alkane hydroxylase)	-	-	-
Unigene25702_All	386	gi|590677160|ref|XP_007039943.1|	211.1	5e-67	Cytochrome P450, family 88, subfamily A, polypeptide 3 isoform 3 [Theobroma cacao] >gi|590677163|ref|XP_007039944.1| Cytochrome P450, family 88, subfamily A, polypeptide 3 isoform 3 [Theobroma cacao] >gi|508777188|gb|EOY24444.1| Cytochrome P450, family 88, subfamily A, polypeptide 3 isoform 3 [Theobroma cacao] >gi|508777189|gb|EOY24445.1| Cytochrome P450, family 88, subfamily A, polypeptide 3 iso…	gi|333394170|gb|HQ658173.1|	161	8e-37	Castanea mollissima ent-kaurenoic acid oxidase (KAO) mRNA, complete cds	sp|O23051|KAO1_ARATH	198	1e-62	Ent-kaurenoic acid oxidase 1 OS=Arabidopsis thaliana GN=KAO1 PE=2 SV=1	--	--	--	--	--	K04123	4e-64	203	vvi:100251295	ent-kaurenoic acid hydroxylase [EC:1.14.13.79]	GO:0055114//oxidation-reduction process	GO:0020037//heme binding;GO:0016705//oxidoreductase activity, acting on paired donors, with incorporation or reduction of molecular oxygen;GO:0004497//monooxygenase activity;GO:0005506//iron ion binding	-
Unigene25706_All	1664	gi|225438545|ref|XP_002279670.1|	529.6	0	PREDICTED: cytochrome P450 86B1 [Vitis vinifera]	gi|502090382|ref|XM_004489153.1|	91.7	3e-15	PREDICTED: Cicer arietinum cytochrome P450 86B1-like (LOC101507458), mRNA	sp|Q9FMY1|C86B1_ARATH	326	5e-105	Cytochrome P450 86B1 OS=Arabidopsis thaliana GN=CYP86B1 PE=2 SV=1	VNG0422G	106	4e-24	COG2124	Cytochrome P450	K15405	7e-147	433	aly:ARALYDRAFT_474859	cytochrome P450, family 96, subfamily A, polypeptide 15 (midchain alkane hydroxylase)	-	GO:0016491//oxidoreductase activity;GO:0005488//binding	-
Unigene25721_All	700	gi|332071118|gb|AED99878.1|	375.6	1e-127	cytochrome P450 [Panax notoginseng]	gi|332071117|gb|GU997676.1|	543	1e-152	Panax notoginseng clone 13620-13618-13619n cytochrome P450 mRNA, complete cds	sp|A6YIH8|C7D55_HYOMU	268	8e-88	Premnaspirodiene oxygenase OS=Hyoscyamus muticus GN=CYP71D55 PE=1 SV=1	BH0579	99.8	1e-23	COG2124	Cytochrome P450	K16083	1e-79	248	osa:4329725	cytochrome P450, family 71, subfamily Z, polypeptide 6 (ent-isokaurene C2-hydroxylase) [EC:1.14.13.143]	GO:0055114//oxidation-reduction process	GO:0016709//oxidoreductase activity, acting on paired donors, with incorporation or reduction of molecular oxygen, NAD(P)H as one donor, and incorporation of one atom of oxygen;GO:0020037//heme binding;GO:0005506//iron ion binding	GO:0016021//integral to membrane
Unigene25729_All	1823	gi|359492645|ref|XP_002281995.2|	678.3	0	PREDICTED: cytochrome P450 82A3 [Vitis vinifera]	gi|565401980|ref|XM_006366409.1|	75.8	2e-10	PREDICTED: Solanum tuberosum cytochrome P450 82A3-like (LOC102597842), mRNA	sp|O49858|C82A3_SOYBN	556	0	Cytochrome P450 82A3 OS=Glycine max GN=CYP82A3 PE=2 SV=1	alr1450	119	3e-28	COG2124	Cytochrome P450	K00517	0	536	ath:AT4G31940	[EC:1.14.-.-]	-	GO:0046872//metal ion binding;GO:0016491//oxidoreductase activity	-
Unigene26817_All	2096	gi|590704264|ref|XP_007047111.1|	437.2	1e-144	Cytochrome P450 [Theobroma cacao] >gi|508699372|gb|EOX91268.1| Cytochrome P450 [Theobroma cacao]	gi|225468905|ref|XM_002268879.1|	117	6e-23	PREDICTED: Vitis vinifera cytochrome P450 82C4-like (LOC100265476), mRNA	sp|O49858|C82A3_SOYBN	298	9e-93	Cytochrome P450 82A3 OS=Glycine max GN=CYP82A3 PE=2 SV=1	--	--	--	--	--	K00517	3e-86	281	ath:AT4G31940	[EC:1.14.-.-]	-	GO:0046872//metal ion binding;GO:0016705//oxidoreductase activity, acting on paired donors, with incorporation or reduction of molecular oxygen;GO:0004497//monooxygenase activity	-
Unigene26982_All	1446	gi|397789276|gb|AFO67227.1|	119	1e-30	putative cytochrome P450 734A, partial [Aralia elata]	gi|397789275|gb|JX067870.1|	228	2e-56	Aralia elata clone AeCon00226 putative cytochrome P450 734A mRNA, partial cds	sp|O48786|C734A_ARATH	61.2	7e-10	Cytochrome P450 734A1 OS=Arabidopsis thaliana GN=CYP734A1 PE=2 SV=1	--	--	--	--	--	K10717	2e-13	73.6	pop:POPTR_555847	cytokinin trans-hydroxylase	GO:0055114//oxidation-reduction process	GO:0020037//heme binding;GO:0016705//oxidoreductase activity, acting on paired donors, with incorporation or reduction of molecular oxygen;GO:0004497//monooxygenase activity;GO:0005506//iron ion binding	-
Unigene26995_All	1863	gi|388827899|gb|AFK79032.1|	545	0	cytochrome P450 CYP712F1 [Bupleurum chinense]	gi|388827898|gb|JF803816.1|	141	4e-30	Bupleurum chinense cytochrome P450 CYP712F1 mRNA, complete cds	sp|Q42799|C93A2_SOYBN	319	5e-102	Cytochrome P450 93A2 OS=Glycine max GN=CYP93A2 PE=2 SV=1	BH0579	129	1e-31	COG2124	Cytochrome P450	K13261	3e-101	318	gmx:100776878	cytochrome P450, family 93, subfamily A, polypeptide 1 (3,9-dihydroxypterocarpan 6a-monooxygenase) [EC:1.14.13.28]	-	GO:0016491//oxidoreductase activity;GO:0005488//binding	-
Unigene28656_All	1743	gi|332071112|gb|AED99875.1|	912.5	0	cytochrome P450 [Panax notoginseng]	gi|332071111|gb|GU997673.1|	1487	0	Panax notoginseng clone 02294n cytochrome P450 mRNA, complete cds	sp|P24465|C71A1_PERAE	423	4e-143	Cytochrome P450 71A1 OS=Persea americana GN=CYP71A1 PE=1 SV=2	all1361	124	9e-30	COG2124	Cytochrome P450	K05280	4e-141	420	mtr:MTR_3g025230	flavonoid 3'-monooxygenase [EC:1.14.13.21]	GO:0055114//oxidation-reduction process	GO:0020037//heme binding;GO:0016705//oxidoreductase activity, acting on paired donors, with incorporation or reduction of molecular oxygen;GO:0004497//monooxygenase activity;GO:0005506//iron ion binding	-
Unigene28666_All	1788	gi|332071112|gb|AED99875.1|	285	0	cytochrome P450 [Panax notoginseng]	gi|332071111|gb|GU997673.1|	1328	0	Panax notoginseng clone 02294n cytochrome P450 mRNA, complete cds	sp|P24465|C71A1_PERAE	300	6e-114	Cytochrome P450 71A1 OS=Persea americana GN=CYP71A1 PE=1 SV=2	alr1450	110	3e-25	COG2124	Cytochrome P450	K05280	1e-114	305	mtr:MTR_3g025230	flavonoid 3'-monooxygenase [EC:1.14.13.21]	GO:0055114//oxidation-reduction process	GO:0020037//heme binding;GO:0016705//oxidoreductase activity, acting on paired donors, with incorporation or reduction of molecular oxygen;GO:0004497//monooxygenase activity;GO:0005506//iron ion binding	-
Unigene28667_All	1488	gi|332071112|gb|AED99875.1|	807.7	0	cytochrome P450 [Panax notoginseng]	gi|332071111|gb|GU997673.1|	1953	0	Panax notoginseng clone 02294n cytochrome P450 mRNA, complete cds	sp|P24465|C71A1_PERAE	358	8e-119	Cytochrome P450 71A1 OS=Persea americana GN=CYP71A1 PE=1 SV=2	alr1450	102	7e-23	COG2124	Cytochrome P450	K05280	3e-118	358	vvi:100263810	flavonoid 3'-monooxygenase [EC:1.14.13.21]	GO:0055114//oxidation-reduction process	GO:0020037//heme binding;GO:0016705//oxidoreductase activity, acting on paired donors, with incorporation or reduction of molecular oxygen;GO:0004497//monooxygenase activity;GO:0005506//iron ion binding	-
Unigene28865_All	818	gi|332071114|gb|AED99876.1|	299.3	2e-97	cytochrome P450 [Panax notoginseng]	gi|332071113|gb|GU997674.1|	420	1e-114	Panax notoginseng clone 03717n cytochrome P450 mRNA, complete cds	sp|D5JBX1|GAO_BARSP	220	9e-69	Germacrene A oxidase OS=Barnadesia spinosa PE=1 SV=1	all1361	77	2e-15	COG2124	Cytochrome P450	K16083	6e-59	196	osa:4329725	cytochrome P450, family 71, subfamily Z, polypeptide 6 (ent-isokaurene C2-hydroxylase) [EC:1.14.13.143]	GO:0055114//oxidation-reduction process	GO:0005506//iron ion binding;GO:0016709//oxidoreductase activity, acting on paired donors, with incorporation or reduction of molecular oxygen, NAD(P)H as one donor, and incorporation of one atom of oxygen;GO:0020037//heme binding	GO:0016021//integral to membrane;GO:0005783//endoplasmic reticulum
Unigene29390_All	1487	gi|590670112|ref|XP_007037964.1|	704.1	0	Cytochrome P450 94A2 [Theobroma cacao] >gi|508775209|gb|EOY22465.1| Cytochrome P450 94A2 [Theobroma cacao]	gi|565369705|ref|XM_006351413.1|	113	6e-22	PREDICTED: Solanum tuberosum cytochrome P450 94A1-like (LOC102586169), mRNA	sp|O81117|C94A1_VICSA	416	2e-141	Cytochrome P450 94A1 OS=Vicia sativa GN=CYP94A1 PE=2 SV=2	BH0579	125	7e-31	COG2124	Cytochrome P450	K13407	5e-154	449	vvi:100259592	cytochrome P450, family 94, subfamily A, polypeptide 1 (fatty acid omega-hydroxylase) [EC:1.14.-.-]	GO:0055114//oxidation-reduction process;GO:0009694//jasmonic acid metabolic process;GO:0009611//response to wounding;GO:0010154//fruit development;GO:0048480//stigma development;GO:0009555//pollen development;GO:0002213//defense response to insect;GO:0048653//anther development	GO:0070330//aromatase activity;GO:0020037//heme binding;GO:0052694//jasmonoyl-isoleucine-12-hydroxylase activity;GO:0005506//iron ion binding	-
Unigene29880_All	262	gi|332071118|gb|AED99878.1|	64.7	6e-12	cytochrome P450 [Panax notoginseng]	gi|332071117|gb|GU997676.1|	95.6	2e-17	Panax notoginseng clone 13620-13618-13619n cytochrome P450 mRNA, complete cds	sp|Q0JF01|C99A3_ORYSJ	45.8	4e-07	9-beta-pimara-7,15-diene oxidase OS=Oryza sativa subsp. japonica GN=CYP99A3 PE=1 SV=1	--	--	--	--	--	K16085	1e-06	45.8	osa:4335091	cytochrome P450, family 99, subfamily A, polypeptide 3 (9beta-pimara-7,15-diene oxidase) [EC:1.14.13.144]	-	-	-
Unigene30752_All	665	gi|566183034|ref|XP_002312255.2|	94.4	1e-63	cytochrome P450 family protein [Populus trichocarpa] >gi|550332686|gb|EEE89622.2| cytochrome P450 family protein [Populus trichocarpa]	gi|359473351|ref|XM_002271811.2|	159	5e-36	PREDICTED: Vitis vinifera cytochrome P450 704C1-like (LOC100258457), mRNA	sp|Q9FMY1|C86B1_ARATH	84.7	6e-24	Cytochrome P450 86B1 OS=Arabidopsis thaliana GN=CYP86B1 PE=2 SV=1	--	--	--	--	--	K15402	1e-24	89	sbi:SORBI_01g018855	cytochrome P450, family 86, subfamily B, polypeptide 1 (fatty acid omega-hydroxylase) [EC:1.14.-.-]	GO:0080110//sporopollenin biosynthetic process;GO:0055114//oxidation-reduction process	GO:0005506//iron ion binding;GO:0020037//heme binding;GO:0019825//oxygen binding;GO:0018685//alkane 1-monooxygenase activity;GO:0070330//aromatase activity	-
Unigene30944_All	2211	gi|359491185|ref|XP_002276558.2|	831.6	0	PREDICTED: cytochrome P450 71A1-like [Vitis vinifera]	gi|359491184|ref|XM_002276522.2|	733	0	PREDICTED: Vitis vinifera cytochrome P450 71A1-like (LOC100265573), mRNA	sp|P24465|C71A1_PERAE	515	9e-177	Cytochrome P450 71A1 OS=Persea americana GN=CYP71A1 PE=1 SV=2	BH0579	112	1e-25	COG2124	Cytochrome P450	K09755	9e-139	419	rcu:RCOM_0193830	ferulate-5-hydroxylase [EC:1.14.-.-]	GO:0055114//oxidation-reduction process	GO:0020037//heme binding;GO:0016705//oxidoreductase activity, acting on paired donors, with incorporation or reduction of molecular oxygen;GO:0004497//monooxygenase activity;GO:0005506//iron ion binding	-
Unigene31138_All	1324	gi|587870252|gb|EXB59542.1|	321.6	1e-103	Cytochrome P450 81D1 [Morus notabilis]	gi|568824295|ref|XM_006466475.1|	91.7	2e-15	PREDICTED: Citrus sinensis isoflavone 2'-hydroxylase-like (LOC102624820), mRNA	sp|Q9FG65|C81D1_ARATH	288	2e-92	Cytochrome P450 81D1 OS=Arabidopsis thaliana GN=CYP81D1 PE=2 SV=1	AGc2890	107	1e-24	COG2124	Cytochrome P450	K00517	1e-95	297	ath:AT4G37360	[EC:1.14.-.-]	GO:0055114//oxidation-reduction process	GO:0020037//heme binding;GO:0033773;GO:0005506//iron ion binding	-
Unigene31264_All	1641	gi|388827889|gb|AFK79027.1|	801.6	0	cytochrome P450 CYP90D18 [Bupleurum chinense]	gi|388827888|gb|JF803811.1|	1029	0	Bupleurum chinense cytochrome P450 CYP90D18 mRNA, complete cds	sp|Q94IA6|C90D1_ARATH	626	0	3-epi-6-deoxocathasterone 23-monooxygenase OS=Arabidopsis thaliana GN=CYP90D1 PE=2 SV=1	slr0574	144	4e-37	COG2124	Cytochrome P450	K12638	0	627	aly:ARALYDRAFT_686531	cytochrome P450, family 90, subfamily D, polypeptide 1 (3-epi-6-deoxocathasterone 23-monooxygenase) [EC:1.14.13.112]	GO:0048443//stamen development;GO:0048441//petal development;GO:0048366//leaf development;GO:0055114//oxidation-reduction process	GO:0005506//iron ion binding;GO:0016709//oxidoreductase activity, acting on paired donors, with incorporation or reduction of molecular oxygen, NAD(P)H as one donor, and incorporation of one atom of oxygen;GO:0020037//heme binding	-
Unigene34028_All	419	gi|7489812|pir||T02955	97.8	7e-24	probable cytochrome P450 monooxygenase - maize (fragment)	gi|325194239|emb|FR825095.1|	349	2e-93	Albugo laibachii Nc14, genomic contig CONTIG_1625_NC14_v4_1818_619	--	--	--	--	--	--	--	--	--	--	--	--	--	--	-	-	-
Unigene34711_All	269	gi|46359653|dbj|BAD15331.1|	86.7	1e-19	cytochrome P450 [Panax ginseng]	gi|373501791|gb|JN604539.1|	109	2e-21	Panax ginseng cytochrome P450 CYP736A12 mRNA, complete cds	sp|P24465|C71A1_PERAE	67.8	8e-15	Cytochrome P450 71A1 OS=Persea americana GN=CYP71A1 PE=1 SV=2	--	--	--	--	--	K09755	1e-13	65.5	rcu:RCOM_0193830	ferulate-5-hydroxylase [EC:1.14.-.-]	GO:0055114//oxidation-reduction process	GO:0020037//heme binding;GO:0016705//oxidoreductase activity, acting on paired donors, with incorporation or reduction of molecular oxygen;GO:0004497//monooxygenase activity;GO:0005506//iron ion binding	-
Unigene34843_All	321	gi|597500971|sp|H2DH19.1|C7D31_PANGI	81.6	1e-17	RecName: Full=Cytochrome P450 CYP71D312 >gi|373501794|gb|AEY75216.1| cytochrome P450 CYP71D312 [Panax ginseng]	gi|373501793|gb|JN604540.1|	107	8e-21	Panax ginseng cytochrome P450 CYP71D312 mRNA, complete cds	sp|A6YIH8|C7D55_HYOMU	49.3	5e-08	Premnaspirodiene oxygenase OS=Hyoscyamus muticus GN=CYP71D55 PE=1 SV=1	--	--	--	--	--	--	--	--	--	--	-	GO:0046872//metal ion binding;GO:0016491//oxidoreductase activity	GO:0016020//membrane
Unigene3535_All	1841	gi|597500956|sp|H2DH17.1|C7A22_PANGI	750.4	0	RecName: Full=Cytochrome P450 CYP749A22; AltName: Full=Cytochrome P450 CYP749A20 >gi|373501790|gb|AEY75214.1| cytochrome P450 CYP749A20 [Panax ginseng]	gi|373501789|gb|JN604538.1|	1828	0	Panax ginseng cytochrome P450 CYP749A20 mRNA, complete cds	sp|O48786|C734A_ARATH	332	6e-107	Cytochrome P450 734A1 OS=Arabidopsis thaliana GN=CYP734A1 PE=2 SV=1	Cj1411c	150	4e-39	COG2124	Cytochrome P450	K15639	1e-106	332	aly:ARALYDRAFT_901457	cytochrome P450, family 734, subfamily A, polypeptide 1 (PHYB activation tagged suppressor 1) [EC:1.14.-.-]	GO:0055114//oxidation-reduction process	GO:0020037//heme binding;GO:0016705//oxidoreductase activity, acting on paired donors, with incorporation or reduction of molecular oxygen;GO:0004497//monooxygenase activity;GO:0005506//iron ion binding	GO:0016021//integral to membrane
Unigene3536_All	1631	gi|597500956|sp|H2DH17.1|C7A22_PANGI	569.7	0	RecName: Full=Cytochrome P450 CYP749A22; AltName: Full=Cytochrome P450 CYP749A20 >gi|373501790|gb|AEY75214.1| cytochrome P450 CYP749A20 [Panax ginseng]	gi|373501789|gb|JN604538.1|	767	0	Panax ginseng cytochrome P450 CYP749A20 mRNA, complete cds	sp|O48786|C734A_ARATH	260	3e-80	Cytochrome P450 734A1 OS=Arabidopsis thaliana GN=CYP734A1 PE=2 SV=1	BH0579	87.4	1e-17	COG2124	Cytochrome P450	K15639	5e-80	261	aly:ARALYDRAFT_901457	cytochrome P450, family 734, subfamily A, polypeptide 1 (PHYB activation tagged suppressor 1) [EC:1.14.-.-]	GO:0055114//oxidation-reduction process	GO:0020037//heme binding;GO:0016705//oxidoreductase activity, acting on paired donors, with incorporation or reduction of molecular oxygen;GO:0004497//monooxygenase activity;GO:0005506//iron ion binding	GO:0016021//integral to membrane
Unigene38939_All	288	gi|332071104|gb|AED99871.1|	44.7	8e-14	cytochrome P450 [Panax notoginseng]	gi|332071117|gb|GU997676.1|	157	9e-36	Panax notoginseng clone 13620-13618-13619n cytochrome P450 mRNA, complete cds	sp|Q0JF01|C99A3_ORYSJ	47.4	1e-09	9-beta-pimara-7,15-diene oxidase OS=Oryza sativa subsp. japonica GN=CYP99A3 PE=1 SV=1	--	--	--	--	--	K16085	3e-09	47.4	osa:4335091	cytochrome P450, family 99, subfamily A, polypeptide 3 (9beta-pimara-7,15-diene oxidase) [EC:1.14.13.144]	-	-	-
Unigene39094_All	255	gi|332071114|gb|AED99876.1|	77.8	1e-16	cytochrome P450 [Panax notoginseng]	gi|332071113|gb|GU997674.1|	143	1e-31	Panax notoginseng clone 03717n cytochrome P450 mRNA, complete cds	sp|A6YIH8|C7D55_HYOMU	42.4	6e-06	Premnaspirodiene oxygenase OS=Hyoscyamus muticus GN=CYP71D55 PE=1 SV=1	--	--	--	--	--	--	--	--	--	--	-	-	-
Unigene40076_All	367	gi|475622223|gb|EMT31796.1|	179.9	3e-56	Cytochrome P450 89A2 [Aegilops tauschii]	gi|154183877|gb|EU024834.1|	125	4e-26	Fragaria vesca subsp. americana clone fosmid 17G19, complete sequence	sp|Q42602|C89A2_ARATH	165	7e-50	Cytochrome P450 89A2 OS=Arabidopsis thaliana GN=CYP89A2 PE=2 SV=2	slr0574	52	3e-08	COG2124	Cytochrome P450	K00517	5e-54	177	osa:4349111	[EC:1.14.-.-]	GO:0022900//electron transport chain	GO:0020037//heme binding;GO:0016705//oxidoreductase activity, acting on paired donors, with incorporation or reduction of molecular oxygen;GO:0004497//monooxygenase activity;GO:0005506//iron ion binding	-
Unigene40081_All	946	gi|633912929|gb|KDD76660.1|	91.3	1e-18	cytochrome P450, partial [Helicosporidium sp. ATCC 50920]	--	--	--	--	sp|P93149|C93B1_GLYEC	80.9	8e-17	Licodione synthase OS=Glycyrrhiza echinata GN=CYP93B1 PE=1 SV=2	BH0579	80.5	3e-16	COG2124	Cytochrome P450	K09754	3e-15	77.4	osa:4339188	coumaroylquinate(coumaroylshikimate) 3'-monooxygenase [EC:1.14.13.36]	-	-	-
Unigene40413_All	1752	gi|485451299|gb|AGK82831.1|	72.4	1e-11	cytochrome P450-2 [Solanum habrochaites]	--	--	--	--	sp|Q9T0K0|C71AJ_ARATH	65.1	6e-11	Cytochrome P450 71A19 OS=Arabidopsis thaliana GN=CYP71A19 PE=2 SV=1	VNG0422G	51.6	3e-06	COG2124	Cytochrome P450	K00517	1e-10	65.1	ath:AT4G13290	[EC:1.14.-.-]	-	-	-
Unigene4435_All	741	gi|397789278|gb|AFO67228.1|	286.2	1e-97	putative cytochrome P450 72A, partial [Aralia elata]	gi|373501797|gb|JN604542.1|	135	8e-29	Panax ginseng cytochrome P450 CYP72A129 mRNA, complete cds	sp|Q05047|C72A1_CATRO	167	9e-49	Secologanin synthase OS=Catharanthus roseus GN=CYP72A1 PE=2 SV=1	--	--	--	--	--	K15638	9e-44	154	ath:AT1G17060	cytochrome P450, family 72, subfamily C, polypeptide 1	GO:0055114//oxidation-reduction process	GO:0020037//heme binding;GO:0016705//oxidoreductase activity, acting on paired donors, with incorporation or reduction of molecular oxygen;GO:0004497//monooxygenase activity;GO:0005506//iron ion binding	GO:0016021//integral to membrane
Unigene4436_All	2776	gi|597500957|sp|H2DH21.1|C7A29_PANGI	747.7	0	RecName: Full=Cytochrome P450 CYP72A219; AltName: Full=Cytochrome P450 CYP72A129 >gi|373501798|gb|AEY75218.1| cytochrome P450 CYP72A129 [Panax ginseng]	gi|373501797|gb|JN604542.1|	1592	0	Panax ginseng cytochrome P450 CYP72A129 mRNA, complete cds	sp|Q05047|C72A1_CATRO	500	4e-168	Secologanin synthase OS=Catharanthus roseus GN=CYP72A1 PE=2 SV=1	AGc2890	164	8e-43	COG2124	Cytochrome P450	K15638	2e-123	383	ath:AT1G17060	cytochrome P450, family 72, subfamily C, polypeptide 1	GO:0055114//oxidation-reduction process	GO:0020037//heme binding;GO:0016705//oxidoreductase activity, acting on paired donors, with incorporation or reduction of molecular oxygen;GO:0004497//monooxygenase activity;GO:0005506//iron ion binding	GO:0016021//integral to membrane
Unigene4437_All	2341	gi|597500957|sp|H2DH21.1|C7A29_PANGI	120.2	1e-26	RecName: Full=Cytochrome P450 CYP72A219; AltName: Full=Cytochrome P450 CYP72A129 >gi|373501798|gb|AEY75218.1| cytochrome P450 CYP72A129 [Panax ginseng]	gi|373501797|gb|JN604542.1|	391	1e-105	Panax ginseng cytochrome P450 CYP72A129 mRNA, complete cds	sp|Q05047|C72A1_CATRO	472	5e-159	Secologanin synthase OS=Catharanthus roseus GN=CYP72A1 PE=2 SV=1	AGc2890	114	4e-33	COG2124	Cytochrome P450	K15638	4e-122	372	ath:AT1G17060	cytochrome P450, family 72, subfamily C, polypeptide 1	GO:0055114//oxidation-reduction process	GO:0020037//heme binding;GO:0016705//oxidoreductase activity, acting on paired donors, with incorporation or reduction of molecular oxygen;GO:0004497//monooxygenase activity;GO:0005506//iron ion binding	GO:0016021//integral to membrane
Unigene4606_All	685	gi|332071102|gb|AED99870.1|	218.4	8e-67	cytochrome P450 [Panax notoginseng]	gi|332071101|gb|GU997668.1|	228	7e-57	Panax notoginseng clone 00637-01103 cytochrome P450 mRNA, complete cds	sp|P48417|CP74_LINUS	70.5	5e-14	Allene oxide synthase, chloroplastic OS=Linum usitatissimum GN=CYP74A PE=1 SV=1	--	--	--	--	--	K10528	4e-53	179	vvi:100251750	hydroperoxide lyase [EC:4.1.2.-]	GO:0009611//response to wounding;GO:0055114//oxidation-reduction process	GO:0004497//monooxygenase activity;GO:0005506//iron ion binding;GO:0020037//heme binding;GO:0016705//oxidoreductase activity, acting on paired donors, with incorporation or reduction of molecular oxygen;GO:0016829//lyase activity	GO:0009941//chloroplast envelope
Unigene578_All	2046	gi|225445412|ref|XP_002285021.1|	837	0	PREDICTED: cytochrome P450 734A1-like [Vitis vinifera]	gi|225445411|ref|XM_002284985.1|	280	7e-72	PREDICTED: Vitis vinifera cytochrome P450 734A1-like (LOC100245678), mRNA	sp|O48786|C734A_ARATH	761	0	Cytochrome P450 734A1 OS=Arabidopsis thaliana GN=CYP734A1 PE=2 SV=1	AGc2890	147	1e-37	COG2124	Cytochrome P450	K15639	0	761	ath:AT2G26710	cytochrome P450, family 734, subfamily A, polypeptide 1 (PHYB activation tagged suppressor 1) [EC:1.14.-.-]	GO:0010268//brassinosteroid homeostasis;GO:0016131//brassinosteroid metabolic process;GO:0009741//response to brassinosteroid stimulus;GO:0009416//response to light stimulus;GO:0055114//oxidation-reduction process	GO:0050616;GO:0005506//iron ion binding;GO:0020037//heme binding;GO:0016705//oxidoreductase activity, acting on paired donors, with incorporation or reduction of molecular oxygen;GO:0008395//steroid hydroxylase activity	-
Unigene5902_All	423	gi|359492645|ref|XP_002281995.2|	171.4	8e-49	PREDICTED: cytochrome P450 82A3 [Vitis vinifera]	gi|568834811|ref|XM_006471433.1|	91.7	6e-16	PREDICTED: Citrus sinensis cytochrome P450 82C4-like (LOC102627130), mRNA	sp|O49859|C82A4_SOYBN	152	1e-44	Cytochrome P450 82A4 OS=Glycine max GN=CYP82A4 PE=2 SV=1	SMc02579	58.2	3e-10	COG2124	Cytochrome P450	K00517	1e-32	121	ath:AT4G31940	[EC:1.14.-.-]	GO:0055114//oxidation-reduction process	GO:0020037//heme binding;GO:0016705//oxidoreductase activity, acting on paired donors, with incorporation or reduction of molecular oxygen;GO:0004497//monooxygenase activity;GO:0005506//iron ion binding	-
Unigene5974_All	1177	gi|225431217|ref|XP_002272644.1|	511.1	2e-178	PREDICTED: cytochrome P450 84A1 [Vitis vinifera]	gi|46403210|gb|AY596978.1|	238	1e-59	Centaurium erythraea coniferylalcohol 5-hydroxylase mRNA, complete cds	sp|Q42600|C84A1_ARATH	470	3e-164	Cytochrome P450 84A1 OS=Arabidopsis thaliana GN=CYP84A1 PE=2 SV=1	Cj1411c	101	7e-23	COG2124	Cytochrome P450	K09755	9e-180	511	vvi:100267863	ferulate-5-hydroxylase [EC:1.14.-.-]	GO:0055114//oxidation-reduction process	GO:0020037//heme binding;GO:0016705//oxidoreductase activity, acting on paired donors, with incorporation or reduction of molecular oxygen;GO:0004497//monooxygenase activity;GO:0005506//iron ion binding	-
Unigene6167_All	1944	gi|225456565|ref|XP_002265310.1|	795.4	0	PREDICTED: cytochrome P450 78A4 isoform 1 [Vitis vinifera]	gi|470126631|ref|XM_004299239.1|	167	6e-38	PREDICTED: Fragaria vesca subsp. vesca cytochrome P450 78A3-like (LOC101307788), mRNA	sp|O65012|C78A4_PINRA	501	1e-171	Cytochrome P450 78A4 OS=Pinus radiata GN=CYP78A4 PE=2 SV=1	AGc2890	116	4e-27	COG2124	Cytochrome P450	K00517	0	665	ath:AT1G13710	[EC:1.14.-.-]	GO:0055114//oxidation-reduction process	GO:0020037//heme binding;GO:0016705//oxidoreductase activity, acting on paired donors, with incorporation or reduction of molecular oxygen;GO:0004497//monooxygenase activity;GO:0005506//iron ion binding	-
Unigene6168_All	3023	gi|225456565|ref|XP_002265310.1|	798.1	0	PREDICTED: cytochrome P450 78A4 isoform 1 [Vitis vinifera]	gi|470126631|ref|XM_004299239.1|	167	1e-37	PREDICTED: Fragaria vesca subsp. vesca cytochrome P450 78A3-like (LOC101307788), mRNA	sp|O65012|C78A4_PINRA	502	1e-167	Cytochrome P450 78A4 OS=Pinus radiata GN=CYP78A4 PE=2 SV=1	AGc2890	118	2e-27	COG2124	Cytochrome P450	K00517	0	672	ath:AT1G13710	[EC:1.14.-.-]	GO:0055114//oxidation-reduction process	GO:0020037//heme binding;GO:0016705//oxidoreductase activity, acting on paired donors, with incorporation or reduction of molecular oxygen;GO:0004497//monooxygenase activity;GO:0005506//iron ion binding	-
Unigene6497_All	1742	gi|565369595|ref|XP_006351420.1|	721.5	0	PREDICTED: cytochrome P450 71A22-like [Solanum tuberosum]	gi|147767045|emb|AM451429.2|	236	7e-59	Vitis vinifera contig VV78X017581.6, whole genome shotgun sequence	sp|Q42716|C71A8_MENPI	504	8e-175	Cytochrome P450 71A8 OS=Mentha piperita GN=CYP71A8 PE=3 SV=1	all1361	119	4e-28	COG2124	Cytochrome P450	K00517	5e-167	485	ath:AT2G30750	[EC:1.14.-.-]	-	GO:0016709//oxidoreductase activity, acting on paired donors, with incorporation or reduction of molecular oxygen, NAD(P)H as one donor, and incorporation of one atom of oxygen;GO:0046872//metal ion binding	-
Unigene8798_All	1192	gi|332071118|gb|AED99878.1|	556.6	0	cytochrome P450 [Panax notoginseng]	gi|332071117|gb|GU997676.1|	268	1e-68	Panax notoginseng clone 13620-13618-13619n cytochrome P450 mRNA, complete cds	sp|A6YIH8|C7D55_HYOMU	409	3e-140	Premnaspirodiene oxygenase OS=Hyoscyamus muticus GN=CYP71D55 PE=1 SV=1	all1361	70.9	1e-12	COG2124	Cytochrome P450	K13267	2e-112	338	gmx:100814284	cytochrome P450, family 71, subfamily D, polypeptide 9 (flavonoid 6-hydroxylase) [EC:1.14.13.-]	-	GO:0046872//metal ion binding;GO:0016705//oxidoreductase activity, acting on paired donors, with incorporation or reduction of molecular oxygen;GO:0004497//monooxygenase activity	GO:0016020//membrane
Unigene8799_All	1243	gi|130845550|gb|ABO32530.1|	579.7	0	cytochrome P450-dependent monooxygenase-like protein [Ammi majus]	gi|332071117|gb|GU997676.1|	212	8e-52	Panax notoginseng clone 13620-13618-13619n cytochrome P450 mRNA, complete cds	sp|A6YIH8|C7D55_HYOMU	430	3e-148	Premnaspirodiene oxygenase OS=Hyoscyamus muticus GN=CYP71D55 PE=1 SV=1	all1361	76.3	2e-14	COG2124	Cytochrome P450	K13267	1e-115	347	gmx:100814284	cytochrome P450, family 71, subfamily D, polypeptide 9 (flavonoid 6-hydroxylase) [EC:1.14.13.-]	-	GO:0046872//metal ion binding;GO:0016491//oxidoreductase activity	GO:0016020//membrane
Unigene8800_All	500	gi|130845569|gb|ABO32531.1|	226.1	1e-70	cytochrome P450-dependent monooxygenase-like protein [Ammi majus]	gi|332071117|gb|GU997676.1|	186	2e-44	Panax notoginseng clone 13620-13618-13619n cytochrome P450 mRNA, complete cds	sp|A6YIH8|C7D55_HYOMU	183	5e-56	Premnaspirodiene oxygenase OS=Hyoscyamus muticus GN=CYP71D55 PE=1 SV=1	--	--	--	--	--	K13267	8e-44	152	gmx:100814284	cytochrome P450, family 71, subfamily D, polypeptide 9 (flavonoid 6-hydroxylase) [EC:1.14.13.-]	-	GO:0016709//oxidoreductase activity, acting on paired donors, with incorporation or reduction of molecular oxygen, NAD(P)H as one donor, and incorporation of one atom of oxygen;GO:0046872//metal ion binding	GO:0016020//membrane
Unigene8801_All	808	gi|332071118|gb|AED99878.1|	310.1	1e-101	cytochrome P450 [Panax notoginseng]	gi|332071117|gb|GU997676.1|	165	1e-37	Panax notoginseng clone 13620-13618-13619n cytochrome P450 mRNA, complete cds	sp|A6YIH8|C7D55_HYOMU	231	7e-73	Premnaspirodiene oxygenase OS=Hyoscyamus muticus GN=CYP71D55 PE=1 SV=1	--	--	--	--	--	K13267	2e-55	187	gmx:100814284	cytochrome P450, family 71, subfamily D, polypeptide 9 (flavonoid 6-hydroxylase) [EC:1.14.13.-]	-	GO:0046872//metal ion binding;GO:0016491//oxidoreductase activity	GO:0016020//membrane
Unigene8931_All	1675	gi|371940448|dbj|BAL45198.1|	679.1	0	cytochrome P450 monooxygenase [Medicago truncatula]	gi|225470618|ref|XM_002263573.1|	113	7e-22	PREDICTED: Vitis vinifera secologanin synthase-like (LOC100255558), mRNA	sp|Q05047|C72A1_CATRO	595	0	Secologanin synthase OS=Catharanthus roseus GN=CYP72A1 PE=2 SV=1	BH0579	158	4e-42	COG2124	Cytochrome P450	K15638	1e-162	473	ath:AT1G17060	cytochrome P450, family 72, subfamily C, polypeptide 1	GO:0055114//oxidation-reduction process	GO:0020037//heme binding;GO:0016705//oxidoreductase activity, acting on paired donors, with incorporation or reduction of molecular oxygen;GO:0004497//monooxygenase activity;GO:0005506//iron ion binding	-
Unigene8934_All	1030	gi|397789278|gb|AFO67228.1|	105.5	1e-25	putative cytochrome P450 72A, partial [Aralia elata]	--	--	--	--	sp|Q05047|C72A1_CATRO	96.7	6e-22	Secologanin synthase OS=Catharanthus roseus GN=CYP72A1 PE=2 SV=1	--	--	--	--	--	K15638	2e-17	84.3	aly:ARALYDRAFT_494050	cytochrome P450, family 72, subfamily C, polypeptide 1	-	GO:0046872//metal ion binding;GO:0016491//oxidoreductase activity	-
Unigene905_All	1264	gi|46359653|dbj|BAD15331.1|	695.3	0	cytochrome P450 [Panax ginseng]	gi|46359652|dbj|AB122079.1|	1515	0	Panax ginseng mRNA for cytochrome P450, complete cds	sp|P24465|C71A1_PERAE	282	2e-90	Cytochrome P450 71A1 OS=Persea americana GN=CYP71A1 PE=1 SV=2	BH0579	69.7	3e-12	COG2124	Cytochrome P450	K09755	2e-110	335	rcu:RCOM_0193830	ferulate-5-hydroxylase [EC:1.14.-.-]	GO:0055114//oxidation-reduction process	GO:0020037//heme binding;GO:0016705//oxidoreductase activity, acting on paired donors, with incorporation or reduction of molecular oxygen;GO:0004497//monooxygenase activity;GO:0005506//iron ion binding	GO:0016021//integral to membrane
Unigene9648_All	1640	gi|46359653|dbj|BAD15331.1|	640.6	0	cytochrome P450 [Panax ginseng]	gi|373501791|gb|JN604539.1|	73.8	6e-10	Panax ginseng cytochrome P450 CYP736A12 mRNA, complete cds	sp|P24465|C71A1_PERAE	408	1e-137	Cytochrome P450 71A1 OS=Persea americana GN=CYP71A1 PE=1 SV=2	BH0579	104	2e-23	COG2124	Cytochrome P450	K09755	4e-171	494	rcu:RCOM_0193830	ferulate-5-hydroxylase [EC:1.14.-.-]	GO:0055114//oxidation-reduction process	GO:0020037//heme binding;GO:0016705//oxidoreductase activity, acting on paired donors, with incorporation or reduction of molecular oxygen;GO:0004497//monooxygenase activity;GO:0005506//iron ion binding	GO:0016020//membrane
Unigene9654_All	1815	gi|597500971|sp|H2DH19.1|C7D31_PANGI	725.7	0	RecName: Full=Cytochrome P450 CYP71D312 >gi|373501794|gb|AEY75216.1| cytochrome P450 CYP71D312 [Panax ginseng]	gi|373501793|gb|JN604540.1|	1057	0	Panax ginseng cytochrome P450 CYP71D312 mRNA, complete cds	sp|A6YIH8|C7D55_HYOMU	575	0	Premnaspirodiene oxygenase OS=Hyoscyamus muticus GN=CYP71D55 PE=1 SV=1	BH0579	119	3e-28	COG2124	Cytochrome P450	K13267	1e-152	449	gmx:100814284	cytochrome P450, family 71, subfamily D, polypeptide 9 (flavonoid 6-hydroxylase) [EC:1.14.13.-]	GO:0055114//oxidation-reduction process	GO:0020037//heme binding;GO:0016705//oxidoreductase activity, acting on paired donors, with incorporation or reduction of molecular oxygen;GO:0004497//monooxygenase activity;GO:0005506//iron ion binding	GO:0016021//integral to membrane
Unigene9655_All	1804	gi|597500971|sp|H2DH19.1|C7D31_PANGI	837.8	0	RecName: Full=Cytochrome P450 CYP71D312 >gi|373501794|gb|AEY75216.1| cytochrome P450 CYP71D312 [Panax ginseng]	gi|373501793|gb|JN604540.1|	2377	0	Panax ginseng cytochrome P450 CYP71D312 mRNA, complete cds	sp|A6YIH8|C7D55_HYOMU	561	0	Premnaspirodiene oxygenase OS=Hyoscyamus muticus GN=CYP71D55 PE=1 SV=1	BH0579	105	1e-23	COG2124	Cytochrome P450	K13267	5e-150	442	gmx:100814284	cytochrome P450, family 71, subfamily D, polypeptide 9 (flavonoid 6-hydroxylase) [EC:1.14.13.-]	GO:0055114//oxidation-reduction process	GO:0020037//heme binding;GO:0016705//oxidoreductase activity, acting on paired donors, with incorporation or reduction of molecular oxygen;GO:0004497//monooxygenase activity;GO:0005506//iron ion binding	GO:0016021//integral to membrane
Unigene9823_All	1881	gi|597500969|sp|H2DH16.2|C7A47_PANGI	790.8	0	RecName: Full=Dammarenediol 12-hydroxylase; AltName: Full=Cytochrome P450 CYP716A47; AltName: Full=Protopanaxadiol synthase; Short=PgDDS >gi|373501786|gb|AEY75212.1| cytochrome P450 CYP716A47 [Panax ginseng]	gi|332071095|gb|GU997665.1|	1487	0	Panax notoginseng clone 00158n cytochrome P450 mRNA, complete cds	sp|Q50EK0|C16B2_PICSI	396	6e-132	Cytochrome P450 716B2 OS=Picea sitchensis GN=CYP716B2 PE=2 SV=1	slr0574	201	2e-57	COG2124	Cytochrome P450	K09843	2e-72	241	rcu:RCOM_0814150	(+)-abscisic acid 8'-hydroxylase [EC:1.14.13.93]	GO:0055114//oxidation-reduction process	GO:0020037//heme binding;GO:0016705//oxidoreductase activity, acting on paired donors, with incorporation or reduction of molecular oxygen;GO:0004497//monooxygenase activity;GO:0005506//iron ion binding	GO:0016021//integral to membrane
Unigene9824_All	1828	gi|597500969|sp|H2DH16.2|C7A47_PANGI	315.5	0	RecName: Full=Dammarenediol 12-hydroxylase; AltName: Full=Cytochrome P450 CYP716A47; AltName: Full=Protopanaxadiol synthase; Short=PgDDS >gi|373501786|gb|AEY75212.1| cytochrome P450 CYP716A47 [Panax ginseng]	gi|373501787|gb|JN604537.1|	858	0	Panax ginseng cytochrome P450 CYP716A47 (PPDS) mRNA, PPDS-2 allele, complete cds	sp|Q50EK0|C16B2_PICSI	206	3e-59	Cytochrome P450 716B2 OS=Picea sitchensis GN=CYP716B2 PE=2 SV=1	slr0574	111	2e-25	COG2124	Cytochrome P450	K09843	5e-51	126	mtr:MTR_8g072260	(+)-abscisic acid 8'-hydroxylase [EC:1.14.13.93]	GO:0055114//oxidation-reduction process	GO:0020037//heme binding;GO:0016705//oxidoreductase activity, acting on paired donors, with incorporation or reduction of molecular oxygen;GO:0004497//monooxygenase activity;GO:0005506//iron ion binding	GO:0016021//integral to membrane
