# Supplementary material for: De novo leaf and root transcriptome analysis to identify putative genes involved in triterpenoid saponins biosynthesis in Hedera helix L
Source: PLoS One. 2017 Aug 3;12(8):e0182243. doi: 10.1371/journal.pone.0182243 (PMC5542655; doi:10.1371/journal.pone.0182243)
Supplement: S10 Table — (XLS) [file pone.0182243.s014.xls]

## Sheet: Table S8 Annotation_GTs
S10 Table. Annotation_GTs
geneID	geneLength	Nr-ID	Nr-Score	Nr-Evalue	Nr-annotation	Nt-ID	Nt-Score	Nt-Evalue	Nt-annotation	Swissprot-ID	Swissprot-Score	Swissprot-Evalue	Swissprot-annotation	COG-Protein-or-Domain	COG-Score	COG-Evalue	COG-ID	COG-Function-Description	KO_id	KEGG-Evalue	KEGG-Score	KEGG-Gene	ko_definition	GO-BiologicalProcess	GO-MolecularFunction	Go-CellularComponent
CL10055.Contig1_All	1645	gi|359478218|ref|XP_003632087.1|	511.5	5e-177	PREDICTED: UDP-glycosyltransferase 74E2-like [Vitis vinifera]	gi|359478217|ref|XM_003632039.1|	113	7e-22	PREDICTED: Vitis vinifera UDP-glycosyltransferase 74E2-like (LOC100249191), mRNA	sp|Q9SYK9|U74E2_ARATH	451	5e-155	UDP-glycosyltransferase 74E2 OS=Arabidopsis thaliana GN=UGT74E2 PE=1 SV=1	BS_ydhE	53.1	8e-07	COG1819	Glycosyl transferases, related to UDP-glucuronosyltransferase	K13691	6e-163	472	pop:POPTR_810275	pathogen-inducible salicylic acid glucosyltransferase [EC:2.4.1.-]	-	GO:0016758//transferase activity, transferring hexosyl groups	-
CL10055.Contig2_All	1647	gi|225434170|ref|XP_002275194.1|	585.1	0	PREDICTED: UDP-glycosyltransferase 74E2 [Vitis vinifera] >gi|296084331|emb|CBI24719.3| unnamed protein product [Vitis vinifera]	gi|359478217|ref|XM_003632039.1|	129	1e-26	PREDICTED: Vitis vinifera UDP-glycosyltransferase 74E2-like (LOC100249191), mRNA	sp|Q9SYK9|U74E2_ARATH	481	4e-167	UDP-glycosyltransferase 74E2 OS=Arabidopsis thaliana GN=UGT74E2 PE=1 SV=1	BS_yojK	54.7	2e-07	COG1819	Glycosyl transferases, related to UDP-glucuronosyltransferase	K13691	8e-178	510	rcu:RCOM_0101360	pathogen-inducible salicylic acid glucosyltransferase [EC:2.4.1.-]	-	GO:0016758//transferase activity, transferring hexosyl groups	-
CL10096.Contig1_All	1010	gi|567871633|ref|XP_006428406.1|	501.9	5e-176	hypothetical protein CICLE_v10011571mg [Citrus clementina] >gi|568880208|ref|XP_006493026.1| PREDICTED: UDP-glycosyltransferase 86A1-like [Citrus sinensis] >gi|557530463|gb|ESR41646.1| hypothetical protein CICLE_v10011571mg [Citrus clementina]	gi|568880207|ref|XM_006492963.1|	117	3e-23	PREDICTED: Citrus sinensis UDP-glycosyltransferase 86A1-like (LOC102629546), mRNA	sp|Q9SJL0|U86A1_ARATH	454	3e-159	UDP-glycosyltransferase 86A1 OS=Arabidopsis thaliana GN=UGT86A1 PE=2 SV=1	--	--	--	--	--	K13692	3e-42	154	vvi:100252177	UDP-glucose:(indol-3-yl)acetate beta-D-glucosyltransferase [EC:2.4.1.121]	GO:0009873//ethylene mediated signaling pathway;GO:0008152//metabolic process	GO:0047213//anthocyanidin 3-O-glucosyltransferase activity	-
CL10096.Contig2_All	1721	gi|567871633|ref|XP_006428406.1|	686.4	0	hypothetical protein CICLE_v10011571mg [Citrus clementina] >gi|568880208|ref|XP_006493026.1| PREDICTED: UDP-glycosyltransferase 86A1-like [Citrus sinensis] >gi|557530463|gb|ESR41646.1| hypothetical protein CICLE_v10011571mg [Citrus clementina]	gi|568880207|ref|XM_006492963.1|	151	3e-33	PREDICTED: Citrus sinensis UDP-glycosyltransferase 86A1-like (LOC102629546), mRNA	sp|Q9SJL0|U86A1_ARATH	612	0	UDP-glycosyltransferase 86A1 OS=Arabidopsis thaliana GN=UGT86A1 PE=2 SV=1	--	--	--	--	--	K13692	3e-76	251	vvi:100252177	UDP-glucose:(indol-3-yl)acetate beta-D-glucosyltransferase [EC:2.4.1.121]	GO:0008152//metabolic process	GO:0016758//transferase activity, transferring hexosyl groups	-
CL10121.Contig1_All	2014	gi|332071136|gb|AED99886.1|	1033.9	0	glycosyltransferase [Panax notoginseng]	gi|332071135|gb|GU997663.1|	2599	0	Panax notoginseng clone 04559n glycosyltransferase mRNA, complete cds	--	--	--	--	--	--	--	--	--	K13667	0	548	gmx:100797600	protein glucosyltransferase [EC:2.4.1.-]	-	-	-
CL10121.Contig2_All	2112	gi|332071136|gb|AED99886.1|	1035.4	0	glycosyltransferase [Panax notoginseng]	gi|332071135|gb|GU997663.1|	2706	0	Panax notoginseng clone 04559n glycosyltransferase mRNA, complete cds	--	--	--	--	--	--	--	--	--	K13667	0	549	gmx:100797600	protein glucosyltransferase [EC:2.4.1.-]	-	-	-
CL10121.Contig3_All	1567	gi|332071136|gb|AED99886.1|	792.7	0	glycosyltransferase [Panax notoginseng]	gi|332071135|gb|GU997663.1|	1955	0	Panax notoginseng clone 04559n glycosyltransferase mRNA, complete cds	--	--	--	--	--	--	--	--	--	K13667	3e-142	419	gmx:100797600	protein glucosyltransferase [EC:2.4.1.-]	-	-	GO:0005802//trans-Golgi network;GO:0005576//extracellular region;GO:0005794//Golgi apparatus;GO:0005768//endosome
CL10209.Contig1_All	1746	gi|359478218|ref|XP_003632087.1|	560.1	0	PREDICTED: UDP-glycosyltransferase 74E2-like [Vitis vinifera]	gi|566153751|ref|XM_006370069.1|	105	2e-19	Populus trichocarpa UDP-glucoronosyl/UDP-glucosyl transferase family protein (POPTR_0001s39980g) mRNA, complete cds	sp|Q9SYK9|U74E2_ARATH	462	4e-159	UDP-glycosyltransferase 74E2 OS=Arabidopsis thaliana GN=UGT74E2 PE=1 SV=1	slr1125	52.4	2e-06	COG1819	Glycosyl transferases, related to UDP-glucuronosyltransferase	K13691	6e-177	509	pop:POPTR_810275	pathogen-inducible salicylic acid glucosyltransferase [EC:2.4.1.-]	-	GO:0016758//transferase activity, transferring hexosyl groups	-
CL10209.Contig2_All	1746	gi|359478218|ref|XP_003632087.1|	556.2	0	PREDICTED: UDP-glycosyltransferase 74E2-like [Vitis vinifera]	gi|566153751|ref|XM_006370069.1|	97.6	4e-17	Populus trichocarpa UDP-glucoronosyl/UDP-glucosyl transferase family protein (POPTR_0001s39980g) mRNA, complete cds	sp|Q9SYK9|U74E2_ARATH	460	4e-158	UDP-glycosyltransferase 74E2 OS=Arabidopsis thaliana GN=UGT74E2 PE=1 SV=1	slr1125	52.4	2e-06	COG1819	Glycosyl transferases, related to UDP-glucuronosyltransferase	K13691	3e-176	507	pop:POPTR_810275	pathogen-inducible salicylic acid glucosyltransferase [EC:2.4.1.-]	-	GO:0016758//transferase activity, transferring hexosyl groups	-
CL10209.Contig3_All	1541	gi|359478218|ref|XP_003632087.1|	530	0	PREDICTED: UDP-glycosyltransferase 74E2-like [Vitis vinifera]	gi|566153751|ref|XM_006370069.1|	105	2e-19	Populus trichocarpa UDP-glucoronosyl/UDP-glucosyl transferase family protein (POPTR_0001s39980g) mRNA, complete cds	sp|Q9SYK9|U74E2_ARATH	440	3e-151	UDP-glycosyltransferase 74E2 OS=Arabidopsis thaliana GN=UGT74E2 PE=1 SV=1	slr1125	54.3	3e-07	COG1819	Glycosyl transferases, related to UDP-glucuronosyltransferase	K13691	3e-168	484	pop:POPTR_810275	pathogen-inducible salicylic acid glucosyltransferase [EC:2.4.1.-]	-	GO:0016758//transferase activity, transferring hexosyl groups	-
CL10480.Contig1_All	1706	gi|225459251|ref|XP_002285767.1|	458.8	1e-155	PREDICTED: UDP-glycosyltransferase 85A3 [Vitis vinifera]	--	--	--	--	sp|Q9LMF0|U85A5_ARATH	419	4e-142	UDP-glycosyltransferase 85A5 OS=Arabidopsis thaliana GN=UGT85A5 PE=2 SV=1	BS_yjiC	59.3	9e-09	COG1819	Glycosyl transferases, related to UDP-glucuronosyltransferase	K13030	6e-95	300	sbi:SORBI_01g001220	cyanohydrin beta-glucosyltransferase [EC:2.4.1.85]	-	GO:0035251//UDP-glucosyltransferase activity	-
CL11391.Contig1_All	259	gi|470130404|ref|XP_004301093.1|	127.5	1e-34	PREDICTED: UDP-glycosyltransferase 89B1-like [Fragaria vesca subsp. vesca]	gi|37993670|gb|AY345983.1|	91.7	4e-16	Stevia rebaudiana UDP-glycosyltransferase 89B2 mRNA, complete cds	sp|Q9C9B0|U89B1_ARATH	93.6	5e-24	UDP-glycosyltransferase 89B1 OS=Arabidopsis thaliana GN=UGT89B1 PE=2 SV=2	--	--	--	--	--	--	--	--	--	--	GO:0008152//metabolic process	GO:0035251//UDP-glucosyltransferase activity	-
CL11669.Contig1_All	1644	gi|589811516|ref|NP_001277168.1|	713	0	UDP-glycosyltransferase 85A2-like [Vitis vinifera] >gi|586941123|dbj|BAO51843.1| UDP-glycosyltransferase 85A33 [Vitis vinifera]	gi|319759269|gb|HQ219049.1|	107	4e-20	Pueraria montana var. lobata glycosyltransferase GT14M03 mRNA, complete cds	sp|Q9ZWJ3|U85A2_ARATH	627	0	UDP-glycosyltransferase 85A2 OS=Arabidopsis thaliana GN=UGT85A2 PE=2 SV=1	--	--	--	--	--	K13030	2e-146	431	sbi:SORBI_01g001220	cyanohydrin beta-glucosyltransferase [EC:2.4.1.85]	GO:0008152//metabolic process	GO:0047213//anthocyanidin 3-O-glucosyltransferase activity;GO:0050502//cis-zeatin O-beta-D-glucosyltransferase activity;GO:0050403//trans-zeatin O-beta-D-glucosyltransferase activity	-
CL11669.Contig2_All	1740	gi|589811516|ref|NP_001277168.1|	723	0	UDP-glycosyltransferase 85A2-like [Vitis vinifera] >gi|586941123|dbj|BAO51843.1| UDP-glycosyltransferase 85A33 [Vitis vinifera]	gi|460369459|ref|XM_004230532.1|	133	8e-28	PREDICTED: Solanum lycopersicum UDP-glycosyltransferase 85A1-like (LOC101254539), mRNA	sp|Q9LMF0|U85A5_ARATH	630	0	UDP-glycosyltransferase 85A5 OS=Arabidopsis thaliana GN=UGT85A5 PE=2 SV=1	--	--	--	--	--	K13030	7e-143	423	sbi:SORBI_01g001220	cyanohydrin beta-glucosyltransferase [EC:2.4.1.85]	GO:0008152//metabolic process	GO:0047213//anthocyanidin 3-O-glucosyltransferase activity;GO:0050502//cis-zeatin O-beta-D-glucosyltransferase activity;GO:0050403//trans-zeatin O-beta-D-glucosyltransferase activity	-
CL11669.Contig3_All	1741	gi|589811516|ref|NP_001277168.1|	721.9	0	UDP-glycosyltransferase 85A2-like [Vitis vinifera] >gi|586941123|dbj|BAO51843.1| UDP-glycosyltransferase 85A33 [Vitis vinifera]	gi|460369459|ref|XM_004230532.1|	127	5e-26	PREDICTED: Solanum lycopersicum UDP-glycosyltransferase 85A1-like (LOC101254539), mRNA	sp|Q9ZWJ3|U85A2_ARATH	622	0	UDP-glycosyltransferase 85A2 OS=Arabidopsis thaliana GN=UGT85A2 PE=2 SV=1	--	--	--	--	--	K13030	6e-142	421	sbi:SORBI_01g001220	cyanohydrin beta-glucosyltransferase [EC:2.4.1.85]	GO:0008152//metabolic process	GO:0047213//anthocyanidin 3-O-glucosyltransferase activity;GO:0050502//cis-zeatin O-beta-D-glucosyltransferase activity;GO:0050403//trans-zeatin O-beta-D-glucosyltransferase activity	-
CL11671.Contig1_All	1743	gi|590706583|ref|XP_007047762.1|	600.9	0	UDP-Glycosyltransferase superfamily protein, putative [Theobroma cacao] >gi|508700023|gb|EOX91919.1| UDP-Glycosyltransferase superfamily protein, putative [Theobroma cacao]	gi|147855976|emb|AM445458.2|	99.6	1e-17	Vitis vinifera contig VV78X023869.5, whole genome shotgun sequence	sp|Q940V3|U91A1_ARATH	514	2e-179	UDP-glycosyltransferase 91A1 OS=Arabidopsis thaliana GN=UGT91A1 PE=2 SV=1	--	--	--	--	--	K12356	1e-45	169	aly:ARALYDRAFT_485420	coniferyl-alcohol glucosyltransferase [EC:2.4.1.111]	-	GO:0016758//transferase activity, transferring hexosyl groups	-
CL12077.Contig1_All	1479	gi|225464653|ref|XP_002276715.1|	574.3	0	PREDICTED: UDP-glycosyltransferase 88A1-like [Vitis vinifera]	gi|571529237|ref|XM_003548097.2|	157	5e-35	PREDICTED: Glycine max UDP-glycosyltransferase 88A1-like (LOC100777870), mRNA	sp|Q4R1I9|ANGLT_ROSHC	491	2e-171	Anthocyanidin 5,3-O-glucosyltransferase OS=Rosa hybrid cultivar GN=RhGT1 PE=2 SV=1	slr0599	50.1	8e-06	COG0515	Serine/threonine protein kinase	K13263	2e-142	418	gmx:100101902	isoflavone 7-O-glucosyltransferase [EC:2.4.1.170]	-	GO:0035251//UDP-glucosyltransferase activity	-
CL12077.Contig2_All	1933	gi|225464646|ref|XP_002276546.1|	571.6	0	PREDICTED: UDP-glycosyltransferase 88A1-like isoform 1 [Vitis vinifera]	gi|633259738|dbj|AB904893.1|	113	8e-22	Glycine max mRNA for GmUGT4 protein, complete cds	sp|Q4R1I9|ANGLT_ROSHC	465	6e-159	Anthocyanidin 5,3-O-glucosyltransferase OS=Rosa hybrid cultivar GN=RhGT1 PE=2 SV=1	--	--	--	--	--	K13263	5e-129	389	gmx:100101902	isoflavone 7-O-glucosyltransferase [EC:2.4.1.170]	-	GO:0035251//UDP-glucosyltransferase activity	-
CL12077.Contig3_All	1799	gi|225464653|ref|XP_002276715.1|	570.1	0	PREDICTED: UDP-glycosyltransferase 88A1-like [Vitis vinifera]	gi|633259738|dbj|AB904893.1|	113	8e-22	Glycine max mRNA for GmUGT4 protein, complete cds	sp|Q4R1I9|ANGLT_ROSHC	463	8e-159	Anthocyanidin 5,3-O-glucosyltransferase OS=Rosa hybrid cultivar GN=RhGT1 PE=2 SV=1	--	--	--	--	--	K13263	3e-128	386	gmx:100101902	isoflavone 7-O-glucosyltransferase [EC:2.4.1.170]	-	GO:0035251//UDP-glucosyltransferase activity	-
CL1235.Contig1_All	1705	gi|225441124|ref|XP_002265409.1|	630.9	0	PREDICTED: UDP-glycosyltransferase 73C3 [Vitis vinifera]	gi|147801467|emb|AM463261.2|	131	3e-27	Vitis vinifera contig VV78X050849.15, whole genome shotgun sequence	sp|Q9ZQ96|U73C3_ARATH	523	0	UDP-glycosyltransferase 73C3 OS=Arabidopsis thaliana GN=UGT73C3 PE=2 SV=1	--	--	--	--	--	K13496	0	523	ath:AT2G36780	UDP-glucosyl transferase 73C [EC:2.4.1.-]	-	GO:0016758//transferase activity, transferring hexosyl groups	-
CL1235.Contig3_All	1940	gi|225441124|ref|XP_002265409.1|	611.7	0	PREDICTED: UDP-glycosyltransferase 73C3 [Vitis vinifera]	gi|590639047|ref|XM_007029500.1|	123	9e-25	Theobroma cacao UDP-glycosyltransferase 73C5 (TCM_025454) mRNA, complete cds	sp|Q9ZQ96|U73C3_ARATH	521	0	UDP-glycosyltransferase 73C3 OS=Arabidopsis thaliana GN=UGT73C3 PE=2 SV=1	--	--	--	--	--	K13496	3e-180	521	ath:AT2G36780	UDP-glucosyl transferase 73C [EC:2.4.1.-]	-	GO:0016758//transferase activity, transferring hexosyl groups	-
CL1235.Contig4_All	1940	gi|590631250|ref|XP_007027511.1|	619	0	UDP-Glycosyltransferase superfamily protein, putative [Theobroma cacao] >gi|508716116|gb|EOY08013.1| UDP-Glycosyltransferase superfamily protein, putative [Theobroma cacao]	gi|590639047|ref|XM_007029500.1|	131	4e-27	Theobroma cacao UDP-glycosyltransferase 73C5 (TCM_025454) mRNA, complete cds	sp|Q9ZQ96|U73C3_ARATH	530	0	UDP-glycosyltransferase 73C3 OS=Arabidopsis thaliana GN=UGT73C3 PE=2 SV=1	--	--	--	--	--	K13496	0	530	ath:AT2G36780	UDP-glucosyl transferase 73C [EC:2.4.1.-]	-	GO:0016758//transferase activity, transferring hexosyl groups	-
CL12753.Contig1_All	1827	gi|225449032|ref|XP_002273327.1|	748.4	0	PREDICTED: dolichyl-diphosphooligosaccharide--protein glycosyltransferase subunit 1 [Vitis vinifera] >gi|296086009|emb|CBI31450.3| unnamed protein product [Vitis vinifera]	gi|566192294|ref|XM_002316337.2|	438	1e-119	Populus trichocarpa ribophorin 1 family protein (POPTR_0010s23030g) mRNA, complete cds	sp|Q9ZUA0|OST1B_ARATH	657	0	Dolichyl-diphosphooligosaccharide--protein glycosyltransferase subunit 1B OS=Arabidopsis thaliana GN=OST1B PE=2 SV=1	--	--	--	--	--	K12666	0	733	pop:POPTR_720702	oligosaccharyltransferase complex subunit alpha (ribophorin I)	GO:0006486//protein glycosylation	GO:0004579//dolichyl-diphosphooligosaccharide-protein glycotransferase activity	GO:0009505//plant-type cell wall;GO:0005886//plasma membrane;GO:0005774//vacuolar membrane;GO:0016021//integral to membrane;GO:0005783//endoplasmic reticulum
CL1567.Contig1_All	2528	gi|225445126|ref|XP_002280521.1|	1359.4	0	PREDICTED: dolichyl-diphosphooligosaccharide--protein glycosyltransferase subunit STT3 [Vitis vinifera] >gi|297738771|emb|CBI28016.3| unnamed protein product [Vitis vinifera]	gi|225445125|ref|XM_002280485.1|	1201	0	PREDICTED: Vitis vinifera oligosaccharyl transferase STT3 protein-like (LTM1), mRNA	sp|Q93ZY3|STT3A_ARATH	1274	0	Dolichyl-diphosphooligosaccharide--protein glycosyltransferase subunit STT3A OS=Arabidopsis thaliana GN=STT3A PE=1 SV=1	YGL022w	590	0	COG1287	Uncharacterized membrane protein, required for N-linked glycosylation	K07151	0	1359	vvi:100232931	dolichyl-diphosphooligosaccharide--protein glycosyltransferase [EC:2.4.1.119]	GO:0047484//regulation of response to osmotic stress;GO:0006486//protein glycosylation;GO:0009651//response to salt stress	GO:0004579//dolichyl-diphosphooligosaccharide-protein glycotransferase activity	GO:0005886//plasma membrane
CL1567.Contig2_All	2881	gi|225445126|ref|XP_002280521.1|	1348.2	0	PREDICTED: dolichyl-diphosphooligosaccharide--protein glycosyltransferase subunit STT3 [Vitis vinifera] >gi|297738771|emb|CBI28016.3| unnamed protein product [Vitis vinifera]	gi|225445125|ref|XM_002280485.1|	1225	0	PREDICTED: Vitis vinifera oligosaccharyl transferase STT3 protein-like (LTM1), mRNA	sp|Q93ZY3|STT3A_ARATH	1258	0	Dolichyl-diphosphooligosaccharide--protein glycosyltransferase subunit STT3A OS=Arabidopsis thaliana GN=STT3A PE=1 SV=1	SPBC1271.02	580	0	COG1287	Uncharacterized membrane protein, required for N-linked glycosylation	K07151	0	1348	vvi:100232931	dolichyl-diphosphooligosaccharide--protein glycosyltransferase [EC:2.4.1.119]	GO:0047484//regulation of response to osmotic stress;GO:0006486//protein glycosylation;GO:0009651//response to salt stress	GO:0004579//dolichyl-diphosphooligosaccharide-protein glycotransferase activity	GO:0005886//plasma membrane
CL1567.Contig3_All	2681	gi|225445126|ref|XP_002280521.1|	235.3	7e-64	PREDICTED: dolichyl-diphosphooligosaccharide--protein glycosyltransferase subunit STT3 [Vitis vinifera] >gi|297738771|emb|CBI28016.3| unnamed protein product [Vitis vinifera]	gi|225445125|ref|XM_002280485.1|	1223	0	PREDICTED: Vitis vinifera oligosaccharyl transferase STT3 protein-like (LTM1), mRNA	sp|Q93ZY3|STT3A_ARATH	1047	0	Dolichyl-diphosphooligosaccharide--protein glycosyltransferase subunit STT3A OS=Arabidopsis thaliana GN=STT3A PE=1 SV=1	SPBC1271.02	521	5e-173	COG1287	Uncharacterized membrane protein, required for N-linked glycosylation	K07151	0	1097	vvi:100232931	dolichyl-diphosphooligosaccharide--protein glycosyltransferase [EC:2.4.1.119]	GO:0047484//regulation of response to osmotic stress;GO:0006486//protein glycosylation;GO:0009651//response to salt stress	GO:0004579//dolichyl-diphosphooligosaccharide-protein glycotransferase activity	GO:0005886//plasma membrane
CL1567.Contig5_All	2707	gi|225445126|ref|XP_002280521.1|	1432.9	0	PREDICTED: dolichyl-diphosphooligosaccharide--protein glycosyltransferase subunit STT3 [Vitis vinifera] >gi|297738771|emb|CBI28016.3| unnamed protein product [Vitis vinifera]	gi|225445125|ref|XM_002280485.1|	2093	0	PREDICTED: Vitis vinifera oligosaccharyl transferase STT3 protein-like (LTM1), mRNA	sp|Q93ZY3|STT3A_ARATH	1339	0	Dolichyl-diphosphooligosaccharide--protein glycosyltransferase subunit STT3A OS=Arabidopsis thaliana GN=STT3A PE=1 SV=1	SPBC1271.02	630	0	COG1287	Uncharacterized membrane protein, required for N-linked glycosylation	K07151	0	1432	vvi:100232931	dolichyl-diphosphooligosaccharide--protein glycosyltransferase [EC:2.4.1.119]	GO:0047484//regulation of response to osmotic stress;GO:0006486//protein glycosylation;GO:0009651//response to salt stress	GO:0004579//dolichyl-diphosphooligosaccharide-protein glycotransferase activity	GO:0005886//plasma membrane
CL1567.Contig6_All	2862	gi|225445126|ref|XP_002280521.1|	584.3	0	PREDICTED: dolichyl-diphosphooligosaccharide--protein glycosyltransferase subunit STT3 [Vitis vinifera] >gi|297738771|emb|CBI28016.3| unnamed protein product [Vitis vinifera]	gi|225445125|ref|XM_002280485.1|	892	0	PREDICTED: Vitis vinifera oligosaccharyl transferase STT3 protein-like (LTM1), mRNA	sp|Q93ZY3|STT3A_ARATH	776	0	Dolichyl-diphosphooligosaccharide--protein glycosyltransferase subunit STT3A OS=Arabidopsis thaliana GN=STT3A PE=1 SV=1	SPBC1271.02	334	4e-101	COG1287	Uncharacterized membrane protein, required for N-linked glycosylation	K07151	0	831	vvi:100232931	dolichyl-diphosphooligosaccharide--protein glycosyltransferase [EC:2.4.1.119]	GO:0047484//regulation of response to osmotic stress;GO:0006486//protein glycosylation;GO:0009651//response to salt stress	GO:0004579//dolichyl-diphosphooligosaccharide-protein glycotransferase activity	GO:0005886//plasma membrane
CL1567.Contig7_All	2561	gi|225445126|ref|XP_002280521.1|	1377.5	0	PREDICTED: dolichyl-diphosphooligosaccharide--protein glycosyltransferase subunit STT3 [Vitis vinifera] >gi|297738771|emb|CBI28016.3| unnamed protein product [Vitis vinifera]	gi|225445125|ref|XM_002280485.1|	1955	0	PREDICTED: Vitis vinifera oligosaccharyl transferase STT3 protein-like (LTM1), mRNA	sp|Q93ZY3|STT3A_ARATH	1282	0	Dolichyl-diphosphooligosaccharide--protein glycosyltransferase subunit STT3A OS=Arabidopsis thaliana GN=STT3A PE=1 SV=1	SPBC1271.02	581	0	COG1287	Uncharacterized membrane protein, required for N-linked glycosylation	K07151	0	1377	vvi:100232931	dolichyl-diphosphooligosaccharide--protein glycosyltransferase [EC:2.4.1.119]	GO:0047484//regulation of response to osmotic stress;GO:0006486//protein glycosylation;GO:0009651//response to salt stress	GO:0004579//dolichyl-diphosphooligosaccharide-protein glycotransferase activity	GO:0005886//plasma membrane
CL1590.Contig1_All	2655	gi|332071134|gb|AED99885.1|	632.9	0	glycosyltransferase [Panax notoginseng]	gi|332071133|gb|GU997662.1|	2133	0	Panax notoginseng clone 00788n glycosyltransferase mRNA, complete cds	sp|Q9LJP4|CSLC4_ARATH	602	0	Xyloglucan glycosyltransferase 4 OS=Arabidopsis thaliana GN=CSLC4 PE=1 SV=1	AGl3021	67.4	5e-20	COG1215	Glycosyltransferases, probably involved in cell wall biogenesis	K13680	7e-117	285	zma:100192112	beta-mannan synthase [EC:2.4.1.32]	GO:0008152//metabolic process	GO:0016760//cellulose synthase (UDP-forming) activity	-
CL1590.Contig2_All	2686	gi|332071134|gb|AED99885.1|	406.4	1e-128	glycosyltransferase [Panax notoginseng]	gi|332071133|gb|GU997662.1|	2506	0	Panax notoginseng clone 00788n glycosyltransferase mRNA, complete cds	sp|Q9LJP4|CSLC4_ARATH	697	0	Xyloglucan glycosyltransferase 4 OS=Arabidopsis thaliana GN=CSLC4 PE=1 SV=1	aq_1407	103	6e-22	COG1215	Glycosyltransferases, probably involved in cell wall biogenesis	K13680	5e-118	330	zma:100192112	beta-mannan synthase [EC:2.4.1.32]	GO:0008152//metabolic process	GO:0016760//cellulose synthase (UDP-forming) activity	-
CL1590.Contig3_All	2917	gi|332071134|gb|AED99885.1|	1309.7	0	glycosyltransferase [Panax notoginseng]	gi|332071133|gb|GU997662.1|	3923	0	Panax notoginseng clone 00788n glycosyltransferase mRNA, complete cds	sp|Q9LJP4|CSLC4_ARATH	1025	0	Xyloglucan glycosyltransferase 4 OS=Arabidopsis thaliana GN=CSLC4 PE=1 SV=1	AGl3021	111	2e-24	COG1215	Glycosyltransferases, probably involved in cell wall biogenesis	K13680	5e-143	437	zma:100192112	beta-mannan synthase [EC:2.4.1.32]	GO:0008152//metabolic process	GO:0016760//cellulose synthase (UDP-forming) activity	-
CL1590.Contig4_All	1062	gi|332071134|gb|AED99885.1|	238.4	5e-71	glycosyltransferase [Panax notoginseng]	gi|332071133|gb|GU997662.1|	611	1e-172	Panax notoginseng clone 00788n glycosyltransferase mRNA, complete cds	sp|Q9LJP4|CSLC4_ARATH	171	1e-47	Xyloglucan glycosyltransferase 4 OS=Arabidopsis thaliana GN=CSLC4 PE=1 SV=1	--	--	--	--	--	K13680	2e-07	53.9	bdi:100837081	beta-mannan synthase [EC:2.4.1.32]	GO:0008152//metabolic process	GO:0016760//cellulose synthase (UDP-forming) activity	GO:0005802//trans-Golgi network;GO:0005768//endosome;GO:0005886//plasma membrane
CL1710.Contig3_All	4725	gi|225441124|ref|XP_002265409.1|	65.5	7e-44	PREDICTED: UDP-glycosyltransferase 73C3 [Vitis vinifera]	gi|225459506|ref|XM_002284396.1|	472	1e-129	PREDICTED: Vitis vinifera uncharacterized LOC100245359 (LOC100245359), mRNA	sp|Q9ZQ94|U73C5_ARATH	483	5e-156	UDP-glycosyltransferase 73C5 OS=Arabidopsis thaliana GN=UGT73C5 PE=2 SV=1	slr1485	141	1e-35	COG4642	Uncharacterized protein conserved in bacteria	K13496	1e-155	483	ath:AT2G36800	UDP-glucosyl transferase 73C [EC:2.4.1.-]	GO:0016310//phosphorylation	GO:0016301//kinase activity;GO:0047213//anthocyanidin 3-O-glucosyltransferase activity	-
CL1985.Contig1_All	2349	gi|590565941|ref|XP_007010090.1|	69.7	0	UDP-Glycosyltransferase superfamily protein isoform 1 [Theobroma cacao] >gi|508727003|gb|EOY18900.1| UDP-Glycosyltransferase superfamily protein isoform 1 [Theobroma cacao]	gi|225448874|ref|XM_002270233.1|	200	6e-48	PREDICTED: Vitis vinifera uncharacterized LOC100254795 (LOC100254795), mRNA	--	--	--	--	--	--	--	--	--	--	--	--	--	--	-	GO:0016757//transferase activity, transferring glycosyl groups	GO:0005802//trans-Golgi network;GO:0005794//Golgi apparatus;GO:0005768//endosome;GO:0005634//nucleus
CL1985.Contig2_All	3422	gi|590565941|ref|XP_007010090.1|	196.1	4e-49	UDP-Glycosyltransferase superfamily protein isoform 1 [Theobroma cacao] >gi|508727003|gb|EOY18900.1| UDP-Glycosyltransferase superfamily protein isoform 1 [Theobroma cacao]	gi|225448874|ref|XM_002270233.1|	287	5e-74	PREDICTED: Vitis vinifera uncharacterized LOC100254795 (LOC100254795), mRNA	--	--	--	--	--	--	--	--	--	--	--	--	--	--	-	-	-
CL2191.Contig1_All	1820	gi|565398989|ref|XP_006365046.1|	661.8	0	PREDICTED: probable glycosyltransferase At5g11130-like [Solanum tuberosum]	gi|359472748|ref|XM_002276404.2|	486	1e-134	PREDICTED: Vitis vinifera probable glycosyltransferase At5g11130-like (LOC100250738), mRNA	sp|Q3EAR7|GLYT2_ARATH	90.5	4e-19	Probable glycosyltransferase At3g42180 OS=Arabidopsis thaliana GN=At3g42180 PE=2 SV=2	--	--	--	--	--	K12199	3e-07	54.3	ath:AT4G26750	vacuolar protein sorting-associated protein VTA1	GO:0000271//polysaccharide biosynthetic process	-	GO:0012505//endomembrane system;GO:0043231//intracellular membrane-bounded organelle;GO:0044444//cytoplasmic part
CL2191.Contig3_All	1729	gi|565398989|ref|XP_006365046.1|	673.7	0	PREDICTED: probable glycosyltransferase At5g11130-like [Solanum tuberosum]	gi|359472748|ref|XM_002276404.2|	460	1e-126	PREDICTED: Vitis vinifera probable glycosyltransferase At5g11130-like (LOC100250738), mRNA	sp|Q9LFP3|GLYT4_ARATH	88.6	2e-18	Probable glycosyltransferase At5g11130 OS=Arabidopsis thaliana GN=At5g11120/At5g11130 PE=3 SV=2	--	--	--	--	--	K01051	1e-06	52.8	gmx:100776781	pectinesterase [EC:3.1.1.11]	GO:0045489//pectin biosynthetic process;GO:0035884;GO:0009832//plant-type cell wall biogenesis	-	GO:0005768//endosome;GO:0005794//Golgi apparatus;GO:0005802//trans-Golgi network
CL2191.Contig4_All	1880	gi|565398989|ref|XP_006365046.1|	677.2	0	PREDICTED: probable glycosyltransferase At5g11130-like [Solanum tuberosum]	gi|359472748|ref|XM_002276404.2|	420	1e-114	PREDICTED: Vitis vinifera probable glycosyltransferase At5g11130-like (LOC100250738), mRNA	sp|Q940Q8|IX10L_ARATH	94	2e-20	Probable beta-1,4-xylosyltransferase IRX10L OS=Arabidopsis thaliana GN=IRX10L PE=2 SV=1	--	--	--	--	--	K01051	4e-07	54.7	gmx:100776781	pectinesterase [EC:3.1.1.11]	GO:0045489//pectin biosynthetic process;GO:0035884;GO:0009832//plant-type cell wall biogenesis	-	GO:0005768//endosome;GO:0005794//Golgi apparatus;GO:0005802//trans-Golgi network
CL2285.Contig2_All	2679	gi|590600712|ref|XP_007019522.1|	749.2	0	UDP-Glycosyltransferase superfamily protein isoform 2 [Theobroma cacao] >gi|590600722|ref|XP_007019523.1| UDP-Glycosyltransferase superfamily protein isoform 2 [Theobroma cacao] >gi|508724850|gb|EOY16747.1| UDP-Glycosyltransferase superfamily protein isoform 2 [Theobroma cacao] >gi|508724851|gb|EOY16748.1| UDP-Glycosyltransferase superfamily protein isoform 2 [Theobroma cacao]	gi|225460649|ref|XM_002265276.1|	894	0	PREDICTED: Vitis vinifera UDP-sugar-dependent glycosyltransferase 52-like (LOC100250270), mRNA	--	--	--	--	YLR189c_2	204	5e-57	COG1819	Glycosyl transferases, related to UDP-glucuronosyltransferase	K05841	0	753	pop:POPTR_830147	sterol 3beta-glucosyltransferase [EC:2.4.1.173]	GO:0009845//seed germination;GO:0009813//flavonoid biosynthetic process;GO:0030244//cellulose biosynthetic process;GO:0016125//sterol metabolic process;GO:0010214//seed coat development;GO:0009631//cold acclimation;GO:0030259//lipid glycosylation	GO:0016906//sterol 3-beta-glucosyltransferase activity	GO:0005774//vacuolar membrane;GO:0005634//nucleus
CL2285.Contig4_All	2119	gi|590600712|ref|XP_007019522.1|	749.2	0	UDP-Glycosyltransferase superfamily protein isoform 2 [Theobroma cacao] >gi|590600722|ref|XP_007019523.1| UDP-Glycosyltransferase superfamily protein isoform 2 [Theobroma cacao] >gi|508724850|gb|EOY16747.1| UDP-Glycosyltransferase superfamily protein isoform 2 [Theobroma cacao] >gi|508724851|gb|EOY16748.1| UDP-Glycosyltransferase superfamily protein isoform 2 [Theobroma cacao]	gi|225460649|ref|XM_002265276.1|	894	0	PREDICTED: Vitis vinifera UDP-sugar-dependent glycosyltransferase 52-like (LOC100250270), mRNA	--	--	--	--	YLR189c_2	204	6e-58	COG1819	Glycosyl transferases, related to UDP-glucuronosyltransferase	K05841	0	753	pop:POPTR_830147	sterol 3beta-glucosyltransferase [EC:2.4.1.173]	GO:0009845//seed germination;GO:0009813//flavonoid biosynthetic process;GO:0030244//cellulose biosynthetic process;GO:0016125//sterol metabolic process;GO:0010214//seed coat development;GO:0009631//cold acclimation;GO:0030259//lipid glycosylation	GO:0016906//sterol 3-beta-glucosyltransferase activity	GO:0005774//vacuolar membrane;GO:0005634//nucleus
CL2288.Contig1_All	1864	gi|586941103|dbj|BAO51833.1|	127.9	1e-29	UDP-glycosyltransferase 85K10 [Camellia sinensis]	gi|586941102|dbj|AB847091.1|	133	9e-28	Camellia sinensis CsUGTC15 mRNA for UDP-glycosyltransferase 85K10, complete cds	sp|Q9ZWJ3|U85A2_ARATH	476	2e-163	UDP-glycosyltransferase 85A2 OS=Arabidopsis thaliana GN=UGT85A2 PE=2 SV=1	--	--	--	--	--	K13030	8e-111	342	sbi:SORBI_01g001220	cyanohydrin beta-glucosyltransferase [EC:2.4.1.85]	GO:0008152//metabolic process	GO:0016758//transferase activity, transferring hexosyl groups	-
CL2288.Contig2_All	1609	gi|586941103|dbj|BAO51833.1|	758.4	0	UDP-glycosyltransferase 85K10 [Camellia sinensis]	gi|586941102|dbj|AB847091.1|	117	4e-23	Camellia sinensis CsUGTC15 mRNA for UDP-glycosyltransferase 85K10, complete cds	sp|Q9SK82|U85A1_ARATH	554	0	UDP-glycosyltransferase 85A1 OS=Arabidopsis thaliana GN=UGT85A1 PE=1 SV=1	--	--	--	--	--	K13030	3e-142	420	sbi:SORBI_01g001220	cyanohydrin beta-glucosyltransferase [EC:2.4.1.85]	GO:0008152//metabolic process	GO:0016758//transferase activity, transferring hexosyl groups	-
CL2621.Contig1_All	1753	gi|225457345|ref|XP_002284667.1|	797.7	0	PREDICTED: putative glycosyltransferase 3 [Vitis vinifera]	gi|123666586|emb|AM445355.1|	714	0	Vitis vinifera contig VV78X277417.6, whole genome shotgun sequence	sp|Q9LZJ3|XT1_ARATH	534	0	Xyloglucan 6-xylosyltransferase OS=Arabidopsis thaliana GN=XT1 PE=1 SV=1	Rv0312	51.6	4e-06	COG0443	Molecular chaperone	K08238	0	797	vvi:100263916	xyloglucan 6-xylosyltransferase [EC:2.4.2.39]	GO:0010411//xyloglucan metabolic process;GO:0048767//root hair elongation	GO:0035252//UDP-xylosyltransferase activity;GO:0016758//transferase activity, transferring hexosyl groups;GO:0033843//xyloglucan 6-xylosyltransferase activity	GO:0016021//integral to membrane;GO:0005768//endosome;GO:0005802//trans-Golgi network
CL2621.Contig2_All	2102	gi|225457345|ref|XP_002284667.1|	800.4	0	PREDICTED: putative glycosyltransferase 3 [Vitis vinifera]	gi|123666586|emb|AM445355.1|	706	0	Vitis vinifera contig VV78X277417.6, whole genome shotgun sequence	sp|Q9LZJ3|XT1_ARATH	533	0	Xyloglucan 6-xylosyltransferase OS=Arabidopsis thaliana GN=XT1 PE=1 SV=1	--	--	--	--	--	K08238	0	800	vvi:100263916	xyloglucan 6-xylosyltransferase [EC:2.4.2.39]	GO:0010411//xyloglucan metabolic process;GO:0048767//root hair elongation	GO:0035252//UDP-xylosyltransferase activity;GO:0016758//transferase activity, transferring hexosyl groups;GO:0033843//xyloglucan 6-xylosyltransferase activity	GO:0016021//integral to membrane;GO:0005768//endosome;GO:0005802//trans-Golgi network
CL3235.Contig1_All	1759	gi|590591311|ref|XP_007016979.1|	528.9	0	UDP-Glycosyltransferase superfamily protein, putative [Theobroma cacao] >gi|508787342|gb|EOY34598.1| UDP-Glycosyltransferase superfamily protein, putative [Theobroma cacao]	gi|470117239|ref|XM_004294721.1|	79.8	1e-11	PREDICTED: Fragaria vesca subsp. vesca UDP-glycosyltransferase 87A1-like (LOC101308359), mRNA	sp|O64733|U87A2_ARATH	442	3e-151	UDP-glycosyltransferase 87A2 OS=Arabidopsis thaliana GN=UGT87A2 PE=2 SV=1	--	--	--	--	--	K13691	3e-58	202	mtr:MTR_8g088560	pathogen-inducible salicylic acid glucosyltransferase [EC:2.4.1.-]	-	-	GO:0005737//cytoplasm
CL3235.Contig2_All	1678	gi|359478621|ref|XP_002274420.2|	228	2e-140	PREDICTED: UDP-glycosyltransferase 87A2-like [Vitis vinifera]	gi|470117239|ref|XM_004294721.1|	79.8	1e-11	PREDICTED: Fragaria vesca subsp. vesca UDP-glycosyltransferase 87A1-like (LOC101308359), mRNA	sp|O64733|U87A2_ARATH	250	9e-118	UDP-glycosyltransferase 87A2 OS=Arabidopsis thaliana GN=UGT87A2 PE=2 SV=1	--	--	--	--	--	K13691	1e-46	149	mtr:MTR_8g088560	pathogen-inducible salicylic acid glucosyltransferase [EC:2.4.1.-]	-	-	GO:0005737//cytoplasm
CL3235.Contig3_All	1643	gi|359478519|ref|XP_002274566.2|	331.6	2e-106	PREDICTED: UDP-glycosyltransferase 87A2-like [Vitis vinifera]	gi|470117239|ref|XM_004294721.1|	79.8	1e-11	PREDICTED: Fragaria vesca subsp. vesca UDP-glycosyltransferase 87A1-like (LOC101308359), mRNA	sp|O64733|U87A2_ARATH	272	1e-85	UDP-glycosyltransferase 87A2 OS=Arabidopsis thaliana GN=UGT87A2 PE=2 SV=1	--	--	--	--	--	K13692	8e-45	166	ath:AT1G05560	UDP-glucose:(indol-3-yl)acetate beta-D-glucosyltransferase [EC:2.4.1.121]	-	-	GO:0005737//cytoplasm
CL3235.Contig4_All	1583	gi|359478519|ref|XP_002274566.2|	180.3	7e-137	PREDICTED: UDP-glycosyltransferase 87A2-like [Vitis vinifera]	gi|470117239|ref|XM_004294721.1|	79.8	9e-12	PREDICTED: Fragaria vesca subsp. vesca UDP-glycosyltransferase 87A1-like (LOC101308359), mRNA	sp|O64733|U87A2_ARATH	273	7e-117	UDP-glycosyltransferase 87A2 OS=Arabidopsis thaliana GN=UGT87A2 PE=2 SV=1	--	--	--	--	--	K13691	6e-49	159	mtr:MTR_8g088560	pathogen-inducible salicylic acid glucosyltransferase [EC:2.4.1.-]	-	-	GO:0044424//intracellular part
CL3235.Contig5_All	1560	gi|590591318|ref|XP_007016981.1|	309.3	4e-98	UDP-glycosyltransferase 87A2 [Theobroma cacao] >gi|508787344|gb|EOY34600.1| UDP-glycosyltransferase 87A2 [Theobroma cacao]	gi|470117239|ref|XM_004294721.1|	79.8	9e-12	PREDICTED: Fragaria vesca subsp. vesca UDP-glycosyltransferase 87A1-like (LOC101308359), mRNA	sp|O64733|U87A2_ARATH	250	2e-77	UDP-glycosyltransferase 87A2 OS=Arabidopsis thaliana GN=UGT87A2 PE=2 SV=1	--	--	--	--	--	K13691	1e-41	156	gmx:100781244	pathogen-inducible salicylic acid glucosyltransferase [EC:2.4.1.-]	-	GO:0016758//transferase activity, transferring hexosyl groups	GO:0005737//cytoplasm
CL3756.Contig2_All	2748	gi|590632895|ref|XP_007027975.1|	1250	0	UDP-Glycosyltransferase superfamily protein isoform 1 [Theobroma cacao] >gi|508716580|gb|EOY08477.1| UDP-Glycosyltransferase superfamily protein isoform 1 [Theobroma cacao]	gi|359481136|ref|XM_002264623.2|	1080	0	PREDICTED: Vitis vinifera digalactosyldiacylglycerol synthase 1, chloroplastic-like (LOC100259167), mRNA	sp|Q6DW74|DGDG1_LOTJA	1214	0	Digalactosyldiacylglycerol synthase 1, chloroplastic OS=Lotus japonicus GN=DGD1 PE=2 SV=1	--	--	--	--	--	K09480	0	1239	vvi:100259167	digalactosyldiacylglycerol synthase [EC:2.4.1.241]	GO:0019375//galactolipid biosynthetic process;GO:0009877//nodulation	GO:0046481//digalactosyldiacylglycerol synthase activity	GO:0005739//mitochondrion;GO:0043661;GO:0009707//chloroplast outer membrane
CL3756.Contig3_All	1033	gi|590632897|ref|XP_007027976.1|	57.4	4e-07	UDP-Glycosyltransferase superfamily protein isoform 2 [Theobroma cacao] >gi|508716581|gb|EOY08478.1| UDP-Glycosyltransferase superfamily protein isoform 2 [Theobroma cacao]	gi|359481136|ref|XM_002264623.2|	377	1e-101	PREDICTED: Vitis vinifera digalactosyldiacylglycerol synthase 1, chloroplastic-like (LOC100259167), mRNA	sp|Q6DW76|DGDG1_SOYBN	293	7e-93	Digalactosyldiacylglycerol synthase 1, chloroplastic OS=Glycine max GN=DGD1 PE=2 SV=1	--	--	--	--	--	K09480	2e-97	306	rcu:RCOM_0322290	digalactosyldiacylglycerol synthase [EC:2.4.1.241]	GO:0009058//biosynthetic process	GO:0016740//transferase activity	-
CL3756.Contig4_All	2294	gi|590632895|ref|XP_007027975.1|	73.2	0	UDP-Glycosyltransferase superfamily protein isoform 1 [Theobroma cacao] >gi|508716580|gb|EOY08477.1| UDP-Glycosyltransferase superfamily protein isoform 1 [Theobroma cacao]	gi|359481136|ref|XM_002264623.2|	799	0	PREDICTED: Vitis vinifera digalactosyldiacylglycerol synthase 1, chloroplastic-like (LOC100259167), mRNA	sp|Q6DW74|DGDG1_LOTJA	539	0	Digalactosyldiacylglycerol synthase 1, chloroplastic OS=Lotus japonicus GN=DGD1 PE=2 SV=1	--	--	--	--	--	K09480	0	555	vvi:100259167	digalactosyldiacylglycerol synthase [EC:2.4.1.241]	GO:0019375//galactolipid biosynthetic process	GO:0016757//transferase activity, transferring glycosyl groups	GO:0009527//plastid outer membrane;GO:0005739//mitochondrion;GO:0009507//chloroplast
CL3756.Contig7_All	473	gi|590632897|ref|XP_007027976.1|	286.6	1e-91	UDP-Glycosyltransferase superfamily protein isoform 2 [Theobroma cacao] >gi|508716581|gb|EOY08478.1| UDP-Glycosyltransferase superfamily protein isoform 2 [Theobroma cacao]	gi|359481136|ref|XM_002264623.2|	305	3e-80	PREDICTED: Vitis vinifera digalactosyldiacylglycerol synthase 1, chloroplastic-like (LOC100259167), mRNA	sp|Q6DW76|DGDG1_SOYBN	266	1e-85	Digalactosyldiacylglycerol synthase 1, chloroplastic OS=Glycine max GN=DGD1 PE=2 SV=1	--	--	--	--	--	K09480	5e-92	275	pop:POPTR_716790	digalactosyldiacylglycerol synthase [EC:2.4.1.241]	GO:0019375//galactolipid biosynthetic process	GO:0016757//transferase activity, transferring glycosyl groups	GO:0005739//mitochondrion
CL3756.Contig8_All	2433	gi|590632895|ref|XP_007027975.1|	131.7	1e-29	UDP-Glycosyltransferase superfamily protein isoform 1 [Theobroma cacao] >gi|508716580|gb|EOY08477.1| UDP-Glycosyltransferase superfamily protein isoform 1 [Theobroma cacao]	gi|359481136|ref|XM_002264623.2|	971	0	PREDICTED: Vitis vinifera digalactosyldiacylglycerol synthase 1, chloroplastic-like (LOC100259167), mRNA	sp|Q6DW76|DGDG1_SOYBN	729	0	Digalactosyldiacylglycerol synthase 1, chloroplastic OS=Glycine max GN=DGD1 PE=2 SV=1	--	--	--	--	--	K09480	0	756	rcu:RCOM_0322290	digalactosyldiacylglycerol synthase [EC:2.4.1.241]	GO:0019375//galactolipid biosynthetic process;GO:0009877//nodulation	GO:0046481//digalactosyldiacylglycerol synthase activity	GO:0005739//mitochondrion;GO:0043661;GO:0009707//chloroplast outer membrane
CL419.Contig1_All	3367	gi|283362124|dbj|BAI65915.1|	576.6	0	UDP-sugar:glycosyltransferase [Anthriscus sylvestris]	gi|283362123|dbj|AB524721.1|	143	2e-30	Anthriscus sylvestris ShakuUGT8 mRNA for UDP-sugar:glycosyltransferase, complete cds	sp|Q2V6K0|UFOG6_FRAAN	535	6e-180	UDP-glucose flavonoid 3-O-glucosyltransferase 6 OS=Fragaria ananassa GN=GT6 PE=1 SV=1	--	--	--	--	--	K08237	1e-76	262	vvi:100246482	hydroquinone glucosyltransferase [EC:2.4.1.218]	-	GO:0016758//transferase activity, transferring hexosyl groups	-
CL419.Contig3_All	3516	gi|283362124|dbj|BAI65915.1|	99.4	8e-76	UDP-sugar:glycosyltransferase [Anthriscus sylvestris]	gi|460396107|ref|XM_004243573.1|	107	9e-20	PREDICTED: Solanum lycopersicum endoplasmic reticulum-Golgi intermediate compartment protein 3-like (LOC101249102), mRNA	sp|Q2V6K0|UFOG6_FRAAN	219	1e-71	UDP-glucose flavonoid 3-O-glucosyltransferase 6 OS=Fragaria ananassa GN=GT6 PE=1 SV=1	--	--	--	--	--	K08237	8e-21	91.7	ath:AT1G01390	hydroquinone glucosyltransferase [EC:2.4.1.218]	-	GO:0016758//transferase activity, transferring hexosyl groups	-
CL419.Contig7_All	2479	gi|283362124|dbj|BAI65915.1|	562	0	UDP-sugar:glycosyltransferase [Anthriscus sylvestris]	gi|283362123|dbj|AB524721.1|	135	3e-28	Anthriscus sylvestris ShakuUGT8 mRNA for UDP-sugar:glycosyltransferase, complete cds	sp|Q2V6K0|UFOG6_FRAAN	531	0	UDP-glucose flavonoid 3-O-glucosyltransferase 6 OS=Fragaria ananassa GN=GT6 PE=1 SV=1	--	--	--	--	--	K08237	2e-75	254	vvi:100246482	hydroquinone glucosyltransferase [EC:2.4.1.218]	-	GO:0016758//transferase activity, transferring hexosyl groups	-
CL45.Contig2_All	1688	gi|566158414|ref|XP_002301386.2|	595.1	0	glycosyltransferase family protein [Populus trichocarpa] >gi|550345174|gb|EEE80659.2| glycosyltransferase family protein [Populus trichocarpa]	gi|359489826|ref|XM_002276256.2|	178	1e-41	PREDICTED: Vitis vinifera uncharacterized LOC100262009 (LOC100262009), mRNA	--	--	--	--	--	--	--	--	--	--	--	--	--	--	GO:0009058//biosynthetic process	-	GO:0012505//endomembrane system;GO:0044444//cytoplasmic part;GO:0043231//intracellular membrane-bounded organelle
CL476.Contig5_All	1857	gi|359486567|ref|XP_002280470.2|	573.5	0	PREDICTED: LOW QUALITY PROTEIN: UDP-glycosyltransferase 85A1-like [Vitis vinifera]	gi|550826694|gb|KF415119.1|	101	3e-18	Lonicera japonica 7-deoxyloganetic acid UDP-glucosyltransferase-like protein mRNA, complete cds	sp|Q9ZWJ3|U85A2_ARATH	304	1e-96	UDP-glycosyltransferase 85A2 OS=Arabidopsis thaliana GN=UGT85A2 PE=2 SV=1	--	--	--	--	--	K13030	2e-72	242	sbi:SORBI_01g001220	cyanohydrin beta-glucosyltransferase [EC:2.4.1.85]	-	GO:0016757//transferase activity, transferring glycosyl groups	-
CL476.Contig6_All	1947	gi|359486567|ref|XP_002280470.2|	530	0	PREDICTED: LOW QUALITY PROTEIN: UDP-glycosyltransferase 85A1-like [Vitis vinifera]	gi|550826694|gb|KF415119.1|	101	3e-18	Lonicera japonica 7-deoxyloganetic acid UDP-glucosyltransferase-like protein mRNA, complete cds	sp|Q9ZWJ3|U85A2_ARATH	285	8e-89	UDP-glycosyltransferase 85A2 OS=Arabidopsis thaliana GN=UGT85A2 PE=2 SV=1	--	--	--	--	--	K13493	7e-64	219	ath:AT5G05860	cytokinin-N-glucosyltransferase [EC:2.4.1.-]	-	GO:0016740//transferase activity	-
CL476.Contig7_All	1263	gi|225449274|ref|XP_002281029.1|	523.9	0	PREDICTED: UDP-glycosyltransferase 85A1 isoform 2 [Vitis vinifera]	gi|565377381|ref|XM_006355101.1|	113	5e-22	PREDICTED: Solanum tuberosum UDP-glycosyltransferase 85A7-like (LOC102593704), mRNA	sp|Q9ZWJ3|U85A2_ARATH	298	7e-97	UDP-glycosyltransferase 85A2 OS=Arabidopsis thaliana GN=UGT85A2 PE=2 SV=1	--	--	--	--	--	K13030	5e-71	233	sbi:SORBI_01g001220	cyanohydrin beta-glucosyltransferase [EC:2.4.1.85]	-	GO:0016757//transferase activity, transferring glycosyl groups	-
CL4807.Contig4_All	540	gi|449530768|ref|XP_004172364.1|	186.4	1e-58	PREDICTED: uncharacterized glycosyltransferase MJ1178-like, partial [Cucumis sativus]	gi|470102841|ref|XM_004287812.1|	200	1e-48	PREDICTED: Fragaria vesca subsp. vesca uncharacterized LOC101313247 (LOC101313247), mRNA	--	--	--	--	PH1844	57.4	2e-09	COG0438	Glycosyltransferase	--	--	--	--	--	GO:0009058//biosynthetic process	GO:0016740//transferase activity	-
CL4996.Contig1_All	2249	gi|460385515|ref|XP_004238449.1|	905.6	0	PREDICTED: dolichyl-diphosphooligosaccharide--protein glycosyltransferase subunit 1A-like [Solanum lycopersicum]	gi|349715455|emb|FQ380757.1|	385	1e-103	Vitis vinifera clone SS0ACG33YP08	sp|Q9SFX3|OST1A_ARATH	797	0	Dolichyl-diphosphooligosaccharide--protein glycosyltransferase subunit 1A OS=Arabidopsis thaliana GN=OST1A PE=2 SV=1	--	--	--	--	--	K12666	0	898	vvi:100249589	oligosaccharyltransferase complex subunit alpha (ribophorin I)	GO:0006486//protein glycosylation	GO:0004579//dolichyl-diphosphooligosaccharide-protein glycotransferase activity	GO:0016021//integral to membrane;GO:0005783//endoplasmic reticulum
CL4996.Contig2_All	2227	gi|565350412|ref|XP_006342163.1|	926.8	0	PREDICTED: dolichyl-diphosphooligosaccharide--protein glycosyltransferase subunit 1A-like [Solanum tuberosum]	gi|349715455|emb|FQ380757.1|	367	4e-98	Vitis vinifera clone SS0ACG33YP08	sp|Q9SFX3|OST1A_ARATH	818	0	Dolichyl-diphosphooligosaccharide--protein glycosyltransferase subunit 1A OS=Arabidopsis thaliana GN=OST1A PE=2 SV=1	--	--	--	--	--	K12666	0	909	vvi:100249589	oligosaccharyltransferase complex subunit alpha (ribophorin I)	GO:0006486//protein glycosylation	GO:0004579//dolichyl-diphosphooligosaccharide-protein glycotransferase activity	GO:0016021//integral to membrane;GO:0005783//endoplasmic reticulum
CL4996.Contig3_All	2252	gi|460385515|ref|XP_004238449.1|	920.2	0	PREDICTED: dolichyl-diphosphooligosaccharide--protein glycosyltransferase subunit 1A-like [Solanum lycopersicum]	gi|349715455|emb|FQ380757.1|	367	4e-98	Vitis vinifera clone SS0ACG33YP08	sp|Q9SFX3|OST1A_ARATH	808	0	Dolichyl-diphosphooligosaccharide--protein glycosyltransferase subunit 1A OS=Arabidopsis thaliana GN=OST1A PE=2 SV=1	--	--	--	--	--	K12666	0	910	vvi:100249589	oligosaccharyltransferase complex subunit alpha (ribophorin I)	GO:0006486//protein glycosylation	GO:0004579//dolichyl-diphosphooligosaccharide-protein glycotransferase activity	GO:0016021//integral to membrane;GO:0005783//endoplasmic reticulum
CL5637.Contig1_All	1656	gi|225428920|ref|XP_002285408.1|	578.6	0	PREDICTED: UDP-glycosyltransferase 84B1 [Vitis vinifera]	gi|225428919|ref|XM_002285372.1|	71.9	2e-09	PREDICTED: Vitis vinifera UDP-glycosyltransferase 84B1-like (LOC100252177), mRNA	sp|O22182|U84B1_ARATH	394	7e-133	UDP-glycosyltransferase 84B1 OS=Arabidopsis thaliana GN=UGT84B1 PE=2 SV=1	BS_ydhE	60.5	4e-09	COG1819	Glycosyl transferases, related to UDP-glucuronosyltransferase	K13692	0	578	vvi:100252177	UDP-glucose:(indol-3-yl)acetate beta-D-glucosyltransferase [EC:2.4.1.121]	-	GO:0035251//UDP-glucosyltransferase activity	-
CL5637.Contig2_All	2224	gi|225428920|ref|XP_002285408.1|	104.8	1e-21	PREDICTED: UDP-glycosyltransferase 84B1 [Vitis vinifera]	gi|568867344|ref|XM_006486935.1|	63.9	8e-07	PREDICTED: Citrus sinensis UDP-glycosyltransferase 84B2-like (LOC102630887), mRNA	sp|Q9MB73|LGT_CITUN	159	1e-41	Limonoid UDP-glucosyltransferase OS=Citrus unshiu PE=2 SV=1	--	--	--	--	--	K13692	3e-61	214	vvi:100252177	UDP-glucose:(indol-3-yl)acetate beta-D-glucosyltransferase [EC:2.4.1.121]	GO:0008152//metabolic process	GO:0050645	-
CL5637.Contig3_All	2015	gi|225428920|ref|XP_002285408.1|	104.4	1e-21	PREDICTED: UDP-glycosyltransferase 84B1 [Vitis vinifera]	gi|568867344|ref|XM_006486935.1|	63.9	7e-07	PREDICTED: Citrus sinensis UDP-glycosyltransferase 84B2-like (LOC102630887), mRNA	sp|Q9MB73|LGT_CITUN	159	7e-42	Limonoid UDP-glucosyltransferase OS=Citrus unshiu PE=2 SV=1	--	--	--	--	--	K13692	1e-61	214	vvi:100252177	UDP-glucose:(indol-3-yl)acetate beta-D-glucosyltransferase [EC:2.4.1.121]	GO:0008152//metabolic process	GO:0050645	-
CL5637.Contig4_All	2907	gi|225428920|ref|XP_002285408.1|	581.6	0	PREDICTED: UDP-glycosyltransferase 84B1 [Vitis vinifera]	gi|225428919|ref|XM_002285372.1|	71.9	4e-09	PREDICTED: Vitis vinifera UDP-glycosyltransferase 84B1-like (LOC100252177), mRNA	sp|O22182|U84B1_ARATH	394	7e-128	UDP-glycosyltransferase 84B1 OS=Arabidopsis thaliana GN=UGT84B1 PE=2 SV=1	BS_ydhE	62	3e-09	COG1819	Glycosyl transferases, related to UDP-glucuronosyltransferase	K13692	0	581	vvi:100252177	UDP-glucose:(indol-3-yl)acetate beta-D-glucosyltransferase [EC:2.4.1.121]	-	GO:0035251//UDP-glucosyltransferase activity	-
CL5688.Contig1_All	1576	gi|388827913|gb|AFK79039.1|	69.7	1e-10	glycosyltransferase UGT7 [Bupleurum chinense]	gi|388827912|gb|JF803823.1|	196	6e-47	Bupleurum chinense glycosyltransferase UGT7 mRNA, complete cds	sp|Q2V6J9|UFOG7_FRAAN	524	0	UDP-glucose flavonoid 3-O-glucosyltransferase 7 OS=Fragaria ananassa GN=GT7 PE=1 SV=1	--	--	--	--	--	K13496	4e-129	386	ath:AT2G36790	UDP-glucosyl transferase 73C [EC:2.4.1.-]	GO:0008152//metabolic process	GO:0047213//anthocyanidin 3-O-glucosyltransferase activity;GO:0050275;GO:0042802//identical protein binding	-
CL5688.Contig2_All	1871	gi|388827913|gb|AFK79039.1|	682.9	0	glycosyltransferase UGT7 [Bupleurum chinense]	gi|388827912|gb|JF803823.1|	168	2e-38	Bupleurum chinense glycosyltransferase UGT7 mRNA, complete cds	sp|Q8H0F2|ANGT_GENTR	576	0	Anthocyanin 3'-O-beta-glucosyltransferase OS=Gentiana triflora PE=1 SV=1	--	--	--	--	--	K13496	4e-144	428	ath:AT2G36780	UDP-glucosyl transferase 73C [EC:2.4.1.-]	GO:0008152//metabolic process	GO:0050275;GO:0042802//identical protein binding	-
CL5688.Contig3_All	1955	gi|388827913|gb|AFK79039.1|	663.3	0	glycosyltransferase UGT7 [Bupleurum chinense]	gi|590569655|ref|XM_007011070.1|	119	1e-23	Theobroma cacao UDP-glucosyl transferase 73B3 (TCM_045342) mRNA, complete cds	sp|Q2V6J9|UFOG7_FRAAN	559	0	UDP-glucose flavonoid 3-O-glucosyltransferase 7 OS=Fragaria ananassa GN=GT7 PE=1 SV=1	CAC2716	50.1	1e-05	COG1819	Glycosyl transferases, related to UDP-glucuronosyltransferase	K13496	7e-143	426	ath:AT2G36780	UDP-glucosyl transferase 73C [EC:2.4.1.-]	GO:0008152//metabolic process	GO:0050275;GO:0042802//identical protein binding	-
CL5688.Contig4_All	2014	gi|388827913|gb|AFK79039.1|	658.3	0	glycosyltransferase UGT7 [Bupleurum chinense]	gi|590569655|ref|XM_007011070.1|	119	1e-23	Theobroma cacao UDP-glucosyl transferase 73B3 (TCM_045342) mRNA, complete cds	sp|Q2V6J9|UFOG7_FRAAN	558	0	UDP-glucose flavonoid 3-O-glucosyltransferase 7 OS=Fragaria ananassa GN=GT7 PE=1 SV=1	BS_yojK	51.2	3e-06	COG1819	Glycosyl transferases, related to UDP-glucuronosyltransferase	K13496	5e-137	412	ath:AT2G36780	UDP-glucosyl transferase 73C [EC:2.4.1.-]	-	GO:0050275;GO:0042802//identical protein binding	-
CL5736.Contig1_All	521	gi|590643811|ref|XP_007030905.1|	154.8	6e-47	Glycosyltransferase family protein 28 isoform 2, partial [Theobroma cacao] >gi|508719510|gb|EOY11407.1| Glycosyltransferase family protein 28 isoform 2, partial [Theobroma cacao]	gi|147779008|emb|AM428326.2|	246	2e-62	Vitis vinifera contig VV78X019797.8, whole genome shotgun sequence	--	--	--	--	SPAC56E4.02c	62	6e-12	COG5017	Uncharacterized conserved protein	K07432	4e-46	150	vvi:100264877	beta-1,4-N-acetylglucosaminyltransferase [EC:2.4.1.141]	GO:0030259//lipid glycosylation	GO:0030246//carbohydrate binding;GO:0016758//transferase activity, transferring hexosyl groups	-
CL5736.Contig3_All	912	gi|590643808|ref|XP_007030904.1|	285.8	4e-96	Glycosyltransferase family protein 28 isoform 1 [Theobroma cacao] >gi|508719509|gb|EOY11406.1| Glycosyltransferase family protein 28 isoform 1 [Theobroma cacao]	gi|359487722|ref|XM_003633589.1|	339	4e-90	PREDICTED: Vitis vinifera UDP-N-acetylglucosamine transferase subunit ALG13 homolog (LOC100264877), mRNA	--	--	--	--	SPAC56E4.02c	108	2e-28	COG5017	Uncharacterized conserved protein	K07432	3e-97	285	vvi:100264877	beta-1,4-N-acetylglucosaminyltransferase [EC:2.4.1.141]	GO:0030259//lipid glycosylation	GO:0030246//carbohydrate binding;GO:0016758//transferase activity, transferring hexosyl groups	-
CL5736.Contig4_All	1613	gi|590643811|ref|XP_007030905.1|	54.7	5e-07	Glycosyltransferase family protein 28 isoform 2, partial [Theobroma cacao] >gi|508719510|gb|EOY11407.1| Glycosyltransferase family protein 28 isoform 2, partial [Theobroma cacao]	gi|147779008|emb|AM428326.2|	246	7e-62	Vitis vinifera contig VV78X019797.8, whole genome shotgun sequence	--	--	--	--	SPAC56E4.02c	64.3	2e-11	COG5017	Uncharacterized conserved protein	K07432	1e-42	151	vvi:100264877	beta-1,4-N-acetylglucosaminyltransferase [EC:2.4.1.141]	GO:0030259//lipid glycosylation	GO:0030246//carbohydrate binding;GO:0016758//transferase activity, transferring hexosyl groups	-
CL5736.Contig5_All	1270	gi|590643808|ref|XP_007030904.1|	287	1e-94	Glycosyltransferase family protein 28 isoform 1 [Theobroma cacao] >gi|508719509|gb|EOY11406.1| Glycosyltransferase family protein 28 isoform 1 [Theobroma cacao]	gi|359487722|ref|XM_003633589.1|	347	2e-92	PREDICTED: Vitis vinifera UDP-N-acetylglucosamine transferase subunit ALG13 homolog (LOC100264877), mRNA	--	--	--	--	SPAC56E4.02c	110	4e-28	COG5017	Uncharacterized conserved protein	K07432	6e-96	286	vvi:100264877	beta-1,4-N-acetylglucosaminyltransferase [EC:2.4.1.141]	GO:0030259//lipid glycosylation	GO:0030246//carbohydrate binding;GO:0016758//transferase activity, transferring hexosyl groups	-
CL5736.Contig6_All	1365	gi|590643811|ref|XP_007030905.1|	54.7	4e-07	Glycosyltransferase family protein 28 isoform 2, partial [Theobroma cacao] >gi|508719510|gb|EOY11407.1| Glycosyltransferase family protein 28 isoform 2, partial [Theobroma cacao]	gi|147779008|emb|AM428326.2|	246	6e-62	Vitis vinifera contig VV78X019797.8, whole genome shotgun sequence	--	--	--	--	SPAC56E4.02c	64.3	1e-11	COG5017	Uncharacterized conserved protein	K07432	3e-43	151	vvi:100264877	beta-1,4-N-acetylglucosaminyltransferase [EC:2.4.1.141]	GO:0030259//lipid glycosylation	GO:0030246//carbohydrate binding;GO:0016758//transferase activity, transferring hexosyl groups	-
CL6138.Contig4_All	807	gi|392050828|gb|AFM52193.1|	392.1	1e-134	uridine diphosphate glycosyltransferase [Bupleurum chinense]	gi|392050827|gb|JQ247689.1|	117	2e-23	Bupleurum chinense uridine diphosphate glycosyltransferase (UGT) mRNA, complete cds	sp|Q9SK82|U85A1_ARATH	324	3e-109	UDP-glycosyltransferase 85A1 OS=Arabidopsis thaliana GN=UGT85A1 PE=1 SV=1	--	--	--	--	--	K13030	3e-72	230	sbi:SORBI_01g001220	cyanohydrin beta-glucosyltransferase [EC:2.4.1.85]	GO:0008152//metabolic process	GO:0016758//transferase activity, transferring hexosyl groups	-
CL6138.Contig5_All	1271	gi|470136296|ref|XP_004303931.1|	451.4	9e-155	PREDICTED: UDP-glycosyltransferase 85A1-like [Fragaria vesca subsp. vesca]	gi|392050827|gb|JQ247689.1|	157	4e-35	Bupleurum chinense uridine diphosphate glycosyltransferase (UGT) mRNA, complete cds	sp|Q9LMF1|U85A3_ARATH	377	1e-127	UDP-glycosyltransferase 85A3 OS=Arabidopsis thaliana GN=UGT85A3 PE=2 SV=2	--	--	--	--	--	K13030	6e-81	258	sbi:SORBI_01g001220	cyanohydrin beta-glucosyltransferase [EC:2.4.1.85]	GO:0008152//metabolic process	GO:0016758//transferase activity, transferring hexosyl groups	-
CL6439.Contig1_All	1552	gi|225455734|ref|XP_002268089.1|	538.5	0	PREDICTED: UDP-glycosyltransferase 89B1-like [Vitis vinifera]	gi|571434377|ref|XM_006573118.1|	67.9	4e-08	PREDICTED: Glycine max UDP-glycosyltransferase 89A2-like (LOC100780552), transcript variant X2, mRNA	sp|Q9C9B0|U89B1_ARATH	409	7e-139	UDP-glycosyltransferase 89B1 OS=Arabidopsis thaliana GN=UGT89B1 PE=2 SV=2	--	--	--	--	--	K13496	8e-61	209	aly:ARALYDRAFT_902799	UDP-glucosyl transferase 73C [EC:2.4.1.-]	-	GO:0016758//transferase activity, transferring hexosyl groups	-
CL6439.Contig2_All	552	gi|225455734|ref|XP_002268089.1|	236.9	8e-75	PREDICTED: UDP-glycosyltransferase 89B1-like [Vitis vinifera]	gi|123704583|emb|AM483692.1|	63.9	2e-07	Vitis vinifera, whole genome shotgun sequence, contig VV78X137449.9, clone ENTAV 115	sp|Q9C9B0|U89B1_ARATH	218	2e-69	UDP-glycosyltransferase 89B1 OS=Arabidopsis thaliana GN=UGT89B1 PE=2 SV=2	--	--	--	--	--	K13496	6e-42	147	aly:ARALYDRAFT_902799	UDP-glucosyl transferase 73C [EC:2.4.1.-]	GO:0009062//fatty acid catabolic process	GO:0080046//quercetin 4'-O-glucosyltransferase activity;GO:0080043//quercetin 3-O-glucosyltransferase activity;GO:0080044//quercetin 7-O-glucosyltransferase activity	GO:0005634//nucleus
CL6496.Contig2_All	882	gi|289166864|gb|ADC84482.1|	62.8	2e-57	glycosyltransferase family 14 [Salix miyabeana]	gi|147785302|emb|AM475750.2|	151	2e-33	Vitis vinifera contig VV78X044728.6, whole genome shotgun sequence	--	--	--	--	--	--	--	--	--	--	--	--	--	--	GO:0048868//pollen tube development;GO:0008152//metabolic process;GO:0009567//double fertilization forming a zygote and endosperm	GO:0030158//protein xylosyltransferase activity;GO:0008375//acetylglucosaminyltransferase activity	GO:0016020//membrane
CL7157.Contig1_All	671	gi|590643811|ref|XP_007030905.1|	145.6	1e-42	Glycosyltransferase family protein 28 isoform 2, partial [Theobroma cacao] >gi|508719510|gb|EOY11407.1| Glycosyltransferase family protein 28 isoform 2, partial [Theobroma cacao]	gi|359487722|ref|XM_003633589.1|	127	2e-26	PREDICTED: Vitis vinifera UDP-N-acetylglucosamine transferase subunit ALG13 homolog (LOC100264877), mRNA	--	--	--	--	SPAC56E4.02c	60.1	8e-11	COG5017	Uncharacterized conserved protein	K07432	2e-43	145	pop:POPTR_782868	beta-1,4-N-acetylglucosaminyltransferase [EC:2.4.1.141]	GO:0030259//lipid glycosylation	GO:0030246//carbohydrate binding;GO:0016758//transferase activity, transferring hexosyl groups	-
CL7205.Contig1_All	1892	gi|225451709|ref|XP_002276804.1|	208.4	3e-172	PREDICTED: UDP-glycosyltransferase 83A1 [Vitis vinifera]	gi|123664569|emb|AM487326.1|	198	2e-47	Vitis vinifera, whole genome shotgun sequence, contig VV78X037850.7, clone ENTAV 115	sp|Q9SGA8|U83A1_ARATH	270	7e-113	UDP-glycosyltransferase 83A1 OS=Arabidopsis thaliana GN=UGT83A1 PE=2 SV=1	--	--	--	--	--	K13692	9e-59	189	vvi:100252177	UDP-glucose:(indol-3-yl)acetate beta-D-glucosyltransferase [EC:2.4.1.121]	-	GO:0016758//transferase activity, transferring hexosyl groups	-
CL7205.Contig2_All	921	gi|225451709|ref|XP_002276804.1|	379.8	5e-129	PREDICTED: UDP-glycosyltransferase 83A1 [Vitis vinifera]	gi|225451708|ref|XM_002276768.1|	125	1e-25	PREDICTED: Vitis vinifera UDP-glycosyltransferase 83A1-like (LOC100242969), mRNA	sp|Q9SGA8|U83A1_ARATH	270	5e-88	UDP-glycosyltransferase 83A1 OS=Arabidopsis thaliana GN=UGT83A1 PE=2 SV=1	--	--	--	--	--	K13030	3e-28	114	sbi:SORBI_01g001220	cyanohydrin beta-glucosyltransferase [EC:2.4.1.85]	-	GO:0016758//transferase activity, transferring hexosyl groups	-
CL7480.Contig1_All	1840	gi|225428556|ref|XP_002284627.1|	729.2	0	PREDICTED: dolichyl-diphosphooligosaccharide--protein glycosyltransferase 48 kDa subunit [Vitis vinifera] >gi|297741420|emb|CBI32551.3| unnamed protein product [Vitis vinifera]	gi|225430845|ref|XM_002273722.1|	577	1e-161	PREDICTED: Vitis vinifera dolichyl-diphosphooligosaccharide--protein glycosyltransferase 48 kDa subunit-like (LOC100244523), mRNA	sp|Q944K2|OST48_ARATH	689	0	Dolichyl-diphosphooligosaccharide--protein glycosyltransferase 48 kDa subunit OS=Arabidopsis thaliana GN=OST48 PE=2 SV=1	--	--	--	--	--	K12670	0	729	vvi:100250299	oligosaccharyltransferase complex subunit beta	GO:0001510//RNA methylation;GO:0009664//plant-type cell wall organization;GO:0009826//unidimensional cell growth;GO:0030244//cellulose biosynthetic process;GO:0048193//Golgi vesicle transport;GO:0042545//cell wall modification;GO:0018279//protein N-linked glycosylation via asparagine	GO:0004579//dolichyl-diphosphooligosaccharide-protein glycotransferase activity	GO:0005774//vacuolar membrane;GO:0009505//plant-type cell wall;GO:0005576//extracellular region;GO:0005794//Golgi apparatus;GO:0005730//nucleolus;GO:0009506//plasmodesma;GO:0008250//oligosaccharyltransferase complex
CL7480.Contig3_All	1603	gi|225430846|ref|XP_002273758.1|	728.4	0	PREDICTED: dolichyl-diphosphooligosaccharide--protein glycosyltransferase 48 kDa subunit [Vitis vinifera] >gi|297735209|emb|CBI17571.3| unnamed protein product [Vitis vinifera]	gi|225430845|ref|XM_002273722.1|	601	1e-168	PREDICTED: Vitis vinifera dolichyl-diphosphooligosaccharide--protein glycosyltransferase 48 kDa subunit-like (LOC100244523), mRNA	sp|Q944K2|OST48_ARATH	687	0	Dolichyl-diphosphooligosaccharide--protein glycosyltransferase 48 kDa subunit OS=Arabidopsis thaliana GN=OST48 PE=2 SV=1	--	--	--	--	--	K12670	0	728	vvi:100244523	oligosaccharyltransferase complex subunit beta	GO:0018279//protein N-linked glycosylation via asparagine;GO:0009826//unidimensional cell growth;GO:0009664//plant-type cell wall organization	GO:0004579//dolichyl-diphosphooligosaccharide-protein glycotransferase activity	GO:0005730//nucleolus;GO:0009506//plasmodesma;GO:0009505//plant-type cell wall;GO:0005774//vacuolar membrane;GO:0005789//endoplasmic reticulum membrane;GO:0005794//Golgi apparatus
CL7487.Contig1_All	2325	gi|359484345|ref|XP_002280595.2|	117.5	1e-169	PREDICTED: probable glycosyltransferase At5g03795-like [Vitis vinifera] >gi|297738776|emb|CBI28021.3| unnamed protein product [Vitis vinifera]	gi|359484344|ref|XM_002280559.2|	260	7e-66	PREDICTED: Vitis vinifera probable glycosyltransferase At5g03795-like (LOC100264574), mRNA	sp|Q9FFN2|GLYT3_ARATH	187	1e-76	Probable glycosyltransferase At5g03795 OS=Arabidopsis thaliana GN=At5g03795 PE=3 SV=2	--	--	--	--	--	--	--	--	--	--	-	GO:0016757//transferase activity, transferring glycosyl groups	-
CL7487.Contig2_All	2770	gi|565380280|ref|XP_006356532.1|	654.8	0	PREDICTED: probable glycosyltransferase At5g03795-like [Solanum tuberosum]	gi|359484344|ref|XM_002280559.2|	295	1e-76	PREDICTED: Vitis vinifera probable glycosyltransferase At5g03795-like (LOC100264574), mRNA	sp|Q9FFN2|GLYT3_ARATH	313	9e-97	Probable glycosyltransferase At5g03795 OS=Arabidopsis thaliana GN=At5g03795 PE=3 SV=2	--	--	--	--	--	--	--	--	--	--	-	GO:0016757//transferase activity, transferring glycosyl groups	-
CL7604.Contig2_All	1355	gi|359497077|ref|XP_003635418.1|	355.9	2e-114	PREDICTED: probable xyloglucan glycosyltransferase 6-like [Vitis vinifera]	gi|147856581|emb|AM432588.2|	359	6e-96	Vitis vinifera contig VV78X112619.6, whole genome shotgun sequence	sp|Q9SRT3|CSLC6_ARATH	329	5e-106	Probable xyloglucan glycosyltransferase 6 OS=Arabidopsis thaliana GN=CSLC6 PE=1 SV=1	--	--	--	--	--	K13680	4e-29	120	bdi:100837081	beta-mannan synthase [EC:2.4.1.32]	GO:0048868//pollen tube development;GO:0008152//metabolic process	GO:0016740//transferase activity	GO:0005802//trans-Golgi network;GO:0005768//endosome
CL7604.Contig3_All	2216	gi|359497077|ref|XP_003635418.1|	435.6	0	PREDICTED: probable xyloglucan glycosyltransferase 6-like [Vitis vinifera]	gi|359497076|ref|XM_003635370.1|	599	1e-168	PREDICTED: Vitis vinifera probable xyloglucan glycosyltransferase 6-like (LOC100250441), mRNA	sp|Q9SRT3|CSLC6_ARATH	565	0	Probable xyloglucan glycosyltransferase 6 OS=Arabidopsis thaliana GN=CSLC6 PE=1 SV=1	AGl3021	87	2e-19	COG1215	Glycosyltransferases, probably involved in cell wall biogenesis	K13680	4e-120	310	smo:SELMODRAFT_230176	beta-mannan synthase [EC:2.4.1.32]	GO:0048868//pollen tube development;GO:0008152//metabolic process	GO:0016740//transferase activity	GO:0005802//trans-Golgi network;GO:0005768//endosome
CL7604.Contig4_All	2825	gi|359497077|ref|XP_003635418.1|	1138.6	0	PREDICTED: probable xyloglucan glycosyltransferase 6-like [Vitis vinifera]	gi|359497076|ref|XM_003635370.1|	1063	0	PREDICTED: Vitis vinifera probable xyloglucan glycosyltransferase 6-like (LOC100250441), mRNA	sp|Q9SRT3|CSLC6_ARATH	1035	0	Probable xyloglucan glycosyltransferase 6 OS=Arabidopsis thaliana GN=CSLC6 PE=1 SV=1	AGl3021	108	2e-23	COG1215	Glycosyltransferases, probably involved in cell wall biogenesis	K13680	5e-147	447	smo:SELMODRAFT_230176	beta-mannan synthase [EC:2.4.1.32]	GO:0048868//pollen tube development;GO:0008152//metabolic process	GO:0016740//transferase activity	GO:0005802//trans-Golgi network;GO:0005768//endosome
CL7690.Contig1_All	1212	gi|332071130|gb|AED99883.1|	319.7	1e-103	glycosyltransferase [Panax notoginseng]	gi|157649058|gb|EU139072.1|	67.9	3e-08	Solanum lycopersicum chromosome 9 clone C09HBa0226D21, complete sequence	sp|Q2V6K0|UFOG6_FRAAN	267	3e-85	UDP-glucose flavonoid 3-O-glucosyltransferase 6 OS=Fragaria ananassa GN=GT6 PE=1 SV=1	--	--	--	--	--	K08237	6e-33	130	pop:POPTR_731288	hydroquinone glucosyltransferase [EC:2.4.1.218]	-	GO:0016757//transferase activity, transferring glycosyl groups	-
CL7690.Contig2_All	1790	gi|332071130|gb|AED99883.1|	566.2	0	glycosyltransferase [Panax notoginseng]	gi|147777378|emb|AM437266.2|	125	2e-25	Vitis vinifera contig VV78X274279.10, whole genome shotgun sequence	sp|Q2V6K0|UFOG6_FRAAN	468	1e-160	UDP-glucose flavonoid 3-O-glucosyltransferase 6 OS=Fragaria ananassa GN=GT6 PE=1 SV=1	--	--	--	--	--	K08237	1e-75	249	pop:POPTR_731288	hydroquinone glucosyltransferase [EC:2.4.1.218]	-	GO:0016740//transferase activity	-
CL7708.Contig1_All	1005	gi|255538754|ref|XP_002510442.1|	77.8	6e-14	glycosyltransferase, putative [Ricinus communis] >gi|223551143|gb|EEF52629.1| glycosyltransferase, putative [Ricinus communis]	gi|359476864|ref|XM_002268703.2|	81.8	2e-12	PREDICTED: Vitis vinifera uncharacterized LOC100243789 (LOC100243789), mRNA	sp|Q9FZ27|GL22_ARATH	57	2e-09	Germin-like protein subfamily 2 member 2 OS=Arabidopsis thaliana GN=At1g02335 PE=2 SV=1	--	--	--	--	--	K00411	2e-07	53.1	rcu:RCOM_1445040	ubiquinol-cytochrome c reductase iron-sulfur subunit [EC:1.10.2.2]	GO:0019375//galactolipid biosynthetic process;GO:0001666//response to hypoxia	GO:0016757//transferase activity, transferring glycosyl groups	GO:0005768//endosome;GO:0005794//Golgi apparatus;GO:0005802//trans-Golgi network
CL7708.Contig2_All	483	gi|255538754|ref|XP_002510442.1|	80.5	2e-16	glycosyltransferase, putative [Ricinus communis] >gi|223551143|gb|EEF52629.1| glycosyltransferase, putative [Ricinus communis]	gi|359476864|ref|XM_002268703.2|	89.7	3e-15	PREDICTED: Vitis vinifera uncharacterized LOC100243789 (LOC100243789), mRNA	sp|Q9M263|GL24_ARATH	57	2e-10	Germin-like protein subfamily 2 member 4 OS=Arabidopsis thaliana GN=GLP10 PE=2 SV=1	--	--	--	--	--	--	--	--	--	--	GO:0009058//biosynthetic process	GO:0016740//transferase activity	GO:0005802//trans-Golgi network;GO:0005794//Golgi apparatus;GO:0005768//endosome
CL7916.Contig1_All	303	gi|359473738|ref|XP_002272591.2|	150.6	2e-43	PREDICTED: LOW QUALITY PROTEIN: probable glycosyltransferase At5g25310-like [Vitis vinifera]	gi|359473737|ref|XM_002272555.2|	155	4e-35	PREDICTED: Vitis vinifera probable glycosyltransferase At5g25310-like (LOC100260931), mRNA	sp|Q9SSE8|GLYT1_ARATH	55.8	2e-10	Probable glycosyltransferase At3g07620 OS=Arabidopsis thaliana GN=At3g07620 PE=3 SV=1	--	--	--	--	--	--	--	--	--	--	-	GO:0003824//catalytic activity	GO:0016020//membrane;GO:0005794//Golgi apparatus
CL8156.Contig10_All	1969	gi|586941105|dbj|BAO51834.1|	500.7	1e-170	UDP-glycosyltransferase 85K11 [Camellia sinensis]	gi|586941104|dbj|AB847092.1|	184	3e-43	Camellia sinensis CsUGTC30 mRNA for UDP-glycosyltransferase 85K11, complete cds	sp|Q9LME8|U85A7_ARATH	355	8e-116	UDP-glycosyltransferase 85A7 OS=Arabidopsis thaliana GN=UGT85A7 PE=2 SV=1	--	--	--	--	--	K13030	1e-82	270	sbi:SORBI_01g001220	cyanohydrin beta-glucosyltransferase [EC:2.4.1.85]	GO:0008152//metabolic process	GO:0047213//anthocyanidin 3-O-glucosyltransferase activity	-
CL8156.Contig1_All	796	gi|586941105|dbj|BAO51834.1|	361.7	3e-122	UDP-glycosyltransferase 85K11 [Camellia sinensis]	gi|586941104|dbj|AB847092.1|	176	3e-41	Camellia sinensis CsUGTC30 mRNA for UDP-glycosyltransferase 85K11, complete cds	sp|Q9ZWJ3|U85A2_ARATH	260	2e-84	UDP-glycosyltransferase 85A2 OS=Arabidopsis thaliana GN=UGT85A2 PE=2 SV=1	--	--	--	--	--	K13030	2e-65	212	sbi:SORBI_01g001220	cyanohydrin beta-glucosyltransferase [EC:2.4.1.85]	GO:0008152//metabolic process	GO:0016758//transferase activity, transferring hexosyl groups	-
CL8156.Contig2_All	1710	gi|225468660|ref|XP_002268637.1|	743	0	PREDICTED: UDP-glycosyltransferase 85A1 [Vitis vinifera] >gi|147781122|emb|CAN71907.1| hypothetical protein VITISV_038672 [Vitis vinifera]	gi|586941104|dbj|AB847092.1|	167	6e-38	Camellia sinensis CsUGTC30 mRNA for UDP-glycosyltransferase 85K11, complete cds	sp|Q9LME8|U85A7_ARATH	560	0	UDP-glycosyltransferase 85A7 OS=Arabidopsis thaliana GN=UGT85A7 PE=2 SV=1	--	--	--	--	--	K13030	4e-153	449	sbi:SORBI_01g001220	cyanohydrin beta-glucosyltransferase [EC:2.4.1.85]	GO:0008152//metabolic process	GO:0016758//transferase activity, transferring hexosyl groups	-
CL8156.Contig3_All	985	gi|225468660|ref|XP_002268637.1|	501.9	2e-176	PREDICTED: UDP-glycosyltransferase 85A1 [Vitis vinifera] >gi|147781122|emb|CAN71907.1| hypothetical protein VITISV_038672 [Vitis vinifera]	gi|586941102|dbj|AB847091.1|	127	3e-26	Camellia sinensis CsUGTC15 mRNA for UDP-glycosyltransferase 85K10, complete cds	sp|Q9ZWJ3|U85A2_ARATH	365	1e-124	UDP-glycosyltransferase 85A2 OS=Arabidopsis thaliana GN=UGT85A2 PE=2 SV=1	--	--	--	--	--	K13030	9e-99	301	sbi:SORBI_01g001220	cyanohydrin beta-glucosyltransferase [EC:2.4.1.85]	GO:0008152//metabolic process	GO:0016758//transferase activity, transferring hexosyl groups	-
CL8156.Contig4_All	1631	gi|225468660|ref|XP_002268637.1|	746.9	0	PREDICTED: UDP-glycosyltransferase 85A1 [Vitis vinifera] >gi|147781122|emb|CAN71907.1| hypothetical protein VITISV_038672 [Vitis vinifera]	gi|225468661|ref|XM_002268126.1|	214	3e-52	PREDICTED: Vitis vinifera UDP-glycosyltransferase 85A2-like (LOC100252263), mRNA	sp|Q9LME8|U85A7_ARATH	548	0	UDP-glycosyltransferase 85A7 OS=Arabidopsis thaliana GN=UGT85A7 PE=2 SV=1	--	--	--	--	--	K13030	6e-151	442	sbi:SORBI_01g001220	cyanohydrin beta-glucosyltransferase [EC:2.4.1.85]	GO:0008152//metabolic process	GO:0047213//anthocyanidin 3-O-glucosyltransferase activity	-
CL8156.Contig5_All	1691	gi|225468662|ref|XP_002268162.1|	740.3	0	PREDICTED: UDP-glycosyltransferase 85A2 [Vitis vinifera]	gi|586941104|dbj|AB847092.1|	262	1e-66	Camellia sinensis CsUGTC30 mRNA for UDP-glycosyltransferase 85K11, complete cds	sp|Q9LME8|U85A7_ARATH	558	0	UDP-glycosyltransferase 85A7 OS=Arabidopsis thaliana GN=UGT85A7 PE=2 SV=1	--	--	--	--	--	K13030	6e-157	459	sbi:SORBI_01g001220	cyanohydrin beta-glucosyltransferase [EC:2.4.1.85]	GO:0008152//metabolic process	GO:0016758//transferase activity, transferring hexosyl groups	-
CL8156.Contig6_All	1681	gi|225468660|ref|XP_002268637.1|	727.2	0	PREDICTED: UDP-glycosyltransferase 85A1 [Vitis vinifera] >gi|147781122|emb|CAN71907.1| hypothetical protein VITISV_038672 [Vitis vinifera]	gi|586941104|dbj|AB847092.1|	198	2e-47	Camellia sinensis CsUGTC30 mRNA for UDP-glycosyltransferase 85K11, complete cds	sp|Q9LME8|U85A7_ARATH	546	0	UDP-glycosyltransferase 85A7 OS=Arabidopsis thaliana GN=UGT85A7 PE=2 SV=1	--	--	--	--	--	K13030	1e-155	455	sbi:SORBI_01g001220	cyanohydrin beta-glucosyltransferase [EC:2.4.1.85]	GO:0008152//metabolic process	GO:0016758//transferase activity, transferring hexosyl groups	-
CL8156.Contig7_All	1646	gi|225468660|ref|XP_002268637.1|	748	0	PREDICTED: UDP-glycosyltransferase 85A1 [Vitis vinifera] >gi|147781122|emb|CAN71907.1| hypothetical protein VITISV_038672 [Vitis vinifera]	gi|586941104|dbj|AB847092.1|	165	2e-37	Camellia sinensis CsUGTC30 mRNA for UDP-glycosyltransferase 85K11, complete cds	sp|Q9LME8|U85A7_ARATH	558	0	UDP-glycosyltransferase 85A7 OS=Arabidopsis thaliana GN=UGT85A7 PE=2 SV=1	--	--	--	--	--	K13030	3e-150	441	sbi:SORBI_01g001220	cyanohydrin beta-glucosyltransferase [EC:2.4.1.85]	GO:0008152//metabolic process	GO:0016758//transferase activity, transferring hexosyl groups	-
CL8156.Contig8_All	1769	gi|225468660|ref|XP_002268637.1|	730.7	0	PREDICTED: UDP-glycosyltransferase 85A1 [Vitis vinifera] >gi|147781122|emb|CAN71907.1| hypothetical protein VITISV_038672 [Vitis vinifera]	gi|586941104|dbj|AB847092.1|	188	2e-44	Camellia sinensis CsUGTC30 mRNA for UDP-glycosyltransferase 85K11, complete cds	sp|Q9ZWJ3|U85A2_ARATH	540	0	UDP-glycosyltransferase 85A2 OS=Arabidopsis thaliana GN=UGT85A2 PE=2 SV=1	--	--	--	--	--	K13030	3e-139	414	sbi:SORBI_01g001220	cyanohydrin beta-glucosyltransferase [EC:2.4.1.85]	GO:0008152//metabolic process	GO:0047213//anthocyanidin 3-O-glucosyltransferase activity	-
CL8156.Contig9_All	1779	gi|225468662|ref|XP_002268162.1|	732.2	0	PREDICTED: UDP-glycosyltransferase 85A2 [Vitis vinifera]	gi|586941104|dbj|AB847092.1|	202	1e-48	Camellia sinensis CsUGTC30 mRNA for UDP-glycosyltransferase 85K11, complete cds	sp|Q9LME8|U85A7_ARATH	537	0	UDP-glycosyltransferase 85A7 OS=Arabidopsis thaliana GN=UGT85A7 PE=2 SV=1	--	--	--	--	--	K13030	2e-144	428	sbi:SORBI_01g001220	cyanohydrin beta-glucosyltransferase [EC:2.4.1.85]	GO:0008152//metabolic process	GO:0047213//anthocyanidin 3-O-glucosyltransferase activity	-
CL8314.Contig4_All	355	gi|565380907|ref|XP_006356832.1|	173.7	5e-50	PREDICTED: probable xyloglucan glycosyltransferase 12-like [Solanum tuberosum]	gi|449520905|ref|XM_004167425.1|	79.8	2e-12	PREDICTED: Cucumis sativus probable xyloglucan glycosyltransferase 12-like (LOC101224881), mRNA	sp|Q9ZQB9|CSLCC_ARATH	140	4e-40	Probable xyloglucan glycosyltransferase 12 OS=Arabidopsis thaliana GN=CSLC12 PE=1 SV=1	--	--	--	--	--	--	--	--	--	--	GO:0008152//metabolic process	GO:0016757//transferase activity, transferring glycosyl groups	GO:0009506//plasmodesma
CL8684.Contig2_All	2016	gi|470137937|ref|XP_004304716.1|	154.8	7e-160	PREDICTED: UDP-glycosyltransferase 79B6-like [Fragaria vesca subsp. vesca]	gi|357474492|ref|XM_003607483.1|	75.8	2e-10	Medicago truncatula Glucosyltransferase (MTR_4g079250) mRNA, complete cds	sp|Q9T081|U79B3_ARATH	338	3e-122	UDP-glycosyltransferase 79B3 OS=Arabidopsis thaliana GN=UGT79B3 PE=2 SV=1	--	--	--	--	--	K12930	3e-24	107	rcu:RCOM_1324500	anthocyanidin 3-O-glucosyltransferase [EC:2.4.1.115]	-	GO:0016757//transferase activity, transferring glycosyl groups	-
CL8684.Contig3_All	1483	gi|590624064|ref|XP_007025500.1|	583.6	0	UDP-Glycosyltransferase superfamily protein [Theobroma cacao] >gi|508780866|gb|EOY28122.1| UDP-Glycosyltransferase superfamily protein [Theobroma cacao]	gi|590624066|ref|XM_007025439.1|	87.7	4e-14	Theobroma cacao UDP-Glycosyltransferase superfamily protein (TCM_029782) mRNA, complete cds	sp|Q9T081|U79B3_ARATH	441	4e-152	UDP-glycosyltransferase 79B3 OS=Arabidopsis thaliana GN=UGT79B3 PE=2 SV=1	--	--	--	--	--	K12356	1e-28	119	ath:AT3G50740	coniferyl-alcohol glucosyltransferase [EC:2.4.1.111]	-	GO:0016758//transferase activity, transferring hexosyl groups	-
CL8738.Contig1_All	2308	gi|255579934|ref|XP_002530802.1|	911.4	0	Glycosyltransferase QUASIMODO1, putative [Ricinus communis] >gi|223529623|gb|EEF31570.1| Glycosyltransferase QUASIMODO1, putative [Ricinus communis]	gi|568857584|ref|XM_006482282.1|	426	1e-116	PREDICTED: Citrus sinensis probable galacturonosyltransferase 9-like (LOC102611989), mRNA	sp|Q9FWA4|GAUT9_ARATH	819	0	Probable galacturonosyltransferase 9 OS=Arabidopsis thaliana GN=GAUT9 PE=2 SV=1	SP1770	56.6	1e-07	COG1442	Lipopolysaccharide biosynthesis proteins, LPS:glycosyltransferases	K13648	0	911	rcu:RCOM_0876620	alpha-1,4-galacturonosyltransferase [EC:2.4.1.43]	GO:0016051//carbohydrate biosynthetic process	GO:0047262//polygalacturonate 4-alpha-galacturonosyltransferase activity	GO:0005802//trans-Golgi network;GO:0005794//Golgi apparatus;GO:0005768//endosome
CL8738.Contig2_All	2044	gi|255579934|ref|XP_002530802.1|	961.8	0	Glycosyltransferase QUASIMODO1, putative [Ricinus communis] >gi|223529623|gb|EEF31570.1| Glycosyltransferase QUASIMODO1, putative [Ricinus communis]	gi|568857584|ref|XM_006482282.1|	494	1e-136	PREDICTED: Citrus sinensis probable galacturonosyltransferase 9-like (LOC102611989), mRNA	sp|Q9FWA4|GAUT9_ARATH	881	0	Probable galacturonosyltransferase 9 OS=Arabidopsis thaliana GN=GAUT9 PE=2 SV=1	SP1765	63.9	4e-10	COG1442	Lipopolysaccharide biosynthesis proteins, LPS:glycosyltransferases	K13648	0	961	rcu:RCOM_0876620	alpha-1,4-galacturonosyltransferase [EC:2.4.1.43]	GO:0016051//carbohydrate biosynthetic process	GO:0047262//polygalacturonate 4-alpha-galacturonosyltransferase activity	GO:0005802//trans-Golgi network;GO:0005794//Golgi apparatus;GO:0005768//endosome
CL8738.Contig3_All	310	gi|255579934|ref|XP_002530802.1|	73.9	6e-15	Glycosyltransferase QUASIMODO1, putative [Ricinus communis] >gi|223529623|gb|EEF31570.1| Glycosyltransferase QUASIMODO1, putative [Ricinus communis]	gi|90657533|gb|DQ415920.1|	67.9	7e-09	Cleome spinosa clone BAC Cs3, complete sequence	sp|Q9FWA4|GAUT9_ARATH	65.5	9e-14	Probable galacturonosyltransferase 9 OS=Arabidopsis thaliana GN=GAUT9 PE=2 SV=1	--	--	--	--	--	K13648	2e-16	73.9	rcu:RCOM_0876620	alpha-1,4-galacturonosyltransferase [EC:2.4.1.43]	GO:0016051//carbohydrate biosynthetic process	GO:0047262//polygalacturonate 4-alpha-galacturonosyltransferase activity	GO:0005802//trans-Golgi network;GO:0005794//Golgi apparatus;GO:0005768//endosome
CL8738.Contig4_All	265	gi|255579934|ref|XP_002530802.1|	64.7	6e-12	Glycosyltransferase QUASIMODO1, putative [Ricinus communis] >gi|223529623|gb|EEF31570.1| Glycosyltransferase QUASIMODO1, putative [Ricinus communis]	--	--	--	--	sp|Q9FWA4|GAUT9_ARATH	62.4	6e-13	Probable galacturonosyltransferase 9 OS=Arabidopsis thaliana GN=GAUT9 PE=2 SV=1	--	--	--	--	--	K13648	2e-13	64.7	rcu:RCOM_0876620	alpha-1,4-galacturonosyltransferase [EC:2.4.1.43]	GO:0008152//metabolic process	GO:0016758//transferase activity, transferring hexosyl groups	GO:0005802//trans-Golgi network;GO:0005794//Golgi apparatus;GO:0005768//endosome
CL8893.Contig1_All	1917	gi|225467440|ref|XP_002262743.1|	605.1	0	PREDICTED: UDP-glycosyltransferase 85A2 [Vitis vinifera]	gi|123714431|emb|AM438874.1|	83.8	7e-13	Vitis vinifera, whole genome shotgun sequence, contig VV78X057517.7, clone ENTAV 115	sp|Q9LMF0|U85A5_ARATH	523	0	UDP-glycosyltransferase 85A5 OS=Arabidopsis thaliana GN=UGT85A5 PE=2 SV=1	--	--	--	--	--	K13030	8e-122	371	sbi:SORBI_01g001220	cyanohydrin beta-glucosyltransferase [EC:2.4.1.85]	-	GO:0016758//transferase activity, transferring hexosyl groups	-
CL8893.Contig2_All	1790	gi|359496435|ref|XP_002268242.2|	100.9	1e-20	PREDICTED: UDP-glycosyltransferase 85A3 [Vitis vinifera]	gi|123714431|emb|AM438874.1|	83.8	7e-13	Vitis vinifera, whole genome shotgun sequence, contig VV78X057517.7, clone ENTAV 115	sp|Q9LMF0|U85A5_ARATH	442	9e-151	UDP-glycosyltransferase 85A5 OS=Arabidopsis thaliana GN=UGT85A5 PE=2 SV=1	--	--	--	--	--	K13030	2e-97	302	sbi:SORBI_01g001220	cyanohydrin beta-glucosyltransferase [EC:2.4.1.85]	-	GO:0016758//transferase activity, transferring hexosyl groups	-
CL8956.Contig1_All	3363	gi|359480291|ref|XP_002272576.2|	224.2	8e-60	PREDICTED: dolichyl-diphosphooligosaccharide--protein glycosyltransferase subunit 2-like [Vitis vinifera]	gi|359480290|ref|XM_002272540.2|	442	1e-120	PREDICTED: Vitis vinifera dolichyl-diphosphooligosaccharide--protein glycosyltransferase subunit 2-like (LOC100248126), mRNA	sp|Q93Z16|RPN2_ARATH	649	0	Dolichyl-diphosphooligosaccharide--protein glycosyltransferase subunit 2 OS=Arabidopsis thaliana GN=RPN2 PE=2 SV=1	--	--	--	--	--	K12667	0	773	vvi:100248126	oligosaccharyltransferase complex subunit delta (ribophorin II)	GO:0009409//response to cold;GO:0006487//protein N-linked glycosylation	-	GO:0016021//integral to membrane;GO:0008250//oligosaccharyltransferase complex;GO:0005739//mitochondrion;GO:0009506//plasmodesma;GO:0009505//plant-type cell wall;GO:0005774//vacuolar membrane;GO:0005794//Golgi apparatus;GO:0005886//plasma membrane
CL8956.Contig2_All	2517	gi|565389856|ref|XP_006360664.1|	1028.5	0	PREDICTED: dolichyl-diphosphooligosaccharide--protein glycosyltransferase subunit 2-like [Solanum tuberosum]	gi|359480290|ref|XM_002272540.2|	595	1e-166	PREDICTED: Vitis vinifera dolichyl-diphosphooligosaccharide--protein glycosyltransferase subunit 2-like (LOC100248126), mRNA	sp|Q93Z16|RPN2_ARATH	868	0	Dolichyl-diphosphooligosaccharide--protein glycosyltransferase subunit 2 OS=Arabidopsis thaliana GN=RPN2 PE=2 SV=1	--	--	--	--	--	K12667	0	995	vvi:100248126	oligosaccharyltransferase complex subunit delta (ribophorin II)	GO:0009409//response to cold;GO:0006487//protein N-linked glycosylation	-	GO:0016021//integral to membrane;GO:0008250//oligosaccharyltransferase complex;GO:0005739//mitochondrion;GO:0009506//plasmodesma;GO:0009505//plant-type cell wall;GO:0005774//vacuolar membrane;GO:0005794//Golgi apparatus;GO:0005886//plasma membrane
CL9239.Contig1_All	1858	gi|299470041|emb|CBN79218.1|	131.3	1e-30	glycosyltransferase family 2 protein [Ectocarpus siliculosus]	--	--	--	--	--	--	--	--	SSO1299	63.9	4e-10	COG1215	Glycosyltransferases, probably involved in cell wall biogenesis	--	--	--	--	--	-	-	-
CL9239.Contig2_All	1945	gi|299470041|emb|CBN79218.1|	134.8	1e-31	glycosyltransferase family 2 protein [Ectocarpus siliculosus]	--	--	--	--	sp|P18616|RPB1_ARATH	51.6	2e-06	DNA-directed RNA polymerase II subunit RPB1 OS=Arabidopsis thaliana GN=RPB205 PE=1 SV=3	SSO1299	65.5	1e-10	COG1215	Glycosyltransferases, probably involved in cell wall biogenesis	K14306	1e-10	65.9	gmx:100803385	nuclear pore complex protein Nup62	-	-	-
CL9425.Contig1_All	1580	gi|565369994|ref|XP_006351615.1|	648.3	0	PREDICTED: UDP-glycosyltransferase 74F2-like [Solanum tuberosum]	gi|359478216|ref|XM_002275134.2|	174	2e-40	PREDICTED: Vitis vinifera UDP-glycosyltransferase 74F2-like (LOC100242294), mRNA	sp|O22822|U74F2_ARATH	498	5e-174	UDP-glycosyltransferase 74F2 OS=Arabidopsis thaliana GN=UGT74F2 PE=1 SV=1	BS_yjiC	53.1	7e-07	COG1819	Glycosyl transferases, related to UDP-glucuronosyltransferase	K13691	0	647	vvi:100242294	pathogen-inducible salicylic acid glucosyltransferase [EC:2.4.1.-]	GO:0032787//monocarboxylic acid metabolic process;GO:0042537//benzene-containing compound metabolic process	GO:0035251//UDP-glucosyltransferase activity	-
CL9425.Contig2_All	356	gi|225434168|ref|XP_002275170.1|	147.1	1e-41	PREDICTED: UDP-glycosyltransferase 74F2 [Vitis vinifera] >gi|147815573|emb|CAN68287.1| hypothetical protein VITISV_017016 [Vitis vinifera]	gi|460399056|ref|XM_004245012.1|	97.6	9e-18	PREDICTED: Solanum lycopersicum UDP-glycosyltransferase 74F2-like (LOC101247047), mRNA	sp|O22822|U74F2_ARATH	113	7e-31	UDP-glycosyltransferase 74F2 OS=Arabidopsis thaliana GN=UGT74F2 PE=1 SV=1	--	--	--	--	--	K13691	6e-43	147	vvi:100242294	pathogen-inducible salicylic acid glucosyltransferase [EC:2.4.1.-]	-	GO:0016757//transferase activity, transferring glycosyl groups	-
CL9730.Contig1_All	2067	gi|255583974|ref|XP_002532733.1|	966.5	0	Glycosyltransferase QUASIMODO1, putative [Ricinus communis] >gi|223527510|gb|EEF29635.1| Glycosyltransferase QUASIMODO1, putative [Ricinus communis]	gi|568851098|ref|XM_006479168.1|	729	0	PREDICTED: Citrus sinensis galacturonosyltransferase 8-like (LOC102628540), mRNA	sp|Q9LSG3|GAUT8_ARATH	928	0	Galacturonosyltransferase 8 OS=Arabidopsis thaliana GN=GAUT8 PE=1 SV=1	SP1770	61.6	2e-09	COG1442	Lipopolysaccharide biosynthesis proteins, LPS:glycosyltransferases	K13648	0	966	rcu:RCOM_1749870	alpha-1,4-galacturonosyltransferase [EC:2.4.1.43]	GO:0010289//homogalacturonan biosynthetic process	GO:0047262//polygalacturonate 4-alpha-galacturonosyltransferase activity	GO:0005739//mitochondrion;GO:0005768//endosome;GO:0005802//trans-Golgi network;GO:0005794//Golgi apparatus
CL9730.Contig2_All	2030	gi|255583974|ref|XP_002532733.1|	955.3	0	Glycosyltransferase QUASIMODO1, putative [Ricinus communis] >gi|223527510|gb|EEF29635.1| Glycosyltransferase QUASIMODO1, putative [Ricinus communis]	gi|359495835|ref|XM_002273926.2|	737	0	PREDICTED: Vitis vinifera galacturonosyltransferase 8-like (LOC100258818), mRNA	sp|Q9LSG3|GAUT8_ARATH	924	0	Galacturonosyltransferase 8 OS=Arabidopsis thaliana GN=GAUT8 PE=1 SV=1	SP1770	60.5	5e-09	COG1442	Lipopolysaccharide biosynthesis proteins, LPS:glycosyltransferases	K13648	0	955	rcu:RCOM_1749870	alpha-1,4-galacturonosyltransferase [EC:2.4.1.43]	GO:0010289//homogalacturonan biosynthetic process	GO:0047262//polygalacturonate 4-alpha-galacturonosyltransferase activity	GO:0005739//mitochondrion;GO:0005768//endosome;GO:0005802//trans-Golgi network;GO:0005794//Golgi apparatus
CL9730.Contig3_All	1148	gi|255583974|ref|XP_002532733.1|	518.5	1e-180	Glycosyltransferase QUASIMODO1, putative [Ricinus communis] >gi|223527510|gb|EEF29635.1| Glycosyltransferase QUASIMODO1, putative [Ricinus communis]	gi|568851098|ref|XM_006479168.1|	317	2e-83	PREDICTED: Citrus sinensis galacturonosyltransferase 8-like (LOC102628540), mRNA	sp|Q9LSG3|GAUT8_ARATH	478	1e-166	Galacturonosyltransferase 8 OS=Arabidopsis thaliana GN=GAUT8 PE=1 SV=1	--	--	--	--	--	K13648	0	518	rcu:RCOM_1749870	alpha-1,4-galacturonosyltransferase [EC:2.4.1.43]	GO:0010289//homogalacturonan biosynthetic process	GO:0047262//polygalacturonate 4-alpha-galacturonosyltransferase activity	GO:0005739//mitochondrion;GO:0005768//endosome;GO:0005802//trans-Golgi network;GO:0005794//Golgi apparatus
CL9730.Contig4_All	2058	gi|255583974|ref|XP_002532733.1|	954.5	0	Glycosyltransferase QUASIMODO1, putative [Ricinus communis] >gi|223527510|gb|EEF29635.1| Glycosyltransferase QUASIMODO1, putative [Ricinus communis]	gi|568851098|ref|XM_006479168.1|	753	0	PREDICTED: Citrus sinensis galacturonosyltransferase 8-like (LOC102628540), mRNA	sp|Q9LSG3|GAUT8_ARATH	925	0	Galacturonosyltransferase 8 OS=Arabidopsis thaliana GN=GAUT8 PE=1 SV=1	SP1770	61.2	3e-09	COG1442	Lipopolysaccharide biosynthesis proteins, LPS:glycosyltransferases	K13648	0	954	rcu:RCOM_1749870	alpha-1,4-galacturonosyltransferase [EC:2.4.1.43]	GO:0010289//homogalacturonan biosynthetic process	GO:0047262//polygalacturonate 4-alpha-galacturonosyltransferase activity	GO:0005739//mitochondrion;GO:0005768//endosome;GO:0005802//trans-Golgi network;GO:0005794//Golgi apparatus
Unigene10224_All	813	gi|255571039|ref|XP_002526470.1|	31.6	7e-11	glycosyltransferase, putative [Ricinus communis] >gi|223534145|gb|EEF35861.1| glycosyltransferase, putative [Ricinus communis]	gi|590724050|ref|XM_007052294.1|	111	1e-21	Theobroma cacao Asparagine-linked glycosylation 12 isoform 3 (TCM_005746) mRNA, complete cds	sp|A8MR93|ALG12_ARATH	58.2	1e-10	Dol-P-Man:Man(7)GlcNAc(2)-PP-Dol alpha-1,6-mannosyltransferase OS=Arabidopsis thaliana GN=ALG12 PE=1 SV=1	--	--	--	--	--	K03847	1e-20	55.8	pop:POPTR_816529	alpha-1,6-mannosyltransferase [EC:2.4.1.260]	GO:0008152//metabolic process	GO:0016757//transferase activity, transferring glycosyl groups	-
Unigene10558_All	1974	gi|565380280|ref|XP_006356532.1|	124.4	6e-81	PREDICTED: probable glycosyltransferase At5g03795-like [Solanum tuberosum]	gi|359484344|ref|XM_002280559.2|	232	1e-57	PREDICTED: Vitis vinifera probable glycosyltransferase At5g03795-like (LOC100264574), mRNA	sp|Q9FFN2|GLYT3_ARATH	110	9e-38	Probable glycosyltransferase At5g03795 OS=Arabidopsis thaliana GN=At5g03795 PE=3 SV=2	--	--	--	--	--	--	--	--	--	--	-	GO:0016757//transferase activity, transferring glycosyl groups	-
Unigene10757_All	1738	gi|590721393|ref|XP_007051600.1|	624.8	0	UDP-Glycosyltransferase superfamily protein [Theobroma cacao] >gi|508703861|gb|EOX95757.1| UDP-Glycosyltransferase superfamily protein [Theobroma cacao]	gi|330318779|gb|HM003357.1|	77.8	4e-11	Camellia sinensis clone U10BcDNA 0413 glycosyltransferase mRNA, partial cds	sp|Q9AR73|HQGT_RAUSE	601	0	Hydroquinone glucosyltransferase OS=Rauvolfia serpentina GN=AS PE=1 SV=1	--	--	--	--	--	K08237	0	607	pop:POPTR_731288	hydroquinone glucosyltransferase [EC:2.4.1.218]	GO:0009651//response to salt stress;GO:0042178//xenobiotic catabolic process	GO:0080043//quercetin 3-O-glucosyltransferase activity	-
Unigene10836_All	1240	gi|565402669|ref|XP_006366795.1|	43.9	1e-151	PREDICTED: probable glycosyltransferase At5g03795-like [Solanum tuberosum]	gi|565402668|ref|XM_006366733.1|	113	5e-22	PREDICTED: Solanum tuberosum probable glycosyltransferase At5g03795-like (LOC102585371), mRNA	sp|Q9FFN2|GLYT3_ARATH	305	4e-126	Probable glycosyltransferase At5g03795 OS=Arabidopsis thaliana GN=At5g03795 PE=3 SV=2	--	--	--	--	--	--	--	--	--	--	GO:0008152//metabolic process	GO:0050508//glucuronosyl-N-acetylglucosaminyl-proteoglycan 4-alpha-N-acetylglucosaminyltransferase activity	-
Unigene12491_All	590	gi|332071123|gb|AED99880.1|	184.9	1e-54	glycosyltransferase [Panax notoginseng]	gi|332071122|gb|GU997656.1|	272	4e-70	Panax notoginseng clone 00856n glycosyltransferase mRNA, complete cds	sp|Q9FNI7|CSLA2_ARATH	148	4e-42	Glucomannan 4-beta-mannosyltransferase 2 OS=Arabidopsis thaliana GN=CSLA2 PE=2 SV=1	--	--	--	--	--	K13680	2e-50	171	vvi:100251616	beta-mannan synthase [EC:2.4.1.32]	-	GO:0016760//cellulose synthase (UDP-forming) activity;GO:0051753//mannan synthase activity	-
Unigene12527_All	2185	gi|225429942|ref|XP_002281263.1|	213.8	7e-58	PREDICTED: probable glycosyltransferase At5g03795 [Vitis vinifera]	gi|225429941|ref|XM_002281227.1|	69.9	1e-08	PREDICTED: Vitis vinifera probable glycosyltransferase At5g03795-like (LOC100267950), mRNA	--	--	--	--	--	--	--	--	--	--	--	--	--	--	-	-	-
Unigene12594_All	2450	gi|225429942|ref|XP_002281263.1|	758.1	0	PREDICTED: probable glycosyltransferase At5g03795 [Vitis vinifera]	gi|568844335|ref|XM_006475982.1|	182	1e-42	PREDICTED: Citrus sinensis probable glycosyltransferase At5g03795-like (LOC102610067), transcript variant X2, mRNA	sp|Q9FFN2|GLYT3_ARATH	342	2e-108	Probable glycosyltransferase At5g03795 OS=Arabidopsis thaliana GN=At5g03795 PE=3 SV=2	--	--	--	--	--	--	--	--	--	--	-	-	-
Unigene12676_All	967	gi|332071123|gb|AED99880.1|	395.6	8e-135	glycosyltransferase [Panax notoginseng]	gi|332071122|gb|GU997656.1|	755	0	Panax notoginseng clone 00856n glycosyltransferase mRNA, complete cds	sp|Q9FNI7|CSLA2_ARATH	328	2e-109	Glucomannan 4-beta-mannosyltransferase 2 OS=Arabidopsis thaliana GN=CSLA2 PE=2 SV=1	STM3619	54.3	2e-07	COG1215	Glycosyltransferases, probably involved in cell wall biogenesis	K13680	2e-116	347	vvi:100251616	beta-mannan synthase [EC:2.4.1.32]	-	GO:0016760//cellulose synthase (UDP-forming) activity;GO:0051753//mannan synthase activity	-
Unigene12684_All	1364	gi|502124299|ref|XP_004498468.1|	564.7	0	PREDICTED: probable glycosyltransferase At5g03795-like isoform X1 [Cicer arietinum] >gi|502124301|ref|XP_004498469.1| PREDICTED: probable glycosyltransferase At5g03795-like isoform X2 [Cicer arietinum]	gi|568844335|ref|XM_006475982.1|	159	1e-35	PREDICTED: Citrus sinensis probable glycosyltransferase At5g03795-like (LOC102610067), transcript variant X2, mRNA	sp|Q9FFN2|GLYT3_ARATH	334	7e-110	Probable glycosyltransferase At5g03795 OS=Arabidopsis thaliana GN=At5g03795 PE=3 SV=2	--	--	--	--	--	--	--	--	--	--	GO:0008152//metabolic process	GO:0050508//glucuronosyl-N-acetylglucosaminyl-proteoglycan 4-alpha-N-acetylglucosaminyltransferase activity	-
Unigene12717_All	2054	gi|332071123|gb|AED99880.1|	837	0	glycosyltransferase [Panax notoginseng]	gi|332071122|gb|GU997656.1|	1802	0	Panax notoginseng clone 00856n glycosyltransferase mRNA, complete cds	sp|Q9FNI7|CSLA2_ARATH	596	0	Glucomannan 4-beta-mannosyltransferase 2 OS=Arabidopsis thaliana GN=CSLA2 PE=2 SV=1	sll1377	95.1	6e-20	COG1215	Glycosyltransferases, probably involved in cell wall biogenesis	K13680	0	634	rcu:RCOM_0381780	beta-mannan synthase [EC:2.4.1.32]	-	GO:0016760//cellulose synthase (UDP-forming) activity;GO:0051753//mannan synthase activity	GO:0005794//Golgi apparatus
Unigene12873_All	3206	gi|332071123|gb|AED99880.1|	226.1	1e-62	glycosyltransferase [Panax notoginseng]	gi|332071122|gb|GU997656.1|	539	1e-150	Panax notoginseng clone 00856n glycosyltransferase mRNA, complete cds	sp|Q67VS7|CSLA9_ORYSJ	194	9e-53	Probable mannan synthase 9 OS=Oryza sativa subsp. japonica GN=CSLA9 PE=2 SV=1	--	--	--	--	--	K13680	4e-48	181	gmx:100788761	beta-mannan synthase [EC:2.4.1.32]	-	-	-
Unigene12879_All	3471	gi|332071123|gb|AED99880.1|	226.1	1e-62	glycosyltransferase [Panax notoginseng]	gi|332071122|gb|GU997656.1|	662	0	Panax notoginseng clone 00856n glycosyltransferase mRNA, complete cds	sp|Q67VS7|CSLA9_ORYSJ	195	3e-53	Probable mannan synthase 9 OS=Oryza sativa subsp. japonica GN=CSLA9 PE=2 SV=1	--	--	--	--	--	K13680	5e-48	181	gmx:100788761	beta-mannan synthase [EC:2.4.1.32]	-	-	-
Unigene12905_All	228	gi|332071123|gb|AED99880.1|	79	3e-17	glycosyltransferase [Panax notoginseng]	gi|332071122|gb|GU997656.1|	143	1e-31	Panax notoginseng clone 00856n glycosyltransferase mRNA, complete cds	sp|Q9LQC9|CSLA3_ARATH	68.9	2e-15	Probable mannan synthase 3 OS=Arabidopsis thaliana GN=CSLA3 PE=2 SV=1	--	--	--	--	--	K13680	8e-17	73.9	vvi:100251616	beta-mannan synthase [EC:2.4.1.32]	GO:0008152//metabolic process	GO:0016740//transferase activity	-
Unigene13018_All	1371	gi|332071123|gb|AED99880.1|	225.3	1e-66	glycosyltransferase [Panax notoginseng]	gi|332071122|gb|GU997656.1|	640	1e-180	Panax notoginseng clone 00856n glycosyltransferase mRNA, complete cds	sp|Q67VS7|CSLA9_ORYSJ	143	2e-37	Probable mannan synthase 9 OS=Oryza sativa subsp. japonica GN=CSLA9 PE=2 SV=1	--	--	--	--	--	K13680	6e-48	173	gmx:100788761	beta-mannan synthase [EC:2.4.1.32]	-	-	-
Unigene13023_All	996	gi|332071123|gb|AED99880.1|	307.8	3e-100	glycosyltransferase [Panax notoginseng]	gi|332071122|gb|GU997656.1|	678	0	Panax notoginseng clone 00856n glycosyltransferase mRNA, complete cds	sp|Q9FNI7|CSLA2_ARATH	219	3e-67	Glucomannan 4-beta-mannosyltransferase 2 OS=Arabidopsis thaliana GN=CSLA2 PE=2 SV=1	--	--	--	--	--	K13680	2e-78	249	gmx:100788761	beta-mannan synthase [EC:2.4.1.32]	-	-	-
Unigene13067_All	1547	gi|332071123|gb|AED99880.1|	223	5e-65	glycosyltransferase [Panax notoginseng]	gi|332071122|gb|GU997656.1|	741	0	Panax notoginseng clone 00856n glycosyltransferase mRNA, complete cds	sp|Q9FNI7|CSLA2_ARATH	141	3e-36	Glucomannan 4-beta-mannosyltransferase 2 OS=Arabidopsis thaliana GN=CSLA2 PE=2 SV=1	--	--	--	--	--	K13680	2e-47	173	gmx:100788761	beta-mannan synthase [EC:2.4.1.32]	-	-	-
Unigene13117_All	2158	gi|332071123|gb|AED99880.1|	217.6	3e-61	glycosyltransferase [Panax notoginseng]	gi|332071122|gb|GU997656.1|	741	0	Panax notoginseng clone 00856n glycosyltransferase mRNA, complete cds	sp|Q9FNI7|CSLA2_ARATH	141	2e-35	Glucomannan 4-beta-mannosyltransferase 2 OS=Arabidopsis thaliana GN=CSLA2 PE=2 SV=1	--	--	--	--	--	K13680	4e-46	173	gmx:100788761	beta-mannan synthase [EC:2.4.1.32]	-	-	-
Unigene13127_All	2449	gi|332071123|gb|AED99880.1|	218.8	5e-61	glycosyltransferase [Panax notoginseng]	gi|332071122|gb|GU997656.1|	1794	0	Panax notoginseng clone 00856n glycosyltransferase mRNA, complete cds	sp|Q67VS7|CSLA9_ORYSJ	628	0	Probable mannan synthase 9 OS=Oryza sativa subsp. japonica GN=CSLA9 PE=2 SV=1	sll1377	95.1	8e-20	COG1215	Glycosyltransferases, probably involved in cell wall biogenesis	K13680	0	612	vvi:100251616	beta-mannan synthase [EC:2.4.1.32]	-	GO:0016760//cellulose synthase (UDP-forming) activity;GO:0051753//mannan synthase activity	GO:0005794//Golgi apparatus
Unigene13367_All	721	gi|359478218|ref|XP_003632087.1|	77.8	4e-57	PREDICTED: UDP-glycosyltransferase 74E2-like [Vitis vinifera]	--	--	--	--	sp|Q9SYK9|U74E2_ARATH	147	1e-44	UDP-glycosyltransferase 74E2 OS=Arabidopsis thaliana GN=UGT74E2 PE=1 SV=1	--	--	--	--	--	K13691	8e-49	147	rcu:RCOM_0101360	pathogen-inducible salicylic acid glucosyltransferase [EC:2.4.1.-]	-	GO:0016757//transferase activity, transferring glycosyl groups	-
Unigene13558_All	1584	gi|470106824|ref|XP_004289758.1|	559.7	0	PREDICTED: UDP-glycosyltransferase 74E1-like [Fragaria vesca subsp. vesca]	gi|565354449|ref|XM_006344061.1|	77.8	4e-11	PREDICTED: Solanum tuberosum UDP-glycosyltransferase 74F2-like (LOC102600003), mRNA	sp|Q9SYK9|U74E2_ARATH	416	1e-141	UDP-glycosyltransferase 74E2 OS=Arabidopsis thaliana GN=UGT74E2 PE=1 SV=1	--	--	--	--	--	K13691	0	556	rcu:RCOM_0101360	pathogen-inducible salicylic acid glucosyltransferase [EC:2.4.1.-]	-	GO:0016758//transferase activity, transferring hexosyl groups	-
Unigene13588_All	1677	gi|470142990|ref|XP_004307171.1|	565.5	0	PREDICTED: UDP-glycosyltransferase 73C5-like [Fragaria vesca subsp. vesca]	gi|470142989|ref|XM_004307123.1|	85.7	2e-13	PREDICTED: Fragaria vesca subsp. vesca UDP-glycosyltransferase 73C5-like (LOC101301426), mRNA	sp|Q9ZQ96|U73C3_ARATH	185	4e-52	UDP-glycosyltransferase 73C3 OS=Arabidopsis thaliana GN=UGT73C3 PE=2 SV=1	--	--	--	--	--	K13496	8e-53	188	aly:ARALYDRAFT_902799	UDP-glucosyl transferase 73C [EC:2.4.1.-]	-	GO:0016757//transferase activity, transferring glycosyl groups	-
Unigene13630_All	1412	gi|332071125|gb|AED99881.1|	658.7	0	glycosyltransferase [Panax notoginseng]	gi|332071124|gb|GU997657.1|	1415	0	Panax notoginseng clone 02051n glycosyltransferase mRNA, complete cds	sp|Q9LHD2|GATLA_ARATH	483	3e-170	Probable galacturonosyltransferase-like 10 OS=Arabidopsis thaliana GN=GATL10 PE=2 SV=1	PM1139	67	1e-11	COG1442	Lipopolysaccharide biosynthesis proteins, LPS:glycosyltransferases	K13648	1e-24	108	pop:POPTR_582333	alpha-1,4-galacturonosyltransferase [EC:2.4.1.43]	GO:0006979//response to oxidative stress;GO:0035556//intracellular signal transduction;GO:0009738//abscisic acid mediated signaling pathway;GO:0030968//endoplasmic reticulum unfolded protein response;GO:0016051//carbohydrate biosynthetic process	GO:0047262//polygalacturonate 4-alpha-galacturonosyltransferase activity	GO:0005794//Golgi apparatus
Unigene15085_All	494	gi|586941105|dbj|BAO51834.1|	67	1e-11	UDP-glycosyltransferase 85K11 [Camellia sinensis]	gi|586941102|dbj|AB847091.1|	61.9	7e-07	Camellia sinensis CsUGTC15 mRNA for UDP-glycosyltransferase 85K10, complete cds	sp|Q9SBL1|HMNGT_SORBI	57.4	4e-10	Cyanohydrin beta-glucosyltransferase OS=Sorghum bicolor GN=UGT85B1 PE=1 SV=1	--	--	--	--	--	K13030	1e-09	57.4	sbi:SORBI_01g001220	cyanohydrin beta-glucosyltransferase [EC:2.4.1.85]	GO:0008152//metabolic process	GO:0016758//transferase activity, transferring hexosyl groups	-
Unigene15380_All	2055	gi|388827911|gb|AFK79038.1|	230.3	6e-66	glycosyltransferase UGT6 [Bupleurum chinense]	gi|388827910|gb|JF803822.1|	151	4e-33	Bupleurum chinense glycosyltransferase UGT6 mRNA, complete cds	sp|Q9ZWJ3|U85A2_ARATH	225	6e-66	UDP-glycosyltransferase 85A2 OS=Arabidopsis thaliana GN=UGT85A2 PE=2 SV=1	--	--	--	--	--	K13030	5e-56	199	sbi:SORBI_01g001220	cyanohydrin beta-glucosyltransferase [EC:2.4.1.85]	-	GO:0016757//transferase activity, transferring glycosyl groups	-
Unigene16151_All	1116	gi|568861561|ref|XP_006484269.1|	392.1	1e-132	PREDICTED: UDP-glycosyltransferase 89A2-like [Citrus sinensis]	gi|470124677|ref|XM_004298289.1|	69.9	6e-09	PREDICTED: Fragaria vesca subsp. vesca UDP-glycosyltransferase 89A2-like (LOC101299377), mRNA	sp|Q9C9B0|U89B1_ARATH	305	1e-100	UDP-glycosyltransferase 89B1 OS=Arabidopsis thaliana GN=UGT89B1 PE=2 SV=2	--	--	--	--	--	K13496	1e-50	177	ath:AT3G53160	UDP-glucosyl transferase 73C [EC:2.4.1.-]	GO:0008152//metabolic process	GO:0035251//UDP-glucosyltransferase activity	-
Unigene17490_All	789	gi|225449274|ref|XP_002281029.1|	320.1	5e-106	PREDICTED: UDP-glycosyltransferase 85A1 isoform 2 [Vitis vinifera]	gi|565403541|ref|XM_006367154.1|	75.8	7e-11	PREDICTED: Solanum tuberosum UDP-glycosyltransferase 85A2-like (LOC102589545), mRNA	sp|Q9SK82|U85A1_ARATH	188	2e-56	UDP-glycosyltransferase 85A1 OS=Arabidopsis thaliana GN=UGT85A1 PE=1 SV=1	--	--	--	--	--	K13030	3e-48	167	sbi:SORBI_01g001220	cyanohydrin beta-glucosyltransferase [EC:2.4.1.85]	-	-	-
Unigene18386_All	1480	gi|332071130|gb|AED99883.1|	748.8	0	glycosyltransferase [Panax notoginseng]	gi|332071129|gb|GU997660.1|	1215	0	Panax notoginseng clone 13895n glycosyltransferase mRNA, complete cds	sp|Q2V6K0|UFOG6_FRAAN	470	5e-163	UDP-glucose flavonoid 3-O-glucosyltransferase 6 OS=Fragaria ananassa GN=GT6 PE=1 SV=1	--	--	--	--	--	K13263	3e-80	258	gmx:100101902	isoflavone 7-O-glucosyltransferase [EC:2.4.1.170]	-	GO:0016740//transferase activity	-
Unigene18409_All	452	gi|186510007|ref|NP_001118617.1|	76.6	7e-18	Oligosaccaryltransferase [Arabidopsis thaliana] >gi|75273278|sp|Q9LHK3.1|OST4A_ARATH RecName: Full=Dolichyl-diphosphooligosaccharide--protein glycosyltransferase subunit 4A >gi|332641698|gb|AEE75219.1| Oligosaccaryltransferase [Arabidopsis thaliana]	gi|147766089|emb|AM460735.2|	83.8	2e-13	Vitis vinifera contig VV78X106674.10, whole genome shotgun sequence	sp|Q9LHK3|OST4A_ARATH	76.6	1e-19	Dolichyl-diphosphooligosaccharide--protein glycosyltransferase subunit 4A OS=Arabidopsis thaliana GN=OST4A PE=3 SV=1	--	--	--	--	--	--	--	--	--	--	-	-	GO:0009507//chloroplast
Unigene20385_All	266	gi|590703976|ref|XP_007047028.1|	48.9	2e-06	Dolichyl-diphosphooligosaccharide-protein glycosyltransferase 48kDa subunit family protein isoform 4, partial [Theobroma cacao] >gi|508699289|gb|EOX91185.1| Dolichyl-diphosphooligosaccharide-protein glycosyltransferase 48kDa subunit family protein isoform 4, partial [Theobroma cacao]	--	--	--	--	sp|Q944K2|OST48_ARATH	45.1	8e-07	Dolichyl-diphosphooligosaccharide--protein glycosyltransferase 48 kDa subunit OS=Arabidopsis thaliana GN=OST48 PE=2 SV=1	--	--	--	--	--	K12670	6e-07	46.6	vvi:100250299	oligosaccharyltransferase complex subunit beta	-	-	-
Unigene20624_All	1771	gi|388827911|gb|AFK79038.1|	640.6	0	glycosyltransferase UGT6 [Bupleurum chinense]	gi|388827910|gb|JF803822.1|	151	3e-33	Bupleurum chinense glycosyltransferase UGT6 mRNA, complete cds	sp|Q9LMF1|U85A3_ARATH	304	8e-97	UDP-glycosyltransferase 85A3 OS=Arabidopsis thaliana GN=UGT85A3 PE=2 SV=2	--	--	--	--	--	K13030	4e-81	264	sbi:SORBI_01g001220	cyanohydrin beta-glucosyltransferase [EC:2.4.1.85]	-	GO:0016757//transferase activity, transferring glycosyl groups	-
Unigene22489_All	2003	gi|225441116|ref|XP_002265257.1|	750.4	0	PREDICTED: UDP-glycosyltransferase 73D1 [Vitis vinifera] >gi|147799194|emb|CAN65772.1| hypothetical protein VITISV_030408 [Vitis vinifera]	gi|225441115|ref|XM_002265221.1|	117	5e-23	PREDICTED: Vitis vinifera UDP-glycosyltransferase 73D1-like (LOC100267430), mRNA	sp|Q9SCP6|U73D1_ARATH	586	0	UDP-glycosyltransferase 73D1 OS=Arabidopsis thaliana GN=UGT73D1 PE=3 SV=1	--	--	--	--	--	K13496	1e-179	521	ath:AT2G36790	UDP-glucosyl transferase 73C [EC:2.4.1.-]	GO:0006865//amino acid transport;GO:0008152//metabolic process	GO:0047213//anthocyanidin 3-O-glucosyltransferase activity	-
Unigene24853_All	1174	gi|359476146|ref|XP_002285237.2|	500	1e-174	PREDICTED: probable glycosyltransferase At5g25310-like [Vitis vinifera] >gi|296082059|emb|CBI21064.3| unnamed protein product [Vitis vinifera]	gi|359476145|ref|XM_002285201.2|	224	2e-55	PREDICTED: Vitis vinifera probable glycosyltransferase At5g25310-like (LOC100252473), mRNA	sp|Q3E7Q9|GLYT6_ARATH	411	1e-141	Probable glycosyltransferase At5g25310 OS=Arabidopsis thaliana GN=At5g25310 PE=3 SV=2	--	--	--	--	--	--	--	--	--	--	-	GO:0016757//transferase activity, transferring glycosyl groups	-
Unigene24907_All	626	gi|587939622|gb|EXC26266.1|	209.1	2e-63	UDP-glycosyltransferase 73C2 [Morus notabilis]	gi|357484696|ref|XM_003612588.1|	165	8e-38	Medicago truncatula Cis-zeatin O-glucosyltransferase (MTR_5g027210) mRNA, complete cds	sp|Q8VZE9|U73B1_ARATH	112	4e-29	UDP-glycosyltransferase 73B1 OS=Arabidopsis thaliana GN=UGT73B1 PE=2 SV=1	--	--	--	--	--	K13496	2e-28	112	aly:ARALYDRAFT_485691	UDP-glucosyl transferase 73C [EC:2.4.1.-]	GO:0008152//metabolic process	GO:0047213//anthocyanidin 3-O-glucosyltransferase activity	-
Unigene25111_All	1067	gi|332071130|gb|AED99883.1|	431.4	3e-148	glycosyltransferase [Panax notoginseng]	gi|332071129|gb|GU997660.1|	200	3e-48	Panax notoginseng clone 13895n glycosyltransferase mRNA, complete cds	sp|Q40288|UFOG6_MANES	362	5e-124	Anthocyanidin 3-O-glucosyltransferase 6 (Fragment) OS=Manihot esculenta GN=GT6 PE=2 SV=1	--	--	--	--	--	K13263	2e-57	194	gmx:100101902	isoflavone 7-O-glucosyltransferase [EC:2.4.1.170]	-	GO:0016757//transferase activity, transferring glycosyl groups	-
Unigene26859_All	1898	gi|565350476|ref|XP_006342195.1|	590.1	0	PREDICTED: UDP-glycosyltransferase 74E2-like [Solanum tuberosum]	gi|565350475|ref|XM_006342133.1|	87.7	5e-14	PREDICTED: Solanum tuberosum UDP-glycosyltransferase 74E2-like (LOC102589085), mRNA	sp|Q9SYK9|U74E2_ARATH	396	1e-132	UDP-glycosyltransferase 74E2 OS=Arabidopsis thaliana GN=UGT74E2 PE=1 SV=1	BS_yjiC	60.1	6e-09	COG1819	Glycosyl transferases, related to UDP-glucuronosyltransferase	K13691	9e-157	459	pop:POPTR_807713	pathogen-inducible salicylic acid glucosyltransferase [EC:2.4.1.-]	-	GO:0016757//transferase activity, transferring glycosyl groups	-
Unigene26907_All	1460	gi|359473867|ref|XP_002268876.2|	516.5	6e-180	PREDICTED: probable glycosyltransferase At5g03795-like [Vitis vinifera] >gi|296085575|emb|CBI29307.3| unnamed protein product [Vitis vinifera]	gi|359473866|ref|XM_002268840.2|	117	4e-23	PREDICTED: Vitis vinifera probable glycosyltransferase At5g03795-like (LOC100254602), mRNA	sp|Q9FFN2|GLYT3_ARATH	187	3e-53	Probable glycosyltransferase At5g03795 OS=Arabidopsis thaliana GN=At5g03795 PE=3 SV=2	--	--	--	--	--	--	--	--	--	--	-	-	-
Unigene27026_All	1782	gi|388827911|gb|AFK79038.1|	622.5	0	glycosyltransferase UGT6 [Bupleurum chinense]	gi|342306009|dbj|AB555736.1|	151	4e-33	Gardenia jasminoides GjUGT6 mRNA for UDP-glucose glucosyltransferase, complete cds	sp|Q9ZWJ3|U85A2_ARATH	303	1e-96	UDP-glycosyltransferase 85A2 OS=Arabidopsis thaliana GN=UGT85A2 PE=2 SV=1	--	--	--	--	--	K13030	7e-73	243	sbi:SORBI_01g001220	cyanohydrin beta-glucosyltransferase [EC:2.4.1.85]	-	GO:0016757//transferase activity, transferring glycosyl groups	-
Unigene27253_All	1777	gi|359478043|ref|XP_003632059.1|	646.4	0	PREDICTED: UDP-glycosyltransferase 92A1 [Vitis vinifera]	gi|357493566|ref|XM_003617024.1|	113	8e-22	Medicago truncatula UDP-glucuronosyltransferase 1-7C (MTR_5g087620) mRNA, complete cds	sp|Q9LXV0|U92A1_ARATH	394	1e-131	UDP-glycosyltransferase 92A1 OS=Arabidopsis thaliana GN=UGT92A1 PE=2 SV=1	--	--	--	--	--	K13496	1e-74	247	ath:AT2G36750	UDP-glucosyl transferase 73C [EC:2.4.1.-]	-	GO:0016758//transferase activity, transferring hexosyl groups	-
Unigene27341_All	1406	gi|568874725|ref|XP_006490464.1|	554.3	0	PREDICTED: UDP-glycosyltransferase 76F1-like [Citrus sinensis]	gi|359486576|ref|XM_003633409.1|	111	2e-21	PREDICTED: Vitis vinifera UDP-glycosyltransferase 76C2-like (LOC100263321), mRNA	sp|Q9FIA0|U76C2_ARATH	428	2e-147	UDP-glycosyltransferase 76C2 OS=Arabidopsis thaliana GN=UGT76C2 PE=1 SV=1	--	--	--	--	--	K13493	6e-147	428	ath:AT5G05860	cytokinin-N-glucosyltransferase [EC:2.4.1.-]	-	GO:0016758//transferase activity, transferring hexosyl groups	-
Unigene27935_All	359	gi|470107243|ref|XP_004289958.1|	32.3	3e-17	PREDICTED: dolichyl-diphosphooligosaccharide--protein glycosyltransferase subunit 2-like [Fragaria vesca subsp. vesca]	--	--	--	--	sp|Q5N7W3|RPN2_ORYSJ	61.6	8e-14	Dolichyl-diphosphooligosaccharide--protein glycosyltransferase subunit 2 OS=Oryza sativa subsp. japonica GN=RPN2 PE=2 SV=1	--	--	--	--	--	K12667	6e-18	71.6	pop:POPTR_818727	oligosaccharyltransferase complex subunit delta (ribophorin II)	GO:0009409//response to cold;GO:0006487//protein N-linked glycosylation	-	GO:0016021//integral to membrane;GO:0008250//oligosaccharyltransferase complex;GO:0005739//mitochondrion;GO:0009506//plasmodesma;GO:0009505//plant-type cell wall;GO:0005774//vacuolar membrane;GO:0005794//Golgi apparatus;GO:0005886//plasma membrane
Unigene28974_All	2629	gi|388827901|gb|AFK79033.1|	600.5	0	glycosyltransferase UGT1 [Bupleurum chinense]	gi|388827900|gb|JF803817.1|	176	9e-41	Bupleurum chinense glycosyltransferase UGT1 mRNA, complete cds	sp|Q9ZVX4|U90A1_ARATH	468	4e-157	UDP-glycosyltransferase 90A1 OS=Arabidopsis thaliana GN=UGT90A1 PE=2 SV=1	SPBC28F2.12	70.9	1e-11	COG0086	DNA-directed RNA polymerase, beta' subunit/160 kD subunit	K13496	2e-64	225	aly:ARALYDRAFT_485691	UDP-glucosyl transferase 73C [EC:2.4.1.-]	-	GO:0008194//UDP-glycosyltransferase activity;GO:0016758//transferase activity, transferring hexosyl groups	GO:0009507//chloroplast
Unigene28975_All	4482	gi|388827901|gb|AFK79033.1|	600.5	0	glycosyltransferase UGT1 [Bupleurum chinense]	gi|388827900|gb|JF803817.1|	208	4e-50	Bupleurum chinense glycosyltransferase UGT1 mRNA, complete cds	sp|Q9ZVX4|U90A1_ARATH	518	9e-170	UDP-glycosyltransferase 90A1 OS=Arabidopsis thaliana GN=UGT90A1 PE=2 SV=1	SPBC28F2.12	70.9	2e-11	COG0086	DNA-directed RNA polymerase, beta' subunit/160 kD subunit	K13496	4e-78	269	ath:AT2G36780	UDP-glucosyl transferase 73C [EC:2.4.1.-]	-	GO:0008194//UDP-glycosyltransferase activity;GO:0016758//transferase activity, transferring hexosyl groups	GO:0009507//chloroplast
Unigene29300_All	971	gi|359481095|ref|XP_002265438.2|	306.2	1e-101	PREDICTED: probable glycosyltransferase At5g03795-like [Vitis vinifera]	gi|41688361|dbj|AP006676.1|	101	2e-18	Lotus japonicus genomic DNA, chromosome 1, clone: LjT46E19, TM0371a, complete sequence	sp|Q9LFP3|GLYT4_ARATH	155	2e-43	Probable glycosyltransferase At5g11130 OS=Arabidopsis thaliana GN=At5g11120/At5g11130 PE=3 SV=2	--	--	--	--	--	--	--	--	--	--	-	-	-
Unigene29952_All	342	gi|460384457|ref|XP_004237928.1|	75.1	3e-15	PREDICTED: UDP-glycosyltransferase 85A3-like [Solanum lycopersicum]	gi|565395278|ref|XM_006363207.1|	67.9	7e-09	PREDICTED: Solanum tuberosum UDP-glycosyltransferase 85A3-like (LOC102578390), mRNA	sp|Q9M9E7|U85A4_ARATH	65.5	1e-13	UDP-glycosyltransferase 85A4 OS=Arabidopsis thaliana GN=UGT85A4 PE=2 SV=1	--	--	--	--	--	K13030	1e-07	49.7	sbi:SORBI_01g001220	cyanohydrin beta-glucosyltransferase [EC:2.4.1.85]	GO:0008152//metabolic process	GO:0016758//transferase activity, transferring hexosyl groups	-
Unigene30292_All	1582	gi|60657596|gb|AAX33319.1|	476.9	3e-165	secondary cell wall-related glycosyltransferase family 43 [Populus tremula x Populus tremuloides]	gi|225439899|ref|XM_002279615.1|	180	3e-42	PREDICTED: Vitis vinifera probable beta-1,4-xylosyltransferase IRX9-like (LOC100249957), mRNA	sp|Q9ZQC6|IRX9_ARATH	418	5e-144	Probable beta-1,4-xylosyltransferase IRX9 OS=Arabidopsis thaliana GN=IRX9 PE=2 SV=1	--	--	--	--	--	--	--	--	--	--	GO:0008152//metabolic process	GO:0015018//galactosylgalactosylxylosylprotein 3-beta-glucuronosyltransferase activity	GO:0016020//membrane
Unigene30317_All	453	gi|225424981|ref|XP_002266304.1|	200.7	1e-61	PREDICTED: UDP-glycosyltransferase 82A1 [Vitis vinifera]	gi|349727184|emb|FQ382993.1|	83.8	2e-13	Vitis vinifera clone SS0ABG36YD11	sp|Q9LHJ2|U82A1_ARATH	152	5e-45	UDP-glycosyltransferase 82A1 OS=Arabidopsis thaliana GN=UGT82A1 PE=2 SV=1	--	--	--	--	--	K13691	3e-23	95.5	sbi:SORBI_02g030040	pathogen-inducible salicylic acid glucosyltransferase [EC:2.4.1.-]	GO:0008152//metabolic process	GO:0047213//anthocyanidin 3-O-glucosyltransferase activity	-
Unigene30432_All	341	gi|565389856|ref|XP_006360664.1|	53.5	1e-07	PREDICTED: dolichyl-diphosphooligosaccharide--protein glycosyltransferase subunit 2-like [Solanum tuberosum]	--	--	--	--	sp|Q93Z16|RPN2_ARATH	44.7	2e-06	Dolichyl-diphosphooligosaccharide--protein glycosyltransferase subunit 2 OS=Arabidopsis thaliana GN=RPN2 PE=2 SV=1	--	--	--	--	--	K12667	7e-06	44.7	ath:AT4G21150	oligosaccharyltransferase complex subunit delta (ribophorin II)	-	-	-
Unigene3067_All	346	gi|225445126|ref|XP_002280521.1|	90.5	1e-20	PREDICTED: dolichyl-diphosphooligosaccharide--protein glycosyltransferase subunit STT3 [Vitis vinifera] >gi|297738771|emb|CBI28016.3| unnamed protein product [Vitis vinifera]	gi|225445125|ref|XM_002280485.1|	115	4e-23	PREDICTED: Vitis vinifera oligosaccharyl transferase STT3 protein-like (LTM1), mRNA	sp|Q6F2Z1|STT3A_ORYSJ	68.6	1e-14	Dolichyl-diphosphooligosaccharide--protein glycosyltransferase subunit STT3A OS=Oryza sativa subsp. japonica GN=STT3A PE=2 SV=1	--	--	--	--	--	K07151	6e-22	90.5	vvi:100232931	dolichyl-diphosphooligosaccharide--protein glycosyltransferase [EC:2.4.1.119]	GO:0047484//regulation of response to osmotic stress;GO:0006486//protein glycosylation;GO:0009651//response to salt stress	GO:0004579//dolichyl-diphosphooligosaccharide-protein glycotransferase activity	GO:0005886//plasma membrane
Unigene31717_All	1660	gi|590713054|ref|XP_007049534.1|	597	0	UDP-xylose phenolic glycosyltransferase, putative [Theobroma cacao] >gi|508701795|gb|EOX93691.1| UDP-xylose phenolic glycosyltransferase, putative [Theobroma cacao]	gi|359480392|ref|XM_002268967.2|	111	3e-21	PREDICTED: Vitis vinifera UDP-glycosyltransferase 74E2-like (LOC100265486), mRNA	sp|O22820|U74F1_ARATH	434	1e-148	UDP-glycosyltransferase 74F1 OS=Arabidopsis thaliana GN=UGT74F1 PE=1 SV=1	BS_ydhE	67.8	2e-11	COG1819	Glycosyl transferases, related to UDP-glucuronosyltransferase	K13691	0	569	vvi:100243330	pathogen-inducible salicylic acid glucosyltransferase [EC:2.4.1.-]	-	GO:0016758//transferase activity, transferring hexosyl groups	-
Unigene32850_All	957	gi|225449268|ref|XP_002276617.1|	177.2	8e-50	PREDICTED: UDP-glycosyltransferase 85A1-like [Vitis vinifera]	gi|359486734|ref|XM_002276581.2|	60	5e-06	PREDICTED: Vitis vinifera UDP-glycosyltransferase 85A1-like (LOC100261545), mRNA	sp|Q9LMF0|U85A5_ARATH	107	5e-26	UDP-glycosyltransferase 85A5 OS=Arabidopsis thaliana GN=UGT85A5 PE=2 SV=1	--	--	--	--	--	K13030	6e-17	82.4	sbi:SORBI_01g001220	cyanohydrin beta-glucosyltransferase [EC:2.4.1.85]	-	GO:0016740//transferase activity	-
Unigene33031_All	947	gi|571556268|ref|XP_006604241.1|	319.7	8e-105	PREDICTED: probable glycosyltransferase At5g03795-like isoform X2 [Glycine max]	gi|568850887|ref|XM_006479066.1|	301	8e-79	PREDICTED: Citrus sinensis probable glycosyltransferase At5g03795-like (LOC102625628), transcript variant X2, mRNA	sp|Q9FFN2|GLYT3_ARATH	90.5	4e-20	Probable glycosyltransferase At5g03795 OS=Arabidopsis thaliana GN=At5g03795 PE=3 SV=2	--	--	--	--	--	--	--	--	--	--	-	-	-
Unigene33528_All	464	gi|590643808|ref|XP_007030904.1|	35	2e-25	Glycosyltransferase family protein 28 isoform 1 [Theobroma cacao] >gi|508719509|gb|EOY11406.1| Glycosyltransferase family protein 28 isoform 1 [Theobroma cacao]	gi|590643807|ref|XM_007030842.1|	67.9	1e-08	Theobroma cacao Glycosyltransferase family protein 28 isoform 1 (TCM_026593) mRNA, complete cds	--	--	--	--	--	--	--	--	--	K07432	2e-24	57.4	vvi:100264877	beta-1,4-N-acetylglucosaminyltransferase [EC:2.4.1.141]	GO:0030259//lipid glycosylation	GO:0030246//carbohydrate binding;GO:0016758//transferase activity, transferring hexosyl groups	-
Unigene35081_All	371	gi|332071130|gb|AED99883.1|	112.5	2e-28	glycosyltransferase [Panax notoginseng]	--	--	--	--	sp|Q2V6K0|UFOG6_FRAAN	69.7	6e-15	UDP-glucose flavonoid 3-O-glucosyltransferase 6 OS=Fragaria ananassa GN=GT6 PE=1 SV=1	--	--	--	--	--	--	--	--	--	--	-	-	-
Unigene35651_All	889	gi|571556268|ref|XP_006604241.1|	318.9	8e-105	PREDICTED: probable glycosyltransferase At5g03795-like isoform X2 [Glycine max]	gi|568850887|ref|XM_006479066.1|	301	8e-79	PREDICTED: Citrus sinensis probable glycosyltransferase At5g03795-like (LOC102625628), transcript variant X2, mRNA	sp|Q9FFN2|GLYT3_ARATH	90.5	3e-20	Probable glycosyltransferase At5g03795 OS=Arabidopsis thaliana GN=At5g03795 PE=3 SV=2	--	--	--	--	--	--	--	--	--	--	-	-	-
Unigene35720_All	275	gi|590591308|ref|XP_007016978.1|	153.3	2e-44	UDP-Glycosyltransferase superfamily protein, putative [Theobroma cacao] >gi|508787341|gb|EOY34597.1| UDP-Glycosyltransferase superfamily protein, putative [Theobroma cacao]	gi|571441377|ref|XM_003518275.2|	97.6	7e-18	PREDICTED: Glycine max UDP-glycosyltransferase 87A1-like (LOC100814618), mRNA	sp|O64733|U87A2_ARATH	125	1e-35	UDP-glycosyltransferase 87A2 OS=Arabidopsis thaliana GN=UGT87A2 PE=2 SV=1	--	--	--	--	--	K13691	2e-24	96.3	osa:4347593	pathogen-inducible salicylic acid glucosyltransferase [EC:2.4.1.-]	GO:0009909//regulation of flower development;GO:0008152//metabolic process	GO:0016758//transferase activity, transferring hexosyl groups	GO:0005634//nucleus;GO:0005829//cytosol
Unigene37039_All	237	gi|449520405|ref|XP_004167224.1|	74.7	1e-15	PREDICTED: dolichyl-diphosphooligosaccharide--protein glycosyltransferase subunit STT3-like [Cucumis sativus]	gi|568883049|ref|XM_006494250.1|	60	1e-06	PREDICTED: Citrus sinensis dolichyl-diphosphooligosaccharide--protein glycosyltransferase subunit STT3A-like (LOC102614913), mRNA	sp|Q93ZY3|STT3A_ARATH	71.6	2e-16	Dolichyl-diphosphooligosaccharide--protein glycosyltransferase subunit STT3A OS=Arabidopsis thaliana GN=STT3A PE=1 SV=1	YGL022w	57	1e-10	COG1287	Uncharacterized membrane protein, required for N-linked glycosylation	K07151	1e-16	73.6	smo:SELMODRAFT_452919	dolichyl-diphosphooligosaccharide--protein glycosyltransferase [EC:2.4.1.119]	GO:0047484//regulation of response to osmotic stress;GO:0006486//protein glycosylation;GO:0009651//response to salt stress	GO:0004579//dolichyl-diphosphooligosaccharide-protein glycotransferase activity	GO:0005886//plasma membrane
Unigene382_All	692	gi|332071128|gb|AED99882.1|	220.7	2e-72	glycosyltransferase [Panax notoginseng]	gi|160347519|gb|EU139301.1|	862	0	Panax quinquefolius clone PG4X-3 dad-1 protein-like mRNA, complete sequence	sp|Q9SMC4|DAD1_SOLLC	211	1e-70	Dolichyl-diphosphooligosaccharide--protein glycosyltransferase subunit DAD1 OS=Solanum lycopersicum GN=DAD1 PE=3 SV=1	--	--	--	--	--	K12668	9e-68	205	pop:POPTR_712040	oligosaccharyltransferase complex subunit epsilon	GO:0006915//apoptotic process;GO:0043069//negative regulation of programmed cell death;GO:0006486//protein glycosylation	GO:0004579//dolichyl-diphosphooligosaccharide-protein glycotransferase activity	GO:0016021//integral to membrane;GO:0008250//oligosaccharyltransferase complex
Unigene39165_All	385	gi|226316457|gb|ACO44747.1|	189.1	2e-57	UDP glycosyltransferase [Withania somnifera]	gi|558695874|gb|KF569682.1|	71.9	5e-10	Phaseolus vulgaris clone BE5D3071 anthocyanin 3'-O-beta-glucosyltransferase mRNA, complete cds	sp|Q8VZE9|U73B1_ARATH	167	1e-50	UDP-glycosyltransferase 73B1 OS=Arabidopsis thaliana GN=UGT73B1 PE=2 SV=1	BS_yjiC	45.8	5e-06	COG1819	Glycosyl transferases, related to UDP-glucuronosyltransferase	K13496	1e-45	155	ath:AT3G53160	UDP-glucosyl transferase 73C [EC:2.4.1.-]	GO:0008152//metabolic process	GO:0050275;GO:0042802//identical protein binding	-
Unigene4961_All	2255	gi|255579934|ref|XP_002530802.1|	966.1	0	Glycosyltransferase QUASIMODO1, putative [Ricinus communis] >gi|223529623|gb|EEF31570.1| Glycosyltransferase QUASIMODO1, putative [Ricinus communis]	gi|568857584|ref|XM_006482282.1|	502	1e-138	PREDICTED: Citrus sinensis probable galacturonosyltransferase 9-like (LOC102611989), mRNA	sp|Q9FWA4|GAUT9_ARATH	883	0	Probable galacturonosyltransferase 9 OS=Arabidopsis thaliana GN=GAUT9 PE=2 SV=1	SP1765	63.9	5e-10	COG1442	Lipopolysaccharide biosynthesis proteins, LPS:glycosyltransferases	K13648	0	966	rcu:RCOM_0876620	alpha-1,4-galacturonosyltransferase [EC:2.4.1.43]	GO:0016051//carbohydrate biosynthetic process	GO:0047262//polygalacturonate 4-alpha-galacturonosyltransferase activity	GO:0005802//trans-Golgi network;GO:0005794//Golgi apparatus;GO:0005768//endosome
Unigene518_All	616	gi|397789326|gb|AFO67252.1|	210.3	2e-68	putative glycosyltransferase, partial [Aralia elata]	gi|359494816|ref|XM_002273830.2|	73.8	2e-10	PREDICTED: Vitis vinifera UDP-glycosyltransferase 74E2-like, transcript variant 1 (LOC100243330), mRNA	sp|Q9SYK9|U74E2_ARATH	89.4	8e-21	UDP-glycosyltransferase 74E2 OS=Arabidopsis thaliana GN=UGT74E2 PE=1 SV=1	--	--	--	--	--	K13691	7e-28	110	vvi:100243330	pathogen-inducible salicylic acid glucosyltransferase [EC:2.4.1.-]	-	GO:0016740//transferase activity	-
Unigene5317_All	2163	gi|255585488|ref|XP_002533436.1|	723	0	glycosyltransferase, putative [Ricinus communis] >gi|223526710|gb|EEF28943.1| glycosyltransferase, putative [Ricinus communis]	gi|168176843|gb|AC217587.1|	274	4e-70	Populus trichocarpa clone POP031-F05, complete sequence	--	--	--	--	--	--	--	--	--	--	--	--	--	--	GO:0008152//metabolic process	GO:0016757//transferase activity, transferring glycosyl groups	-
Unigene5320_All	950	gi|565380280|ref|XP_006356532.1|	124.4	2e-81	PREDICTED: probable glycosyltransferase At5g03795-like [Solanum tuberosum]	gi|359484344|ref|XM_002280559.2|	232	6e-58	PREDICTED: Vitis vinifera probable glycosyltransferase At5g03795-like (LOC100264574), mRNA	sp|Q9FFN2|GLYT3_ARATH	110	4e-38	Probable glycosyltransferase At5g03795 OS=Arabidopsis thaliana GN=At5g03795 PE=3 SV=2	--	--	--	--	--	--	--	--	--	--	-	GO:0016757//transferase activity, transferring glycosyl groups	-
Unigene5759_All	710	gi|225434462|ref|XP_002278049.1|	211.8	2e-64	PREDICTED: UDP-glycosyltransferase 87A2-like [Vitis vinifera]	gi|387135273|gb|JN088391.1|	69.9	4e-09	Linum usitatissimum UDP-glycosyltransferase 1 (UGT87J1) gene, complete cds	sp|O64733|U87A2_ARATH	177	3e-53	UDP-glycosyltransferase 87A2 OS=Arabidopsis thaliana GN=UGT87A2 PE=2 SV=1	--	--	--	--	--	K13691	9e-10	59.3	sbi:SORBI_02g030050	pathogen-inducible salicylic acid glucosyltransferase [EC:2.4.1.-]	-	-	-
Unigene6593_All	1635	gi|225451709|ref|XP_002276804.1|	672.2	0	PREDICTED: UDP-glycosyltransferase 83A1 [Vitis vinifera]	gi|225451708|ref|XM_002276768.1|	315	9e-83	PREDICTED: Vitis vinifera UDP-glycosyltransferase 83A1-like (LOC100242969), mRNA	sp|Q9SGA8|U83A1_ARATH	436	4e-149	UDP-glycosyltransferase 83A1 OS=Arabidopsis thaliana GN=UGT83A1 PE=2 SV=1	--	--	--	--	--	K13692	2e-69	232	vvi:100252177	UDP-glucose:(indol-3-yl)acetate beta-D-glucosyltransferase [EC:2.4.1.121]	GO:0008152//metabolic process	GO:0016758//transferase activity, transferring hexosyl groups	-
Unigene6746_All	1369	gi|225434168|ref|XP_002275170.1|	77	3e-13	PREDICTED: UDP-glycosyltransferase 74F2 [Vitis vinifera] >gi|147815573|emb|CAN68287.1| hypothetical protein VITISV_017016 [Vitis vinifera]	gi|359478216|ref|XM_002275134.2|	165	2e-37	PREDICTED: Vitis vinifera UDP-glycosyltransferase 74F2-like (LOC100242294), mRNA	sp|O22820|U74F1_ARATH	228	1e-69	UDP-glycosyltransferase 74F1 OS=Arabidopsis thaliana GN=UGT74F1 PE=1 SV=1	BS_yjiC	50.1	6e-06	COG1819	Glycosyl transferases, related to UDP-glucuronosyltransferase	K13691	1e-90	284	vvi:100242294	pathogen-inducible salicylic acid glucosyltransferase [EC:2.4.1.-]	GO:0008152//metabolic process	GO:0047213//anthocyanidin 3-O-glucosyltransferase activity;GO:0047215//indole-3-acetate beta-glucosyltransferase activity	-
Unigene7236_All	308	gi|225441120|ref|XP_002265216.1|	117.5	1e-30	PREDICTED: UDP-glycosyltransferase 73C2 [Vitis vinifera]	--	--	--	--	sp|Q9SCP6|U73D1_ARATH	96.7	8e-25	UDP-glycosyltransferase 73D1 OS=Arabidopsis thaliana GN=UGT73D1 PE=3 SV=1	--	--	--	--	--	K13496	4e-15	70.5	ath:AT2G36780	UDP-glucosyl transferase 73C [EC:2.4.1.-]	-	GO:0016740//transferase activity	-
Unigene7849_All	1283	gi|460409516|ref|XP_004250184.1|	386.3	3e-131	PREDICTED: probable glycosyltransferase At5g11130-like [Solanum lycopersicum]	gi|460409515|ref|XM_004250136.1|	113	5e-22	PREDICTED: Solanum lycopersicum probable glycosyltransferase At5g11130-like (LOC101257920), mRNA	sp|Q3E7Q9|GLYT6_ARATH	116	2e-28	Probable glycosyltransferase At5g25310 OS=Arabidopsis thaliana GN=At5g25310 PE=3 SV=2	--	--	--	--	--	--	--	--	--	--	GO:0009058//biosynthetic process	GO:0003824//catalytic activity	-
Unigene9379_All	1071	gi|332071132|gb|AED99884.1|	526.2	0	glycosyltransferase [Panax notoginseng]	gi|332071131|gb|GU997661.1|	1009	0	Panax notoginseng clone 00082n glycosyltransferase mRNA, complete cds	sp|Q5NTH0|UGAT_BELPE	238	5e-75	Cyanidin-3-O-glucoside 2-O-glucuronosyltransferase OS=Bellis perennis GN=UGAT PE=1 SV=1	--	--	--	--	--	K13496	4e-27	112	ath:AT2G36780	UDP-glucosyl transferase 73C [EC:2.4.1.-]	-	GO:0016740//transferase activity	-
Unigene9698_All	772	gi|225445126|ref|XP_002280521.1|	127.5	2e-31	PREDICTED: dolichyl-diphosphooligosaccharide--protein glycosyltransferase subunit STT3 [Vitis vinifera] >gi|297738771|emb|CBI28016.3| unnamed protein product [Vitis vinifera]	gi|225445125|ref|XM_002280485.1|	174	1e-40	PREDICTED: Vitis vinifera oligosaccharyl transferase STT3 protein-like (LTM1), mRNA	sp|Q6F2Z1|STT3A_ORYSJ	123	9e-32	Dolichyl-diphosphooligosaccharide--protein glycosyltransferase subunit STT3A OS=Oryza sativa subsp. japonica GN=STT3A PE=2 SV=1	YGL022w	63.9	5e-11	COG1287	Uncharacterized membrane protein, required for N-linked glycosylation	K07151	8e-33	127	vvi:100232931	dolichyl-diphosphooligosaccharide--protein glycosyltransferase [EC:2.4.1.119]	GO:0009651//response to salt stress;GO:0006486//protein glycosylation;GO:0047484//regulation of response to osmotic stress	GO:0004576//oligosaccharyl transferase activity	GO:0016021//integral to membrane;GO:0005789//endoplasmic reticulum membrane;GO:0005886//plasma membrane
